# Supplementary material for: Identification and validation of a ferroptosis-related lncRNA signature to robustly predict the prognosis, immune microenvironment, and immunotherapy efficiency in patients with clear cell renal cell carcinoma
Source: PeerJ. 2022 Dec 19;10:e14506. doi: 10.7717/peerj.14506 (PMC9774008; doi:10.7717/peerj.14506)
Supplement: Code S1 [file peerj-10-14506-s001.zip]

Archive with 30 entries (29 files):
- 0. raw data processing/
- 0. raw data processing/.DS_Store
- 0. raw data processing/.RData
- 0. raw data processing/.Rhistory
- 0. raw data processing/._.DS_Store
- 0. raw data processing/._1. FerrExp.R
- 0. raw data processing/._2. FerrLnc.R
- 0. raw data processing/._3. FerrLnc.diff.R
- 0. raw data processing/._4. mergeTime.R
- 0. raw data processing/._FerrGeneExp.txt
- 0. raw data processing/._TCGA-KIRC.survival.tsv
- 0. raw data processing/._corResult.txt
- 0. raw data processing/._lncRNA.diffExp.txt
- 0. raw data processing/._lncRNA.txt
- 0. raw data processing/._symbol.txt
- 0. raw data processing/1. FerrExp.R
- 0. raw data processing/2. FerrLnc.R
- 0. raw data processing/3. FerrLnc.diff.R
- 0. raw data processing/4. mergeTime.R
- 0. raw data processing/FerrGeneExp.txt
- 0. raw data processing/FerrLncExp.txt
- 0. raw data processing/TCGA-KIRC.survival.tsv
- 0. raw data processing/corResult.txt
- 0. raw data processing/expTime.txt
- 0. raw data processing/gene.all.xls
- 0. raw data processing/gene.diff.txt
- 0. raw data processing/gene.diff.xls
- 0. raw data processing/gene.diffExp.txt
- 0. raw data processing/gene.txt
- 0. raw data processing/lncRNA.diffExp.txt
