# Supplementary material for: Identification and validation of a ferroptosis-related lncRNA signature to robustly predict the prognosis, immune microenvironment, and immunotherapy efficiency in patients with clear cell renal cell carcinoma
Source: PeerJ. 2022 Dec 19;10:e14506. doi: 10.7717/peerj.14506 (PMC9774008; doi:10.7717/peerj.14506)
Supplement: Code S1 [file peerj-10-14506-s001.zip › 0. raw data processing/3. FerrLnc.diff.R]

rm(list = ls())
library(limma)
logFCfilter=2       
fdrFilter=0.001     

Diff=function(expFile=null, project=null){
	#
	rt=read.table(expFile, header=T, sep="\t", check.names=F)
	rt=as.matrix(rt)
	rownames(rt)=rt[,1]
	exp=rt[,2:ncol(rt)]
	dimnames=list(rownames(exp), colnames(exp))
	data=matrix(as.numeric(as.matrix(exp)), nrow=nrow(exp), dimnames=dimnames)
	data=avereps(data)
	data=data[rowMeans(data)>0,]
	data <- data[which(rowSums(data==0)==0),] #
	#
	group=sapply(strsplit(colnames(data),"\\-"), "[", 4)
	group=sapply(strsplit(group,""), "[", 1)
	group=gsub("2", "1", group)
	conNum=length(group[group==1])       #
	treatNum=length(group[group==0])     #
	Type=c(rep(1,conNum), rep(2,treatNum))


	outTab=data.frame()
	for(i in row.names(data)){
		rt=data.frame(expression=data[i,], Type=Type)
		wilcoxTest=wilcox.test(expression ~ Type, data=rt)
		conGeneMeans=mean(data[i,1:conNum])
		treatGeneMeans=mean(data[i,(conNum+1):ncol(data)])
		logFC=log2(treatGeneMeans)-log2(conGeneMeans)
		pvalue=wilcoxTest$p.value
		conMed=median(data[i,1:conNum])
		treatMed=median(data[i,(conNum+1):ncol(data)])
		diffMed=treatMed-conMed
		if( ((logFC>0) & (diffMed>0)) | ((logFC<0) & (diffMed<0)) ){  
			outTab=rbind(outTab,cbind(gene=i,conMean=conGeneMeans,treatMean=treatGeneMeans,logFC=logFC,pValue=pvalue))
		}
	}
	pValue=outTab[,"pValue"]
	fdr=p.adjust(as.numeric(as.vector(pValue)), method="fdr")
	outTab=cbind(outTab, fdr=fdr)
	write.table(outTab,file=paste0(project,".all.xls"),sep="\t",row.names=F,quote=F)
	outDiff=outTab[( abs(as.numeric(as.vector(outTab$logFC)))>logFCfilter & as.numeric(as.vector(outTab$fdr))<fdrFilter),]
	write.table(outDiff,file=paste0(project,".diff.xls"),sep="\t",row.names=F,quote=F)
	write.table(outDiff,file=paste0(project,".diff.txt"),sep="\t",row.names=F,quote=F)
	diffExp=rbind(ID=colnames(data[as.vector(outDiff[,1]),]),data[as.vector(outDiff[,1]),])
	write.table(diffExp,file=paste0(project,".diffExp.txt"),sep="\t",col.names=F,quote=F)
}

#DEGs
Diff(expFile="FerrGeneExp.txt", project="gene")
Diff(expFile="FerrLncExp.txt", project="lncRNA")
