# Supplementary material for: Identification and validation of a ferroptosis-related lncRNA signature to robustly predict the prognosis, immune microenvironment, and immunotherapy efficiency in patients with clear cell renal cell carcinoma
Source: PeerJ. 2022 Dec 19;10:e14506. doi: 10.7717/peerj.14506 (PMC9774008; doi:10.7717/peerj.14506)
Supplement: Code S1 [file peerj-10-14506-s001.zip › 0. raw data processing/FerrGeneExp.txt]

ID	TCGA-CJ-6033-11A-01R-1858-07	TCGA-B8-5552-11A-01R-1672-07	TCGA-B2-5641-11A-01R-1541-07	TCGA-B0-4700-11A-01R-1541-07	TCGA-B0-5701-11A-01R-1541-07	TCGA-CJ-5680-11A-01R-1541-07	TCGA-CZ-5466-11A-01R-1503-07	TCGA-B0-4712-11A-02R-1503-07	TCGA-CJ-5676-11A-01R-1541-07	TCGA-CJ-5677-11A-01R-1541-07	TCGA-CZ-5470-11A-01R-1503-07	TCGA-CW-6090-11A-01R-1672-07	TCGA-B8-5549-11A-01R-1541-07	TCGA-CZ-5987-11A-01R-1672-07	TCGA-B0-5696-11A-01R-1541-07	TCGA-CJ-5672-11A-01R-1541-07	TCGA-CJ-5681-11A-01R-1541-07	TCGA-B0-5711-11A-01R-1672-07	TCGA-CZ-5453-11A-01R-1503-07	TCGA-CZ-5988-11A-01R-1672-07	TCGA-CW-5584-11A-01R-1541-07	TCGA-B0-5703-11A-01R-1541-07	TCGA-CJ-5678-11A-01R-1541-07	TCGA-B0-5694-11A-01R-1541-07	TCGA-CZ-5989-11A-01R-1672-07	TCGA-CZ-5451-11A-01R-1503-07	TCGA-CZ-5986-11A-01R-1672-07	TCGA-CZ-5462-11A-01R-1503-07	TCGA-CZ-4864-11A-01R-1503-07	TCGA-CZ-5454-11A-01R-1503-07	TCGA-CZ-5458-11A-01R-1503-07	TCGA-CZ-5461-11A-01R-1503-07	TCGA-A3-3358-11A-01R-1541-07	TCGA-CW-5587-11A-01R-1541-07	TCGA-B0-5712-11A-01R-1672-07	TCGA-B0-5691-11A-01R-1541-07	TCGA-CW-5585-11A-01R-1541-07	TCGA-CW-5580-11A-02R-1672-07	TCGA-CZ-5468-11A-01R-1503-07	TCGA-CZ-5982-11A-01R-1672-07	TCGA-CJ-5689-11A-01R-1541-07	TCGA-CJ-5679-11A-01R-1541-07	TCGA-CW-5589-11A-01R-1541-07	TCGA-CZ-5463-11A-01R-1503-07	TCGA-CZ-4863-11A-01R-1503-07	TCGA-B0-5706-11A-01R-1541-07	TCGA-CZ-5456-11A-02R-1503-07	TCGA-B8-4622-11A-01R-1758-07	TCGA-CZ-5469-11A-01R-1503-07
RPL8	519.8544	189.5336	278.6594	266.9354	327.0056	357.1951	330.4423	415.6821	368.0954	263.6405	460.2343	179.9789	318.6295	343.4403	350.49	338.1208	372.3463	337.9791	325.669	250.1746	478.7763	641.9268	305.4813	338.4533	316.5076	280.9811	271.4861	458.3172	287.2739	362.1621	397.8305	336.7296	446.16	301.0513	425.1035	253.0317	414.6866	317.2403	584.5511	265.3244	366.2912	363.0476	370.1309	333.5085	354.5948	394.8295	426.4218	533.9156	420.736
IREB2	3.805831	13.58357	7.371955	5.151035	6.469876	6.645685	7.400414	6.550932	7.195408	6.22599	7.047189	8.464287	9.112084	8.351269	7.042183	7.349891	6.232909	8.499534	9.462316	7.049433	6.162375	4.662389	5.486076	6.160498	8.104772	6.860757	7.810809	6.695487	6.330007	6.576178	5.431191	8.315133	5.955409	7.027096	5.553398	7.952595	6.319418	6.649815	5.372482	7.111249	6.001549	6.675677	7.646299	8.402931	9.325092	4.595962	4.015596	7.108544	6.384747
ATP5MC3	53.28896	15.69252	37.20565	40.63084	38.79591	26.05007	42.07916	48.16767	35.89521	37.14776	44.42182	40.29401	41.81914	28.24619	50.11565	46.6115	41.80289	59.84888	41.26472	43.14008	34.36767	51.90121	36.14016	32.95223	28.33312	49.41749	53.20325	65.7874	46.40428	41.06543	48.0126	63.82438	64.39349	48.40839	22.97599	34.51525	50.13876	41.42208	37.95106	39.62556	35.77575	34.70063	50.78289	55.89732	29.0328	54.64105	49.61451	43.17427	43.57726
CS	29.9782	20.45888	33.10956	24.83735	34.16392	27.21543	25.63069	36.84362	27.26003	27.62566	30.49606	31.61571	34.0808	29.73421	34.80324	35.87639	30.78235	44.43874	37.11487	30.50752	30.50777	26.94242	25.06025	27.11185	26.7723	31.94099	36.28487	43.77659	26.19285	35.73696	33.56761	44.22967	20.94493	31.14149	24.47654	27.14546	27.28987	36.66038	28.02852	26.05429	30.80583	28.75712	32.88775	44.18695	25.64302	34.68443	31.74942	22.4518	34.71782
EMC2	8.399183	11.73227	9.763232	8.785084	7.829561	9.654378	10.26293	9.799564	9.500859	8.851277	8.911409	9.18217	8.79157	10.43578	9.166424	9.172207	8.316914	10.80459	9.563139	9.857035	9.640505	12.81045	7.450898	9.499405	9.435577	9.448524	10.48989	11.42063	7.168647	9.742029	9.541901	10.08994	8.665701	9.210556	10.21266	9.523323	9.126647	10.54585	8.851174	7.652336	10.10943	11.07258	9.791642	10.1787	8.396424	11.99913	8.004794	8.852459	9.952846
ACSF2	10.04617	2.97185	2.994048	30.58389	11.5206	16.48055	47	2.636916	45.32931	60.6338	4.260693	54.00528	2.268488	13.62638	44.23731	7.492163	33.03579	20.64888	4.513998	43.26816	22.35477	10.62157	34.50598	27.95599	4.576495	59.95351	19.76695	5.014405	60.21414	3.137514	2.591702	16.60948	65.21877	52.17552	7.434722	46.72664	60.11003	7.55332	4.144744	48.64216	5.43692	15.76677	51.67888	7.433438	4.910534	4.409288	1.472589	31.24431	2.965587
NOX1	0.3931231	0.6048417	0.3058931	0.1906962	0.23001	0.3760595	0.323922	0.3561328	0.2946956	0.3221557	0.4229545	0.2586759	0.3192353	0.3640151	0.2499065	0.2645417	0.3301844	0.2741522	0.3342654	0.2299968	0.2366331	0.2934315	0.3061338	0.3555387	0.3068099	0.2105378	0.2939028	0.4175282	0.2148624	0.209393	0.2900823	0.2681786	0.2285376	0.3113594	0.3522569	0.2072547	0.3259123	0.254465	0.3269695	0.2006037	0.4790004	0.2369108	0.2497718	0.2428362	0.3719447	0.5155867	0.4296071	0.3459037	0.3598809
CYBB	2.567696	34.66422	1.78941	3.507358	14.01178	6.82215	10.1843	1.145424	6.657369	2.989764	5.548546	2.985652	2.453673	18.39708	4.734761	1.500259	3.398294	3.712962	5.322612	2.070041	13.5508	2.054164	4.265317	9.624919	12.13073	2.026432	3.132245	7.735961	8.105493	1.388379	0.8270497	3.905063	4.659208	6.204187	6.278586	11.85049	6.652744	4.667607	2.553888	0.9570446	4.206086	6.007731	4.793028	8.814069	5.19983	0.5852729	0.862255	21.45465	0.8859718
NOX3	0	0	0	0	0	0.01693624	0	0	0	0.007672831	0.01190513	0	0.007603275	0	0.008365056	0	0	0.01331511	0	0	0	0	0	0	0	0.006208317	0	0	0	0.004987143	0.009842862	0	0.01952013	0.01455155	0	0.005969377	0	0.01260611	0	0	0.01059354	0	0.01508977	0.006265637	0.005758131	0.009390439	0	0	0
NOX4	3.628796	1.034119	1.171417	23.22616	4.448749	14.02414	31.92126	0.8926324	31.48034	21.51769	1.212323	38.01192	1.072244	9.400754	26.22461	3.355163	15.29844	8.536846	1.14301	19.06573	15.93629	4.319899	27.21241	13.00946	1.503033	35.31824	12.22001	1.715511	41.6021	1.643833	0.8621918	8.526007	47.28811	18.23264	5.160186	25.4847	27.58257	1.938227	1.03911	21.88762	2.278173	8.708083	17.73181	2.911069	0.1446617	2.330853	0.9347864	45.81826	0.6158666
NOX5	0.04126158	0.06174949	0.08561615	0.03854774	0.1306878	0.05113903	0.0353238	0.1619763	0.03032675	0.03256062	0.06509425	0.05715342	0.115411	0.03883536	0.07509227	0.09167145	0.1172093	0.05650434	0.07678308	0.1153691	0.03768702	0.1458825	0.05304216	0.04050818	0.09236903	0.04255856	0.05941014	0.08034234	0.04860329	0.07325851	0.0939812	0.07408725	0.04141807	0.04037586	0.01350458	0.0643038	0.0219602	0.08950228	0.06734138	0.02661124	0.07089058	0.03831173	0.0578781	0.11556	0.0488707	0.08736238	0.1222873	0.01997763	0.06971596
DUOX1	0.2220148	1.660485	0.6706842	0.2585032	0.3275311	0.3563108	0.09816876	0.6451107	0.1126135	0.1819362	0.2601509	0.1576106	0.319921	0.2387192	0.1458457	0.2720148	0.1553474	0.2615561	0.3062127	0.1741297	0.2436128	0.2237626	0.1906679	0.2493937	0.5036894	0.1645289	0.2138943	0.3097732	0.1649626	0.3373714	0.2162303	0.1286854	0.190588	0.1353108	0.3567124	0.2095412	0.05160834	0.3912243	0.483122	0.1173164	0.3078324	0.2472575	0.1438235	0.2345063	0.5555115	0.4737061	0.408928	0.1493836	0.374159
DUOX2	0.09915487	4.240607	0.09278581	0.3616786	0.1326911	0.09671086	0.0822066	0.1284753	0.03444845	0.1147133	0.03955301	0.1608939	0.0473639	0.09101304	0.1146406	0.1221798	0.1491159	0.07879798	0.06512325	0.1555375	0.1143331	0.02651349	0.3181258	0.2743006	0.2249546	0.167588	0.2057529	0.06710957	0.06578088	0.0621339	0.04496449	0.05057596	0.1337588	0.116331	0.05154234	0.2962459	0.07962381	0.1400427	0.07139414	0.2176414	0.1341826	0.1660237	0.08460032	0.07936346	0.136305	0.18719	0.1330289	0.07836574	0.05013136
G6PD	10.68603	8.198297	8.385774	7.574083	11.07159	14.78367	6.623128	9.082552	8.684247	7.903661	7.009931	7.190539	7.19574	9.707594	8.515392	8.923241	13.04152	8.118716	8.170604	6.638902	14.28187	9.944402	7.327158	10.87831	9.133577	7.622153	7.487133	8.439525	7.632211	8.843852	8.055365	6.604254	5.8248	9.521542	10.75049	7.907214	8.859365	8.321454	10.43218	6.364668	12.80773	10.10022	8.918332	7.1061	7.719326	8.27189	7.879212	7.098147	8.247715
PGD	43.50532	36.33006	36.06726	25.87368	37.87258	42.2095	37.47913	44.73524	31.98975	30.93437	40.86273	29.80172	30.7534	36.66824	34.54299	34.50684	42.4639	36.86985	36.60295	31.06526	49.6656	37.51622	33.21462	36.69276	38.68424	29.90683	30.92824	50.20783	28.83739	35.61564	43.45436	37.00199	23.63251	38.34001	30.50691	30.37914	38.03899	30.68866	47.30046	28.53286	37.06467	38.01739	38.24134	35.89429	51.80146	29.86197	41.12394	33.78461	43.38621
VDAC2	32.40896	19.62113	33.28686	20.49978	24.03548	22.28313	26.54126	33.09376	25.2319	22.57356	38.76573	24.22792	31.7218	21.7548	28.26565	35.65775	28.51488	38.23066	42.75219	27.90612	23.38203	31.42199	23.10514	23.18951	26.5884	28.86156	31.79164	51.15369	24.10446	36.31134	43.85264	37.38187	26.32431	28.46872	24.00381	20.45519	26.14296	35.57123	33.44468	26.07183	28.73299	25.7928	29.97404	37.00745	27.47994	39.36799	37.56153	24.09221	39.0582
PIK3CA	2.037695	9.742427	5.02065	3.452661	4.552233	5.036351	4.976565	3.482522	5.039554	4.26868	4.746586	5.087417	4.683668	6.179032	3.697259	4.352435	3.308974	4.127099	5.953046	4.644652	4.158398	2.962326	3.643241	4.554807	5.252141	4.101863	4.561092	3.735017	3.666461	4.064409	3.531389	4.2952	3.087666	3.665738	4.311987	5.208144	3.576256	3.424565	3.262643	4.487829	4.107575	4.714363	3.616333	3.742755	5.148777	2.583599	2.867339	4.822544	3.058457
FLT3	0.04597113	0.7355829	0.02861648	0.2947275	1.236097	0.1787814	0.6453363	0.03007734	2.92256	0.2335684	0.172434	3.394653	0.01493233	1.438774	1.31838	0.1739938	0.04897029	0.4935811	0.2124988	0.3988492	1.273223	0.3665038	1.67918	0.9276756	0.3890071	1.539331	0.56097	0.2734201	2.034458	0.1420191	0.01208171	0.3343011	0.1437609	0.3215056	2.020127	3.033445	0.3864517	0.2321022	0.0637735	0.1410427	0.6761625	0.7815281	0.581593	0.1384346	0.07916011	0.1244848	0.005331326	1.16186	0.01215755
SCP2	24.74816	32.87212	24.51017	26.21374	22.56474	20.77527	36.88847	27.81087	30.69249	30.59819	29.60701	38.27345	24.79094	24.37737	32.59152	27.5061	27.78264	31.0788	28.72607	33.86446	23.83168	30.37325	27.82404	25.81085	23.85802	34.93188	31.09804	34.632	32.31252	23.8193	27.7092	33.33409	30.7218	35.98628	19.88705	29.59083	35.01539	25.16361	23.96753	35.10971	23.77566	28.84818	32.93556	28.9319	25.70076	26.89156	27.58207	36.08909	26.87981
TP53	10.48263	11.1407	7.700558	6.202988	9.075008	16.52747	7.621382	19.0466	10.74825	8.156395	6.797117	6.296546	13.38792	15.03398	7.551248	9.175239	8.755216	11.20114	9.085662	6.453058	19.32341	8.606535	8.626712	11.7462	10.97244	6.789615	7.553661	7.547803	5.134354	12.11648	6.663963	17.40648	5.114166	7.511608	14.57134	8.683756	8.034309	10.27444	10.28638	5.083258	14.23447	11.03613	9.343418	10.92858	16.19129	10.64968	10.61329	7.683627	11.22451
ACSL4	30.9457	103.7225	25.71413	29.51074	25.62493	40.90215	59.28327	40.84638	55.07285	34.08841	23.82899	39.10279	23.49818	72.62626	36.03213	34.5224	40.41917	30.60774	32.48931	30.21398	51.24926	39.325	32.60541	43.98882	27.49525	35.26151	43.08283	27.68972	38.04898	28.26208	20.5785	27.83906	16.92579	36.16663	40.78499	44.0797	39.18154	21.47213	32.80676	28.64093	130.4496	68.62878	41.45267	29.99262	28.73816	17.59403	14.45824	68.28385	25.64421
LPCAT3	3.6863	5.431543	7.501993	3.39801	6.085632	9.043024	6.638452	5.795252	5.836096	6.018471	7.241631	6.842164	6.71967	9.747151	5.531134	6.189627	4.952675	5.486803	7.666089	5.033547	9.75244	6.146396	4.925665	6.643125	5.873355	5.81684	4.44832	8.48568	7.475164	6.75468	7.256954	7.397064	5.766008	6.867296	4.326698	5.850944	5.861206	5.785749	7.746516	4.653851	6.826098	6.926653	8.213623	6.114248	6.480021	3.615909	4.092031	6.312421	7.694177
NRAS	9.583332	35.67369	10.64697	12.06851	11.86621	26.04862	18.26288	14.5645	21.54275	13.99865	11.61691	15.58991	12.44793	27.95166	14.28637	12.16517	16.09563	15.17146	15.24403	14.39108	21.78691	13.8984	13.77594	15.03648	13.76676	14.74896	12.11698	13.49875	15.46485	12.94657	13.02897	18.99453	14.39318	14.87717	15.44938	17.32663	14.98772	10.93544	12.69482	11.82009	16.82327	21.45296	17.6645	14.0339	16.78219	10.30095	9.225039	25.34607	12.63229
KRAS	5.558816	16.30158	8.317969	5.297472	6.166304	10.23495	7.348331	9.369026	7.862786	7.059362	7.923644	6.577625	7.586465	9.448566	5.953475	7.522376	7.028786	7.564417	10.65616	6.281172	8.272623	7.100232	5.799051	7.471149	6.873092	6.159868	7.15084	8.627824	5.209132	8.540847	5.926242	12.37806	4.446188	6.116206	7.772361	6.855949	5.788739	6.890182	6.824539	5.104447	9.811721	9.680147	6.709555	8.783686	8.350797	7.583976	5.025513	7.647328	8.366621
HRAS	16.17002	5.091982	11.82242	9.852215	8.683284	14.45655	8.087104	12.6576	8.880274	10.41148	11.37495	4.808662	10.14961	8.068855	10.66899	10.53109	10.64475	8.92383	8.456058	6.971856	12.90166	16.54061	8.812006	10.01709	7.729126	8.889212	6.124957	9.298851	8.325122	11.10655	12.21233	9.310028	7.729078	6.915698	11.53214	7.856749	11.33653	10.25363	14.78571	7.311294	14.38633	11.39964	9.548139	11.00017	6.56399	15.15198	12.70103	7.920163	12.20446
TF	0.4152022	0.01623568	0.0324231	0.08680687	0.2147594	0.03835915	0.03649608	0.02482847	0.01582095	0.2689065	0.1504313	0.1598643	0.02175256	0.1194259	0.05384693	0.03028817	10.79093	0.1063452	0.07327654	0.07545721	0.01693843	0.0538585	0.02767119	0.1107066	0.0616798	0.1036097	0.09642346	0.0675692	0.2658552	0.04993781	0.03167988	0.07786572	0.1442689	0.3018261	0.143464	0.1266623	0.06896669	0.07062807	0.02185919	0.2313772	0.03283316	0.03147885	0.09893359	0.4705482	0.05628514	0.02462674	0.01812153	0.007295392	0.008855213
TFRC	7.306435	16.59112	6.785534	10.54795	9.611898	11.74499	8.924358	6.407637	9.715846	19.30728	6.227831	9.99783	10.51792	24.32378	7.93972	8.683454	24.24022	14.32557	11.47352	12.77778	5.132072	6.845687	6.388614	10.88022	8.008543	13.7479	14.18068	7.305591	8.626829	9.755066	20.27369	17.36621	6.292106	11.11224	8.224123	10.97933	12.08254	7.764607	4.82481	8.599373	10.74606	12.15653	9.483875	15.68036	19.32551	4.70447	7.877356	10.57394	9.307116
TFR2	0.04152287	0.1403246	0.04699544	0.01190204	0.04345526	0.03413998	0.008512481	0.1012588	0.03745488	0.01237348	0.02639812	0.006007405	0.03984927	0.06058534	0.006744894	0.0620005	0.8122571	0.02684053	0.05310508	0.004253314	0.03222356	0.01583924	0.01871698	0.03873244	0.07822619	0.01251469	0.004076342	0.06615091	0.0153261	0.02613795	0.02380943	0.0267808	0.02360915	0.01173317	0.02729251	0.04091233	0.005424364	0.0228702	0.05852675	0	0.03416703	0.0414021	0.009125365	0.01768233	0.09750056	0.02271504	0.04815456	0.03700989	0.0399315
SLC38A1	11.70454	52.84181	29.54305	11.9424	23.2361	9.123356	14.29621	46.74044	9.410355	13.14447	18.86929	11.24132	41.40288	19.71207	12.67762	22.96639	19.27265	16.06662	30.95128	10.69515	15.96904	19.16927	11.15405	19.53146	31.13876	14.31665	17.66357	26.41241	10.37865	23.63056	26.36066	28.96305	6.449657	11.61868	18.95758	15.22253	10.18734	13.36691	25.66268	13.40661	25.09442	16.25595	13.7037	57.49126	37.35942	15.3115	19.96122	13.49527	25.03298
SLC1A5	35.15742	13.18339	8.953581	12.95415	19.147	21.37096	19.0087	8.732389	28.99642	23.22445	9.513984	22.15857	6.537461	34.86611	24.90958	14.44445	26.85818	15.41443	8.214777	14.22409	29.53692	12.27343	22.08811	17.18732	7.575702	26.45053	14.37583	6.612353	23.8254	18.36253	4.714126	14.49944	14.38529	29.07218	24.19186	23.55582	29.62239	21.7939	10.69009	20.92133	26.99455	23.0839	36.77345	8.466902	6.013147	11.64789	8.684198	18.25918	6.813597
GLS2	0.2816428	0.1007428	0.4359032	0.2474826	0.20881	0.1085703	0.1379578	0.4259339	0.147254	0.1967476	0.355173	0.2277838	0.3861788	0.129682	0.2557473	0.3758776	0.2705073	0.2856173	0.312401	0.2341069	0.1401378	0.2809161	0.1717004	0.232927	0.1993357	0.2571602	0.3190985	0.35552	0.1687129	0.3590502	0.2451113	0.2129173	0.2213916	0.3085519	0.1001472	0.1972215	0.1559161	0.3014903	0.3805366	0.1799411	0.1985066	0.2640532	0.2195105	0.2811623	0.2754253	0.2083766	0.21418	0.1508936	0.2808392
GOT1	94.12199	21.13033	99.10631	64.75208	75.22838	57.17599	72.99345	98.62322	71.24149	75.46974	112.089	82.77814	72.72956	52.44172	82.44756	102.5089	74.03109	107.4623	107.5402	77.16921	65.54378	99.19828	62.06683	64.1523	58.24457	98.96623	89.11118	158.2662	76.42579	97.8211	96.90531	98.58585	75.82301	92.92449	41.28847	60.78139	80.08267	104.926	81.73671	83.92005	76.79181	61.95393	75.85745	89.48712	49.42866	107.1727	118.9969	59.46905	95.83345
CARS1	2.769712	2.427634	2.962454	2.246305	2.474839	5.15811	2.831926	3.038492	3.394073	2.869148	2.899212	2.467669	2.518297	3.640777	2.307705	2.564214	3.137091	2.546387	2.624984	2.236509	4.137538	2.871486	2.343985	3.330906	3.174489	3.013673	2.388242	3.144982	2.347285	2.575107	2.548185	2.649962	2.372862	2.856856	3.441644	2.760452	2.585391	2.721124	3.281441	2.181361	3.383704	3.159299	2.762975	2.611915	2.881831	2.409089	2.162733	2.263996	2.584334
ALOX5	1.829926	18.94296	0.9997766	0.9212277	2.773389	8.910197	3.138316	3.665555	2.844545	1.453378	0.9385199	0.7994359	0.4786802	5.745145	0.6823419	0.5637139	0.8081174	1.067897	1.517783	0.6468686	7.06913	1.623872	1.588497	5.667124	7.143566	1.240548	1.024031	1.404566	2.244168	0.6006499	0.9295172	1.212196	1.335795	1.091382	6.073843	4.228732	1.130649	1.20772	2.070507	0.335781	4.946943	3.69046	1.173054	1.049623	5.349464	0.2570412	1.688238	5.081446	1.643645
KEAP1	18.9923	8.680636	18.72843	12.60388	15.11955	18.01834	14.38146	17.04253	15.02424	15.64709	21.02021	13.46221	14.67137	12.91182	16.1731	15.97336	14.64283	14.39357	19.20074	12.71618	16.91479	16.52616	13.98959	17.26984	18.69058	15.34702	12.39569	19.23729	15.72761	13.35449	12.35019	11.84171	14.84818	16.59132	15.68225	14.37067	17.4701	13.96252	22.25183	15.36077	16.02988	15.85089	16.89776	14.80493	18.08578	12.88379	10.98922	13.24131	11.50815
HMOX1	29.73244	11.77613	1.806271	20.11968	53.10661	34.18116	39.50332	4.686386	98.021	47.60963	5.584792	33.59678	1.329868	35.84342	36.06635	7.499539	27.10767	19.25872	4.803831	33.08938	37.97354	10.07409	30.12231	36.39455	6.775205	36.28736	17.5647	4.622749	37.01658	3.806731	2.360916	28.16767	46.7134	31.07951	12.62618	28.77829	43.17651	8.835657	5.916434	39.15039	9.992995	24.40187	40.53136	10.44834	1.628045	4.074248	4.462256	34.09613	2.501883
ATG5	8.236865	14.30963	11.28539	7.492908	7.815009	11.04092	11.32428	12.09778	10.04386	8.394803	12.88697	9.510039	10.13719	9.664726	8.378679	10.50701	8.140515	11.24583	13.65737	9.477191	9.335724	12.66909	8.793461	9.040582	11.08812	8.976473	9.17688	14.66853	7.809145	10.15541	9.736864	12.61053	10.93557	9.185638	9.492421	8.772839	8.934568	9.43905	11.84852	7.740488	10.09092	10.52259	8.745899	11.11462	14.18528	9.371776	8.95221	12.25042	10.7925
ATG7	2.283591	2.863491	2.447779	2.033804	3.048898	3.652971	2.773747	3.132602	2.574208	2.332539	2.870555	2.357934	2.617236	3.306158	2.529438	2.797803	2.301145	3.055081	2.746427	2.282835	3.252051	2.983602	2.282477	2.866924	3.072656	2.37674	2.723126	3.600102	2.290806	3.06331	2.80564	2.467292	2.283394	2.546552	2.676152	2.686844	2.600317	2.567465	3.373692	2.035367	2.951043	2.884496	2.670394	3.430002	3.265326	2.094887	2.444978	2.692853	2.465768
NCOA4	66.5968	83.31168	89.64371	60.742	79.43227	82.17787	98.38185	85.19052	90.5325	79.0771	104.7267	113.5829	96.31075	79.02953	91.38719	94.05545	74.06225	117.6665	110.1733	87.04886	84.29369	74.15326	79.15619	72.75582	83.92506	97.26062	96.25328	128.6905	103.8321	82.00675	81.84764	117.1414	112.4663	94.85762	65.96087	93.13183	93.23044	86.78903	65.64391	96.1732	71.61523	73.37317	100.9232	102.7318	67.35759	80.5324	78.01586	124.9496	86.44967
ALOX12	0.4312095	0.2421595	0.6141878	0.4455228	0.5468868	0.4362636	0.2431028	0.5355606	0.3574137	0.473152	0.4971711	0.3140454	0.7240666	0.3421339	0.3983058	0.4071024	0.4437708	0.4417247	0.5630622	0.3294042	0.339679	0.3373407	0.2717933	0.2999691	0.6184559	0.3731493	0.378838	0.3570684	0.3363032	0.4671443	0.580078	0.4450627	0.5180596	0.2044559	0.3464134	0.4473199	0.2678124	0.4575642	0.6023708	0.4181665	0.2976881	0.4065317	0.4652622	0.6896081	0.4090166	0.4984399	0.6017898	0.3582857	0.4687153
ALOX12B	0.09358137	0.05817378	0.04481022	0.1286177	0.02367695	0.09114707	0.08116664	0.1224542	0.06122278	0.1474767	0.02745889	0.2233947	0.08183826	0.06739625	0.1865067	0.0616879	0.1073548	0.06654045	0.06751437	0.06488866	0.07510607	0.05285959	0.04759112	0.09232859	0.03729439	0.1670589	0.07773597	0.03822727	0.09255191	0.05367939	0.03405349	0.06809474	0.09754923	0.1790016	0.05204689	0.1698081	0.1706806	0.04361354	0.03524548	0.1253514	0.05701205	0.06203523	0.1450175	0.06262334	0.1947879	0.04331764	0.0667861	0.101946	0.1094649
ALOX15	0.01123349	0.1906405	0.00582726	0.005903236	0.004618535	0.01015975	0.04433167	0.03307359	0.019904	0	0.01071252	0.008938751	0.01368321	0.01502471	0.0401444	0.01604417	0.1376131	0.01198125	0.02633933	0	0.05327468	0.01178404	0.0324917	0.03842142	0.04849878	0.003724261	0.01819625	0.02386172	0.01900379	0.0448755	0.02066596	0.02988647	0.03512936	0.01745844	0.0360978	0.07161849	0.004035606	0.02646765	0.01833372	0.004657451	0.01270975	0.03960288	0.02263023	0.03382781	0.06562983	0	0.02605521	0.03059392	0.02599463
ALOX15B	0.0189426	0.2245185	0.02620342	0.01327253	0.7839978	0.1256347	0.01067926	0.02065582	0.0358009	0.01552304	0.04817095	0.005024357	0.08716648	0.0506712	0.005641164	0.009018222	0.0538091	0.01346902	0.01269	0	0.07785704	0.03311829	0.02087219	0.04319238	0.1690154	0.05442734	0.006818584	0.02011855	0.0811816	0.02017915	0.003318878	0.02613147	0.05265537	0.01962633	0.1014506	0.06843492	0.01361017	0.5483284	0.02576288	0.01047157	0.01428798	0.03957381	0.04070451	0.01690149	0.03494813	0.006332654	0.0146453	0.1650859	0.008349284
ALOXE3	0.01016989	0.06163945	0.03692871	0.02137725	0.01672499	0.151764	0.01146695	0.04990359	0.01441558	0.008334	0.03232749	0.01213863	0.1032306	0.01360216	0.01362881	0.02178764	0.07583362	0.007231237	0.047691	0.01145906	0.0241153	0.03200495	0.008404389	0.02173978	0.070251	0.006743289	0.01647341	0.02700309	0.0034409	0.05687731	0.04009134	0.05110728	0.01590164	0.01185409	0.01225501	0.006483759	0.01096053	0.01369238	0.03319574	0	0.03451915	0.01593477	0.01229255	0.04083329	0.1344677	0.01529942	0.06486778	0.01107891	0.04370495
PHKG2	3.282048	1.522667	2.662762	2.64931	2.223495	2.857804	2.286701	2.462185	2.425364	2.543507	2.512288	2.895253	2.07384	1.944553	2.829846	2.492885	2.682476	2.972771	3.075459	2.352549	2.786982	2.881994	2.188342	2.290375	2.913092	2.930875	2.422389	3.288386	2.612023	2.465581	2.91891	2.008147	3.1611	2.827386	2.106859	2.56646	2.80086	2.788768	2.807072	2.187336	2.463092	2.343849	2.979154	2.192893	2.873368	3.286533	3.389877	2.196837	2.932521
ACO1	14.03017	12.598	14.06242	34.94681	16.00034	19.30834	41.50066	13.8437	36.29886	38.30604	13.81872	59.1373	13.85308	20.19364	35.79303	15.55298	24.90377	22.13484	16.01945	41.65177	21.97047	11.47637	29.22471	22.56306	12.9406	49.24799	21.15225	17.78382	66.18562	13.43095	13.17949	24.38044	27.99705	58.62618	13.27372	35.1986	41.85892	12.26265	14.26173	38.31602	11.81385	18.54542	36.31118	17.88511	14.70269	10.98993	11.53993	44.95118	12.17735
ULK1	7.715107	2.745754	8.291069	6.439363	7.317272	8.273202	3.43713	6.754424	5.459084	6.227628	4.05331	5.157239	9.317981	4.245205	6.04631	7.271864	6.475703	6.282736	4.96647	6.399482	6.137862	6.321679	4.637482	6.394925	7.636057	6.432006	6.496863	3.433765	4.140839	6.69145	5.13838	4.888179	4.990373	5.284358	5.749762	5.508332	6.081348	7.927544	5.893815	6.691256	6.27237	7.111333	5.765346	7.182572	3.808092	7.152922	6.639073	2.786968	4.986211
ATG3	6.836176	8.361367	7.358566	6.030687	5.965986	7.614549	8.115506	8.675151	6.973779	6.743026	8.895069	6.443004	6.773362	7.611779	6.856616	7.844502	6.342319	8.146602	8.511713	6.934241	6.938133	8.779409	6.176861	7.255217	7.231968	6.926818	7.40253	9.804256	6.478419	7.599065	7.262129	8.756643	7.233655	6.819547	6.796335	6.973388	6.892204	7.636993	8.016737	6.213425	7.911556	7.301835	6.852446	8.32444	7.650175	8.60079	7.053557	8.282257	7.452931
ATG4D	9.433801	2.55029	8.681512	8.688849	7.764126	8.790177	6.657574	7.369316	8.690732	9.347104	6.120255	8.595303	8.355899	4.928067	10.28036	8.864643	9.45024	8.575778	8.698269	9.107086	7.06919	10.50366	6.984571	8.367927	7.587756	12.3713	8.410936	7.028769	9.393807	8.471554	8.805499	5.840425	10.5862	7.213339	5.710972	7.98897	10.12501	8.706744	8.424258	9.548568	8.233075	9.106885	9.089793	9.941239	5.022227	10.16845	8.857515	4.973933	6.830924
BECN1	8.957558	6.431876	12.11375	8.361792	9.358381	9.824086	7.90354	13.36339	8.499256	7.892587	12.49246	8.660027	10.31912	9.161927	9.230478	10.24126	7.554176	10.43449	11.58631	8.218866	10.10217	9.283998	7.496128	8.05946	11.36119	9.111746	9.811515	13.62145	8.042242	10.17104	9.402467	10.55649	7.025547	8.318047	9.006473	8.755359	7.266967	9.762493	12.03353	7.271962	9.959354	10.13058	8.875522	12.89417	9.820417	6.852156	8.030535	8.03713	9.682621
MAP1LC3A	17.19877	5.033399	9.501463	12.94404	10.98363	17.25265	10.17942	12.01221	12.24326	12.8669	10.85132	7.175159	9.498812	9.230325	11.88527	11.54588	12.68009	9.366627	9.508195	9.732267	21.48993	23.94934	12.15059	13.84318	9.313241	10.79232	8.8469	8.775974	9.009455	13.59374	11.54958	7.659847	13.15474	11.64455	15.82162	8.633629	13.58127	10.10237	24.58953	9.23165	16.00915	16.18582	11.32328	9.018548	8.448217	14.9528	12.67208	9.811308	12.86321
GABARAPL2	37.46368	37.36443	40.62652	27.57877	28.03338	28.54247	36.14885	40.90011	29.84357	29.55939	58.10347	28.2011	39.51579	29.24689	31.35914	39.88072	31.02673	42.56753	51.5926	35.20447	28.05081	58.66211	30.18921	30.12099	36.59836	34.31752	36.51617	54.54062	28.21238	44.71249	48.35648	38.82909	54.37082	31.41348	33.91873	30.18038	32.70396	38.9731	50.13312	29.3199	35.47819	36.93822	32.87498	38.8809	44.5715	52.84893	46.98422	36.54914	52.12149
GABARAPL1	102.1666	78.47619	72.86305	112.6499	61.61625	53.3696	70.54052	135.8099	82.24901	98.45175	94.94452	96.49526	77.12407	66.48361	81.43576	98.12139	82.27945	90.00268	71.44953	113.4779	79.3249	110.5706	73.197	71.73094	50.69867	98.49639	82.83429	75.63435	97.37851	129.029	105.5475	100.3448	57.48792	117.8898	56.04042	66.32908	72.60612	87.49714	104.1737	87.91073	72.37667	101.8045	87.48161	103.7739	48.43959	108.2892	76.27594	44.33287	112.6567
ATG16L1	3.142827	3.01507	4.352962	3.549041	3.502042	4.855573	3.663089	4.805489	4.703621	4.293326	3.555885	4.536199	3.856438	4.135849	3.745658	3.490731	3.388282	3.801667	4.674753	3.904608	4.687372	4.169165	3.164231	4.06072	3.778475	4.023135	3.834333	3.855079	3.626516	4.085624	2.790345	3.901253	3.41451	3.078549	4.287586	3.930786	3.121368	3.801442	4.254622	3.167122	3.97797	4.342259	3.796249	4.157608	5.181965	3.069566	2.702413	3.192968	3.36977
WIPI1	5.254742	5.481865	5.585797	8.682859	5.453075	12.54451	8.545201	5.85379	10.21675	8.423465	3.965961	12.6513	6.49422	7.388988	10.4487	6.36124	6.088471	7.620559	6.027723	8.922438	10.78913	4.716387	6.413917	7.088115	5.86695	13.76923	7.555881	5.745102	14.82407	5.843231	5.834182	8.140544	7.416653	8.961444	6.30277	8.237385	8.84721	5.773339	4.852121	10.3363	5.659165	8.563653	8.989481	6.547649	7.043802	4.497904	5.318388	9.22643	5.941407
WIPI2	11.37537	5.352843	10.8118	8.264378	8.623441	11.09517	9.314042	11.38185	9.77693	9.201434	10.77809	9.602443	9.524458	7.272527	10.20472	10.03676	8.031444	10.03741	9.628089	8.596095	12.15108	9.057458	9.134822	9.30235	11.04522	10.9672	9.606901	10.5411	8.694848	8.577398	9.995828	8.192275	9.042567	9.597471	8.501942	8.797544	10.01712	9.388243	11.37519	8.800301	9.219565	9.726053	10.28712	10.89743	8.965603	8.586901	9.87744	9.002336	9.223276
SNX4	18.70299	23.63557	19.4113	24.36723	17.36386	25.13039	36.07301	23.74848	30.31262	26.80146	23.2693	35.66162	18.80415	23.65581	31.71007	19.3892	21.81775	28.22825	26.27409	30.75986	23.75117	22.74396	25.34806	22.90213	17.56936	36.03859	25.17385	25.78956	34.73955	18.99537	16.87911	24.26817	28.86143	29.29745	18.01877	27.88414	28.2959	19.88827	19.78327	28.71153	20.11481	27.26464	32.72991	26.36814	21.46754	18.36834	13.65247	42.69464	16.15915
ATG13	13.51275	11.89554	13.64238	10.84954	12.59561	15.6741	13.36858	18.15535	11.74286	12.18566	16.49911	13.37533	15.59464	13.32114	13.78276	14.66576	11.70339	14.97342	15.0185	12.79473	15.05224	10.93206	11.08116	12.5397	16.75894	13.00152	13.35354	16.56469	10.96967	15.46981	15.93489	15.66311	10.93434	14.22898	14.11347	12.96078	13.58415	14.45373	15.80034	11.62156	13.32959	12.95258	14.32835	17.1165	17.56746	10.27374	14.98997	13.22411	16.58238
ULK2	2.327038	3.359245	3.069208	3.162304	3.526674	3.228946	2.753046	2.52903	2.8098	3.105569	2.992166	3.496242	3.552199	3.348815	2.991812	3.219545	2.578174	3.364498	3.102237	2.893416	3.237089	2.938269	2.419077	2.896623	3.760352	3.310056	3.406502	2.75826	2.69455	3.463902	3.047642	2.821625	2.504671	3.183347	3.944845	3.378326	2.693569	3.428562	3.073481	2.675346	2.771305	3.4057	3.191524	3.562891	2.539645	2.515014	2.142285	2.480018	2.237154
SAT1	140.5941	137.6731	101.8639	115.4837	73.20123	132.7212	136.9545	128.8324	171.797	117.246	94.24366	145.4016	84.43522	162.4717	103.8973	114.8366	88.30752	99.94681	95.14036	132.1128	210.2188	198.3163	118.9636	107.2785	77.34374	102.6269	82.36353	139.9982	137.0483	153.6612	94.9921	115.6754	173.9372	100.2886	101.3255	101.8294	103.9089	88.59136	159.7487	107.6584	146.436	209.9835	111.6952	102.8318	43.40802	104.0362	118.8536	132.9829	97.53873
EGFR	6.087936	27.03709	14.5116	5.054274	12.12257	12.39558	7.177082	11.39733	7.48887	8.541743	10.86657	7.078075	20.76068	11.90311	7.473873	12.22829	6.274547	11.27457	12.42303	5.973742	10.27554	7.019212	6.23184	9.790574	20.82697	7.460104	7.992004	10.04506	6.281727	10.84454	13.06652	9.307413	5.497257	8.146719	11.07679	8.639182	6.377343	9.468672	10.66295	6.903771	9.293031	10.53512	9.418019	10.40652	17.409	6.250717	6.220275	6.241593	14.39147
MAPK3	20.2554	13.72436	21.78769	15.14901	22.08465	19.30905	14.53055	19.02457	14.35947	14.4893	23.89616	12.40238	21.69139	18.5326	17.831	20.99579	17.4358	21.2758	21.76981	12.65338	17.65032	21.52692	17.1094	20.07336	21.53502	14.12169	17.12959	22.89097	13.93924	22.98213	27.11656	18.01387	16.97504	16.90206	22.0075	15.3257	19.31595	19.94998	29.14584	12.9675	20.27005	16.43614	18.34606	21.33102	23.68285	21.74661	25.88964	15.47508	24.3135
MAPK1	14.14558	20.72849	20.19471	14.25555	18.12077	18.61442	16.68281	19.83524	17.58499	16.72526	24.54295	19.66005	22.74647	19.02114	17.29089	21.6222	15.37028	22.08184	23.24298	17.24241	16.55895	13.5933	16.03302	16.0671	19.92845	17.4068	20.18588	25.06763	15.60614	19.79075	20.2321	21.69207	12.41409	17.19527	16.26472	17.50139	16.27597	17.92221	18.17572	16.23297	18.20095	17.11926	18.03514	22.92862	23.68735	14.50832	16.15053	18.41221	20.94945
BID	2.786632	5.30323	2.110307	2.015789	2.065081	5.141677	3.197798	1.76974	3.71835	2.791047	2.362132	2.737518	1.854306	4.043446	2.589495	2.02992	3.027984	2.274961	2.411306	2.291915	3.940198	2.666072	3.088263	3.151261	2.974291	2.506392	2.224417	2.340754	2.426926	1.685838	2.402763	2.201761	2.806166	3.161234	3.03323	2.961004	2.78081	1.904861	2.88458	2.357056	2.783064	3.331966	2.838068	1.810098	3.564985	2.34192	2.827729	3.199676	2.615734
ZEB1	2.026877	11.07467	5.207808	4.042154	5.876021	6.219087	5.542737	1.421562	5.116346	4.968452	4.652677	4.210604	4.566226	6.669431	4.028456	3.496266	4.205203	4.724364	6.384971	4.60996	3.92674	4.832094	4.957443	6.907872	5.172179	4.417299	5.912348	2.328772	2.835842	4.011101	3.189139	3.745258	3.156552	3.625827	9.121659	6.348387	3.414449	3.938626	2.682101	3.522696	4.456442	5.309209	3.476739	3.968492	5.493005	5.604057	2.468507	3.94655	3.266153
DPP4	8.706595	26.45386	12.14158	21.79157	12.63306	41.80919	56.63403	18.03827	47.28251	31.49537	17.14435	70.7839	20.0234	32.2497	39.6771	5.200848	24.30266	18.58045	22.03952	36.7939	20.94053	11.69592	30.15264	19.93196	17.10883	42.85103	23.33416	16.23817	58.24456	14.95134	20.9197	38.55318	66.0489	43.71716	15.38108	36.18634	45.90677	6.73991	26.85263	30.42923	19.16175	10.46325	40.24678	20.71528	35.09121	12.05106	9.008191	39.17841	29.54655
CDKN2A	0.07508193	0.04283009	0.03207483	0.05570233	0.02542168	0.01997217	0.01493961	0.0433443	0.03130201	0.03257364	0.0645803	0	0	0.05907153	0.01972909	0.03153982	0.6586611	0.02826346	0.008876258	0.009952892	0.05026944	0.03243129	0.03649862	0.1963762	0.01525432	0.008785436	0.01907755	0.1266507	0.07172714	0.04234406	0.01160726	0.0574456	0.03683078	0.024024	0.04967305	0.03097347	0.00951989	0.0445975	0.1297464	0.01464908	0.08994595	0.03114072	0.02491259	0.07684342	0.05432249	0.02657696	0.0153659	0.1443406	0.01752019
PEBP1	673.0026	219.8984	881.331	497.5788	491.8354	277.6807	540.4119	858.3748	503.315	544.4426	829.8748	589.4731	1097.558	303.9771	687.5857	906.8131	465.0025	883.8634	1026.589	695.5495	315.931	810.4378	465.5837	392.3137	689.0739	668.2691	592.9771	885.8577	605.1176	830.9708	926.1236	778.2807	736.1357	588.1087	284.9122	473.1499	631.8032	704.1723	611.6685	667.1669	404.093	414.9181	670.2848	758.3503	684.4405	1218.966	1043.202	467.5144	1177.038
SOCS1	7.210742	5.801992	2.250778	1.705992	6.635111	4.573532	2.375764	9.200619	4.833984	3.414967	7.431997	1.005971	4.727474	6.972301	2.24499	5.929559	3.308557	4.527876	3.554996	2.092752	6.75055	30.56765	1.354307	4.123779	10.70052	2.142219	2.140512	9.075684	2.006677	7.664828	6.284053	9.928825	2.619379	3.686994	9.692231	2.636905	2.007314	9.035855	19.04081	1.824824	9.994867	5.172233	4.313864	4.094218	2.514794	6.52742	25.53966	3.876622	16.16993
CDO1	1.694455	1.439925	4.077751	1.230095	3.885485	0.8294425	2.063212	1.914377	1.541393	1.538878	2.332187	1.661072	1.042625	2.184548	1.857188	1.266185	0.6047685	2.291665	2.235187	0.6790632	0.8201624	2.657089	1.38586	2.457102	2.948841	0.7992138	1.537418	2.713385	2.925629	2.437772	1.946558	1.115397	1.830033	1.601774	4.792425	2.511398	1.612819	1.634579	1.753354	2.027917	2.203717	1.608036	2.055159	2.127534	1.144119	2.260037	1.104091	1.769791	0.8431061
MYB	0.01392273	0.2840973	0.01083342	0.007316445	0.08872497	0.0283319	0.0667183	0.009109169	0.03947028	0.01426172	0.01327705	0.01661797	0	0.04655391	0.02176772	0.004971268	2.977334	0.007424755	0.0093271	0.01960953	0.2046881	0.01825636	0.0172586	0.05654797	0	0.004615833	0.01127617	0.003696764	0.05888305	0.007415799	0.001829522	0.01028921	0.007256529	0.002704739	0.1481995	0.07323	0.01500514	0.02811762	0.002840342	0.002886212	0.05119534	0.0518105	0.02524302	0.01397535	0.01712449	0.003490857	0	0.09858673	0.002301259
MAPK8	2.615042	6.052654	3.411403	4.17377	3.312796	4.128578	4.554935	3.484223	4.510313	4.412857	3.688577	5.043338	3.966526	4.363371	3.869003	3.86112	3.564021	4.404979	3.826969	4.385123	3.815651	3.903392	3.358927	3.921966	4.094242	4.511932	4.470694	3.879269	4.174649	3.782021	3.956578	4.217914	4.64462	4.084207	3.322679	4.206626	3.923284	3.948537	3.321643	4.264385	3.336122	4.607631	4.280072	3.897192	3.216413	3.803591	2.993549	4.423508	3.600972
MAPK9	4.184702	7.153508	6.55219	4.609083	5.259809	5.258051	5.019334	5.559629	4.808927	4.582276	6.530247	5.944492	6.60392	5.220071	5.216946	5.944762	4.564607	5.864481	7.444772	4.97258	4.746816	5.554435	4.201049	4.91271	6.4303	5.379571	5.376666	7.588511	4.142113	5.606462	7.296734	5.512382	4.273111	5.093399	5.006669	5.127607	4.433335	5.264755	6.193758	4.105566	5.026934	5.728867	4.856839	5.204926	6.903864	5.396057	5.630527	4.972753	6.91963
CHAC1	10.28434	0.6006203	6.602359	1.464622	7.853107	1.268745	0.6180339	3.549734	2.330868	1.910908	13.93883	1.648526	15.85029	0.6088587	4.266211	9.62651	2.454301	6.229265	10.19447	4.239518	1.586126	6.812172	2.779247	0.7626037	4.837181	3.70835	3.049849	13.16754	3.551918	4.186321	1.684693	1.933388	3.089256	5.486598	1.783745	5.22998	2.62996	13.14602	3.881547	4.036675	1.7869	1.048071	7.793164	5.806607	1.88541	7.957087	4.298844	1.690152	2.407775
MAPK14	7.714647	13.7955	11.38979	8.266328	9.921041	13.06723	11.62113	14.06278	10.52249	9.533222	12.80719	10.36797	10.70743	12.99851	9.902755	10.20039	8.479216	10.61617	12.82524	9.32694	12.0757	10.36444	8.45751	10.63117	11.19771	10.10864	10.42266	12.8661	9.194124	11.87609	6.38865	10.83082	9.122504	9.975502	11.73242	10.67378	9.265602	10.10717	13.90989	8.668836	10.46282	11.41961	10.25239	11.86935	14.12686	6.630285	6.005453	11.94138	8.002779
LINC00472	3.670612	3.280467	9.627053	4.523186	4.726037	1.426343	2.607856	6.645154	1.656933	3.112651	6.86308	4.803181	8.044782	2.295024	3.949123	7.851904	3.288966	7.770671	9.739326	3.691661	1.690746	5.563142	2.560714	2.226942	6.736893	3.1224	5.325079	7.392965	2.371113	8.837942	8.952079	3.38488	4.34143	3.111238	2.493763	3.299618	2.214391	6.968122	5.3925	2.514163	4.944637	3.38467	3.624569	6.25043	7.400467	7.919617	5.989218	2.044723	8.271786
PRKAA2	8.646037	14.54742	17.64966	8.146118	11.14992	8.477727	8.936348	10.68107	10.41722	11.07843	15.56492	12.97739	16.69108	7.474238	12.87956	15.50297	8.726738	17.88068	14.55704	12.22016	10.64158	9.104087	10.16527	7.644594	12.79561	10.06981	13.21263	15.72579	9.327818	11.38132	13.15017	12.61609	11.08575	11.79485	6.830875	10.10967	10.96156	12.19386	9.285475	11.17099	8.21202	10.18275	13.7003	12.47026	7.405066	11.50845	9.823055	9.425527	11.05294
PRKAA1	10.50795	38.32487	19.84204	13.18106	16.86653	15.76638	14.95878	18.77423	14.89063	14.47904	20.082	18.12994	20.49852	21.43019	14.28355	19.03139	12.75443	18.43978	24.77378	15.37522	12.95652	17.04629	12.66331	14.61459	19.72375	14.39655	15.85858	20.06189	12.25768	20.27594	17.49601	19.24372	15.05003	14.92731	14.91729	16.12323	12.24061	16.36948	16.9713	12.53243	18.45131	17.55996	14.72119	20.61184	27.14773	17.15929	12.71999	17.43894	17.0496
ELAVL1	10.21343	9.887912	10.62994	8.094179	9.702674	11.8054	8.846872	12.05754	9.487175	9.46109	10.12096	8.704344	10.68985	9.800874	9.497215	10.36536	11.047	10.17247	11.28151	8.637954	10.32931	10.61461	9.104774	11.17278	10.36399	9.355023	10.19618	10.52835	7.843634	11.21755	11.29171	10.46031	6.300979	9.11243	10.22742	9.262476	9.339663	11.20709	10.89467	8.520692	11.53727	11.06171	9.083013	9.787386	10.59611	11.96452	12.34693	7.481454	11.0945
BAP1	20.08009	8.304698	18.25461	15.39593	16.88778	20.87685	13.54883	14.26614	15.18047	17.73838	17.95498	16.6313	15.9436	14.52372	18.8521	17.14869	16.21281	18.72603	15.65138	16.29259	19.71319	16.67997	13.8092	15.49452	17.71736	17.15397	16.30903	15.8072	14.19701	16.32421	12.68173	12.54926	14.85193	17.27895	14.58784	16.16099	17.37328	17.47684	17.11436	16.94853	15.58531	16.03653	18.47275	16.25184	10.6323	15.68541	12.79498	10.59341	13.87364
ABCC1	4.737571	9.533699	9.887882	4.079937	10.10534	7.439513	4.779726	6.757427	5.676064	6.122382	5.463794	4.061018	11.53322	8.189812	5.355568	8.741902	7.990754	8.427833	7.372251	4.689698	6.538069	5.71112	4.972646	7.739282	11.16291	4.3078	7.171142	6.555659	3.622579	9.239985	7.470506	5.764528	2.823096	4.342401	8.124882	6.832538	4.883734	8.90849	8.469362	3.122655	9.152549	6.740904	6.036562	8.071892	6.392062	7.237243	6.372355	3.563503	7.420952
ACVR1B	31.53188	16.87929	31.16587	21.48605	26.01921	19.35234	20.66751	42.41025	21.82391	26.2417	24.98318	27.82058	39.82431	26.01699	30.49443	36.12082	19.86205	30.05892	30.18875	25.05277	24.60774	30.2468	19.75726	20.19836	27.34863	25.81374	28.05988	35.70202	22.67182	35.72365	17.66886	31.71003	21.36964	31.46369	17.41386	23.7791	23.55604	29.37221	36.95398	23.66392	33.7368	25.07153	28.63905	37.8931	22.50778	22.93619	19.17242	16.12458	31.50429
TGFBR1	6.754923	71.07801	19.84179	8.194634	12.70308	21.08177	13.0185	16.67097	19.7696	13.95553	14.6398	11.88825	31.75049	31.229	8.45836	12.6581	9.606056	10.48605	26.60128	9.86812	20.50355	19.19194	8.786638	12.53355	17.39667	13.45166	8.974847	9.964756	14.79036	18.84826	23.94333	12.60851	8.002308	9.747007	23.55784	16.33752	13.37791	11.87224	11.60119	9.428058	16.77713	14.44248	13.4887	15.36491	20.76051	17.34012	10.61673	19.58972	27.5128
EPAS1	41.59555	56.28321	83.15252	90.18636	121.3625	98.36871	81.87529	34.54154	88.07545	95.79275	62.40868	70.16828	111.3624	105.8779	66.66021	66.75898	69.22796	82.58675	86.68939	86.05117	74.78888	65.08866	103.552	127.773	62.29644	88.49863	99.53778	29.00645	65.73429	70.10356	51.26763	56.47684	45.89481	62.73282	146.7367	111.4229	86.4473	62.20906	61.57897	70.71319	113.1666	87.13158	76.69781	70.06799	55.28015	96.93729	46.19524	80.21565	64.2722
HILPDA	2.863291	2.298983	2.309408	1.854141	3.167083	10.01594	2.181822	2.586436	3.338564	2.073918	3.323578	1.411131	3.832719	4.397901	1.633877	2.275598	5.126122	3.52018	2.939135	2.362449	3.232708	25.69549	1.526594	3.869891	2.863153	1.708691	1.775414	2.898801	1.925042	2.322091	1.111763	2.66484	2.734365	1.801517	4.333341	1.907917	1.333902	2.555514	4.122847	1.639009	2.361755	5.861226	1.897922	2.299289	2.351621	1.991635	2.067336	2.133144	3.291498
HIF1A	41.42721	403.4796	97.84755	32.87855	55.78978	89.68558	48.59412	122.7142	98.89521	62.04205	79.39184	36.1131	71.72472	197.3929	37.71779	77.83155	47.97315	55.22082	161.4445	36.64951	109.706	70.31629	38.35188	51.96486	110.14	33.85312	45.59424	101.7839	37.69815	131.9399	122.9652	108.1195	27.56392	43.85031	55.70134	51.57155	35.30175	58.59967	109.6683	31.02465	113.3465	97.57811	45.57691	61.01883	171.3496	56.90415	70.7719	61.2477	121.9001
IFNG	0.03139473	0.01268551	0.01628571	0.08249022	0.01290763	0.02839393	0.04424848	0.04108101	0.02225064	0.02572729	0.02993876	0	0	0.02099513	0.0560967	0.01120984	0	0.03348455	0.03154788	0.03537444	0.1191113	0.0329334	0.01297229	0.04026679	0.02710835	0.01040836	0	0.05001558	0.03186646	0.02508312	0	0.01856113	0.06545175	0.01219797	0.05044209	0.01000777	0.03383547	0	0	0	0.01776026	0.3074443	0	0.02100892	0	0.0314865	0.1092265	0.05130134	0
ANO6	13.87926	40.77101	25.17136	13.71363	24.27238	21.99757	20.90733	14.02667	18.98735	20.64703	25.73169	23.39242	22.71663	27.30171	19.46476	22.07123	16.6347	21.55511	29.45397	18.35409	17.11951	14.82739	17.56159	20.69	28.15449	18.86598	23.54247	24.56732	20.84185	18.01169	24.76207	20.69811	16.47648	19.55151	22.72701	22.33921	16.43126	17.53154	16.49435	16.88394	18.2066	20.53181	19.92482	23.05949	30.57392	15.76168	15.34742	22.3636	23.25388
LPIN1	3.676868	2.0986	4.874961	2.688657	4.221647	3.497452	2.259204	3.794619	2.601367	3.059346	3.586795	3.409338	6.359056	3.160665	3.063168	4.68396	3.15263	6.199635	4.660756	3.538136	2.866754	3.135034	2.681553	3.183931	3.854092	3.281306	4.47713	3.484826	2.027767	4.092044	4.155051	3.486134	2.009641	3.145287	3.466629	3.219762	2.775005	5.006834	3.007012	2.748145	3.162456	3.11293	3.114844	3.63521	2.042129	4.655998	2.396574	1.741988	3.746098
HMGB1	19.41399	43.87207	22.45066	17.94283	18.88289	20.4825	25.42113	22.66811	21.77437	18.61973	29.74648	19.50426	23.73613	28.8468	18.91942	22.25802	21.54555	25.01021	28.74477	19.25567	22.82159	30.40019	16.85387	22.19501	26.91074	18.95944	21.17333	30.47789	16.34185	24.17305	26.9385	25.13956	19.23587	21.57487	27.3641	21.81099	20.44127	22.95019	25.37774	16.4226	25.69063	26.20834	21.39337	24.64622	30.10702	27.60962	24.16261	28.11274	23.25858
TNFAIP3	2.649688	13.75628	1.786849	5.434418	8.425674	21.95808	7.349561	2.52115	6.253523	4.928989	2.464237	3.587325	3.328952	9.538263	3.672629	3.089696	4.72173	4.41943	4.526444	3.906834	7.640199	4.737147	6.118648	9.794101	2.421928	4.926887	5.060499	2.365922	4.031691	4.102935	20.37369	6.152039	3.231581	3.079671	14.97038	10.04648	5.202785	6.174232	3.938339	2.178311	7.670345	8.5673	4.136097	5.836145	1.634169	5.565423	7.875339	5.484399	4.719972
TLR4	3.081074	14.11928	4.7703	4.993069	7.92356	6.747658	6.982925	1.401807	7.260009	6.802548	6.297267	4.40261	7.059907	10.6453	3.955121	4.291425	4.708066	5.447202	9.706244	5.299685	5.171978	4.079211	7.500309	9.636051	6.646311	4.86497	6.897937	3.560175	4.895976	4.669488	4.730331	6.04758	4.618495	5.345288	7.524926	7.880481	4.767248	5.460801	4.093447	4.424993	6.165285	6.155625	4.558096	5.523319	7.187744	4.465475	2.763186	10.12489	4.846127
ATF3	9.919368	58.0367	1.909951	40.65678	37.16732	30.83009	37.35006	18.52843	21.09741	33.46885	16.38536	5.859555	30.35234	36.76301	15.98214	32.1738	21.32963	21.75156	26.44436	29.54702	6.22146	35.00444	19.58605	47.76217	46.8422	37.63363	15.75075	11.12575	19.88704	172.559	334.6081	72.00251	8.29268	8.770856	56.48841	26.8289	42.15689	71.54148	31.16924	2.032761	33.16014	41.08017	7.291468	27.86906	103.026	23.60363	385.2172	6.970277	48.63273
ATM	1.544664	6.463688	3.194451	1.953906	2.993262	3.305429	2.192783	1.900169	2.256315	2.375076	2.138873	2.695487	3.726157	3.431838	2.19823	2.734756	2.616456	2.791192	2.805954	2.612154	2.637686	1.914245	1.792635	2.836433	3.678773	2.047855	2.898509	2.425804	1.70324	2.843345	2.335757	1.615759	1.928974	2.471861	2.363441	3.199619	1.732154	2.463205	1.890389	1.947202	2.372861	3.174674	2.470091	2.837283	2.83244	2.088771	1.560862	2.050449	2.300802
YY1AP1	7.172162	6.089549	9.852551	6.485245	8.116955	9.747225	6.612629	8.484521	8.624613	7.594289	9.29925	7.17033	9.077724	9.792142	8.077907	9.094202	8.279462	8.870144	8.851424	7.827173	8.920489	8.582439	6.201938	9.120536	9.157354	7.58463	8.446929	8.886301	6.154566	9.414009	6.669566	8.659184	6.659293	6.951747	9.152501	8.309117	6.966116	9.715541	7.861835	7.224792	9.710826	9.461643	7.781887	9.417376	7.084016	8.205377	7.457501	5.435111	7.504616
EGLN2	3.005846	1.153477	2.147366	1.882056	1.842979	2.673843	1.530716	1.955211	1.856337	1.97725	1.899875	1.235236	1.624116	1.854626	1.633606	1.810237	1.820837	1.463443	1.618339	1.47398	2.362998	1.921173	1.417386	2.299254	1.962905	1.557447	1.481714	1.712005	1.618944	1.760517	1.761768	1.550245	1.466649	1.319228	2.543199	1.640213	1.691825	1.960861	2.303412	1.222132	2.262858	1.990478	1.733454	1.8325	1.480266	2.201206	2.37339	1.298407	1.31463
MIOX	41.70923	0.06022088	7.499242	246.7409	64.80301	38.70459	370.2526	1.170122	200.4076	537.9436	5.840692	433.287	2.852752	60.17124	342.6751	76.59238	296.6899	276.2545	15.76807	436.3664	57.98864	81.35365	247.6927	211.3357	8.989859	554.1414	243.4491	15.43891	698.3882	6.118186	2.629897	82.71987	1023.346	321.3309	14.12811	310.4038	617.0803	36.82092	4.091616	619.6199	8.274601	119.1289	377.9864	97.90304	0.7136042	29.80923	0.3456813	235.9541	2.88571
TAZ	2.762005	1.462948	2.781493	2.945451	2.420997	3.27451	1.630196	3.783751	1.943187	1.742355	2.371294	1.923874	2.765785	2.101665	2.149201	3.548603	2.683354	2.490879	2.916559	1.838984	2.293247	3.589852	1.49602	2.285509	2.755577	1.936114	2.099217	2.686147	1.896409	3.166647	3.68264	2.164493	2.744024	1.872483	2.638561	2.17918	1.638222	3.124334	2.93467	1.326481	2.588875	2.262191	2.193026	2.290043	3.556571	4.1145	4.555772	1.667679	3.802152
MTDH	12.25364	38.11365	22.50521	13.05474	19.34253	24.22381	19.66214	16.2946	19.37502	17.84491	21.38132	20.19851	20.69794	24.37169	16.24755	19.76363	16.89952	20.46122	23.63479	15.81935	19.20162	15.80727	14.40836	18.88843	22.00595	16.18444	19.34475	19.71534	17.04119	17.92314	13.86434	20.19319	14.28877	17.1981	21.39675	20.94582	16.49496	18.71115	17.46467	13.89671	21.45938	21.13797	18.74545	21.72511	19.15222	12.6345	10.05434	18.08426	15.06178
IDH1	9.991007	39.78433	8.936911	25.48326	13.16063	15.98796	37.39862	11.51553	20.03463	28.86999	10.72103	37.59128	9.234631	13.45499	27.62483	11.24447	24.02939	16.43116	12.36892	32.4446	13.79021	10.47642	36.39647	17.66768	13.35826	40.24485	24.80137	13.53397	35.8646	7.213397	7.631367	17.12439	41.4221	30.12652	8.751825	29.3234	33.16599	8.740502	9.22372	34.962	8.000312	13.50335	19.70786	11.30929	19.10287	8.777329	8.454009	36.83454	11.63673
SIRT1	4.671669	14.3204	6.94761	5.832782	5.668857	8.431274	8.372559	6.063551	9.504207	7.195332	6.837431	7.294311	6.43074	8.344213	5.716335	5.865253	5.374744	5.684633	9.462091	6.594033	6.694419	5.284041	6.360373	8.456149	6.808913	6.019738	6.56919	5.586359	5.273476	6.847344	5.739137	7.250182	4.388028	5.51715	8.54212	8.045959	7.244404	6.855398	5.879461	6.942859	7.533887	7.013752	6.245942	5.960051	7.394351	5.502727	4.672356	7.322643	5.88016
FBXW7	1.146755	2.535357	1.766285	1.48263	1.413666	1.850723	1.439705	1.470164	1.587297	1.54288	1.336391	1.453788	1.343253	1.84451	1.178947	1.465302	1.082979	1.366477	1.693349	1.354947	1.828102	1.138618	1.219539	1.892762	1.925808	1.36793	1.469171	1.075819	0.9860233	1.231514	0.8850883	1.606498	1.050072	1.282505	1.994794	1.816511	1.037601	1.402567	1.225471	1.273002	1.835787	1.792434	1.168192	1.305935	1.687077	1.172475	0.9742578	1.111574	1.129281
PANX1	3.493829	10.27274	6.175018	3.795408	7.057355	9.242331	6.40741	5.985787	6.332441	5.075524	7.401069	4.900928	6.70041	9.983171	4.10843	4.827325	4.280767	5.395668	7.669337	4.652486	7.400583	5.584512	3.94293	6.429511	7.166414	4.431819	4.913744	7.003445	5.064845	5.546078	7.360243	6.343804	2.850236	4.657273	6.844986	6.457908	4.117688	5.768404	6.733257	4.065119	8.015324	6.604904	5.152244	7.171165	7.90243	4.238089	6.958586	6.604292	7.591794
DNAJB6	5.337247	5.491015	7.684941	4.292288	5.330049	5.969809	4.950206	5.565289	5.399995	4.945838	8.64028	4.820752	6.189213	5.061155	4.297441	6.35606	4.747391	5.900334	6.816748	5.18839	5.085367	8.019362	4.826243	4.736112	5.482425	4.697427	4.856744	6.153842	3.977801	5.836569	7.515873	6.120054	4.286406	3.794365	6.273646	4.731443	4.906733	5.725337	6.781938	4.337854	6.115181	5.356173	4.733786	5.567512	4.771211	7.352165	5.935096	4.674247	7.976346
BACH1	3.530535	17.00466	7.009557	5.210487	6.439761	8.550719	7.172451	7.795332	7.871909	6.472636	6.365026	6.47033	6.417984	10.16321	5.562481	6.231429	5.650537	6.068917	7.606723	5.432518	6.269714	5.936103	5.329539	8.01845	7.866209	5.081139	6.544222	7.546785	4.955823	6.508518	13.1229	8.478162	4.281979	5.540861	6.514452	6.885303	5.571782	6.434586	6.847735	5.472976	8.417895	8.134726	6.18702	8.079209	6.091602	4.465203	4.829959	8.29679	7.059987
LONP1	21.32649	6.821514	17.15218	16.62894	15.62256	20.01576	16.72059	19.7908	16.79107	19.11271	13.74475	16.98794	16.45103	12.693	24.68663	17.52009	23.05427	14.97425	13.44823	16.39558	20.5384	16.43169	17.20161	17.34497	13.4377	21.13895	13.84565	16.0394	21.72072	17.31738	17.50818	15.3784	14.30966	24.89044	13.9037	18.84154	26.12365	17.60154	21.35802	20.44335	16.87594	16.96406	22.3086	15.10422	12.88189	15.93603	17.09304	12.47243	19.41987
PTGS2	1.092226	59.42563	1.445629	2.776406	3.303035	4.31231	7.438259	0.4938141	1.48391	8.103071	9.061563	1.5823	11.76891	2.436359	1.017949	4.571063	2.906774	1.591943	31.14233	1.549594	1.459312	1.941314	2.365989	5.913815	15.27136	1.939262	3.029015	1.998259	1.586223	2.9552	3.538041	10.67729	1.947994	0.6513565	4.422193	4.569026	2.148312	4.106259	1.649329	0.4272657	3.235152	5.631577	0.5555637	3.494247	36.02188	1.106336	9.63677	1.683977	1.537818
DUSP1	137.7562	339.2323	102.5695	345.4502	408.4006	183.993	316.9561	261.3418	150.4531	259.968	252.5908	115.6291	424.5819	127.493	256.5347	245.5752	170.7014	144.7343	403.5579	227.3062	102.8531	482.7949	129.7201	445.4127	596.3595	191.4605	158.6491	242.4589	103.0601	249.7515	239.7062	358.6568	114.2005	139.0271	772.9181	193.9689	129.2005	286.671	403.5037	48.13512	188.3773	209.7684	85.41195	449.9089	512.4005	114.9472	288.6112	87.55332	159.4534
NOS2	0.2426551	0.2589959	0.5557498	0.7987803	1.054123	1.267079	0.2271422	0.1647519	0.934527	0.2851441	0.2241249	0.7104124	1.156262	0.9614018	0.7853537	0.5035088	1.165625	0.5794687	0.493812	0.2992088	0.7990386	0.4994898	0.7075304	1.154874	0.2213849	1.111093	0.5586863	0.4157545	0.5421724	0.677941	0.2599025	0.4709886	0.400892	0.2561574	0.5259639	0.4962187	0.6217268	1.026338	0.3063611	0.5201133	0.4144061	0.6348726	0.8337894	0.3002524	0.4420551	0.5601972	0.2176946	0.3591094	0.7022676
NCF2	1.018656	7.98405	0.6503604	1.249051	4.327706	3.248137	3.729186	0.8074564	2.61942	1.626724	1.893013	0.789785	1.224891	7.973803	1.108427	0.62952	1.015555	1.471833	1.47857	1.236076	4.496514	1.513823	1.710615	4.33275	3.625436	1.381177	1.325674	2.084034	1.992807	0.6851769	0.6555555	1.880094	2.00798	1.552692	3.268115	4.138091	1.304283	1.507752	1.25221	0.7905323	1.891322	1.555164	1.757453	2.088708	0.9035427	0.3339956	0.4165008	5.49874	0.3453775
MT3	5.911712	0.01682195	0.1835666	0.9735552	1.035547	0.3576986	0.3579285	0.8784335	0.3024367	0.5543902	0.5756651	0.2981465	0.2112941	0.08352334	1.301798	0.8993382	1.430218	1.598509	0.5438532	1.161002	0.1776944	1.61587	0.3956513	0.4805711	0.2156863	0.6349044	2.292826	0.9285418	0.5916025	0.5044752	0.3501209	0.7014834	1.106623	0.7278943	0.836125	0.3251409	0.9272798	0.9738958	0.7049352	0.4832999	1.012712	0.2935399	0.7380435	1.16313	0.03840426	1.524001	0.2896852	0.3288089	0.2752491
UBC	132.8842	105.8696	132.2264	92.11665	119.2099	144.4659	133.9706	178.9696	130.6535	107.9551	130.953	105.3917	182.8096	144.0577	104.5614	117.6527	111.0975	131.1727	137.9454	130.1038	155.6709	158.3162	93.78815	135.1525	127.6376	116.7568	126.6079	162.1276	112.5103	169.1056	329.0291	211.8651	84.25025	131.2672	182.7589	118.8051	103.5189	114.8998	143.7521	84.34569	155.8359	154.4672	137.9959	198.55	182.1149	151.769	256.4057	80.0005	201.4553
ALB	2.032532	0.03202745	0.8752037	94.11802	23.34714	3.574103	84.46634	0.06667604	66.1321	72.13182	0.2375597	230.7247	0.4229735	21.84643	20.27821	30.20609	131.9466	27.68059	0.6220267	42.26313	46.72492	40.8909	176.4977	25.61898	0.1564369	112.5911	38.79887	0.5952994	157.1843	0.6966081	0.3213955	13.73719	262.0357	122.5658	5.257837	23.64258	76.10987	2.877549	0.3649861	122.0901	4.874727	38.05217	62.68507	2.32626	0.2855092	3.923635	0.05252706	64.26133	0.1572148
TXNRD1	11.68312	17.56775	12.68581	10.7393	12.26689	19.21236	19.86421	16.3022	16.54641	13.90913	14.27884	13.96182	12.17676	20.23502	13.40949	13.36659	14.6162	13.86022	15.59239	13.00675	16.50453	11.46936	11.7701	15.28816	12.9281	14.75059	14.85095	14.94216	14.1683	12.35622	12.23686	17.98182	10.97223	14.09523	16.81131	14.43729	12.71531	11.01735	10.40366	11.39651	16.86896	14.52093	12.78606	15.63064	20.8659	8.995914	10.58406	15.32628	13.95992
SRXN1	0.4677094	0.2806141	0.5734646	0.4394301	0.5011299	0.8203719	0.3835349	0.505374	0.4871802	0.4703861	0.7163331	0.3778063	0.6387596	0.4833859	0.4685051	0.662943	0.6869435	0.4182217	0.7453392	0.3513319	0.6183812	0.6393082	0.4450775	0.6544174	0.5201126	0.6296403	0.3367137	0.6435103	0.503509	0.5435358	1.340935	0.50695	0.4579924	0.4185107	0.3643497	0.4111347	0.5244373	0.5629203	0.8905515	0.3819524	0.6093521	1.03263	0.5025151	0.6733911	0.8106031	0.390897	0.5834997	0.4631952	0.6746766
GPX2	2.793294	31.0256	0.93953	6.54181	0.2621997	2.111019	1.883976	1.468721	4.637411	1.212461	0.4865298	0.5480605	0.5800198	0.9894461	0.7748754	0.783328	2.894007	0.4534598	0.5810367	0.5604925	2.649433	1.324608	1.159458	1.919482	0.7268799	1.336242	0.3443408	0.7044222	0.9580346	1.073404	1.159823	0.8219522	0.6913696	1.437147	0.8607123	0.7318559	0.6964825	0.5924536	2.445944	0.4442071	1.890455	4.546567	0.7914027	0.4096949	3.953358	0.3709693	1.582728	0.6808465	0.7673878
BNIP3	15.98345	9.126488	11.38922	19.04573	11.54704	21.84766	21.68684	16.48103	18.09921	18.36706	17.09042	22.30116	13.30607	10.15602	23.37906	15.19162	21.41723	20.01765	17.22414	20.68967	12.41032	16.53508	13.49883	13.73097	10.53823	23.74361	17.31986	19.18145	24.1112	12.81635	14.5446	19.17226	22.39716	22.18914	8.597202	17.56873	21.02384	14.49861	14.67818	23.50456	12.15266	17.00593	21.38878	15.26779	13.37615	14.68509	18.44928	22.17336	16.25807
OXSR1	10.48026	15.4713	14.62802	9.671878	11.42299	16.59169	11.7477	12.36709	12.89709	12.8103	14.86428	13.47325	10.97163	14.53503	12.2171	13.63111	12.74304	15.35812	12.66085	14.96487	12.86594	11.06983	10.62973	12.82031	13.7833	11.99082	13.17309	14.93476	9.506875	12.17021	14.6583	12.49085	8.457562	13.63188	11.72387	12.60682	10.85409	15.30729	13.419	12.76146	14.37504	13.95545	12.46481	11.78141	9.61358	11.18005	11.40586	9.390754	12.99663
SELENOS	12.44842	12.66109	11.40859	7.961011	9.714263	13.44416	12.59927	12.21354	12.23732	11.03328	14.50806	8.58854	9.54805	12.03231	8.640507	10.00272	10.31857	9.959599	11.27116	9.987822	13.58417	16.07284	10.03983	11.79458	11.13458	10.70138	9.352954	12.45286	10.38527	12.28756	12.17636	11.48982	10.55774	9.598353	15.49828	10.12121	11.6033	11.40125	14.69057	7.506006	15.46866	12.3775	10.59157	11.24524	10.35	12.9176	11.2278	11.31566	11.82853
ANGPTL7	0.1366891	0.03451956	0.2393082	0.5566873	0.5128101	1.885265	1.960243	0.06148384	0.8597815	0.1400172	0.4888124	0.04758547	0.01387479	0.114263	0.1755466	0.1769232	1.774582	0.1943839	0.03433898	0.2213985	0.7211745	0.7438268	0.08471984	2.206073	0.02950668	0.1642735	0.18451	0.07712411	0.1156192	0.01365113	0.04490421	0.111118	0.08905298	0.0796629	4.124723	0.07625225	0.1718685	0.06901254	0.01394281	1.11927	0.2029812	1.184642	0.172103	0.1257719	0.0840615	0.07711237	0	0.3629604	0.02259306
SLC7A11	0.02973467	1.829445	0.06169827	0.05625243	0.09617087	0.1756979	0.07375939	0.1180232	0.07867661	0.07472518	0.07687541	0.0394343	0.0611699	0.1219611	0.0460464	0.06653382	0.8531015	0.0281902	0.1009271	0.03127034	0.1203339	0.04990715	0.03112543	0.07119018	0.1061231	0.05651918	0.03425057	0.2042212	0.03219355	0.05279288	0.06772645	0.07735055	0.03926087	0.04159072	0.1194371	0.09352209	0.03133421	0.04537154	0.05499927	0.02958749	0.1502689	0.110263	0.05271329	0.08357171	0.1889586	0.01391674	0.03908147	0.09501785	0.09043197
DDIT4	15.82134	20.78897	18.52516	19.23537	79.2186	49.26259	11.6117	16.63026	30.17618	11.98314	23.83186	10.01683	108.2361	20.7509	22.64246	18.37065	34.43939	23.19955	46.40415	17.63849	16.14323	131.5948	16.46819	28.63736	33.67576	36.27038	11.3968	20.22739	20.97203	47.22725	25.88568	14.99474	26.40878	12.35928	72.46186	22.7975	20.15858	35.99207	102.0953	18.89688	17.60622	29.76814	18.51344	90.24487	22.45923	23.00474	12.07771	25.70651	39.13248
ASNS	4.596379	4.258984	2.938666	2.119971	2.622013	4.766432	2.279181	4.144451	3.163337	2.191047	5.560531	2.021671	2.376803	4.18452	1.729233	3.184305	4.891676	2.398531	3.44721	2.064843	3.574022	3.133396	1.925822	2.524723	3.205448	2.120011	2.618489	5.601902	2.111284	3.81519	2.921253	3.524327	2.218924	2.484526	3.913168	2.558283	2.06906	4.079377	4.321631	1.217072	4.282699	2.807453	2.47959	3.394617	5.16248	3.137772	3.444154	2.515297	3.246037
TSC22D3	24.01357	12.73099	18.00888	21.96241	93.38883	32.48672	22.98495	17.28344	33.48424	20.70756	26.87596	17.17054	33.10409	30.57273	21.14214	22.2938	26.43489	36.18034	32.92946	43.62849	20.04862	41.99816	22.52348	25.38002	29.23538	83.96705	29.56642	19.43715	45.95818	43.00849	28.14974	23.13398	29.22183	19.02187	105.3645	56.85519	36.05799	85.49953	22.84976	59.18791	27.35545	22.83574	37.75375	27.63715	36.88531	43.36767	19.77704	39.18753	33.52495
DDIT3	14.78506	7.749887	12.51892	18.23753	12.14504	19.73681	12.37959	15.36473	20.68988	19.0218	16.6293	11.38027	15.09666	16.60366	13.55991	13.90164	19.28888	18.84577	10.16784	18.80336	11.25899	44.92896	11.5569	19.53792	13.62708	13.7088	13.14472	13.97062	14.58311	28.37131	37.25324	11.52694	17.30105	14.00044	17.24014	13.76851	15.5493	19.51976	17.93121	10.29381	17.83871	20.94177	9.528762	20.25279	10.84792	26.47581	35.41373	8.176688	16.30526
JDP2	2.692354	3.134797	3.206845	2.687877	4.498339	3.807824	2.373612	2.291174	3.93588	3.143636	3.706001	2.091129	3.660474	3.346721	2.687554	2.864297	2.779807	3.107054	3.245764	2.221679	2.943435	2.846824	2.475837	3.400764	6.055501	2.210155	2.390842	2.024119	2.772234	3.054307	3.873151	2.525436	2.745777	2.447197	4.173086	3.397802	4.016507	4.483635	3.375637	1.98842	3.056582	2.421575	2.849058	2.480909	3.371851	4.296369	4.88268	2.17804	2.854574
SESN2	8.776206	3.467852	6.106476	12.38382	6.929659	14.72291	16.58201	9.136437	14.60236	16.50282	5.005677	20.40397	5.40461	10.62725	22.05797	7.955697	12.76977	10.6616	6.710243	16.27114	14.12227	5.680624	15.393	12.44707	6.52136	16.12117	11.77931	6.448272	16.62091	8.585255	5.50354	10.5999	17.49435	17.90342	6.338677	11.76585	22.3503	7.905893	8.919301	16.27178	9.472222	10.80131	14.70169	8.018288	5.111182	4.797984	8.013868	12.39567	6.069642
SLC1A4	1.29226	2.899142	1.429312	1.048314	2.079886	2.125665	1.337463	0.8418764	1.400174	1.176392	2.007463	1.076517	1.18139	2.354885	1.026511	1.099922	2.823578	1.600647	1.456386	0.8040994	1.654311	1.312238	1.259193	2.023808	1.15865	0.9390655	0.9670225	1.073991	1.301423	1.389827	0.7733775	1.972736	0.9392029	1.323203	4.14371	1.433435	1.047266	1.035009	1.054523	0.8202296	2.088693	1.58443	1.232266	0.9477356	1.450488	1.539217	1.239821	1.827996	1.07845
PCK2	10.09142	5.967927	5.099872	60.03441	15.53759	11.42611	79.93236	6.680116	64.45693	102.8009	5.521896	130.4845	6.49352	15.93294	67.26558	18.47423	54.08929	40.4207	8.949703	87.4064	16.19958	13.63589	71.28029	53.70475	8.950085	162.8298	51.93952	8.994601	150.3643	6.221105	5.707307	42.27632	129.3574	82.93251	7.831974	75.78188	141.8614	11.30999	8.450928	146.4817	6.800989	21.22547	80.5236	14.73696	10.66903	6.234597	6.214153	85.78453	6.656873
TXNIP	445.801	262.2528	330.7877	226.5065	388.0888	286.3253	278.0845	397.0703	316.1318	252.3681	667.9591	310.3186	524.1026	269.3497	192.2405	554.3997	293.8205	493.1717	370.9925	401.4552	302.4368	413.8819	313.878	341.3934	388.4052	355.7886	372.0445	503.8993	206.3835	713.3145	432.4611	733.1364	303.6626	350.1774	357.0337	402.1381	261.6321	658.3656	552.8316	390.0556	411.3123	394.1151	294.6475	516.4785	205.7327	403.5483	675.38	297.0955	603.5824
VLDLR	5.744621	7.034743	7.535935	2.917689	6.27917	5.434386	3.015884	5.735544	3.612924	3.432548	5.797085	3.10661	10.92581	4.860308	3.978171	7.918175	2.549387	6.962584	8.229001	3.690851	4.761354	4.091178	3.392173	3.943972	6.66794	3.038011	5.292658	7.581984	2.458996	8.057362	5.23408	9.081472	3.440117	3.760816	5.062308	4.158437	3.239032	6.270727	5.52811	2.785775	4.482056	4.662496	4.434425	8.95569	5.261496	5.837382	5.387141	3.115665	7.865487
GPT2	3.890679	2.463302	4.164497	9.718407	3.013657	5.369361	9.379399	2.240389	10.0169	12.38343	4.308053	12.74756	2.401943	4.467263	9.82304	3.175953	9.542303	4.482366	6.450584	10.64946	4.914693	3.986667	9.342389	8.745346	4.507883	16.49816	6.216098	2.989702	12.46132	1.833523	3.780053	4.746356	10.47316	11.83847	2.199756	9.668699	10.91798	2.288959	3.884539	18.132	2.461432	6.265872	9.005402	2.456595	5.292442	1.855964	3.67805	8.319537	4.681121
PSAT1	10.99278	5.854133	5.104051	54.10301	13.87486	35.76136	83.65986	4.773836	100.9795	62.19907	15.39947	102.5955	4.44205	38.88403	73.82182	11.03894	67.69056	29.17771	7.744775	73.82526	44.78973	19.05728	72.83424	43.28418	3.938615	94.52415	38.95314	9.225085	104.9451	5.073256	7.408567	33.91635	108.0031	49.2431	8.395841	73.93903	70.73905	8.794289	4.292689	107.2316	7.850004	41.88967	47.03678	9.958371	6.099382	10.88469	6.343825	119.1252	6.083537
LURAP1L	2.824863	3.73229	1.953827	2.507114	5.294574	6.439855	4.418754	2.38214	7.194806	2.300215	4.680754	1.833928	2.024483	11.31072	1.970936	2.683327	1.815047	3.334916	3.814897	3.051593	4.065848	3.998117	2.112135	5.881406	5.474603	2.604453	2.556624	2.166833	4.017267	4.704967	14.55113	2.98499	2.748329	2.069685	7.687012	3.853518	3.189454	3.042637	3.380921	2.624976	4.961561	8.613448	3.056762	3.174603	6.000383	3.093947	3.057626	3.585367	2.442784
SLC7A5	9.610064	5.486799	17.21906	8.338525	20.63839	3.593217	2.371592	15.34317	3.255581	5.610073	21.27981	6.874244	3.743228	4.505426	12.05601	19.90633	26.45316	14.79232	10.27914	7.445854	4.979877	3.504065	11.16507	3.400588	4.442987	5.482401	12.44892	12.01475	6.126702	5.505018	9.969081	9.123978	4.002812	8.848525	8.733455	6.977153	4.710311	13.1231	14.56625	3.154087	9.468844	8.706264	9.325168	11.21703	2.267369	6.938661	20.02812	2.098198	13.81299
HERPUD1	48.2417	17.84278	48.31055	32.90372	38.06705	30.64239	44.61494	51.69646	47.20249	37.3781	54.45642	41.67181	45.388	26.90647	41.45936	46.48577	32.78038	50.69211	44.86805	48.30989	31.5097	47.33008	43.71352	37.82788	31.55122	51.64405	42.20653	54.45089	50.07713	54.18227	52.06863	49.88112	66.25826	34.73197	35.51632	43.69055	54.95414	50.61948	37.86247	44.73247	36.19321	32.38651	42.21514	51.91734	23.48655	44.74851	41.66199	39.59608	41.37507
SLC3A2	27.95907	14.43641	16.49935	49.02574	30.75377	49.96551	63.82842	23.98194	86.96957	57.04963	19.30549	75.7015	19.7177	45.73142	68.71504	22.05458	60.26637	28.65972	17.96101	50.51255	44.08295	27.65991	61.72106	46.16237	14.7076	78.38531	36.07785	17.169	97.49312	26.78888	35.80618	39.28798	73.11152	60.6824	32.71853	68.68287	91.44604	25.22466	26.66622	58.73131	29.18106	43.97278	59.70749	25.24787	16.17704	24.956	29.23854	55.64683	28.88981
CBS	0.1267864	0.0705835	0.01753845	0.07699087	0.141322	0.01019269	0.01747248	0.04608446	0.009984262	0.02308859	0.06627469	0.05829024	0.08922924	0.07159876	0.09816922	0.05834867	0.2130915	0.05809712	0.00188748	0.1428583	0.04543029	0.04137786	0.00232836	0.05781898	0.08028242	0.05791319	0.04563809	0.1451307	0.01715886	0.1215567	0.004442777	0	0.02055856	0.126984	0.0837468	0.007185067	0	0.09862712	0.0252906	0.03037158	0.04144061	0.004414585	0.09535509	0.001885416	0.09529851	0.03955996	0.05227937	0.03683173	0.09313894
ATF4	65.93681	36.28578	48.45379	47.32706	50.94789	80.49607	47.76772	42.54311	96.68172	59.48076	51.58439	42.84542	39.56816	68.01925	43.32191	39.24456	50.33356	51.38309	51.57512	52.16945	57.10916	87.27024	59.43006	71.91568	45.41613	56.07498	54.43363	30.97643	40.81011	44.17008	66.60134	55.18323	57.83997	39.98542	93.7462	54.83321	44.06942	48.944	41.63016	37.73672	69.22412	72.30166	51.34327	43.90006	29.9986	64.69558	46.10111	31.01054	51.38789
ZNF419	0.9502396	0.5807615	0.9462224	0.8004724	0.6989075	0.9004399	0.6232073	0.8685185	0.7394643	0.7552219	0.8120626	0.7143321	0.8976631	0.8270685	0.6335151	0.8354469	0.7375569	0.8997508	0.9500766	0.8931428	0.7676903	0.8841062	0.5721869	0.8880516	0.8431787	0.8057928	0.977159	0.8659603	0.5137631	1.077127	0.6211955	0.7594163	0.7889396	0.8664186	0.9206563	0.8234892	0.5266385	1.025424	0.6819056	0.692918	0.7833766	1.120409	0.8715305	0.771692	0.5946593	1.170918	0.5067004	0.6138223	0.771898
KLHL24	7.00676	16.95854	11.25263	7.250324	8.787678	9.369612	9.911631	12.15197	9.881785	8.393658	9.406529	10.91345	12.952	10.04849	8.507151	12.34663	6.004069	11.16811	13.3267	9.536217	9.245553	8.574417	8.174118	9.160727	11.64408	9.170219	12.22331	9.482936	7.297508	9.91061	7.706214	14.3969	7.227814	8.105295	7.021031	8.918744	8.63935	8.653965	7.979566	10.68905	7.752509	8.865998	8.413994	13.42454	10.22615	8.461506	10.01501	9.106682	9.485727
TRIB3	1.659167	4.445412	1.738682	0.7841231	2.041871	2.406968	1.484692	3.373176	1.096994	0.8714539	2.527305	0.6601192	2.256091	2.680822	0.8406418	1.518833	5.177684	1.219329	2.387129	0.6900797	2.629901	2.342059	0.6947693	2.318471	2.615285	0.9081644	1.010088	3.110404	1.107661	1.607336	2.891371	2.679451	0.8009167	0.9431725	2.63001	0.9016088	1.176103	1.293081	6.415266	0.6648139	2.872508	1.561552	0.9870311	2.101357	1.992783	1.636097	2.395509	1.370765	2.852834
ZFP69B	0.2484079	1.800237	0.3824206	0.2610784	0.4151107	0.6522511	0.3162301	0.4875744	0.4997722	0.3939963	0.4126429	0.3634468	0.3709034	1.114625	0.2648841	0.2517845	0.537764	0.4444211	0.3381944	0.3069837	0.7068429	0.3782647	0.2913709	0.5275861	0.7749398	0.2178427	0.3115173	0.4425519	0.2494292	0.3542544	0.2653489	0.3884768	0.2338816	0.2926593	0.4248678	0.4597871	0.1957522	0.3560249	0.3792607	0.2325602	0.6074367	0.7282179	0.3357696	0.4182588	0.5322192	0.2009145	0.2509097	0.5063051	0.3072789
ATP6V1G2	1.059715	0.5469365	0.6097697	1.029533	0.5491905	0.958424	1.425811	1.462413	0.908846	1.072745	0.7926032	1.027478	0.5857461	0.4049605	0.9467591	0.6677349	1.62213	0.7914955	0.638334	0.9833336	0.8784392	0.934161	1.074446	1.515284	0.3844664	1.783218	0.9328027	0.9930899	1.187118	0.483811	0.3604175	0.7160256	1.011819	2.498102	0.7440149	1.549942	0.7166123	0.9711579	0.5740838	1.388237	0.9470927	1.172063	1.679161	0.8998412	1.035064	0.687702	0.4853891	1.183539	0.5593282
VEGFA	8.17983	8.347007	10.8355	21.11808	4.984119	15.43941	11.96356	3.689211	10.02565	18.56135	5.536394	12.28402	6.851144	5.257592	11.11105	9.599426	21.92202	10.43132	5.470946	13.54594	7.479575	13.61325	13.51961	20.65545	5.37563	13.45748	14.19128	4.909484	7.016221	8.816128	7.27446	6.087767	8.615044	11.96313	9.081023	10.01021	14.35976	9.235503	6.453353	10.22801	9.121386	19.67335	9.47716	5.699023	3.985093	10.29121	11.17945	4.889919	5.612204
GDF15	54.56402	90.95113	26.23255	46.41885	76.15922	60.55066	38.98388	92.65894	88.85507	97.56603	37.43805	24.09999	127.6218	65.77424	58.6924	79.56634	108.2648	33.18234	48.34926	49.39311	54.50838	372.9902	38.02054	75.57669	106.197	40.43156	19.64748	33.56333	29.72529	154.7471	97.05268	47.02936	17.6668	30.38344	72.24245	26.01432	52.44754	76.35547	271.252	7.854815	65.40389	149.952	30.54017	73.41318	86.99419	54.4938	311.8242	18.46307	89.03084
TUBE1	1.442249	2.408603	1.806375	1.99707	1.352774	2.083063	1.647833	1.413627	1.657636	2.085161	1.43986	2.511262	1.364889	1.576938	1.545732	1.633026	1.726193	1.826797	1.994832	1.964917	1.178118	2.165854	1.148821	1.730253	1.546016	1.798069	1.8802	1.188151	1.597509	1.841633	1.804396	1.548123	2.660961	1.583084	1.81725	1.959615	1.731679	2.065462	1.311168	1.611998	1.833431	2.036397	1.615125	1.502745	1.966148	1.836955	1.081144	1.535317	1.194651
ARRDC3	46.19035	143.0732	33.12297	33.07833	41.08172	15.64822	30.08226	62.83739	25.1541	28.08095	86.84985	60.38016	39.81537	44.53084	29.27802	52.68282	23.44198	89.28599	46.00291	26.69083	22.04539	32.27566	33.5315	23.96914	55.00095	26.85015	39.4354	59.70899	17.73111	66.10354	50.6348	66.42715	41.23349	38.72068	25.21542	24.15165	28.51291	57.24315	65.44365	26.42863	36.55168	32.73514	29.95774	53.83566	83.62218	47.30083	68.36147	25.54786	67.33143
CEBPG	7.25592	11.08294	7.199597	5.539572	6.16599	11.65077	8.359719	5.944052	10.66295	8.624283	7.095778	7.243002	7.377524	10.11056	7.737185	7.267882	7.064411	7.313599	8.839015	7.926625	7.486577	6.30657	7.787292	8.012936	5.95087	8.458295	7.606176	6.504837	6.731402	6.716055	6.26987	9.220315	5.114673	7.935479	9.182341	8.5528	8.511397	6.833712	6.324274	8.399618	8.778345	9.705076	8.613198	5.342857	5.627149	7.86834	5.232845	7.337848	6.298915
RGS4	0.35582	4.195018	0.3896649	0.6025061	0.8289869	1.383781	1.602575	0.3569613	2.112734	1.221424	0.809337	0.3680747	0.3274691	2.83429	0.3072964	0.5279614	0.572762	0.4722734	1.353415	0.4855647	1.488726	0.7257809	0.8886824	2.319054	3.280632	0.3905976	0.9776857	0.4618891	0.6286971	0.3558836	0.6275781	1.834869	0.4492093	0.3901686	1.699213	1.033433	0.5311945	0.2102556	0.4903854	0.1999776	1.668473	1.629196	0.5065464	0.6958096	4.111446	0.5828713	0.4951784	1.75723	0.6926833
BLOC1S5-TXNDC5	0.752732	0.9405337	1.441744	0.08519825	0.5999116	0.2408926	0.1632182	1.079683	0.28316	0.1423494	1.825847	0.1105785	2.228731	0.6969975	0.2948644	2.084012	0.2467201	0.7040273	1.477897	0.4305997	0.2471416	1.081177	0.1531217	0.1633841	1.214925	0.0844647	0.4439472	1.263764	0.1018723	2.109534	1.357391	1.680839	0.2836804	0.341957	0.5023739	0.1328955	0.4950718	1.566953	0.7087522	0.120033	0.5961575	0.2494936	0.2986148	1.189549	0.2100933	1.800223	2.309966	0.1892339	1.68825
EIF2S1	7.653171	18.6363	9.68808	8.143103	9.013915	11.85433	11.53046	11.12565	12.41403	9.723482	9.982655	9.95315	10.31671	14.67984	8.69337	9.676628	11.7061	10.50338	12.72684	10.04147	11.08749	9.426632	7.993792	10.2846	10.5259	9.62862	9.349644	10.97425	9.064003	10.63247	8.584187	12.83796	8.587806	9.120401	11.38585	10.21361	9.774781	9.194758	8.597527	8.753206	12.32614	11.13263	10.1366	10.43071	12.68194	9.62666	7.639498	11.56966	9.943095
IL6	1.062702	19.46119	0.325966	0.2913671	0.7750567	18.29482	1.703581	1.850075	2.121995	2.976072	0.710861	0.1323575	1.208153	1.891023	0.1651179	0.8116923	0.5315631	0.3088217	1.194794	0.8746326	0.8414361	1.337742	0.2520098	3.500389	1.500091	0.6862576	0.1796231	0.4760061	0.7003537	1.811319	1.865168	6.823758	0.1733886	0.1364357	6.065155	0.4359693	0.2390233	1.331252	1.440301	0.1379272	2.958848	5.625153	0.2159464	1.354268	2.108389	0.6765564	18.06847	0.2114042	4.429479
CXCL2	1.720745	14.17368	0.6215278	2.545318	3.699791	14.9402	3.808555	2.902127	0.9124098	4.752603	1.142583	0.6085502	1.583641	0.78421	0.8085217	1.274335	0.6245801	0.4531575	1.801721	1.192048	6.129529	2.045757	0.695211	3.00809	1.970072	1.183223	2.298663	0.3452075	1.285153	0.577079	1.822321	4.79278	1.381817	0.7131423	13.59838	1.690273	0.9158135	3.166226	1.820233	0.06341585	3.172693	2.77605	2.105577	3.437437	0.5251953	1.240001	3.63637	0.3610246	0.8427211
RELA	12.11058	13.19157	15.80998	10.6909	15.23523	20.46926	10.44159	16.08289	14.59223	12.71155	14.4954	10.06268	13.96023	16.48331	11.72005	14.23332	12.17383	14.99799	16.23325	10.47581	16.42545	14.38161	11.06075	16.12392	15.40315	11.70291	11.77435	12.82338	10.27398	16.77411	17.96562	13.70143	10.85867	11.84709	17.14183	11.63621	13.75229	15.88361	15.60485	8.959927	18.7063	15.56808	13.43853	11.98658	14.60079	17.21002	19.00774	11.34047	15.59512
HSD17B11	14.24336	28.91581	10.33753	17.73443	14.48831	26.04082	47.35646	13.00748	35.99963	21.73562	19.04887	39.79318	11.20287	27.89298	20.24519	12.62747	26.13802	13.01967	14.89672	22.86127	35.33846	17.56071	27.99272	27.21139	17.09205	31.00362	14.48235	25.00972	37.74538	10.89054	14.2386	14.32115	41.77536	22.4901	27.4833	23.7632	34.20479	12.41626	24.81583	23.08754	17.64318	25.50375	33.23662	11.22862	25.30286	10.06407	13.90478	57.81469	13.09246
AGPAT3	14.30062	8.083849	12.79611	14.18862	12.56495	15.97848	21.55213	13.65643	20.91136	26.39246	9.347704	27.23553	11.63892	12.46457	24.73906	12.51257	16.59486	15.61179	11.48746	20.80688	18.64362	9.094288	19.0985	16.0111	11.04301	32.17268	16.3002	11.53196	36.9556	9.708637	7.666172	14.06461	26.11056	24.15467	7.932719	23.47249	29.63179	10.5658	11.11587	25.19708	10.95197	12.72976	27.18942	13.2271	9.963577	7.589647	9.23351	21.23399	9.588041
SETD1B	4.679813	3.869244	7.513055	3.978318	5.463001	6.002457	2.01084	4.148156	3.456929	5.095749	2.820214	4.366131	7.492165	4.192293	4.805569	6.082859	3.926857	5.489234	4.347537	3.884172	5.350544	3.362843	3.28776	4.965059	5.877628	4.02401	4.954308	2.504707	2.661007	4.661936	3.257586	3.974115	3.52144	4.163714	5.259662	4.893967	2.982397	6.449352	3.133911	4.084579	5.581025	4.768894	4.829174	4.499749	2.887905	4.785747	4.099096	1.721082	4.821269
FTL	2740.345	754.6508	806.9047	6145.84	2111.819	2778.442	5437.847	842.7873	4766.492	4745.56	1214.088	5721.047	664.6424	2377.241	4285.555	1685.923	4121.204	2909.875	952.3032	4067.904	3217.567	2349.116	5301.65	3753.782	927.6621	6163.129	3064.573	997.5424	7504.253	688.7251	746.1171	1954.528	10465.91	4989.204	1627.507	3513.357	5563.645	1156.221	1068.559	6038.5	1447.595	4454.249	3874.108	1533.044	832.1335	1073.226	869.6205	7862.225	717.5751
MAFG	3.724985	6.017585	5.023598	5.658829	5.171227	6.052166	4.980609	5.06118	5.516305	5.985026	3.723384	5.939776	3.908241	5.697377	5.373128	3.999298	5.950054	3.078346	5.515972	4.758452	5.409144	3.012308	3.704886	5.87224	5.379652	5.782539	4.726585	2.197907	6.050025	4.143731	4.778355	4.00611	3.203318	4.018825	6.314509	6.136766	5.536987	4.517122	4.265144	6.292991	4.293247	7.351609	4.796134	4.02951	6.20116	2.259156	4.273185	3.774639	2.608077
IL33	2.315721	31.35789	1.98177	4.002862	9.61268	4.061178	7.415692	7.183253	5.448582	5.510022	4.468965	2.286974	2.009345	13.53676	2.588734	2.749186	1.552706	3.247188	2.98063	2.887416	4.064002	4.772113	3.686563	4.955254	3.151577	2.213573	3.966852	2.237878	3.261292	1.358668	1.624983	1.973722	2.665101	2.173991	21.33726	5.613225	3.395238	1.899171	8.522826	1.413357	5.512735	5.212381	2.405958	2.190746	1.02653	2.953216	0.8383884	8.823073	2.067296
FTH1	149.0653	81.74545	109.5084	189.414	148.6649	343.8022	215.3662	121.4252	203.4198	195.8799	131.4371	182.5351	109.7214	170.451	189.9069	116.7886	191.2768	156.8483	114.5819	155.9801	211.5596	157.1417	161.4428	178.3416	99.34668	268.9042	140.9263	109.3641	272.0249	101.1201	104.8125	158.9983	241.8802	187.3828	152.9152	162.8165	211.3364	126.0138	161.792	239.6291	150.2944	245.0085	164.6387	142.7745	118.5252	91.96576	130.2854	238.1408	116.3142
SLC40A1	29.29727	47.90867	46.30536	33.20021	40.64351	48.77275	64.33751	35.67857	46.84516	41.25403	61.37642	47.58778	36.17926	42.0315	44.11194	33.88802	32.05528	46.32882	52.94057	42.95671	48.16376	37.48655	40.92739	39.32657	43.39995	43.77943	38.1129	54.10486	45.83501	32.56447	36.23877	50.32117	71.42141	47.03843	31.65571	49.10131	43.31184	34.63534	34.46132	34.42104	27.71694	49.93819	42.46616	45.86788	57.29156	27.60708	27.04797	93.64577	34.35791
GPX4	144.4987	20.97626	58.37814	102.6826	78.2337	91.60683	97.78982	76.14544	100.4184	94.92323	71.18491	81.8408	50.26881	62.02397	141.3132	75.38215	95.00445	95.13615	58.51662	88.829	107.8202	130.6698	93.41634	109.8066	52.81403	115.2204	84.59103	78.40414	149.2427	65.68239	71.49176	78.78457	149.1744	114.5081	71.27501	97.4614	125.955	71.67891	83.7825	87.70328	84.88872	104.9769	117.6446	75.01757	71.70754	85.28676	91.69008	120.8952	76.91552
HAMP	0.152447	0.1180638	0.006590031	0.006675952	0.02611544	0.08617227	0.02148624	0.01662348	0.02701124	0.01041058	0.008076502	0	0.005158102	0.05097421	0.02837449	0.03628861	0.4804115	0.02709912	0.01702118	0.007157154	0.1385708	0.04664288	0.03674477	0.02172534	0.03290828	0.008423511	0.00685936	0.03035829	0.04728094	0.04398296	0.02003235	0.03004313	0.02648513	0.01480777	0.05613149	0.02024828	0.004563854	0.08979655	0.03110033	0.005267098	0.05030698	0.04976308	0.005118491	0.02975449	0.003906346	0.01911157	0.007366441	0.04843801	0.008399214
HSPB1	291.0617	143.4934	157.1705	124.9211	162.8146	358.135	116.7344	194.3897	184.5176	174.9552	198.5661	97.60452	120.6914	136.1861	144.471	162.5395	154.4707	131.0385	122.5033	121.0444	250.0791	256.9163	148.4199	182.5128	135.8809	115.3921	109.349	102.8054	122.6556	212.1011	250.5564	149.1552	150.2195	149.6078	312.5879	129.086	211.9346	174.3156	324.1377	136.1656	219.7223	211.5533	147.2118	99.92027	326.8091	178.4451	291.8448	145.263	221.2994
NFE2L2	21.33864	69.63655	28.83335	26.21139	21.25912	43.35556	36.30294	49.69773	40.72671	38.33255	29.63666	25.79901	28.74328	41.70483	28.75762	30.05434	27.60189	28.70149	32.25139	29.43746	37.77987	34.43709	32.75269	39.01284	32.62036	30.67677	31.45518	30.57326	19.46185	36.12087	28.00229	49.56322	18.48339	33.72735	34.95796	32.92726	33.56757	27.42722	31.8381	22.04812	41.16556	52.67217	28.15406	30.57909	37.4336	31.60922	30.32422	25.92134	41.36649
STEAP3	3.880876	2.157444	5.530772	2.12751	6.416795	9.309275	2.169017	3.361736	3.418849	4.128198	4.417627	2.871338	4.128212	3.710808	3.785476	4.48635	4.424253	4.15113	2.734639	2.601975	4.388582	2.712587	2.767295	2.852534	5.72133	4.223942	3.380768	4.373293	3.950533	3.732403	2.324044	10.93206	3.127997	2.26016	3.427464	3.144893	3.670681	7.318491	5.899485	2.773227	4.229668	4.097633	3.98844	5.123942	0.8917807	2.845608	2.323255	1.684713	3.341698
DRD5	0.0164115	0	0.008513301	0.0344972	0.006747422	0.007421417	0.01387845	0	0.0232629	0.02017329	0.05216797	0.01958852	0.006663471	0	0	0	0	0.01750394	0.02198874	0.01849187	0	0.008607913	0.02712489	0.01403289	0.0141708	0.0435275	0.008861233	0.01307274	0.02776348	0.01311212	0.02156558	0.01940554	0.01710735	0	0.00659211	0.02615765	0.01179159	0.01104793	0.006696137	0.01360855	0	0.006428622	0.0198369	0.005491172	0.005046396	0.0246892	0.009516303	0	0.03255146
DRD4	0.2330055	0.0523052	0.2551685	0.2448904	0.2235283	0.2107341	0.1678506	0.1270396	0.1926631	0.2651984	0.03291845	0.1133049	0.136653	0.1385081	0.3700787	0.1201738	0.3998887	0.09204283	0.05203158	0.175028	0.06139032	0.1493709	0.04279012	0.1881661	0.1229511	0.2231632	0.09785153	0.02062254	0.192709	0.08963352	0.06804037	0.1147975	0.2293913	0.2816518	0.1351896	0.3136085	0.4185336	0.2788537	0.1901395	0.107339	0.08787542	0.172402	0.3025004	0.09528689	0.007960801	0.1038607	0.165134	0.1551197	0.03423376
MAP3K5	3.641446	12.90736	4.746723	5.600574	5.502374	7.535656	7.723917	5.102268	9.155562	8.284527	4.795124	8.271026	4.125208	7.995188	5.05067	4.907362	5.004312	5.350216	5.509344	5.959576	7.092471	3.710233	5.413738	8.733694	5.342149	9.234911	6.805654	3.733484	7.145911	4.557049	3.104127	6.294533	3.735711	6.155217	7.742081	8.29794	6.794773	4.31536	4.448467	7.997238	8.223668	7.470984	5.92966	5.122115	7.396762	3.221793	2.454374	8.295203	2.896208
SLC2A1	11.83951	25.87494	25.56093	5.599738	16.61494	9.079389	7.558596	16.74913	9.001674	7.514369	23.48875	6.364024	20.56778	17.23662	7.769335	16.14765	17.86172	15.48204	24.15588	6.746682	13.67372	17.48374	5.817263	10.15341	40.34599	6.877745	10.05724	25.66831	7.670238	19.77015	29.81622	11.2739	6.670319	9.498673	13.22105	6.402748	7.684134	21.36606	32.66698	5.87887	20.54316	14.3129	10.06264	13.07229	38.81343	16.73118	31.03408	6.91178	19.86561
SLC2A3	2.303392	13.84289	1.001623	8.8646	5.896517	10.26452	6.074633	0.7413291	6.618011	6.776967	1.91435	1.494451	5.81307	12.16531	1.40612	2.314393	13.54476	2.394914	4.367223	3.18301	3.221199	7.011124	3.386318	23.41427	1.975503	1.249419	2.73881	1.264406	3.06482	4.585083	3.813253	6.643853	1.126102	1.109641	10.19236	5.462401	4.405094	4.087573	3.949264	0.8623279	5.749567	19.8743	1.405836	5.062514	2.197366	2.201156	7.448597	3.256648	6.409688
SLC2A6	1.177409	1.318132	1.294383	0.6641441	1.647648	1.817115	0.6911913	1.487672	0.8306466	0.6815988	1.840439	0.4641484	1.907842	1.191918	0.7141395	1.153227	1.047104	1.029205	1.642664	0.505105	1.275576	1.388087	0.6605754	1.052942	1.800132	0.5228526	0.7348816	1.471348	0.6249607	1.481534	1.479046	1.242133	0.7881943	0.4910408	0.9111637	0.7437641	0.6286516	1.356165	2.573889	0.326932	1.613234	1.019736	0.6180072	1.442084	1.783644	1.738775	2.806073	1.070836	2.649572
SLC2A8	4.56568	2.529268	3.534927	4.087474	3.926371	3.662643	3.707315	4.00943	4.532979	3.65771	3.598886	3.702736	3.446684	4.153507	3.900727	3.493344	3.779877	3.550965	3.541234	2.928712	4.8707	4.043966	3.63631	4.124537	1.992174	4.337679	3.290432	3.590311	5.500534	3.805942	3.418079	2.961185	4.373653	3.752106	3.476247	3.91627	5.417242	3.610913	4.992799	3.212769	4.48831	3.607393	3.749685	3.622048	4.017152	3.485526	3.838501	6.034281	3.726595
SLC2A12	1.976983	0.8956575	3.08994	3.687911	2.477155	2.082149	4.036067	1.649037	2.286746	3.569817	3.318994	4.375487	3.992669	1.448015	3.792478	3.126146	4.489983	5.285148	3.620649	6.677955	2.175515	3.187124	4.148096	3.937061	2.623406	6.191149	7.27347	2.249693	1.902445	3.033699	3.520046	3.756946	2.689755	4.622071	2.241376	3.29563	4.30748	3.246517	1.662165	7.043446	1.486353	4.10003	3.555117	4.813661	3.629012	4.265941	1.990011	1.948578	2.800897
SLC2A14	0.02057693	0.005542944	0.003558026	0.02162649	0.04793998	0.04342361	0.009667201	0.002243797	0.05347338	0.0533974	0.01090147	0.01364462	0.01392456	0.01376075	0.05515085	0.007347223	0.1570888	0.04145477	0.002297478	0.01545689	0.01951717	0.04317081	0.01983888	0.02345947	0.01480626	0.04775337	0.02222063	0.01092717	0.02552746	0.01826681	0.0144209	0.006082723	0.01787449	0.01065982	0.01928562	0.01311871	0.02956886	0.03232139	0.01958995	0.02275008	0.007760359	0.1101572	0.0746152	0.01835972	0.0358543	0.02063707	0.01590887	0.02615218	0.004534822
EIF2AK4	4.406879	6.546337	8.019335	3.902292	5.626183	7.018282	4.068354	5.288436	4.394864	3.934998	6.644306	4.733224	7.326006	5.584064	4.930004	5.189894	4.920927	6.030478	8.7657	4.724081	5.799707	4.413188	3.888947	5.31727	7.811979	3.796748	5.539393	5.993227	3.907195	5.643347	6.748176	5.108752	3.253615	4.914272	4.65657	5.123715	3.959053	5.041985	6.421129	4.177958	5.016771	5.129859	4.63733	5.867012	5.98378	3.953086	4.980902	4.093553	6.480572
TFAP2C	0.8462161	9.532803	4.066213	0.2808565	1.334103	0.2244207	0.2223939	3.73818	0.1262622	0.3389068	1.257986	0.1063191	5.084018	1.191377	0.3637978	2.258181	1.8774	0.9093311	5.306658	0.3799603	0.0844878	1.681938	0.0788698	0.2393763	6.230013	0.09281279	0.5496618	1.567743	0.2884631	4.00572	3.829201	2.61434	0.4974224	0.1829331	0.1686746	0.308286	0.1691436	2.094456	3.06848	0.07913792	0.8494429	0.1595068	0.2563504	2.03093	6.77705	2.597117	4.781396	0.2148681	4.543122
SP1	13.5158	25.00864	19.49979	15.92554	16.95463	23.49799	15.07957	17.54502	17.9362	16.52468	15.94318	16.77221	21.36322	20.48486	16.78347	18.77854	13.94403	17.9626	15.39295	16.7936	17.08247	12.80853	13.42914	19.43474	20.00767	13.40042	17.86756	15.73156	10.67451	18.8216	15.04015	19.52386	11.15718	14.80199	18.61092	17.97581	12.86195	16.60646	13.60036	13.87099	17.38214	19.98023	14.94539	19.21935	15.57079	14.23853	12.47865	11.64717	18.34115
HBA1	19.21098	0.1665373	0.4751136	0.2165887	0.01882813	0.08283546	0.07745339	0.02996207	0.04868494	0.4128075	0.1892416	0.03644013	0.3532837	0.06125045	0.3682227	0.3760869	0.4146523	0.1953733	0.1073761	0.3870006	0.02171821	0.4323543	0.5109063	1.037678	0.05931372	0.06072998	0.04945311	0.2796679	0.1084605	0.5122363	0.2888497	0.338435	2.219755	0.1067578	17.82451	0.1167853	0.03290348	0.262041	0.4671257	0.07594713	0.1554395	0.08969274	0.2398641	0.01532267	0.08448936	0.114822	0.504535	0.399106	0.1059709
NNMT	22.36818	78.71042	2.500735	4.447113	19.77709	26.26071	13.08685	30.8808	26.0475	6.473283	7.941022	1.516685	2.494567	94.63153	2.656723	4.373452	5.658592	2.584814	3.707822	2.339548	32.90215	12.09982	5.104363	22.37462	5.836681	3.908751	2.645377	8.180965	18.2831	9.576699	2.382425	15.50535	4.69063	2.000292	61.35953	16.02712	4.291993	7.226895	29.22636	1.477314	58.65614	19.76633	4.998323	7.990492	4.410799	3.297701	2.863726	50.91135	8.795306
PLIN4	16.94543	0.5263218	0.1939491	1.188374	1.871901	0.7771948	0.2209842	0.09271894	0.3013153	3.429597	0.8146874	0.3886813	0.1175276	1.193712	0.4741104	0.2368546	0.3019199	0.3215911	0.1110967	0.2819858	0.4718855	0.3384385	0.1669479	1.118935	0.07029532	0.5597962	0.3418862	0.05123816	0.8140949	0.301931	0.1362975	0.4634867	0.273445	0.7638266	2.935792	0.6151442	0.3141294	0.7550784	0.06889386	0.3325307	0.8289822	0.6425175	0.4616409	0.2118617	0.02410587	0.9495405	0.1153932	0.6832196	0.05581815
HIC1	0.655549	1.800833	1.100912	0.7757295	1.871145	0.9255902	0.5570266	0.228337	0.7119602	0.5797208	1.377722	0.2927165	1.750205	0.9241015	0.5751399	0.8251429	0.517458	0.6958327	1.101071	0.2949281	1.019909	0.4254696	0.5417451	1.695724	2.563494	0.2595518	0.6136961	0.5722737	0.5967848	0.8201759	0.9345548	0.7110139	0.6096021	0.4562686	2.000463	1.064398	0.9386297	1.225492	1.300808	0.263972	1.115217	0.8313283	0.5738543	1.245043	1.306617	0.924708	1.066535	0.4264313	1.125638
STMN1	20.08742	30.8032	11.14567	7.04804	10.03654	20.66964	13.74869	13.99964	14.11119	7.975349	22.90469	7.685849	10.21668	14.56476	8.724877	11.50774	17.61474	14.38075	14.64962	8.430032	19.96526	15.95289	8.355635	9.781312	18.30464	7.465503	9.226863	18.97981	9.398026	18.09034	15.36246	13.77535	10.49185	9.169135	14.41513	7.925782	9.829526	12.34663	15.06374	7.239496	12.80783	10.67241	10.45074	14.49668	18.13388	18.47087	19.20171	11.89621	14.85362
RRM2	0.1929303	8.971221	0.1321065	0.2311591	1.040696	7.09125	0.3415322	0.3584867	0.3172299	0.4079035	0.1839829	0.3131792	0.1128016	0.5883381	0.3481788	0.1460424	6.724519	0.3402111	0.1447574	0.3695576	1.771382	0.3116742	0.1945137	0.4685088	0.4864403	0.3121374	0.2583438	0.3135083	0.373381	0.5364193	0.1358871	0.3262226	0.4102656	0.3987888	0.3161818	0.3296445	0.3881349	0.1610478	0.4565671	0.2079733	0.2750385	0.4836711	0.3482433	0.3253478	0.4912063	0.1702749	0.1118718	0.6431355	0.1734764
CAPG	66.29816	51.06461	61.63843	36.64358	49.94453	61.16836	44.51735	104.5981	35.11628	39.81587	71.19637	27.08947	79.4399	52.35063	39.30632	47.02554	38.65541	48.32464	53.59696	21.25381	75.98211	102.8133	32.22475	53.61019	80.99978	29.707	35.607	83.99045	48.62463	71.09091	113.9028	56.05903	31.74896	40.19461	42.46135	30.03649	41.70692	56.529	104.0313	20.01358	69.00334	58.84608	40.12704	77.80702	143.1449	71.08165	130.8181	61.91778	106.0238
HNF4A	9.438092	0.04015431	0.7542615	24.89083	8.96067	9.281004	25.83788	0.819572	17.65049	33.06743	1.72576	47.44336	0.5117958	6.838105	43.5599	7.292746	15.81759	19.74778	1.986701	33.533	11.38783	5.634786	23.61285	18.58444	1.756804	43.70585	17.43007	1.810932	37.43127	1.792707	0.3079062	8.890225	37.15589	33.89442	3.659753	25.31928	40.66482	7.034862	0.8984327	43.13597	2.449911	11.96287	32.79631	4.389062	0.1157958	2.777543	0.08795194	20.00501	0.1607982
NGB	0.0202966	0.008201145	0.01052866	0	0.008344741	0.02753488	0.0057213	0	0	0.008316306	0	0.008075241	0	0.01357328	0.009066584	0.01449426	0	0.007215884	0	0	0	0.031937	0.01677309	0.00867745	0	0	0	0.02155661	0.006867189	0.005405386	0	0	0.01057859	0	0	0.006469993	0.007291508	0.006831656	0.008281316	0.01683011	0	0	0	0	0	0	0	0	0.006709563
YWHAE	146.0419	140.6812	145.653	116.2322	115.6656	157.8116	147.9686	176.7412	146.5738	135.5538	179.4486	133.1154	148.0226	136.7278	134.5336	149.6287	141.7254	158.6735	156.0519	136.0846	139.3596	183.8394	125.8968	131.2157	140.7319	135.0024	132.5852	195.164	119.7258	159.1598	167.7783	164.0084	154.2753	140.9709	118.8763	121.6824	134.6974	145.7279	147.9615	135.5767	153.1953	143.0548	134.9474	154.4178	179.9231	178.6137	165.2743	126.643	173.0612
GABPB1	2.442508	3.179529	3.014475	2.003292	2.166632	2.691261	2.258556	2.780052	2.397883	1.978867	3.063144	2.026598	2.886443	2.804509	2.051055	2.382334	1.94184	2.766247	3.187364	2.199131	2.325993	2.610108	1.808284	2.14427	2.893226	1.645487	2.674595	2.394124	1.683699	2.989293	2.457969	3.114646	1.896806	1.963888	1.968745	2.23186	2.015008	2.165629	2.703672	1.827951	2.424053	2.439817	2.487191	2.974383	2.6372	2.801232	2.488457	2.081769	2.892317
AURKA	0.9533577	3.366704	0.9823152	0.8647274	0.8859448	5.084811	1.130168	0.9698022	1.244919	0.8401173	0.7929067	1.402908	0.7264503	1.030568	0.939246	0.9839164	5.863786	1.00289	1.207353	0.9785599	1.585548	0.9726824	1.003704	1.21719	1.082556	1.173351	1.036565	1.040283	1.166521	0.6851769	0.6143687	0.7103435	0.7555452	0.908274	0.7396536	0.8326139	0.9242585	0.7472823	1.049725	1.099165	0.9899891	1.074291	1.015534	1.057463	1.080236	0.779323	0.7194104	1.003004	0.552604
MIR4715	0	0	0	0	0	0	0	0	0	0.1983281	0	0	0	0	0	0	0	0	0.1621322	0	0	0	0	0	0	0	0	0	0	0	0	0	0	0	0.1944255	0	0	0	0	0	0	0	0	0	0	0	0	0.2636499	0
RIPK1	8.820859	11.35724	11.43465	10.02594	9.404655	15.08903	11.92535	11.10185	13.34247	11.55375	9.899929	12.96999	10.74813	14.0462	10.12129	9.113149	9.069001	9.960683	11.64294	10.85044	14.09715	8.44257	10.35176	13.10261	11.25701	11.33204	9.959787	11.17784	9.766788	9.353353	8.204015	11.99835	7.451985	11.75999	12.0343	10.34563	11.34431	9.634117	11.69689	9.588819	11.93825	13.59446	11.91822	8.470149	10.06289	6.983952	7.331602	10.40679	10.59427
PRDX1	166.4091	197.9895	177.1294	153.7595	137.372	198.2434	271.5554	281.6124	203.5534	159.0263	248.166	207.065	155.9627	202.0395	184.2372	179.9367	155.3332	170.0591	224.6695	185.2248	251.6815	216.035	157.2239	172.044	205.2017	209.4434	148.7727	258.0584	190.2925	198.8039	231.2258	232.8479	224.2721	210.9088	146.0677	173.6559	195.8048	144.5052	235.2089	159.373	173.0276	186.8301	179.4339	180.963	354.095	177.0752	246.9768	204.8759	275.814
MIR30B	0	0	0	0	0	0	0	0	0	0	0	0.3457671	0	0	0	0.1551544	0	0	0	0	0	0	0	0	0	0	0	0	0	0.1157244	0.1141996	0	0	0	0	0	0	0	0	0	0	0	0	0	0	0	0	0	0
AKR1C1	3.947676	8.711933	13.21876	2.083617	2.90796	3.664302	7.554036	6.348041	4.299575	1.585592	14.99922	1.811735	7.717248	2.22026	2.014814	8.182262	1.579264	6.628083	14.24674	1.297362	1.966611	6.152699	5.0241	3.740089	16.23427	1.769438	2.192278	12.50354	3.525158	9.11511	38.91845	3.747863	9.484487	2.527764	3.43218	2.882476	2.646674	6.088662	6.347474	1.390856	2.936016	3.379276	3.032848	7.086614	35.28895	6.149372	24.93143	3.032064	42.78617
AKR1C2	1.183731	7.058157	16.36773	0.2248391	3.447799	5.806963	0.6705675	6.686609	0.4083589	1.269235	3.207882	0.2042724	1.40597	2.517912	0.2115112	1.348452	0.4952677	1.342639	20.34102	0.2667569	0.4923938	1.157965	0.5209392	0.6341283	1.70927	1.335258	0.317262	2.219063	0.4342833	1.580053	3.076488	6.128263	1.085256	0.316958	0.9486619	0.3727944	0.3299552	1.015765	5.618861	0.8680299	0.6002614	0.368713	0.3033983	0.9162057	42.21024	5.235082	3.026747	0.5220292	2.659041
AKR1C3	11.67731	12.80852	7.2986	16.18598	7.510421	23.33932	27.96606	10.28196	14.7049	18.53321	7.573277	30.87173	3.766434	13.22112	24.67153	8.60281	11.91153	14.98554	10.08928	15.96218	23.07944	10.91546	18.96377	15.39003	9.542955	29.43491	14.16937	7.8283	27.07987	5.504365	11.42407	10.54436	45.96821	26.48516	8.062534	22.11498	27.56488	7.886391	9.43313	19.94014	6.501473	13.96586	22.24918	7.575539	42.37305	7.98163	10.80659	29.81357	8.136745
RB1	8.990981	36.95306	17.51124	8.045664	12.78311	13.47137	13.82967	12.98974	13.8318	10.60359	18.878	11.2457	16.60558	17.55515	9.356168	15.36886	10.72976	14.56216	22.86376	10.10277	12.91976	11.52863	10.25518	12.08434	16.19053	10.22986	11.53322	18.6572	8.915305	14.09943	13.56504	15.21395	8.215616	11.65643	11.68466	12.30605	10.94033	12.99811	14.67382	8.051624	15.21148	13.5947	10.88381	14.34163	17.31409	12.37115	13.32751	17.40141	14.82924
HSF1	14.78898	4.78639	13.33986	10.03027	11.58005	12.51521	6.452734	12.81323	9.636352	10.06738	10.37092	7.774581	11.50326	8.080714	11.35222	12.23343	11.12169	12.76475	10.59043	8.890003	10.42224	14.81841	8.562563	10.79106	11.44772	9.90876	10.01405	10.84573	7.969401	10.91102	11.44707	9.118383	10.76681	9.255262	10.93146	8.53056	10.66982	12.58951	11.9536	8.7978	12.40773	11.0809	10.14627	10.77895	8.702813	14.96951	15.7137	6.738697	9.632459
GCLC	2.997924	7.092871	3.541556	4.311925	3.278794	5.22864	6.391193	3.004979	4.59854	4.854223	2.97882	7.077461	2.350072	4.728853	5.483904	3.426707	3.833655	3.995047	3.729174	4.925649	4.757065	2.971851	4.645046	4.47391	3.423522	5.872072	5.062253	3.54155	5.795479	2.227356	2.22532	3.813322	5.312798	6.235676	3.183359	5.251423	5.364699	2.904798	2.81142	6.153878	3.414906	5.46723	5.226576	3.490764	3.662337	2.379066	1.988573	4.762241	1.716212
SQSTM1	33.05552	17.76436	24.77815	23.26344	26.28944	44.93771	28.40348	34.12155	30.34111	23.44456	29.81454	22.73914	24.55865	33.94463	27.35397	27.49805	22.46622	26.1575	24.95086	23.72436	43.01483	26.61264	25.52523	33.81158	25.9886	25.88147	19.68906	22.29743	29.8377	26.17917	34.41325	30.88218	22.5105	24.75088	30.25567	22.04902	32.75642	24.29552	36.55075	21.09236	36.69018	35.61695	27.62289	29.70601	25.52402	26.1875	33.37246	32.38543	32.53681
NQO1	23.04433	10.44625	14.40456	26.88134	11.30556	19.64071	45.1761	17.12226	17.45676	14.74826	12.01692	17.47665	8.011053	13.05323	16.43577	13.15847	27.45192	13.41508	9.840535	29.84511	18.3632	24.69148	16.29553	25.82873	8.355961	27.01833	22.97529	11.88488	23.66891	8.415518	7.770344	14.71499	20.20567	17.99384	17.04946	18.45652	16.81055	10.39477	15.18965	15.36188	38.01222	28.18056	17.65563	17.39476	24.45931	9.328353	14.50716	22.23013	8.927042
MUC1	85.75151	87.85132	45.31118	41.13922	75.64114	52.03334	27.53803	153.2791	36.39455	45.4094	42.38192	36.30078	57.32104	58.69594	45.72554	67.04934	55.76783	67.6566	75.7129	32.83748	57.18371	82.46227	30.43483	63.59797	53.87382	37.51613	44.92632	59.92238	37.27738	87.60569	82.64844	60.68115	27.95785	39.90039	55.81171	29.16221	35.20941	96.75913	125.2625	27.9671	144.5405	84.35634	51.01149	62.55356	130.3711	72.81483	91.06108	31.85849	64.63512
MT1G	309.8616	0.4944306	26.15706	634.0789	373.9409	607.3838	1437.334	188.4047	610.1041	1588.497	36.98403	454.587	18.52756	222.8179	1053.265	262.9499	1029.77	610.9289	50.63604	679.3237	588.9668	528.0459	781.1222	961.2592	11.11605	313.554	545.5677	29.13281	487.4439	58.23745	5.855545	337.1224	2420.625	1047.745	200.4942	920.1422	1058.955	194.7615	16.47571	1302.625	201.5526	943.0582	974.5841	188.2999	3.041429	78.7976	6.149308	300.2059	21.45568
CISD1	18.9454	12.43323	15.78826	15.27669	12.66194	11.89915	20.61088	19.19065	18.58767	17.36797	18.54541	19.62292	16.18344	12.88896	18.23535	19.07775	17.00199	22.77842	24.44229	20.09527	15.17678	20.13366	17.48701	14.21966	13.76423	20.56248	20.18416	26.06345	18.10475	15.84772	17.76701	23.92893	23.2994	21.74227	11.47267	16.97224	19.51192	17.19115	16.32831	17.01929	15.47631	15.18316	19.41875	21.41959	13.99284	18.53767	17.89671	22.48324	15.32649
FANCD2	0.3172112	1.991768	0.8878607	0.2806243	0.6342641	1.04643	0.4078444	0.6450179	0.5256575	0.3927266	0.5933935	0.3849744	0.7431226	0.6470849	0.3302929	0.5508371	2.367774	0.4997822	0.6283444	0.2519954	0.8376856	0.5625761	0.407359	0.478078	1.091666	0.3419777	0.4435905	0.593823	0.2640679	0.7025788	0.7389031	0.4452411	0.3711016	0.4167374	0.4766651	0.4859491	0.3804047	0.5207943	0.6126829	0.2478956	0.5577121	0.6650838	0.5663942	0.4627253	1.731857	0.4234216	0.6934021	0.3928	0.6201212
FTMT	0	0	0	0	0	0	0	0	0	0	0	0	0	0	0	0	0	0	0	0	0	0	0	0	0	0	0	0	0	0.0115856	0	0	0	0	0	0	0.01562822	0	0	0	0	0	0	0	0	0	0	0	0
HSPA5	196.874	225.8536	173.1183	79.07756	112.8987	208.1311	141.8306	236.4546	172.2332	185.9263	170.7131	122.9363	121.2116	207.9072	111.6282	134.0868	161.7405	124.5685	139.8441	179.2294	203.5003	174.0414	147.5836	146.4948	130.437	110.7292	107.7928	156.5816	104.0849	266.8595	164.8792	214.6696	78.60847	113.0974	189.0121	117.2035	174.6959	142.4289	197.5761	112.0569	256.5562	162.1976	114.3278	153.6477	110.0231	148.0294	115.438	108.997	116.0671
HELLS	0.4672457	2.235121	1.106343	0.4514754	0.6909525	0.7429315	0.4514234	0.9996978	0.3511843	0.5203084	0.6468046	0.47974	0.8032214	0.4384646	0.5234853	0.8933763	1.798246	0.6711626	0.7535119	0.4712804	0.5700601	0.9842438	0.3285231	0.4671868	0.993988	0.4747148	0.472017	0.9004578	0.2460576	0.9744203	1.144787	0.937893	0.3515452	0.3762596	0.5191514	0.5429286	0.4115204	0.9195269	1.037776	0.2484017	1.108459	0.5210364	0.4281314	0.7299936	1.384601	1.258448	0.9679378	0.3735474	0.9778322
SCD	49.87017	11.20641	2.400888	7.899935	19.70024	85.19535	12.81531	5.568702	3.538026	8.058957	3.883205	13.64187	2.183237	10.45393	10.04116	2.482702	48.95311	12.80622	4.541001	8.320706	6.503736	1.918865	5.286395	8.851019	4.790746	3.955476	13.10344	5.004627	15.88389	3.053984	2.875052	15.95424	5.255707	8.160061	3.875711	11.68025	8.644036	2.743635	1.824404	6.138163	5.252679	3.014175	10.05656	6.485502	2.243293	6.304739	3.973935	13.36246	2.041579
FADS2	1.08897	4.757482	3.238236	2.462165	6.872628	4.925981	2.271924	1.033543	1.726705	2.670055	5.415022	3.980744	4.224348	7.878496	1.575533	1.411672	2.715319	4.256212	2.995916	3.276589	4.348644	2.364717	0.9027896	2.369364	2.482487	1.202661	2.490484	1.52675	2.532173	1.712377	2.38251	4.538509	1.0773	1.55632	4.553835	2.914152	2.034541	2.170043	1.794244	0.7951426	2.532823	3.290258	1.812301	2.256953	1.553742	2.730381	2.071302	5.744512	2.014322
SRC	10.2987	9.779873	10.20321	6.710633	7.372184	14.07841	6.61101	10.64865	7.818644	7.347063	8.608948	8.392498	8.024589	8.488439	7.368155	8.815304	6.480327	7.848285	8.333012	6.045239	10.78605	7.485504	6.121742	8.737806	11.45521	8.165427	6.349139	8.778058	6.318871	9.309909	7.352277	7.250953	6.125689	7.752445	8.529954	7.020063	7.503638	8.049249	11.65326	5.679288	10.08022	8.675041	8.070154	8.359502	9.907492	7.808855	7.45613	5.332674	7.035705
STAT3	29.99393	49.24247	40.34954	24.78306	34.79709	42.60181	25.24584	58.40639	44.72234	39.95569	35.40052	25.88341	45.332	62.33698	28.68876	42.63105	26.50311	35.10377	39.73349	27.26617	44.04642	34.2885	26.01698	35.53699	37.56862	28.40471	28.31537	34.71225	24.8904	56.12386	37.95272	47.92154	17.83573	31.78468	39.19386	35.21002	27.11897	35.76726	47.42746	21.65257	60.34228	46.24662	34.20865	36.01664	36.61264	28.40604	31.09301	26.41125	44.33467
PML	4.122369	5.451843	4.345833	3.367361	5.53488	7.508595	3.020689	5.597844	3.828482	3.274208	3.733836	2.480935	4.836737	6.071269	3.190372	4.035559	3.13941	4.062199	4.316031	2.605861	6.337188	3.837931	3.195753	5.359024	5.792558	2.889646	3.404409	3.832805	2.730254	4.713312	3.38082	3.529456	2.813859	3.091861	5.96206	4.42623	3.481784	4.930924	5.259835	2.679279	5.515246	4.730174	3.334031	3.807902	4.752663	4.172293	4.796527	3.110182	4.451301
MTOR	7.110414	6.781388	18.93741	5.652492	12.06971	8.849276	6.048973	7.843647	6.148608	7.82685	11.73288	9.928672	21.43954	8.210323	8.98964	14.9109	7.165921	10.75777	12.4956	8.692585	8.619183	5.964469	6.65308	7.504388	13.38128	7.182352	10.515	12.97986	6.750194	12.51225	13.36652	8.913146	5.844659	9.11239	5.852851	8.705325	6.633394	10.8604	8.982189	7.123099	8.644589	7.253892	9.174837	11.81049	8.417634	10.18652	10.64647	4.949718	15.65108
NFS1	8.137803	3.118918	7.003844	8.029174	5.545845	6.584931	8.39733	7.895061	7.328683	8.843116	7.136905	11.63761	6.221695	5.493069	9.68629	7.191706	8.787046	7.912203	7.005945	9.820248	6.373035	7.467893	7.805701	7.191739	5.333082	12.78892	8.434838	8.305907	9.664679	8.261615	8.182786	9.907649	7.946879	9.855427	4.65837	7.365481	9.837697	6.986661	7.290775	10.91407	5.982555	7.064152	10.14067	8.848207	8.184217	7.028388	6.687968	7.053423	7.690669
TP63	0.09490442	5.36244	0.07185025	0.1752281	0.1307664	0.1716663	0.2342617	0.02685091	0.2072408	0.1765636	0.08479569	0.1591995	0.07706706	0.1029195	0.2177002	0.06594167	0.1885304	0.1860293	0.05842326	0.1213855	0.1921977	0.1372254	0.2204489	0.3618825	0.07308781	0.1683742	0.2188204	0.08172655	0.1232335	0.02732425	0.03640169	0.06217505	0.1149708	0.1455018	0.2452099	0.2959879	0.1197905	0.05525448	0.01465173	0.1658987	0.174124	0.2351095	0.2004891	0.07209097	2.028565	0.06688451	0.08923928	0.201186	0.0780088
CDKN1A	35.38655	72.16357	16.86385	13.37445	51.15413	58.00441	27.65767	89.59434	39.43459	30.16974	29.69041	8.055807	42.91254	67.99654	9.554408	32.16875	24.98098	20.54809	28.52713	23.89511	36.65588	53.93538	16.12144	46.22553	55.6867	29.52791	11.08151	25.15321	29.29029	63.9606	142.3974	84.97809	10.02384	8.870438	58.00395	16.05812	20.08334	48.50407	87.38143	19.50817	56.86024	78.53253	13.3457	32.40557	39.81178	26.87053	183.934	26.6876	87.31696
ENPP2	22.58299	29.4094	17.78725	9.227577	26.17211	24.80587	20.86746	42.41665	18.74817	13.82614	20.28204	28.60973	18.42618	27.4722	13.43365	16.46385	7.158173	27.9794	29.25251	16.14527	14.12723	28.28289	10.0991	26.40415	24.03114	18.19748	10.16839	18.85932	25.85057	35.28065	40.64778	26.44592	24.70747	15.76459	13.43767	16.28885	14.93556	27.26613	51.49889	13.31884	17.04135	11.68867	17.92063	13.76604	12.57063	42.87294	16.04732	18.51615	28.75321
FH	56.89403	22.36133	40.97772	39.32616	41.71847	35.74628	55.86223	54.83126	46.54791	48.73733	49.8406	60.08794	46.28048	39.89815	56.95409	50.9938	47.51289	63.06125	53.67347	56.82453	38.53836	52.17296	41.2267	39.13827	36.64039	66.08575	58.48927	71.3518	59.45823	52.57799	55.13654	72.556	53.87256	58.02743	29.41417	46.48728	55.93645	48.55707	47.53438	53.69772	44.284	38.79634	56.03794	65.02342	34.69244	56.87233	52.47193	40.48011	57.37349
CISD2	12.57758	21.27099	11.52725	10.77571	9.220622	15.26224	18.70084	13.20012	15.26591	14.91067	15.35361	14.97449	9.135678	14.85083	13.66122	10.72595	13.95282	12.44228	16.71435	13.6431	16.78521	15.08656	11.96989	12.89303	9.91679	14.45718	10.43817	15.48094	15.91541	12.01971	14.20893	14.6684	16.94858	14.86283	10.27509	13.17603	14.46437	11.62671	15.0574	11.68827	14.07283	13.10563	15.11117	12.59321	15.90298	13.3131	13.56575	19.54205	13.13539
MIR9-1	0	0	0	0	0	0	0	0	0	0	0	0	0	0	0	0	0	0	0	0	0	0	0	0	0	0	0	0	0	0	0	0	0	0	0	0	0	0	0	0	0	0	0	0	0	0	0	0	0
ISCU	48.49839	20.2648	35.21235	39.51021	29.85631	37.11585	40.37667	45.29395	38.23729	39.89514	37.76334	40.89789	29.01267	31.20034	48.53916	38.63237	39.39375	42.21746	35.25712	41.37291	38.42236	50.67199	35.39484	39.49892	29.24311	49.86419	40.17241	42.0582	40.30852	41.0034	35.03197	39.5745	49.4278	44.98307	29.79537	40.40181	41.3323	38.01522	44.55655	39.10454	39.95512	49.69051	40.77784	44.07579	30.06408	42.17351	33.08216	33.53931	34.89822
ACSL3	13.24097	24.92	16.30168	11.16861	14.88113	11.66726	13.57639	20.83364	11.70708	14.74819	17.29924	15.99546	22.0043	14.51674	13.75717	17.98728	17.59867	17.73323	20.86856	14.76174	11.1814	14.12261	11.77599	12.21833	14.00299	13.56515	18.66471	16.39932	10.69869	20.11993	15.97242	27.89085	7.842643	17.2827	12.04372	14.45058	12.91752	17.60318	13.02034	13.57222	16.70803	14.11803	13.24249	25.90342	15.46418	16.08975	13.36198	10.91474	21.46669
OTUB1	18.13762	8.840287	14.83239	12.20891	14.32789	14.62812	11.44554	19.92183	13.41097	12.69348	16.41718	10.82868	16.19511	12.02884	14.63255	15.95392	13.74068	16.945	15.80172	12.19265	15.3139	20.15416	12.20552	13.16812	15.61176	13.06939	13.4807	19.64036	12.14978	17.38833	18.35514	14.41564	16.71047	13.6543	12.69701	11.97245	15.07334	16.27669	18.82123	10.35737	15.96455	14.56324	14.99377	16.39107	16.95846	16.10996	19.63822	12.49076	17.89045
CD44	2.570291	32.27694	2.842166	5.04913	11.30378	31.34447	11.6953	5.50269	10.78446	7.149258	7.01123	3.589762	3.521383	20.41798	4.545087	3.842066	12.04953	4.686578	6.723253	3.189577	19.27612	4.782275	5.922934	9.811916	7.183387	4.637575	5.481418	4.411785	6.239261	4.430137	2.308292	5.130905	4.593604	2.992995	17.76963	11.26589	7.460733	4.486941	6.161991	2.703545	18.8788	9.98331	5.453684	5.460246	6.438488	3.159335	2.337016	15.66527	1.87532
LINC00336	0.1361134	0.02199946	0.2071153	0.05722245	0.1044617	0.05744818	0.05627348	0.1899826	0.1029	0.05948902	0.1499922	0.06498519	0.2800113	0.1092305	0.03242799	0.2073635	0.009666228	0.05161737	0.1945278	0.04089802	0.01721377	0.1618222	0.08248826	0.09310859	0.1880473	0.08423511	0.02939726	0.1252882	0.07368457	0.1353322	0.1430882	0.08047267	0.04729487	0.06346188	0.1385063	0.02892612	0.03911875	0.1527152	0.1184775	0.03762213	0.1642677	0.1279622	0.0731213	0.1518086	0.2901857	0.145612	0.2946576	0.08896777	0.245977
BRD4	6.474317	5.021273	9.715421	6.507113	7.766493	11.139	3.592085	7.262619	7.069461	7.464061	4.062768	6.395991	8.537762	7.430764	7.408598	8.618031	8.04531	8.550524	6.528672	6.165587	8.516247	8.143315	5.629974	7.980163	7.197169	6.11173	6.320515	3.984694	4.485911	7.928551	6.586689	5.546706	5.638032	6.453693	8.194843	6.77159	5.690039	8.150574	4.731045	6.073879	9.682793	8.614635	7.033834	5.403221	5.237815	8.337352	7.189306	3.658265	7.004557
PRDX6	151.1781	91.3284	101.1828	101.9587	84.09371	105.8335	138.473	149.5604	125.5223	123.8474	130.4816	111.8953	100.7117	111.0283	120.068	115.0432	133.7304	130.8413	125.0866	123.5789	126.8203	146.8687	121.8161	116.1373	87.48297	133.7097	117.0676	130.344	100.3102	116.7151	115.3428	142.7937	116.8018	146.2363	107.0501	113.4851	124.2268	110.9654	117.361	117.2269	125.6795	129.4103	131.3569	138.5982	140.6055	130.6381	120.1763	113.6891	120.6245
NF2	7.738421	6.772993	16.74578	6.633746	8.426457	13.61647	6.873259	13.41988	8.262678	10.57858	8.378059	8.998819	11.076	7.254334	9.08628	11.66363	9.478915	8.005151	8.015547	6.862523	22.72023	7.373608	7.071549	9.419093	10.03433	6.913329	9.131186	8.686122	5.911322	7.299062	6.598792	7.127497	5.987356	9.896465	8.354603	9.530565	7.123419	7.916374	8.710572	7.345449	10.57464	10.27617	10.35491	9.973232	5.959407	9.670543	8.828993	3.936179	9.63135
ARNTL	0.8414125	2.11572	1.453932	1.795549	1.566072	2.55805	2.852586	1.586429	2.494156	2.038274	2.90957	3.591948	1.668929	2.77544	0.8736272	0.8667979	1.571564	1.37443	2.056663	4.141413	1.588067	2.495872	0.5637913	2.661523	0.7829864	1.102627	3.035914	1.255937	2.383276	0.8721139	1.75561	1.421789	2.296431	1.283377	1.550577	0.9133945	1.072262	0.6544495	1.340761	3.919884	2.177351	2.463043	1.133853	1.487547	1.683475	0.5844382	0.656025	1.613376	1.64823
JUN	90.27162	41.50808	21.52261	73.03882	137.3854	81.84345	89.98579	28.89123	53.28005	57.07726	106.093	21.88374	210.2661	50.03167	47.84734	116.6186	49.97331	95.45879	96.87378	88.8072	54.96761	97.37004	35.34971	142.0549	131.0272	97.49768	56.25344	49.97994	47.603	208.8934	162.0818	179.7484	30.62135	51.8027	155.4966	73.12303	74.25462	330.1988	115.7192	19.56666	60.95458	109.2048	42.42489	106.6239	64.45367	80.10282	292.1385	21.1696	100.3945
CA9	0.2060773	0.06476449	0.09502272	0.08422893	0.1506251	21.69254	0.2129968	0.2396966	0.2190822	0.06567392	0.138292	0.03644013	0.07437551	0.1071883	0.09205568	0.1144612	5.597805	1.595549	0.1764037	0.05160008	0.206323	0.1441181	0.1324572	1.253045	0.2570261	0.1594162	0.07417966	0.1033555	0.2479096	0.06707857	0.120354	0.2369045	0.04773666	0.08006837	0.4506714	0.1167853	0.08225869	0.09248507	0.1681653	0.02848017	0.1036263	0.1883548	0.1383832	0.1532267	0.2745904	0.1377864	0.1194951	0.1621368	0.151387
TMBIM4	19.78952	22.39025	22.0368	11.28835	16.27632	14.53322	16.53707	22.23348	15.1851	9.35076	30.55678	8.428795	20.12323	16.95532	16.95758	19.78566	16.03444	23.17051	33.17439	9.420195	15.51773	15.8871	10.7512	9.199633	16.16181	18.95326	10.11622	18.82888	12.58439	17.36185	17.38572	25.86988	22.40626	18.59565	13.4327	13.63028	15.07539	22.17008	18.08731	10.30872	22.87125	11.13354	17.45864	27.4723	21.49257	24.13016	23.19133	23.93472	19.24692
PLIN2	12.36783	9.493559	11.15433	14.16817	14.15738	36.54895	31.75397	9.279804	63.66084	33.43989	12.54947	23.97826	12.37248	46.1162	22.9152	13.51668	23.35007	17.26739	10.96499	28.34565	32.226	13.9283	29.96331	29.19939	9.887214	37.70313	14.25294	12.62657	33.85293	9.342776	14.81352	22.21851	40.90246	20.66152	13.24563	30.71813	29.61628	11.42837	13.15403	54.46644	10.89256	20.88652	31.13138	11.91396	12.43085	9.63288	10.79876	25.72624	16.74921
MIR212	0	0	0	0	0	0	0	0	0	0	0	0	0	0	0	0	0	0	0	0	0	0.1823313	0	0.1486211	0	0	0	0	0	0	0	0	0	0	0	0	0	0	0	0	0	0	0	0	0	0	0	0	0
AIFM2	5.398855	2.371052	4.025142	3.65499	2.908553	4.424841	3.778398	5.80513	2.939711	3.298349	3.093819	4.053051	3.688721	3.20709	3.672427	3.453946	3.375287	2.9228	4.173032	2.605302	5.152586	3.90583	3.080049	4.173835	4.105545	3.755073	3.104037	3.416682	4.457047	3.278234	3.694951	3.095042	3.190362	3.610847	3.209517	2.575574	3.314585	2.579181	4.609198	2.331011	3.618673	4.41339	3.399366	4.6045	6.388531	3.073272	4.300739	2.328232	4.869238
LAMP2	34.96572	62.21205	43.63129	30.15283	41.92967	59.11665	66.39594	45.04975	54.59736	43.3774	52.06076	60.91834	47.41212	70.57538	43.02508	44.69166	39.66097	45.62081	56.85455	43.35506	51.99862	43.60805	43.24911	42.38255	46.12418	46.60304	41.06917	52.41575	59.47494	43.80891	46.20325	52.72209	49.1435	53.26897	38.99664	48.7314	55.05322	40.21264	43.07631	37.95082	45.42094	49.29739	54.19932	51.68246	49.68575	36.24079	39.11369	75.42077	51.87173
ZFP36	107.3159	154.9247	13.07597	175.8529	308.6653	170.9489	153.4576	32.82878	123.5805	110.7044	91.86501	32.48628	315.8939	100.1382	64.86699	138.8726	87.55673	67.54753	152.5798	148.4969	66.82773	310.2761	43.90269	361.4767	200.2187	97.76723	78.4779	38.74871	93.49318	237.8487	207.271	333.6287	42.65627	44.06876	568.1453	161.7682	85.19115	353.4806	109.7341	27.13315	167.6426	246.9173	46.24297	136.6267	128.2686	111.064	762.5081	33.35644	125.1126
PROM2	41.89995	24.03652	39.81594	24.81087	38.44674	7.460929	10.12825	39.5061	9.384651	20.69158	32.73446	21.40665	45.24863	9.574235	32.7007	43.0731	31.05903	43.0466	34.25724	30.22705	7.926268	31.90571	20.52495	17.71539	35.19085	23.65901	42.20258	40.83872	13.64837	37.19763	33.42727	40.26312	17.08666	30.35138	11.60015	20.20922	19.1342	53.03941	26.63122	21.21706	32.92431	19.68006	26.31558	47.89418	25.37795	38.27148	41.74943	6.643908	37.54925
CHMP5	31.11101	56.1471	45.95477	30.67162	32.59414	37.05821	44.76638	47.19986	36.81352	33.05341	61.8437	32.67456	44.71326	32.97619	37.52915	42.77172	34.52973	46.10831	55.10845	37.20906	32.74869	63.63513	35.14399	36.94446	46.7225	37.33728	36.54202	66.03804	37.03779	47.46308	53.85556	48.4736	55.89589	37.19256	32.44799	35.14035	35.80869	37.62162	45.77457	31.94673	36.39426	39.50864	36.01548	48.11562	66.86868	49.67921	46.387	47.17315	61.95587
CHMP6	13.10735	4.493763	10.30198	6.470505	9.850057	10.00938	8.152901	10.48337	8.189245	7.545457	11.87393	6.464768	7.308456	7.654716	8.968161	8.838088	7.587045	10.71917	8.75062	6.621584	11.35345	11.35395	6.609548	7.888564	11.16968	8.930433	6.979706	11.22696	8.405283	10.0972	10.80399	6.986109	10.97188	8.94374	9.18096	7.188217	9.540804	9.53463	13.32579	6.632017	9.508684	8.147049	9.405481	10.94594	9.265474	10.05842	12.32182	8.506382	10.09833
CAV1	12.82901	25.00844	17.65413	7.009979	35.6911	34.59228	10.60729	12.43868	8.206072	8.03739	24.67356	4.442625	12.28531	31.41693	7.101227	13.15186	19.68818	12.92198	16.30707	7.071942	7.490227	17.20176	8.202041	15.6915	10.55572	6.220676	11.24389	10.33722	7.644766	12.88062	19.18083	12.88215	6.737746	7.210185	85.00844	9.761726	8.601736	11.30061	19.61143	4.509175	29.39557	8.604856	7.193799	17.88149	15.37886	20.96973	13.78614	13.45015	14.15821
GCH1	3.556946	11.04238	4.02635	12.89705	3.015373	7.734771	14.50827	2.992705	13.72054	11.48945	3.711209	16.84803	3.230395	5.762597	8.254198	4.201104	11.71209	5.961225	6.267499	14.8049	6.151419	6.327531	8.813017	7.362559	3.384594	10.93322	7.472263	3.819048	11.37262	3.761533	7.103825	7.84481	12.85222	12.4959	4.668782	8.860185	8.081255	3.053063	4.071006	16.04737	4.676793	11.02972	7.716381	3.910734	6.634104	4.444557	3.125707	13.74205	7.350607
[truncated: 562 more columns]
