# Supplementary material for: Identification and validation of a ferroptosis-related lncRNA signature to robustly predict the prognosis, immune microenvironment, and immunotherapy efficiency in patients with clear cell renal cell carcinoma
Source: PeerJ. 2022 Dec 19;10:e14506. doi: 10.7717/peerj.14506 (PMC9774008; doi:10.7717/peerj.14506)
Supplement: Code S1 [file peerj-10-14506-s001.zip › 0. raw data processing/FerrLncExp.txt]

ID	TCGA-CJ-6033-11A-01R-1858-07	TCGA-B8-5552-11A-01R-1672-07	TCGA-B2-5641-11A-01R-1541-07	TCGA-B0-4700-11A-01R-1541-07	TCGA-B0-5701-11A-01R-1541-07	TCGA-CJ-5680-11A-01R-1541-07	TCGA-CZ-5466-11A-01R-1503-07	TCGA-B0-4712-11A-02R-1503-07	TCGA-CJ-5676-11A-01R-1541-07	TCGA-CJ-5677-11A-01R-1541-07	TCGA-CZ-5470-11A-01R-1503-07	TCGA-CW-6090-11A-01R-1672-07	TCGA-B8-5549-11A-01R-1541-07	TCGA-CZ-5987-11A-01R-1672-07	TCGA-B0-5696-11A-01R-1541-07	TCGA-CJ-5672-11A-01R-1541-07	TCGA-CJ-5681-11A-01R-1541-07	TCGA-B0-5711-11A-01R-1672-07	TCGA-CZ-5453-11A-01R-1503-07	TCGA-CZ-5988-11A-01R-1672-07	TCGA-CW-5584-11A-01R-1541-07	TCGA-B0-5703-11A-01R-1541-07	TCGA-CJ-5678-11A-01R-1541-07	TCGA-B0-5694-11A-01R-1541-07	TCGA-CZ-5989-11A-01R-1672-07	TCGA-CZ-5451-11A-01R-1503-07	TCGA-CZ-5986-11A-01R-1672-07	TCGA-CZ-5462-11A-01R-1503-07	TCGA-CZ-4864-11A-01R-1503-07	TCGA-CZ-5454-11A-01R-1503-07	TCGA-CZ-5458-11A-01R-1503-07	TCGA-CZ-5461-11A-01R-1503-07	TCGA-A3-3358-11A-01R-1541-07	TCGA-CW-5587-11A-01R-1541-07	TCGA-B0-5712-11A-01R-1672-07	TCGA-B0-5691-11A-01R-1541-07	TCGA-CW-5585-11A-01R-1541-07	TCGA-CW-5580-11A-02R-1672-07	TCGA-CZ-5468-11A-01R-1503-07	TCGA-CZ-5982-11A-01R-1672-07	TCGA-CJ-5689-11A-01R-1541-07	TCGA-CJ-5679-11A-01R-1541-07	TCGA-CW-5589-11A-01R-1541-07	TCGA-CZ-5463-11A-01R-1503-07	TCGA-CZ-4863-11A-01R-1503-07	TCGA-B0-5706-11A-01R-1541-07	TCGA-CZ-5456-11A-02R-1503-07	TCGA-B8-4622-11A-01R-1758-07	TCGA-CZ-5469-11A-01R-1503-07
AC092755.1	0.197107143	0.1592882	0	0.414322	0.1620772	0	0	0	0	0.161524954	0	0	0	0	0.1760974	0	0	0	0	0	0	0.4135348	0.1628892	0	0	0.1306947	0	0	0.2667584	0.2099742	0.1036037	0	0	0	0	0.251329215	0	0.2653781	0	0	0	0.3088389	0	0	0.2424351	0.1976833	0.457175	0	0
AC021851.1	0.070681674	0.3569999	0.2566579	0.1671456	0.07265015	0.175795674	0.139468591	0.1387338	0.1377607	0.173766217	0.1572753	0.182790019	0.1004447	0.18907256	0.0947215	0.05047537	0.1882324	0.1633377	0.3432946	0.139372679	0.1173225	0.1482916	0.01460282	0.0604374	0.1525784	0.1640327	0.1908195	0.08445329	0.1076156	0.1505914	0.185759	0.08357654	0.05525894	0.054924697	0.1561514	0.225313622	0.08887284	0.142745	0.1730351	0.087914771	0.1399482	0.1522787	0.1281515	0.1537224	0.1304041	0.1772207	0.1229556	0.05774957	0.05841412
AC068792.1	0.091699726	0.5557898	0.04756833	0.4336968	0.1885071	0.373206513	0.258487522	0.089994	0.2599643	0.187864755	0.08744702	0.255386757	0.1489294	0.122647787	0.2457762	0.2619394	0.2442056	0.130405	0.2150098	0.051661952	0.4348849	0.1442909	0.1515612	0.392046	0.07917979	0.2432112	0.2970744	0.1217406	0.03102586	0.04884291	0.1927974	0.05421452	0.3345573	0.391914715	0.6261714	0.292313356	0.2635434	0.1543266	0.4115635	0.076038195	0.3631271	0.1796006	0.2216785	0.2147746	0.1973782	0.1839355	0.3190358	0.3496365	0.09094113
DCST1-AS1	0.23259602	0.3571389	0.2895765	0.4889201	0.3060145	0.210363769	0.131130531	0.2282695	0.2637594	0.152485845	0.3105327	0.296131463	0.4155347	0.373314798	0.2078035	0.2325429	0.4707641	0.2150017	0.2025666	0.288288777	0.2426785	0.3659934	0.3267692	0.3579923	0.4619302	0.1696487	0.2009409	0.3211462	0.157394	0.3964475	0.3178694	0.3437873	0.2909497	0.180743681	0.4671416	0.222435528	0.3342385	0.1722375	0.5124744	0.057861181	0.1842141	0.2004447	0.3186292	0.21791	0.5864747	0.3732414	0.1078977	0.2280476	0.3844531
AL109976.1	0.3501967	0.8871102	1.809624	0.2052638	0.600839	0.200997802	0.083528162	1.324059	0.1097798	0.195917992	0.5972672	0.163444697	1.432822	0.094577904	0.1534261	1.089305	0.168587	0.5219532	1.978338	0.182117935	0.2267636	0.3073107	0.1140913	0.2101844	3.419261	0.1696867	0.2618106	0.6491014	0.1002576	0.7819855	2.755754	0.4479286	0.3825953	0.154380187	0.07033287	0.105192652	0.08951681	0.5122948	0.9012779	0.067012175	0.2209679	0.1978516	0.103109	0.6714935	5.593279	0.3883686	3.526278	0.0550238	2.43555
CEBPB-AS1	0.332134469	0.1808836	0.3670558	0.6222653	0.4571582	0.352629417	0.451835797	1.152657	0.4554407	0.372763971	0.491163	0.471120779	0.7622226	0.424913445	0.4838022	0.6445236	0.4537907	0.4979941	0.4208211	0.431186104	0.287635	0.3635608	0.3699454	0.4753853	0.4488848	0.5122659	0.5146074	0.2262223	0.5227881	0.5422614	0.2466849	0.870831	0.3687964	0.460077306	0.9338739	0.552392761	0.3838946	0.5298042	0.2710317	0.562791762	0.3185982	0.6505095	0.3549117	0.671611	0.5728079	0.5575892	0.4437947	0.3618217	0.8019853
AC007991.4	0	0	0	0	0	0	0	0	0.02239775	0	0	0	0.02566262	0	0	0	0	0	0	0	0	0	0.02611612	0.05404402	0.05457516	0	0	0.03356417	0.02138477	0.01683264	0	0	0	0	0	0.020147879	0	0	0	0	0	0	0	0	0	0.03169467	0	0	0
AC104031.1	0.822339479	0.6645573	1.812967	0.6482134	1.141076	0.278901642	0.550536729	4.60687	0.2185587	1.010833584	2.254582	0.858840948	1.168615	0.82490528	0.7346858	0.9909863	0.8212396	1.023259	0.8607823	0.579113818	0.2924952	2.048776	1.019371	1.494201	1.375749	0.6475008	0.888029	2.319943	0.4521268	1.204529	2.512391	1.367386	2.196592	0.758831937	0.4128929	0.655347684	0.6647033	0.8649758	3.313328	0.340945456	1.337462	0.8858364	0.7868992	1.616501	2.939526	1.237115	2.98024	0.5599017	3.024281
AC009716.1	0.048038676	0.077643	0.1495175	0.3029339	0.3160099	0.043446989	0.216661903	0.06286013	0	0.196833173	0.03054054	0.267578587	0	0.128502833	0.0858364	0.0343055	0.1023454	0.1024728	0.2574561	0.108256452	0.04556458	0.2519653	0.07939824	0.1232285	0.08295972	0.06370545	0.2593803	0.05102091	0.130028	0.1279365	0.2020013	0.02840133	0.2003021	0.037329474	0.077184	0.030626801	0.1725779	0.1293552	0.039201	0.03983408	0.1630553	0.2634443	0.1548408	0.1928809	0.1181719	0.3372536	0.111422	0.2093301	0.1905651
CDK6-AS1	0.171988542	0.3011431	0.5353041	0.06025372	0.1414227	0.233324012	0.145442829	0.7501749	0.2641054	0.140940815	0.3098011	0.068427679	0.4422667	0.153355704	0.07682808	0.1637612	0.6106969	0.203819	0.0960153	0.064596804	0.299073	0.4510443	0.09475413	0.2451022	0.3960176	0.05701972	0.03095453	0.5023304	0.1163819	0.4733076	0.3314698	0.2033654	0.2390412	0.022274559	0.1151395	0.036550126	0.1441685	0.2315593	0.7251304	0.095076244	0.2594543	0.112284	0.1385906	0.345277	0.5288502	0.4599766	0.4321572	0.1249076	0.3979867
AC110015.1	0	0.03511581	0.1352454	0.1826783	0.03573066	0.11789933	0.048995135	0.05685985	0.06159382	0.03560891	0.02762531	0.069153427	0	0	0.03882146	0	0	0.0308971	0.05822019	0	0.04121523	0	0.07181932	0.03715526	0.1125613	0	0	0.02307537	0.02940405	0.02314488	0.02283991	0	0.1811823	0.033766206	0	0.083110002	0	0.05850381	0	0.036031736	0.04916364	0	0	0	0.02672296	0.04358017	0.1007863	0	0.05745826
AC104695.2	0.690765162	2.073419	1.151767	0.5185708	0.7302887	2.298149526	0.500698668	0.694057	1.311352	1.172566958	0.9880949	0.196306502	1.081804	0.527939379	0.3967303	1.127522	0.6569917	0.7192049	0.8924591	0.500354339	1.21678	0.9575332	0.6931723	1.286771	0.6816613	0.376232	0.4528948	0.6550427	0.1335513	0.9986642	2.100683	0.9188836	0.385743	0.172534419	2.180075	0.298838544	0.6026643	1.311995	1.449476	0.184110546	1.423525	1.758788	0.496989	0.297161	0.8496178	2.05361	2.117163	0.3493787	3.311078
LINC02544	0	0.05680499	0.03646322	0	0.08669941	0.095359752	0.039628418	0	0.1494556	0	0.022344	0	0	0.65810458	0.06279943	0.05019702	0	0	0.02354493	0.039601165	0.03333585	0.0737369	0.02904458	0.03005205	0.0303474	0.02330401	0	0	0.2378269	0	0.01847346	0.04155782	0	0	1.04468	0.336106625	0.126261	0	0	0.029143316	0.03976471	0.1927405	0.05664212	0.07055752	0.06484248	0	0	0.5743109	0.09294718
AC018730.1	3.884301037	0.9765842	6.447817	1.678331	3.619847	1.483278256	1.094925134	4.320321	0.8564739	2.298904822	4.774252	1.820155662	6.51877	2.020366205	3.084685	4.530649	1.70106	4.142862	3.874336	1.750675452	1.923998	3.123915	1.105661	1.476146	4.509226	1.974581	2.143898	3.896247	1.83991	5.861976	4.446308	4.337773	1.889531	1.844564743	1.386873	1.871069416	1.82956	3.980372	4.155837	1.753598692	3.027503	2.333024	2.921353	3.870099	1.778314	4.112079	4.804981	0.7522652	8.04675
AC087239.1	0.133702048	0	0.2774265	0.2107827	0.1923959	0.24184478	0.056532848	0.3280376	0.1184497	0.054782939	0.02125024	0.053194944	0.2442884	0	0.05972533	0.04773982	0.1068186	0.118835	0.1567467	0	0.03170402	0.1753185	0.1657369	0.08574292	0.1443093	0.04432652	0.1082867	0.08875142	0.1130925	0.2314488	0.3338141	0.2766647	0.2090565	0.077922013	0.1342624	0.021310257	0.02401609	0.2700176	0.1909336	0.055433439	0.1134545	0.1047461	0.02693472	0.1118394	0.1027806	0.1340928	0.4651676	0.1820659	0.2872913
HNF4A-AS1	0.754712877	0	0.02174999	5.794829	0.8102085	0.322327116	4.656686713	0.04114857	1.990993	7.524725003	0.239904	11.560451175	0.08512	0.981384023	6.424271	1.781554	4.131412	3.070739	0.2949312	6.448737161	0.258499	0.8576766	3.066496	2.330352	0.3982431	7.548048	4.233474	0.2671885	6.397961	0.1563294	0.03305777	1.698038	8.173072	7.917286682	0.1515752	4.143349505	6.070277	1.312487	0.01710746	10.569309125	0.09487719	2.332208	4.442929	0.715478	0	0.4625615	0.02431249	3.014629	0.05544218
MIR223HG	0.305488922	0.9193958	0.1092892	0.3099996	0.3638031	0.295343777	0.249429777	0.06892103	0.3807618	0.233076504	0.1942143	0.125733504	0.1881926	0.450857321	0.09411264	0.03009055	0.3815258	0.08239228	0.07056992	0.189911044	0.4296376	0.2762595	0.1566967	0.4053302	0.5548474	0.2025588	0.1706337	0.1286627	0.2708737	0.1290502	0.08305424	0.1494708	0.5819796	0.122786203	0.3977421	0.611152336	0.09839318	0.3687513	0.060173	0.06987973	0.2741245	0.1155381	0.2291899	0.1480347	0.155479	0.1162138	0.03664957	0.3327945	0.04178782
DNAJC9-AS1	0.4840368425	0.447434395	0.5088459	0.6285304	0.45301129	0.629683892	0.277739292	0.657176175	0.25129976	0.395686063	0.82857514	0.507787088	0.9006272	0.3615003915	0.52452812	0.680986175	0.47248134	0.674989275	0.55787185	0.420892001	0.37081333	1.32018783	0.180204505	0.443651625	0.73795874	0.36633021	0.604429345	0.569450665	0.418058795	0.76417988	0.569805095	0.676179905	1.21073595	0.402263452	0.395769245	0.469933306	0.252787095	0.7459406	0.72821878	0.324332654	0.511363405	0.40663003	0.604370795	0.95511489	0.69445846	1.05268785	0.68268565	0.322987475	0.934860855
AL133406.2	0.031918853	0.219254	0.281479	0.251602	0.06561558	0.101037823	0.06298206	0.04176683	0.1017995	0.156940774	0.05073095	0.114293644	0.07775904	0.021345629	0.0285166	0.02279397	0.1190043	0.05673926	0.08553216	0.035964998	0.1210998	0.0502248	0.02637771	0.04093902	0.1378046	0.02116425	0.01723428	0	0.06479691	0.1190087	0.03355447	0.0283065	0.08318054	0.124016115	0.1025684	0.122098166	0.01146678	0.09669245	0.06511686	0.039701078	0.09028381	0.1250308	0.03858095	0.0854386	0.1374069	0.1280486	0.05552501	0.06954372	0.0211032
AL031667.3	0.145949564	0.1179462	0.2422717	0.2147516	0.2880273	0.29039835	0.181020193	0.2482735	0.144816	0.167443426	0.1670171	0.185816842	0.2844437	0.195206593	0.1564712	0.2292969	0.4042254	0.1452871	0.2542133	0.19734077	0.0830597	0.2449641	0.1929802	0.2495926	0.226841	0.1741931	0.1260866	0.2480162	0.0987617	0.155477	0.3835711	0.1208032	0.0912827	0.158778495	0.1406988	0.130269112	0.2936196	0.2161515	0.2143786	0.242045247	0.1981557	0.1600776	0.1881729	0.2734687	0.1615617	0.1756514	0.4400745	0.09539699	0.2701854
AC005962.1	0.498511778	0.1184889	0.2738097	0.1849198	0.3616908	0.185649252	0.429834618	0.4988318	0.1870487	0.312397189	0.2796427	0.396677633	0.6429432	0.078441913	0.4715736	0.5654094	0.3436107	0.4795686	0.392897	0.231290243	0.1946977	0.2768527	0.3150357	0.3259634	0.2532053	0.2722138	0.4116668	0.4048807	0.2778052	0.2967656	0.2928553	0.3987511	0.5196487	0.729184322	0.2591346	0.373910029	0.1685546	0.394811	0.3350123	0.413370219	0.4644908	0.3905486	0.4725969	0.3728438	0.2524746	0.4705589	0.4420994	0.2875078	0.3295918
ZNF503-AS2	3.59773522	0.6553273	1.872214	2.730899	2.526333	1.983300562	2.025073701	4.621816	1.631096	3.313287859	2.37076	2.312963187	1.980154	1.015855577	3.494859	2.695646	3.722953	2.765235	1.453766	2.252109292	2.502459	3.528447	2.841025	2.431739	1.360956	2.995165	2.565417	2.368465	1.738949	2.859236	2.90861	2.363384	3.101422	3.425837752	1.55523	2.09347177	3.212733	2.7833	4.007682	2.528678796	3.527799	2.250382	3.225826	4.482636	2.518088	3.424975	3.516683	1.984541	6.445004
LINC00092	0.547215928	0.1541075	0.18064	0.3224201	0.7363058	0.284948945	0.191646191	0.6184063	0.1762876	0.16986037	0.5007536	0.112156902	0.3097098	0.765165826	0.2444439	0.3907792	0.141313	0.4775251	0.2443935	0.186843313	0.3460221	0.4957576	0.1096288	0.4395471	0.2577292	0.1539318	0.3044176	0.2641759	0.2973558	0.746337	0.3922206	0.7254777	0.2506382	0.161070366	0.7126968	0.518025915	0.1489289	0.5302384	0.6833486	0.137501853	0.5440833	0.2533256	0.2472014	0.499349	0.3161329	0.607023	0.5192287	0.379354	0.6413597
IGBP1-AS1	0.105826898	0	0.1463911	0.2595246	0.02900644	0.191423267	0.039774648	0.1153982	0.05000237	0.057815205	0.02242645	0.056139313	0.08593665	0.141542788	0.03151558	0.1259556	0.2254621	0.05016504	0.2835817	0.158989181	0.1338354	0.0370045	0	0.1206518	0.09137815	0.11695	0.03809349	0	0.0477409	0.2442596	0	0.04171117	0.2206279	0.05482336	0.05667755	0.112448957	0.02534539	0.1662286	0.1439299	0.058501711	0.1197343	0.1105438	0.1137023	0.07081788	0.1301635	0.2122724	0.08181914	0	0.06996762
AC079921.2	0.462227081	0.2037489	0.7847206	1.059936	0.38008	0.722079415	0.236899553	0.1924487	0.5062877	0.585394834	0.1335729	0.501552327	0.409474	0.730630391	0.7132911	0.2400631	0.1790483	0.4481778	0.7037605	0.56816793	0.5181343	0.4848809	0.1041775	0.4311644	0.7619532	0.6129724	1.089055	0.2008318	0.454955	0.5371646	0.3092173	0.2981203	0.4818256	0.522448547	0.2025444	0.696540967	0.09057496	0.6789014	0.1371604	0.452970391	0.6656	0.9217654	0.7110765	0.3936748	0.1550519	0.5900085	0.3411229	0.1373297	0.1666921
AC073389.1	0.745536075	0.6024901	0.9730864	0.5560774	0.8503449	0.369763937	0.447427268	1.825237	0.4943001	0.610950361	0.9785267	0.535830327	2.128707	0.514657886	0.923902	1.476992	0.4867524	1.162819	0.918341	0.704552056	0.5702736	1.084814	0.4173651	0.4935341	0.9344709	0.5740702	1.116738	0.6257924	0.6509576	1.357833	2.161604	1.009515	1.228393	0.691463938	0.425046	0.475312547	0.552944	0.9228149	0.6476302	0.478610225	0.6530415	0.5840746	0.9302133	1.416239	1.360686	0.9165541	1.561871	0.3405893	2.480462
SAP30-DT	0.413806499	0.4892287	0.5326699	0.3060503	0.6112163	0.755437793	0.30241486	0.5966296	0.2932804	0.251189107	1.042565	0.371959515	0.5227153	0.34847702	0.253312	0.4925142	0.5795747	0.4468006	0.5801017	0.379917233	0.2761999	0.9726769	0.215314	0.3538313	0.5822808	0.3251914	0.5047884	0.4923978	0.3266855	0.4408195	0.60821	0.3805664	0.7748359	0.27391904	0.8433937	0.351760168	0.3909184	0.5313413	0.5627976	0.330423291	0.433507	0.4202438	0.3272757	0.543571	0.8435673	0.5994675	0.9242447	0.3422694	0.5269118
AL138963.1	0	0	0.1919612	0.1296427	0.101429	0.278901642	0	0.1614086	0	0.050541679	0.1176303	0.049076626	0.100167	0.082490528	0.1102029	0.04404383	0	0	0.04131755	0	0	0.1293964	0	0.0527365	0	0	0.2664087	0.03275214	0	0.06570159	0	0.07292727	0.06429051	0	0.04954715	0.117962583	0	0.2075942	0.05032903	0	0.1395613	0.04831835	0	0.1238171	0.1137881	0.1237115	0.2861031	0.2687528	0
AC004854.2	0.172485848	0.2680596	0.2890741	0.2091737	0.3491241	0.335998091	0.25432589	0.7639185	0.2633018	0.239204894	0.2446211	0.158366627	0.3986522	0.177460539	0.1778082	0.2653022	0.0989363	0.1415135	0.5155375	0.194350758	0.2642809	0.3757972	0.25219	0.283628	0.2291323	0.2287384	0.2435763	0.2606988	0.1526317	0.5512368	0.6346358	0.2823971	0.1659686	0.195895545	0.234498	0.143803565	0.1715959	0.1965014	0.3681249	0.16503085	0.4953893	0.3222341	0.3100576	0.3551542	0.8567667	0.2129108	0.5693272	0.2168113	0.693008
AL596094.1	0.415638976	0.5038355	0.5030868	0.6552592	0.1708858	0.501214544	0.234324558	0.5438768	1.12922	0.397374797	0.4844438	0.771712156	0.6187854	0.555914428	0.6807822	0.7420429	0.6641329	0.39405	0.3248518	0.546381298	0.2628218	0.7266825	0.400731	0.4146312	0.358891	0.6889883	0.5236475	0.5885891	0.5625123	0.5165668	0.9102865	0.8191107	0.6498932	0.376811282	0.3895555	0.397482617	0.6470421	0.4197013	0.5652898	0.287209487	0.5486377	0.7055179	0.8373183	0.5562796	0.3834164	1.042135	0.8033691	0.9810452	0.9160012
DLG5-AS1	0.902969274	0.3807217	0.9368128	0.3713584	0.7747758	0.426083822	0.376266538	1.232936	0.3617214	0.386067858	1.347797	0.249917929	1.498392	0.262546855	0.5261225	1.149481	0.5018499	0.6420507	0.6838182	0.840487981	0.5958013	0.9060403	0.5515488	0.5706804	0.7796851	0.7549161	0.5511432	1.084116	0.5047595	1.568339	0.94924	1.044492	0.7366346	0.30507455	0.6623243	0.375445593	0.3384937	0.9778666	0.7048131	0.683641145	0.4886078	0.6151412	0.4745377	1.339868	1.207197	1.338726	1.912249	0.256612	1.972694
ARMC2-AS1	0	0	0	0.1794162	0	0.617567921	0	0.111689	0	0.279784296	0.108528	0.543348355	0	0	0	0.4876282	0	0.242763	0.3430832	0	0	0	0	0.4379013	0.2948033	0	0	0	0	0.3637052	0	0	0.1779469	0	0.2742789	0.217669052	0	0	0	0	0.3862857	0	0.1375594	0	0.2099661	0.3424156	0.1979731	0	0
AC078993.1	0.047053469	0.4943292	0.1464511	0.03296902	0.07738224	0.056741269	0.044212181	0.06157096	0.02223239	0.064265466	0.1096854	0.04992208	0.1273658	0.041955806	0.08407601	0.1120065	0.133662	0.07806652	0.09456601	0.088363552	0.02975341	0.04935957	0.06480825	0.10729	0.1489736	0.04159929	0.05081216	0.09162	0.06368064	0.07518763	0.08244104	0.06491066	0.04904854	0.024375932	0.07560106	0.099995627	0.05634619	0.08446818	0.1535882	0.026011425	0.03549139	0.03686306	0.0758326	0.1049584	0.07716556	0.07865166	0.05456847	0	0.1140681
ZKSCAN7-AS1	0.503141918	0.6099062	0.6959997	0.5728728	0.8619239	0.644654233	0.26001804	0.4389181	0.653759	0.584111073	0.93296	0.36699845	0.987392	0.616869957	0.7491861	0.6587258	0.3126474	0.9540159	0.533685	0.708652435	0.1988454	0.4398342	0.4157961	0.4302188	0.6878744	0.5004231	0.8602781	0.7792997	0.2837233	0.6476505	0.9035791	0.5701441	0.4807689	0.716791387	0.2694669	0.588088317	0.4820071	1.129021	0.5132237	0.382442106	0.5218246	0.65696	0.6419441	0.5892172	0.3352091	0.8830719	0.3889998	0.2740572	0.5821429
LINC01275	0.035938708	0.01452158	0.05592855	0.01888592	0.02955168	0.146266086	0.010130573	0.05878368	0.01273556	0.029450978	0.022848	0.014298641	0.102144	0.072101683	0.08026994	0.03849696	0.0765667	0.025554	0.03611402	0.020247212	0.06817557	0.05655011	0	0.03072992	0.03103193	0.05957417	0.01940477	0.01908489	0.06079785	0.01914238	0.2833523	0.03187141	0.05619377	0.027926937	0.02887146	0.034368798	0.0129109	0.04838661	0.07331767	0.014900342	0.02033083	0.05631086	0	0.03607452	0.04420339	0.05406563	0.1250356	0.07830204	0.1900875
AC040169.3	0.062481676	0.15148	0.09723526	0.1641717	0.2568871	0.169528449	0.158513671	0.1839583	0.1328494	0.076803532	0.07944533	0.174013525	0.1268455	0.125353253	0.05582171	0.1338587	0.199674	0.1554952	0.1674306	0.17600518	0.1185275	0.3604915	0.07745221	0.1068517	0.1079019	0.1864321	0.2024184	0.1161309	0.2114017	0.149761	0.03284171	0.1847014	0.03256545	0.242763571	0.1756819	0.159339437	0.1795713	0.189277	0	0.414482711	0.1413856	0.1713249	0.1258714	0.1463415	0.1537007	0.09399645	0.3623037	0.06806648	0.2478591
AC116407.2	0.111159261	0.2515272	0.2537162	0.3271217	0.1096848	0.24128235	0.125336391	0.3636385	0.1102959	0.127529586	0.3109453	0.212284939	0.2166403	0.059469916	0.139035	0.1587627	0.09472904	0.3161564	0.223403	0.175350277	0.1054343	0.6530003	0.1102343	0.2091064	0.2111614	0.1326703	0.2160698	0.2715381	0.1053075	0.4026132	0.2921384	0.3548845	0.4171407	0.103654399	0.2500403	0.170085585	0.09584094	0.2693897	0.3446953	0	0.2766884	0.2438391	0.1433177	0.3272994	0.3007887	0.2452652	0.3867381	0.266409	0.4115615
AL596442.2	0.195095846	0.1418965	0.2024081	0.4716084	0.1443811	0.15880318	0.043995631	0.1021156	0.06913592	0.207839762	0.0868224	0.077621194	0.07921371	0.052187885	0.1220103	0.06966117	0.04156478	0.04161651	0.06534919	0.109913439	0.185048	0.1841918	0.06449082	0.2669113	0.2021508	0.05174442	0.1685443	0.05180185	0.07921092	0.1662652	0.1538198	0.09227533	0	0.030320675	0.3134615	0.211449937	0.1401755	0.2232697	0.2228857	0.048532542	0.2207347	0.2598344	0.1572108	0.1174999	0.03599419	0.4891652	0.3393825	0.08501365	0.1676843
CEROX1	0.347625325	0.1899221	0.1930263	0.195543	0.4388329	0.270116775	0.110411571	0.0896944	0.1769738	0.088269975	0.1992135	0.13635887	0.1471083	0.242296122	0.06123949	0.1048931	0.2503467	0.1392546	0.3575211	0.082751731	0.1764709	0.3287099	0.1213848	0.1716469	0.4861801	0.08440768	0.1480427	0.122202	0.125899	0.3129448	0.2290425	0.1939436	0.1224895	0.068483572	0.5545982	0.134224604	0.1336783	0.2471992	0.163811	0.064958622	0.3933091	0.1457593	0.09074344	0.1802032	0.2469051	0.3682831	0.1476306	0.0853402	0.3010489
TPRG1-AS1	0.795498413	0.221678	1.052987	0.1729809	2.255594	0.893125486	0.510336698	0.6460975	0.6221241	0.78676789	2.127585	0.654824416	3.65315	0.697086385	0.4166206	1.214523	0.2337646	1.072755	0.6799316	0.896338575	0.4162916	1.17979	0.2266894	0.1407316	0.4974013	1.418703	0.3258442	0.5826779	0.9652292	1.694856	0.9948634	0.4378775	1.086574	0.95921216	0.2864778	0.909400689	0.6701074	1.606547	0.7386886	1.592220169	0.3724304	0.3868241	0.9725867	1.450158	0.8940882	1.045424	0.8589249	0.5677741	2.10378
HCP5B	0.040485745	0.0654355	0.07350553	0.09573931	0	0.173925958	0	0.0662211	0.06456102	0.049765761	0.1737367	0.064430932	0	0.13537355	0.03617034	0.07227945	0.03234528	0.06477106	0.1017081	0.011404465	0.0480008	0.1804973	0.07527912	0.1384717	0.1223535	0	0.1092995	0.1128726	0.05479209	0.08086617	0.07448061	0.04787179	0.2004611	0.070785694	0.097573	0.02581147	0.0872665	0.01362715	0.008259396	0.06714225	0.01145156	0.2537417	0.0570919	0.06095811	0.1805108	0.08120816	0.0234759	0.02205224	0.07360984
AC120053.1	3.42902155	2.624143	2.74901	2.457222	2.136072	2.325948744	1.420592631	2.498434	1.491307	1.681746907	1.701058	1.922390102	2.890009	1.737232587	1.903096	2.875416	1.771021	2.050292	2.279763	2.195282	2.020442	2.507055	1.803289	1.976902	2.736544	1.688021	2.356414	2.165824	0.82619	2.698139	2.061799	1.412966	1.326865	2.038818189	2.212119	2.169592619	1.474509	2.780521	2.035043	1.744797634	2.321913	2.808504	1.737436	1.894827	1.134274	4.559339	3.554908	0.7923826	2.129703
AC087284.1	0.036452608	0.01472922	0	0.03831195	0	0.016484177	0	0.03577455	0	0	0	0	0.02960131	0	0.01628355	0.02603163	0.01941539	0	0.01221014	0.041073468	0	0	0	0.03116933	0.01573783	0	0.01968224	0.009678896	0.02466689	0	0	0	0	0.014163137	0.0292843	0.023240166	0	0.01226963	0	0	0.04124309	0.05711607	0.02937399	0.01219679	0	0	0.06341178	0.07942171	0
AL133370.1	0.071208167	0.1438637	0.1108156	0.4116216	0.1171061	0	0.481739873	0.1164727	0.1514038	0.320944369	0.1584468	0.283310129	0.1156491	0.04762023	0.2544722	0.1271284	0.1517076	0.1518964	0.02385184	0.280821673	0.03377039	0.5975847	0.1765391	0.4262131	0.03074299	0.3541169	0.4613782	0.01890719	0.1204635	0.1137849	0.05614281	0.1894479	0.2226822	0.221335278	0.2002185	0.090796774	0.3069766	0.09587217	0.116216	0.383801728	0.04028305	0.1394664	0.1434512	0.1429545	0.02189591	0.0714163	0	0.1551459	0.1176985
TMEM30A-DT	0.541233637	0.3560128	0.6268121	0.5423827	0.5588944	0.387047176	0.212882087	0.5188133	0.454959	0.402270508	0.8002064	0.540844445	0.7665843	0.404035239	0.5285239	0.5483008	0.7374397	0.9576272	0.6577079	0.425471377	0.2507102	0.9638709	0.1144192	0.3336391	0.6955728	0.3505267	0.6252449	0.5547811	0.4003132	0.7039456	1.038697	0.5134675	0.8659538	0.586851767	0.3033499	0.4654306	0.4160048	0.915109	0.3800355	0.375735808	0.3275418	0.3845746	0.496989	0.7580637	0.8592162	0.9846422	0.6276751	0.3016613	0.8321802
AL359091.4	1.075173683	0.4911062	1.697457	0.1965244	1.34536	0.676455815	0.184480459	0.7952037	0.2319181	0.229847245	1.188766	0.185987212	1.100858	0.312616915	0.1670557	0.8011886	0.5477608	0.3988673	1.190026	0.10534491	0.8867825	0.9807549	0.3476828	0.6795144	1.251292	0.1549802	0.4038469	1.191569	0.2214291	1.070663	1.130269	0.9949491	0.4872875	0.254278518	1.051514	0.298030976	0.2015237	0.5349738	1.335134	0.116288242	0.7933496	0.3662271	0.6403745	0.969749	0.7187104	1.312733	2.114295	0.3055503	1.112639
AC008957.1	0.049489369	0.2532944	0.01711475	0.01733789	0.06782352	0.074598368	0.065101387	0	0.08184166	0.054073928	0.1258513	0.013126621	0.02679187	0.220639031	0.05895235	0	0.01757269	0.09383763	0.2099744	0.03717521	0.2659965	0.05191485	0.0954286	0.05642214	0.17093	0.02187642	0.05344264	0.008760278	0.189769	0.03514667	0.03468356	0.039012	0.1375673	0.141008142	0.1590297	0.178792871	0.05926317	0.0444205	0.0134616	0.013679002	0.1306506	0.129238	0.01329306	0.05519599	0.1217405	0.01654467	0.01913114	0.6828965	0.02181332
AC109322.1	0.816809506	0.2200294	0.7846516	0.5564174	0.5348293	0.820818122	0.289939563	0.7521334	0.5360222	0.557797805	0.6154499	0.493484107	0.6632895	0.404621261	0.540552	0.6157077	0.6445172	0.602298	0.5775958	0.357914331	0.6312713	1.094853	0.6000095	0.4268152	0.561619	0.5516267	0.4083598	0.5462144	0.644842	0.6525977	0.8348133	0.6796545	0.8199074	0.423146124	0.2916383	0.337524796	0.4999298	0.6007749	0.5677943	0.351195398	0.5818734	0.5688109	0.8288392	0.5567197	0.4186033	0.6826641	0.9121798	0.4778655	0.9200594
LINC01089	1.30485692	0.3664554	1.915431	3.044344	0.9740324	1.171764883	0.560859118	1.232147	0.613255	0.822831259	0.5883415	1.307086797	2.919558	0.420837447	1.083093	1.25235	1.493495	1.200889	1.168631	1.079237184	0.5354389	2.06292	0.4779843	0.708216	1.678067	0.9787235	1.389103	0.4570397	1.070843	1.451652	1.955433	1.31585	2.488845	0.75508166	0.4200476	1.00890554	0.4587933	1.775503	0.9515256	0.610062978	0.7329332	1.091139	0.9097833	1.616334	1.764285	2.389948	3.321655	0.5091149	2.055815
AC007637.1	2.395176691	0.8659327	4.577537	1.457412	3.455273	1.045114942	0.805458479	3.931452	0.9679029	2.28992685	2.831746	2.440887993	8.206541	1.292653769	2.29004	4.141088	1.141433	4.377203	3.3499	3.314312928	0.6775603	2.226044	1.128589	0.9701199	2.81197	1.880711	2.972213	1.595497	1.3933	4.9352	2.462695	3.763769	2.277721	2.465304083	0.894571	2.076227884	1.751116	4.356284	2.005971	2.700400408	1.854171	1.399108	2.387185	4.49914	1.615124	1.791097	2.071103	0.3433243	6.820484
DTX2P1-UPK3BP1-PMS2P11	0.009358489	0.08319164	0.04854624	0.08852254	0.1539059	0.177743484	0.068588392	0.07347528	0.0795926	0.153381503	0.0356979	0.044680628	0.09119464	0.062584591	0.05852673	0.126979	0.0797523	0.113123	0.05642485	0.08435843	0.08876506	0.06872005	0.07733848	0.1120296	0.1777766	0.06205279	0.1515908	0.04472759	0.0506619	0.09470934	0.06886631	0.04426325	0.02926587	0.029088851	0.1503633	0.08949682	0.03362017	0.08819958	0.07636808	0.077601389	0.1164719	0.1319708	0.06032955	0.07515084	0.03453187	0.1032443	0.03255945	0.04077992	0.09899807
LINC02446	0.286350354	0.08900321	0	0.02315048	0.1448985	0.119529275	0.086926852	0	0.1248907	0.090252999	0.01400361	0	0	0.147304514	0.05903725	0.03145988	0	0.125297	0.01475627	0	0.1253551	0.09242598	0.2002336	0.1695102	0.0570587	0	0.02378649	0.04678877	0.0745264	0	0	0.03906818	0.06888269	0.01711651	0.05308623	0.140431647	0.07913135	0.05931262	0.05392396	0	0.1246083	0.1035393	0	0.08844076	0.0270924	0.02209133	0	0.1919663	0
AC006064.3	0.160330339	0.06478388	0.2495093	0.2527625	0.1647955	0.072502733	0.045194674	0.2097973	0.02840805	0.098540381	0.4332019	0.031894662	0.2603922	0	0.03581015	0.2862388	0.08539515	0.1710028	0.1879645	0.180654373	0.07603649	0.2102352	0.03312421	0.1370928	0.1384401	0.1063093	0.1298533	0.2128546	0.1084929	0.1067479	0.2528192	0.1421853	0.1253463	0.093441073	0.09660136	0.153326628	0.05759833	0.242846	0.09812578	0.099710463	0.09070021	0.09420559	0.2260935	0.1341135	0.5423024	0.2009987	0.185937	0.08733058	0.5565139
AC120114.1	0.271274019	0.1578418	0.6079135	0.3421331	0.4372038	0.451434439	0.195758087	0.1561871	0.2922386	0.33790067	0.296635	0.604405661	0.6784866	0.377340327	0.5138005	0.4804328	0.4507962	0.5786631	0.3998094	0.427926329	0.1955501	0.3870141	0.1883117	0.3989657	0.6090148	0.3453544	0.5976052	0.2016803	0.3744761	0.248525	0.1539944	0.1860432	0.5768632	0.438462423	0.2440802	0.415078329	0.1715201	0.2775777	0.1948036	0.557857973	0.3437548	0.3145355	0.4459362	0.3993721	0.3136384	0.2720669	0.1761758	0.1300294	0.1434826
ARHGAP42-AS1	0.092265167	0.107701	0.03190776	0.1292951	0.0927273	0.111261566	0.063575456	0.1475612	0.09445487	0.025203089	0.05213999	0.048945053	0.09989847	0.068557811	0.0366358	0.04392575	0.05460253	0.05102578	0.02060339	0.011551225	0.06806591	0.0967871	0.06777587	0.02629756	0.008852003	0.07477277	0	0.02177622	0.07630864	0.1092091	0.09160459	0.1090976	0.1282363	0.047797739	0.05765003	0.084966794	0.04419475	0.08281505	0.008365683	0.110510203	0.06959357	0.09637762	0.04130471	0.0891837	0.2395753	0.08225319	0.035667	0.03350404	0.1220025
URB1-AS1	10.146392614	2.974913	9.428661	5.513324	6.451298	3.64149556	4.475006894	10.86837	5.299589	4.638156987	10.01958	4.595249381	10.83636	3.815807337	7.954896	8.938089	6.641862	7.574438	8.67768	6.792147913	3.382526	13.8778	3.935802	4.013305	8.304159	6.163253	6.559232	11.58267	7.239554	8.700914	10.00119	8.474395	11.51195	6.257515881	2.994293	4.840582536	7.670351	6.969769	9.631559	4.941247407	4.138975	5.22722	7.304721	12.0708	12.14014	11.67592	10.27268	6.140727	10.87627
AC131953.1	0.080165169	0.03239194	0.4574338	0.6740333	0.1647955	0.145005466	0.022597337	0.05244933	0.0568161	0.065693587	0.1274123	0.159473312	0.2278432	0.053610196	0.03581015	0.1717433	0.2561854	0.02850047	0.08055623	0.090327187	0.1900912	0.2522822	0.09937264	0.2741856	0.1730502	0.02657732	0.04328443	0	0.1627394	0.298894	0.02106827	0.07109263	0.2506925	0.062294048	0.09660136	0.102217752	0.02879917	0.1618973	0.1962516	0.166184106	0.0453501	0.4082242	0.1291963	0.1072908	0.1972009	0.04019974	0.04648425	0.04366529	0.02650066
PGM5-AS1	0.759710976	0.07674316	0.689662	0.2328846	0.9630716	0.057257953	0.606760941	3.272265	0.3140877	0.492865051	1.126966	0.251883343	1.20814	0.211689269	0.1979638	1.19808	0.7755548	0.2700939	0.9966833	0.392340024	0.4203408	1.195417	0.6278245	0.7308022	0.6559862	0.5037371	0.5469317	0.7732541	0.2998824	1.180236	1.131408	1.665615	0.5939421	0.344370576	3.636465	0.565074626	0.3866431	1.363798	0.9557516	0.367475979	0.9669934	0.322389	0.3826157	1.207421	0.7981494	1.55561	0.5873639	0.3103561	2.281207
AL451085.2	1.579324068	0.3287438	1.340605	0.8550901	1.141235	0.519406311	0.62056416	1.001986	0.5257445	0.568672961	1.582145	0.437942854	1.165899	0.480076289	0.8978982	1.008212	0.433335	1.174013	1.458784	0.512287418	0.9305667	1.681829	0.5537009	0.5933682	0.681848	0.6822622	0.8785818	1.14366	0.5991214	0.9431755	1.509321	0.6366305	0.8730313	0.688002291	0.5382594	0.533956624	0.6705267	1.192043	1.855056	0.555583208	0.6497722	0.6561378	0.7905794	0.8647049	1.044838	1.535942	1.470799	0.3910202	1.518796
USP3-AS1	0.332373552	0.2131754	0.2572549	0.3992308	0.216908	0.205174331	0.26768865	0.6558338	0.2580006	0.428014386	0.3219904	0.327448346	0.4969655	0.162295106	0.2780919	0.3164739	0.5395164	0.3413687	0.3180904	0.362617295	0.1451176	0.5478994	0.3836705	0.2977342	0.3553258	0.4512645	0.415896	0.2521481	0.3927031	0.4383732	0.2551213	0.5240139	0.5774437	0.373068124	0.2839664	0.383443496	0.4738273	0.3445009	0.2540061	0.45497026	0.1790728	0.3637209	0.3826157	0.8932094	0.6164568	0.2751419	0.2814452	0.3333455	0.6383194
AC096642.1	0.109713425	0.04137594	0.2731812	0.1614334	0.05412909	0.105841786	0.037111847	0.0191418	0.07257421	0.089907731	0.05580016	0.087301572	0.07127416	0.019565466	0.0130692	0.08357208	0.1090797	0.05200737	0.1665979	0.107138272	0.04162518	0.0920724	0.06044472	0.09381207	0.08841844	0.03394862	0.1184775	0.003884148	0.0494942	0.06622941	0.04228967	0.03891872	0.1448627	0.056836766	0.08813858	0.074610356	0.01051048	0.1181714	0.04178041	0.030325103	0.02482632	0.07449233	0.03536341	0.03426205	0.08546441	0.1540477	0.08482397	0.01593599	0.02901488
LINC02019	0.13921888	0.1050065	0.1925825	0.263376	0.2136902	0.193064923	0.083719842	0.04857929	0.1447156	0.243385174	0.2419226	0.044311905	0.1356631	0.074481739	0.1409634	0.1060473	0.08898092	0.1781833	0.2176191	0.115035619	0.08803253	0.3115563	0.09204029	0.1666576	0.1282251	0.1107733	0.1804078	0.2168637	0.06908525	0.1384199	0.2341646	0.1097449	0.1741461	0.093758591	0.2087715	0.130178773	0.07335399	0.2061833	0.1211806	0.053872692	0.1050097	0.2035938	0.1421002	0.06831977	0.1141563	0.2606348	0.1506902	0.08088677	0.2147712
C2orf49-DT	0.327064129	0.3897458	0.7591624	0.4894021	0.4375945	0.401087893	0.28439623	0.5331538	0.2671625	0.413389612	0.5920739	0.366118172	1.102883	0.274330634	0.3417279	0.6373522	0.5196502	0.6700793	0.9209896	0.337293081	0.3207355	0.5291783	0.2519611	0.289141	0.6366179	0.4190263	0.646518	0.4710078	0.3488588	0.8621786	0.8741284	0.6456464	0.5547363	0.478150621	0.2493878	0.395830761	0.2748237	0.8918906	0.4071267	0.303381155	0.3888617	0.3561184	0.3796944	0.6566002	0.7841008	0.8784267	0.7457427	0.2596749	0.9126017
AC009570.1	1.308844345	0.3733117	1.517653	1.02496	0.9918257	0.557054554	1.171937318	1.779828	1.018572	1.051538292	0.9136746	1.123163042	2.563334	0.89244786	1.398615	1.722735	1.394233	1.295605	1.581713	1.272340265	0.5598633	2.072947	1.166461	0.92165	1.639819	1.36133	1.302542	1.376469	1.285095	1.585657	3.08906	1.942117	1.417843	1.276317257	0.7009758	1.096233939	0.8113247	1.554866	0.8795758	1.085304897	1.103377	1.025387	2.026648	1.665852	1.499355	1.364147	3.422676	0.5311927	2.850547
AC009283.1	2.371397567	1.461253	2.491032	3.021981	2.583687	3.270716305	0.467922527	1.357584	2.18491	2.331969571	0.9234134	3.042750785	3.418102	2.299503401	2.065663	1.862815	1.578817	2.740022	1.350347	2.237803535	1.462022	3.109525	1.028854	2.179775	2.917867	2.10307	2.81691	0.4879814	1.504393	3.094596	1.72946	1.15666	2.348348	1.750607632	3.11955	2.400096589	1.086197	4.390054	1.69324	1.401047954	1.844589	2.902847	2.173652	2.043142	0.619807	4.964761	1.650083	0.6781321	2.018611
AC074212.1	0.301498119	0.07131211	0.2975399	0.3787062	0.1753551	0.219474138	0.136809492	0.2165048	0.09381213	0.126548589	0.2150524	0.157988983	0.2985748	0.068847864	0.2825008	0.2520663	0.2271675	0.1098036	0.1477897	0.132572517	0.181347	0.3625587	0.1458485	0.1949222	0.2539844	0.1462775	0.1667616	0.1601076	0.1542582	0.2350095	0.2551043	0.1739035	0.2529584	0.159999868	0.2303942	0.182842004	0.1796403	0.2623671	0.2220285	0.097562853	0.2496	0.2131583	0.2488768	0.2312839	0.2668185	0.3023793	0.2899544	0.09613082	0.2576782
AC007663.4	0.181800883	0.07345938	0.6601519	0.4139937	0.1744064	0.356251542	0.239152163	0.1387705	0.1717989	0.297963624	0.5008455	0.482210901	0.5167094	0.243157499	0.2707043	0.3245703	0.3227693	0.323171	0.8119455	0.341410999	0.1724377	0.2224961	0.1252001	0.1813601	0.4186114	0.2009094	0.3599262	0.3218118	0.3280579	0.3873374	0.2707489	0.1970539	0.3158488	0.306089853	0.3651256	0.231812366	0.1306232	0.4283481	0.3214358	0.276376546	0.2056925	0.3323322	0.1709138	0.2433172	0.3354134	0.212721	0.2459761	0.1320339	0.3004948
AC006026.3	1.069616385	3.025362	1.248419	1.686262	0.7695835	1.08830151	1.206034087	3.674021	1.137117	1.862619926	4.590051	1.170288764	1.520017	0.894128101	1.91121	2.100552	1.566673	2.947108	1.253973	0.753252938	2.28269	4.067389	0.5524563	0.6859433	2.655291	2.748244	2.021353	3.834061	1.35711	2.8486	2.74079	4.189493	1.951194	2.597400448	0.6444594	2.216266715	0.6724504	3.420223	3.491356	1.884736942	0.9076364	0.8379686	3.878599	2.32626	5.920164	1.609114	1.395503	0.7282638	2.563522
AC011676.1	0.144479039	0.272435	0.6495413	0.6580101	1.861235	0.217782138	0.298660519	1.039805	0.0341326	0.434123743	0.3061747	0.076643597	1.486105	0.193239776	0.559342	1.685204	1.179937	0.4451674	0.871103	0.596910263	0.137038	1.11144	0.318393	0.2058982	0.2910904	0.09579887	0.05200673	0.1022989	0.1629444	1.693016	4.429908	1.537535	0.1004033	0	0.3482029	0.184223682	0.4498328	2.204577	0.9431939	0.159737669	0.5448866	0.7923236	0.4656924	1.611389	0.6515825	2.704825	1.843095	0.2098574	4.839809
SNHG12	0.651089778	0.6359736	0.8752037	0.9461191	0.6098654	1.674400912	0.261732968	0.4852534	0.7623991	0.59850807	0.500315	0.671261278	0.4459612	0.552786689	0.4097119	0.5134752	1.344917	0.5032102	0.6182339	0.535864631	0.6927381	1.306608	0.2947633	0.7116383	0.6208591	0.5668596	0.6725301	0.2315053	0.5785032	0.6362957	0.4761415	0.2175725	0.9265677	0.299166384	0.8368876	0.79410208	0.1749185	0.895661	0.4758679	0.28637601	0.7238425	0.8471808	0.4881588	0.4849532	0.6754729	0.8801207	0.5318365	0.2837145	0.4903604
CD2BP2-DT	3.103046627	1.884643	3.179358	1.58002	2.298	1.621115791	2.1731713	4.009995	1.844089	2.021667168	2.769214	1.963065023	2.942406	1.5466974	2.445126	3.01425	1.786196	2.699759	3.589462	2.063092977	1.590443	3.699928	1.767972	2.587385	3.012224	1.571893	2.372702	4.247543	2.034571	3.356941	3.191141	2.130844	3.174344	2.531103896	1.563832	1.855453132	1.827934	2.426257	2.893919	1.550236369	2.202452	1.857237	2.40729	2.785884	6.163522	2.474229	3.620992	1.36476	4.179625
AC097504.2	0.673811203	0.1361318	0.9175239	0.486874	0.4848037	0.837933566	0.569811259	0.8541501	0.3880139	0.552173412	1.713499	0.904782723	0.8891477	0.563261315	0.7148622	0.7518496	0.4934673	0.8683856	0.9874349	0.332161318	0.6391084	0.5743033	0.3828255	0.3240856	0.9454485	0.4188563	0.5002498	1.453647	0.5129518	1.009402	0.9518308	0.5228596	0.7023809	0.589049229	0.2368223	0.644377106	0.6354212	0.5953472	0.3436564	0.733333122	0.3811806	0.3629198	0.644772	0.450905	0	1.224852	1.269819	0.3211419	1.169415
AP000844.2	0	0	0.03897052	0	0	0	0	0	0.05324417	0	0.04776085	0	0.06100545	0.100479622	0	0	0.0800265	0	0.07549179	0	0	0.03940361	0	0	0	0	0	0	0	0	0.05923121	0.06662315	0	0	0	0	0	0.02528652	0	0	0	0	0	0.02513641	0.231004	0	0	0	0.09933844
AC025034.1	0.178790348	0.3792754	0.2318643	0.4110529	0.1378272	0.293083081	0.094496753	0.1315985	0.1187958	0.210614946	0.2060193	0.257860236	0.1633349	0.119565464	0.2296161	0.2393966	0.2380683	0.2304191	0.2245782	0.176272634	0.19078	0.210997	0.1846902	0.2770901	0.144731	0.1704149	0.2292734	0.1008789	0.2873383	0.3035483	0.3289161	0.2180146	0.244612	0.217082562	0.1885166	0.334836321	0.1204313	0.240717	0.255322	0.111190862	0.1517148	0.2626304	0.1350671	0.209377	0.3092429	0.2913835	0.2073453	0.2312908	0.1699233
AC109347.1	0.319282592	0.6526435	0.4579036	0.513222	0.347479	0.271778417	0.524122807	0.6512631	0.485853	0.184690616	0.3522363	0.53053857	0.358407	0.376798581	0.5788898	0.4828381	0.4101358	0.4540478	0.736045	0.380918087	0.3028388	0.5220978	0.3181779	0.2810369	0.5432721	0.4919024	0.5070401	0.3789982	0.4765883	0.3601325	0.4787856	0.4885697	0.5481745	0.532696725	0.2338645	0.484944411	0.4318177	0.3792978	0.352501	0.529503699	0.4249902	0.4487721	0.5978025	0.5844214	0.6525863	0.4614875	0.5227423	0.4398913	0.5401528
LGALSL-DT	0.423112429	0.04274124	0.2194854	0.3335206	0.217448	0.215251889	0.327989561	0.1903193	0.1311957	0.108353531	0.201745	0.105212683	0.2576911	0.212216296	0.2362579	0.2832695	0.2253582	0.4512772	0.2480196	0.178780365	0.175578	0.4993304	0.3059523	0.203506	0.159838	0.3156195	0.4854681	0.3370344	0.2684187	0.2957935	0.3335954	0.2188827	0.3583551	0.143844971	0.2124428	0.151736103	0.05700084	0.2670299	0.2157953	0.109640136	0.2094384	0.2486089	0.1704748	0.2477483	0.1463664	0.2652182	0.3066803	0.1152329	0.0874192
AC048341.2	0.623035206	1.290202	1.737164	0.9003698	0.6083673	1.79610385	0.153671095	1.070031	0.3311766	0.92539653	0.5198734	0.619704844	0.8537657	0.677060749	0.2435236	0.9176546	0.5807218	0.8860107	0.5999881	0.219379165	0.4801449	0.857811	0.2574379	0.5327354	1.109565	0.3356538	0.8830553	0.3308566	0.6587466	1.76297	1.41226	0.4834588	1.217722	0.302589217	0.4379524	0.744773947	0.2797801	1.834947	0.6355193	0.226023922	1.277654	0.7321558	0.6903187	0.3648106	0.2634198	3.085228	1.625718	0.169681	2.111094
AC004112.1	0.324515862	0.9834414	0.7294707	0.4547579	0.4225012	1.02724169	0.74705453	0.2653996	0.7858222	0.509706044	0.5673543	1.032899842	0.7466481	0.831905891	0.7972951	0.5986722	0.7201819	0.8845225	0.4891484	0.853189467	0.7438562	0.3404204	0.5810559	0.6705816	0.7472242	0.6634557	0.8760965	0.47391	0.3293919	0.4609334	0.3127162	0.479649	0.5074131	0.735501513	0.4562262	0.931020105	0.5440476	0.6007605	0.2427468	0.941819625	0.3671627	1.016941	0.5229983	0.6514844	0.3825125	0.1627322	0.2508966	0.500823	0.5185059
AC139795.2	0.884449357	0.5029723	1.597302	0.9525147	1.131301	1.185053234	0.529404883	0.8358495	0.8435293	0.885850448	1.395307	0.97312418	1.365498	1.036902639	0.78042	1.325591	1.000308	1.055901	1.309372	0.86122923	0.9735363	1.030885	0.5233664	0.8496269	1.34825	0.796409	0.8725607	0.8523785	0.7019357	0.9712654	1.084733	0.8456815	1.069917	0.678795229	1.114033	1.141674801	0.5570196	1.580371	0.953406	0.552308272	1.025389	1.017969	1.214231	1.242178	0.9669713	1.445538	0.9370651	0.3568534	1.054003
SLC25A25-AS1	2.103103301	0.6720961	2.244003	3.178792	1.28163	1.977840744	1.06591825	3.564261	1.121622	3.206640602	0.9224286	2.297179243	2.616395	0.99631417	1.79875	2.740972	2.801184	1.340115	0.8196921	2.298912409	1.308105	2.303462	1.557527	1.880146	1.916706	2.219683	1.944813	0.8753548	1.099236	2.251546	1.880657	1.853592	2.578964	2.594360461	1.110334	2.214359428	1.637889	3.610924	1.8822	2.475708928	2.108705	2.889802	1.930955	2.324258	0.7727121	1.731205	2.886547	0.4953698	2.992576
YEATS2-AS1	0.058451216	0.06613066	0.2061827	0.2027277	0.08170754	0.142733521	0.026362408	0.06501248	0.02899862	0.095798964	0.05202443	0.083719832	0.1044236	0.054724685	0.04699878	0.1127016	0.1245292	0.05818593	0.08223089	0.052688558	0.09979353	0.04292114	0.05313444	0.119951	0.06056491	0.03100552	0.08836852	0.0465599	0.06328478	0.1401005	0.03072321	0.04492463	0.1035802	0.06813114	0.1220881	0.130428414	0.03779725	0.2046113	0.03815836	0.038774598	0.07935922	0.1053225	0.05181083	0.08605242	0.06110906	0.1465551	0.1084585	0.02547031	0.1159353
AC008074.2	1.002590083	0.5023384	0.3432552	1.422534	0.8161656	0.643799175	2.487010512	0.6494009	1.165341	2.152593175	0.5099166	3.254961511	0.3826517	0.817984208	4.308429	0.7231319	1.089359	2.202816	0.5641893	1.909162429	1.25526	0.8624163	1.292522	1.123036	0.3722529	1.515702	1.526576	0.4632014	1.92676	0.5233388	1.991995	1.499655	1.766219	2.430741865	0.6201838	1.936763755	2.607691	0.6681768	0.3845275	1.3966785	1.247782	1.673026	3.368944	0.7447204	0.2281331	0.8245268	0.5464763	2.446539	0.3248034
AC068888.1	1.846643603	0.9591576	2.734417	2.237501	2.052575	1.27951461	1.794570998	2.100436	1.241298	1.730661449	1.958832	1.404471414	2.15131	1.491931144	1.880721	2.180883	1.952628	1.992539	2.20081	1.2147175	1.235431	2.789778	1.441752	1.785462	1.189281	2.119662	1.876636	1.829447	1.85483	3.309446	2.207615	2.115176	1.432185	2.129997729	2.967012	1.571925209	1.529614	2.820504	2.295065	1.596112317	2.04315	2.086146	1.888151	2.585285	1.430548	3.120843	2.441316	1.018818	3.062396
AL355312.2	0.436150024	0.4963296	0.3324468	0.07484029	0.4171904	0.426662381	0.240869936	0.1980036	0.4731369	0.36470951	0.2546467	0.035413766	0.2674385	0.035715173	0.03976127	0.273326	0.07585379	0.2594896	0.2683333	0.210616254	0.0253278	0.2987924	0.6840891	0.07610948	0.03842874	0.02360779	0.2787493	0.1465307	0.04818541	0.02370518	0.2105355	0.6262307	0.1020627	0.290502553	0.05720527	0.266715524	0.02558138	0.2996005	0.0217905	0.47975216	0.3625475	0.1255197	0.02869024	0.01786932	0.06021375	0.1249785	0.3612917	0	0.0235397
Z99572.1	0.98640117	2.238777	2.482221	1.323465	2.536838	0.664343098	0.544270871	2.759981	0.9222171	1.066312925	2.828638	1.402804972	3.902775	1.65614902	1.612518	2.263109	2.056795	2.820421	2.33392	1.22967922	0.8161611	1.563125	0.6937541	1.076728	1.757817	1.294179	2.515676	2.741688	0.9941217	3.823097	4.445635	1.873615	1.159487	1.516699388	0.7418475	1.297890551	0.9499931	2.684368	1.815381	0.957154778	1.353484	1.545551	1.58971	3.735805	3.123448	2.146957	1.825438	0.5944423	3.357934
AP000442.1	0.654084493	0.2642927	0.8351997	1.031171	0.5171544	0.841842586	0.283656043	0.6089989	0.2496171	0.639086233	1.055578	0.500452432	0.8375808	0.740243949	0.8540722	0.7725057	0.5091686	0.8049509	0.8089541	0.566921948	0.3340603	1.002822	0.4157961	0.4517298	0.7602822	0.3836577	0.3803335	0.6546118	0.510702	0.6565836	0.7404941	0.8329062	0.4982514	0.273683984	0.4850405	0.625512119	0.3253548	0.8467657	0.6774552	0.396349092	0.6831158	0.9263136	0.5270699	0.8080693	0.6343187	0.8830719	0.7877245	0.3288686	0.8316327
AC073130.2	0.041699875	0.1347957	0.2812082	0.06574029	0.1028669	0.113142214	0.011754558	0.09548982	0.10344	0.034172128	0.07953197	0.066363158	0.0677247	0.139433281	0.07451011	0.1488941	0.08884076	0.05930088	0.09777436	0.140957693	0.05932836	0.04374359	0.03446074	0.03565609	0.09001628	0.06912423	0.04503091	0.03321645	0.07054407	0.08884402	0.1315101	0.04930743	0.04346795	0.048605662	0.2177481	0.079756599	0.04494177	0.1543939	0.1190992	0.069155785	0.1415398	0.03266889	0.05040346	0.04185746	0.1282236	0.2300197	0.314339	0.06814071	0.05513988
AC107294.2	0.409116823	0.3085783	0.7640111	0.3439877	0.9195167	0.320677208	0.215271063	0.2676712	0.1159827	0.335262209	1.525894	0.26043516	0.7973352	0.583670498	0.5117123	0.5064099	0.2033769	0.63998	1.20593	0.153659301	0.3104371	0.629446	0.3380938	0.1865714	1.059778	0.3074401	0.4712507	1.535286	0.1661056	0.5956257	0.5734415	0.3708784	0.5117561	0.445078091	0.9202623	0.417328397	0.2939487	0.7160667	0.8012439	0.226162107	0.5863167	0.2991464	0.3296717	0.4745438	1.090266	0.9300419	0.5693492	0.2376986	0.5770416
ZEB1-AS1	1.731774819	3.25071	2.392124	1.222147	1.735889	1.850608125	1.381481195	3.435041	1.397156	1.34144556	2.633454	1.211222905	4.077015	1.91573539	1.337623	2.355788	1.281228	2.090131	3.413578	1.557666517	1.202353	2.816592	1.431137	1.403967	2.861385	1.237625	1.606032	2.634363	0.9962532	4.309019	4.15256	3.679391	1.498266	1.291418553	1.840267	1.396809184	1.07574	2.670926	2.394669	1.109073941	2.823284	2.00576	1.117998	3.546772	3.857984	3.533737	3.854662	1.223278	4.154212
U62317.1	3.063575234	1.030064	2.041599	2.256238	1.213589	3.620175927	1.285907397	2.633509	2.250516	1.630929742	1.464303	1.227776633	1.87037	1.375806935	1.498372	2.044046	1.929481	1.446924	1.66285	1.285023083	2.33312	2.838396	1.312068	2.122413	2.162581	1.467908	1.642075	1.48438	1.467795	2.239233	1.962897	1.930227	1.818181	1.372764111	1.958126	1.639518944	1.574556	2.16772	1.496332	1.131101503	2.049347	1.857007	1.621753	1.900459	1.595251	2.915539	2.748932	0.803901	2.158549
AC024270.3	0.136242705	0.1468024	0.5653965	0.1909227	0.1493728	0.123220203	0.051206317	0.2971298	0.1931208	0.11164789	0.3175926	0.180685914	0.4794217	0.182223732	0.243441	0.2594506	0.2902624	0.3874981	0.3042385	0.255855511	0.1723012	0.2382	0.1125909	0.07766421	0.5489924	0.1505628	0.1471259	0.1205839	0.1229243	0.2902731	0.2387069	0.2147977	0.2840388	0.176450482	0.1459346	0.289536032	0.2284095	0.3362927	0.2594157	0.188289355	0.1541473	0.2490518	0	0.3646868	0.2513609	0.2277349	0	0.0494735	0.2402055
AP001767.2	0.175407274	0.2126278	0.2729724	0.3687086	0.1442339	0.07932065	0.17305621	0.1434537	0.4040329	0.323420378	0.02787875	0.383833241	0.213659	0.234606089	0.5093091	0.3131557	0.1868509	0.1247223	0.2056401	0.247053143	0.2495601	0.230005	0.1449564	0.1874807	0.1893232	0.1744594	0.189419	0.1397224	0.1780429	0.1167861	0	0.05185196	0.319978	0.13630395	0.2465993	0.251617437	0.1890441	0.4132838	0.178922	0.327260718	0.04961468	0.2404835	0.2473546	0.08803507	0.1887769	0.13194	0.2034219	0.04777143	0.2319416
CYP4A22-AS1	0.062278153	0.08388141	0.1076873	0.9818217	0.1365602	0.262851927	0.678803387	0.0950751	1.000482	1.56509087	0.1055821	1.024161502	0.1011458	0.249889873	0.7604117	0.1334227	0.8182079	0.2509341	0.05562841	1.356673153	0.3150437	0.2177681	0.2573331	0.2662592	0.1075504	2.009661	0.1793414	0.03307219	1.334516	0.05528635	0.03273473	0.2945597	1.233456	0.677523869	0.1167398	0.79410208	0.5966211	0.1816731	0.05082084	1.015617652	0.04697503	0.5692227	1.037147	0.1667027	0.1404334	0.06246018	0.1203745	0.293994	0.137251
LINC00511	0.166448574	0.4842436	0.03683992	0.07464048	0.1697155	0.369322104	0.190179606	0.3833337	0.1714475	0.096389993	0.2017626	0.086532089	0.04865919	0.667871658	0.0495689	0.06022477	0.2671436	0.1656931	0.07433802	0.040010278	0.3557475	0.1606377	0.0605233	0.1954587	0.1015643	0.04708953	0.07429447	0.1814959	0.1546827	0.3522642	0.08398938	0.3135915	0.1850731	0.050012395	0.2050326	0.1061184	0.03826963	0.06274814	0.1937799	0.016562469	0.5549242	0.4572716	0.1341264	0.1277215	0.1405786	0.1268707	0.1389833	0.1934147	0.2171609
LINC02027	2.40596387	0.05184885	0.2329731	4.888791	1.661836	5.077320152	7.613975474	0.4407592	5.956825	4.731922315	0.6322302	8.602407841	0.4428525	4.676770037	6.620492	1.282888	2.802136	3.558351	0.3868321	4.807422024	5.537778	1.951801	5.196056	2.331555	0.4985935	7.061898	3.498849	0.6473493	8.248922	1.042296	0.3878187	3.186286	8.861519	7.453493353	1.597812	5.276648436	4.333211	0.9070055	0.4188456	6.596951333	0.6896107	4.850481	5.997222	1.266563	0	0.8365053	0.037203	7.897996	0.1908848
AC011377.1	0.208575195	0	0	0.2922853	0.1143381	0.062879643	0.195980539	0	0.09855012	0.341845539	0	0.165968225	0	0	0.186343	0.04964941	0.3703044	0.04943537	0	0.235014917	0.1318887	0.0729325	0.05745546	0.05944842	0.06003267	0.5070954	0.2252364	0.07384118	0.1881859	0	0	0.1233134	1.23204	0.270129647	0.1117063	0.265952006	0.09990692	0.0936061	0.05673454	0.057650777	0	0.2723398	0.3361453	0	0	0	0	0.2272183	0
AC115522.1	0.206324384	0.6391583	0.2497337	0.07228279	0.3393128	0.34210597	0.213252205	0.1124925	0.5849198	0.169078279	0.1967558	0.164177201	0.5305609	0.321950442	0.09216606	0.2210113	0.07326167	0.07335284	0.3225147	0.271225249	0.260931	0.07214546	0.1705063	0.2940345	0.2969242	0.1824084	0.2228058	0.2556552	0.2326939	0.4945344	0.09037376	0.365948	0.1792271	0.106885831	0.3867529	0.306929023	0.1482432	0.2777879	0.4770395	0.057028646	0.3501583	0.2424608	0.1108393	0.1380694	0.2960673	0.3103912	0.07975895	0.1123831	0.1364117
BDNF-AS	1.790839537	0.8625333	1.991052	1.601745	1.388183	1.183423229	1.113764873	1.759206	1.167406	1.303557534	2.097625	1.441345984	2.133455	1.489301616	2.012548	1.795561	1.229876	2.462813	1.5366	1.884870932	0.978281	2.465338	1.208554	1.40843	2.029285	1.912155	2.4049	2.258983	1.145858	2.038936	1.264961	1.598783	1.636768	1.890037544	1.080037	1.642273859	1.260903	2.542388	1.666558	1.45944969	1.38756	1.805	1.666367	2.348736	0.7826113	2.552586	1.452015	0.9279402	1.299365
AC017104.1	0.335217909	0.1838248	0.2111533	0.3019855	0.2559542	0.335659959	0.236232021	0.07049624	0.4072829	0.36300129	0.2131145	0.181002708	0.213882	0.320251267	0.2032232	0.1538914	0.1912969	0.1957913	0.1684266	0.283283478	0.2384651	0.2386176	0.05936224	0.5016077	0.3618125	0.2778387	0.2456398	0.1017224	0.2025326	0.1339128	0.4971293	0.09909341	0.1747156	0.25118505	0.4135651	0.236614574	0.2580564	0.3384942	0.361474	0.198546821	0.3115441	0.4408255	0.3762427	0.1682424	0.154615	0.4202471	0.1666098	0.1173795	0.1820531
AC006272.1	0	0.05598173	0.03593477	0.1820165	0	0.125303636	0.039054093	0.04532307	0.02454826	0	0	0	0.05625322	0.185304809	0.03094464	0.04946952	0	0.04925625	0.04640739	0.117081707	0.1314109	0	0	0.02961651	0.02990758	0	0.07480679	0.01839341	0	0.01844882	0	0	0.1083155	0.026915092	0.08347617	0.132494206	0	0.04663348	0	0	0.07837681	0	0.02791061	0.02317832	0.04260182	0	0	0.03773251	0.02290003
AC114488.1	0.161754593	0.3660125	0.2013806	0.2380073	0.106406	0.819244077	0.145907677	0.2963254	0.13757	0.424173822	0.2056707	0.386135886	0.1313527	0.475960576	0.4624418	0.2541277	0.1033845	0.4370555	0.3901048	0.182259171	0.3068477	0.4751102	0.240613	0.4979183	0.5028117	0.1072537	0.244546	0.1717963	0.2845874	0.3101649	0.3230824	0.1912644	0.2360582	0.402223501	0.4158272	0.268127022	0.139464	0.326671	0.2111946	0.268256577	0.2196142	0.4308591	0.4953071	0.2814342	0.6963344	0.2920093	0.07503549	0.2114553	0.3636106
AC026979.3	0.266782226	0.3353696	0.3075348	0.3426989	0.2924929	0.509373851	0.183826707	0.09697028	0.4411837	0.461535644	0.433439	0.353808231	0.336996	0.277526273	0.2383457	0.2540203	0.2526108	0.231848	0.2184385	0.267200422	0.1124633	0.2798573	0.2939581	0.4308859	0.2047626	0.1572389	0.2560828	0.1574134	0.1203515	0.4420851	0.3583565	0.1927767	0.2162952	0.23034311	0.5000805	0.34017117	0.2555758	0.5786889	0.1209457	0.294957464	0.3018419	0.5805693	0.3582944	0.1586906	0.1458369	0.6540404	0.4125207	0.06458401	0.1567853
AC011498.1	0.228427633	0.09229962	0.4028816	0.1680553	0.1502652	0.103296904	0.167414678	0.1046167	0.1780849	0.074876562	0.3049676	0.09088264	0.2596923	0.12220819	0.1836714	0.08156266	0.1703312	0.1624221	0.153028	0.154430351	0.1516642	0.2396229	0.05663172	0.1367243	0.19724	0.0908773	0.2220072	0.2062172	0.1854879	0.1338366	0.204113	0.0540202	0.1428678	0.124253183	0.05505239	0.087379691	0.09847456	0.2614149	0.2796057	0.265179799	0	0.286331	0.110442	0.259863	0.1966708	0.2061858	0.3708743	0.04976904	0.1812303
AC007991.2	0	0	0.1944705	0	0	0	0.105675781	0	0	0	0	0	0	0	0	0	0	0	0.1255729	0	0.1777912	0	0	0	0	0	0	0	0.126841	0	0	0	0.3907854	0	0	0.239009155	0	0	0	0	0	0	0	0	0	0	0	0	0
PPP3CB-AS1	0.833762869	0.8503867	1.38123	0.9964273	0.9067434	0.760150421	0.868076276	0.7236708	0.9149721	0.870593089	1.190507	0.992492124	1.365033	0.854350642	1.198434	1.085181	0.9597832	1.470152	1.216205	1.079613979	0.6058719	1.467114	0.322284	0.7962869	1.242456	1.09676	1.336025	1.260442	0.821266	1.219471	1.261718	0.8606495	1.310681	1.058051324	0.6022849	0.994533613	0.9396468	1.57519	0.8532129	1.084436764	0.673266	1.053539	0.9779855	1.248621	0.971744	1.412773	1.146274	0.7727766	1.133606
AC009974.1	0.126061931	0.1018744	0.08719118	0.4416399	0	0.190020899	0.047379911	0.08247802	0.3871612	0.275479922	0.1602875	0.267494575	0.1023685	0.056202338	0.2252498	0.06001578	0.08952415	0.2689067	0.05630084	0.236736638	0.07971298	0.4408008	0.1041775	0	0.1088505	0.05572476	0.2722638	0.04462928	0.08530407	0.1119093	0.06626085	0.09937343	0.2628139	0.163265171	0.3713314	0.107160149	0.1811499	0.1980129	0.2057406	0.139375505	0.04754286	0.2962817	0.3047471	0	0.05168397	0.2107173	0.09746368	0.04577658	0.05556403
HMGA1P4	0.686924295	0.138781	0.6532812	0.5414717	0.3294924	0.310632966	0.354994689	0.3370733	0.2028539	0.187639767	0.1455705	0.136650484	0.5578163	0.15312613	0.05114205	0.2452741	0.3658696	0.4477305	0.2684404	0.129000204	0.2171821	0.6605414	0.2365307	0.2447353	0.5931372	0.3795624	0.7417966	0.3647843	0.5035664	0.2134318	0.4513277	0.2369045	0.6563791	0.355859415	0.2759212	0.29196328	0.4524228	0.693638	0.4204132	0.284801743	0.6476647	0.6278492	0.2767663	0.6512135	1.372952	1.033398	0.5974757	0.3118016	0.4541611
AC005740.4	0.179806203	0.1937424	0.1865454	0.5459353	0.2792742	0.469790435	0.112632494	0.1829972	0.2690305	0.311066343	0.3175323	0.397433488	0.227129	0.320652836	0.3212811	0.2140061	0.2128186	0.3693447	0.1472235	0.247621081	0.1136972	0.1676609	0.2806732	0.427072	0.3622661	0.1589641	0.3020412	0.116703	0.2298248	0.3724463	0.2415255	0.1417395	0.2915578	0.139722231	0.3370449	0.292954796	0.1866078	0.349678	0.2934545	0.149096837	0.1808318	0.2660791	0.4507695	0.213909	0.1720099	0.3205898	0.04633853	0.1958778	0.1585055
AL358472.2	0.957317979	0.5012299	1.244995	0.4534751	0.6873995	0.560950269	0.623323153	1.005673	0.5160329	0.729254412	1.81727	0.665199396	1.543829	0.486915176	0.9155076	0.8954751	0.6319723	1.006662	1.255552	0.668472142	0.5882908	1.371985	0.512561	0.4842238	1.373808	0.7688681	0.9464272	1.489321	0.6021817	1.407626	1.240249	0.9007907	1.321174	0.880112107	0.6824089	0.808046468	0.5715761	1.506741	0.8802256	0.726733173	0.6102116	0.5175992	0.706229	1.542911	1.558902	1.446935	1.641864	0.6462956	1.417412
AL161669.1	0.198128424	0	0	0.7808789	0.08145851	0.089595346	0.027924688	0.03240717	0.1404212	0.162361871	0.06297998	0.472966443	0.04022251	0.06624887	0.4867769	0.106116	0.2638179	0.211317	0	0.223243876	0.1879244	0.05195968	0.6139994	0.2541189	0.04276939	0.5911733	0.267444	0.05260706	0.3016582	0.05276553	0.02603514	0.02928427	0.2065291	0.731309536	0.7162515	0.284210369	0.177943	0.03334414	0.1212591	0.328579558	0.05604145	0.1164147	0.2394817	0.03314619	0.06092281	0.04967688	0	0.5395944	0
SEMA6A-AS1	0.128408789	0.1420024	0.2594315	0.348051	0.2445195	0.183371175	0.087633574	0.1105441	0.06705867	0.193841364	0.1031189	0.155955767	0.09878614	0.144628144	0.07849373	0.1158311	0.1727826	0.1201372	0.181102	0.159916477	0.08974402	0.2410459	0.1061169	0.2311533	0.1458906	0.09410571	0.1532627	0.02512271	0.1234783	0.1907878	0.09946545	0.05993493	0.2606618	0.105034504	0.2171738	0.19389396	0.04370266	0.3412206	0.1433906	0.084061313	0.1835164	0.121778	0.1415953	0.1537683	0.09143806	0.3592399	0.04702648	0.0368122	0.08936597
MIR3142HG	0.058164168	0.1141531	0.09482656	0.2095918	0.05465969	0.293083081	0.196747086	0.03261843	0.07066827	0.115756041	0.06867308	0.271083838	0.05397962	0.144474936	0.1113523	0.07713892	0.5310754	0.1181636	0.02226587	0.149799454	0.2521992	0.0784476	0.07553357	0.1634121	0.0573976	0.1432473	0.1166479	0.044125	0.1855484	0.03098054	0.01310243	0.07860045	0.3031517	0.129136293	0.1335038	0.286063109	0.07761131	0.1174653	0.02034159	0.062010288	0.1316158	0.1627411	0.08704326	0.07228492	0.02043999	0.1166683	0.01927248	0.0543112	0.02746809
SNHG14	1.986539058	3.342574	3.320371	2.273577	1.928379	1.86048816	1.463892587	2.347713	1.434612	2.118444403	2.557786	2.603222926	2.603567	1.8193342	2.001779	2.260479	1.685116	2.18717	2.720476	2.019825108	1.688863	1.930349	1.219591	1.680739	2.90881	1.834032	2.133371	2.580141	1.283413	2.691496	2.660704	1.938815	1.729637	2.2753066	1.756321	2.245050973	1.48291	2.52328	1.954676	1.553621684	2.097369	2.13952	2.05658	2.419793	3.15517	2.588476	1.764842	1.032504	2.802042
AL359697.1	0.130285471	0.1579314	0.1013765	0.1711637	0.1071311	0.029458095	0.146901937	0.319655	0.161592	0.160149103	0.1035361	0.155506854	0.1586973	0.043563993	0.2036969	0.2558594	0.1734816	0.1852774	0.1527412	0.073400457	0.1544694	0.2391739	0.1615017	0.3342075	0.1124973	0.1295814	0.175866	0.1037802	0.2204052	0.2949296	0.2739233	0.4236491	0.1018572	0.303723282	0.1569978	0.083062807	0.1170119	0.2192647	0.07973765	0.081025368	0.3316661	0.2806909	0.1049857	0.3051483	0.2804318	0.5553317	0.3399606	0.0354827	0.4737614
AC012557.1	0.657131343	0.7586394	0.5194368	0.6248735	0.4374229	0.367912804	0.864431347	1.289816	0.465734	0.538504634	0.5968152	0.497995219	1.016425	0.627792071	0.5870873	0.7150816	1.066671	0.6007489	1.132006	0.599397019	0.7123287	0.6565119	0.6206318	0.856213	0.5133727	0.746949	0.7434154	0.7477779	0.3599711	1.166714	0.6908046	1.091522	0.4892813	0.70516659	1.030678	0.558600776	0.6744944	0.8847385	0.5873093	0.648689185	0.6726808	0.661906	0.7060334	1.047007	0.6542971	0.9728863	1.0524	0.5454231	0.930993
HOXA-AS2	3.421288823	0.9625762	3.463129	1.765556	1.792149	1.221336747	1.279755518	3.129068	1.123874	1.68813611	4.22357	1.650725431	3.818998	1.360679776	2.341785	3.079232	1.342099	4.036457	3.250011	1.754119415	1.31177	3.680115	1.148892	1.510695	3.513747	1.517157	2.220661	3.964367	1.518922	3.548209	3.221721	2.767605	3.336143	1.766763491	1.323353	1.331816402	1.683009	3.114738	2.936638	1.221844957	1.953884	1.704638	1.852533	3.542029	1.654283	4.42255	4.446354	1.116156	3.870517
CHASERR	7.498912946	11.47581	9.261699	6.11964	6.94718	5.772514383	7.108699109	11.75792	6.065764	5.878011344	11.51302	5.871183629	10.85805	6.735477757	6.626777	6.380111	6.530948	11.77034	12.00836	6.712481966	5.77823	12.80712	5.289203	6.427206	10.40112	6.032038	7.803256	13.26592	4.472468	10.30833	13.35223	11.89039	7.207329	6.124607669	8.079813	6.692344958	5.89974	11.13167	8.79438	4.854633552	7.786718	7.540708	7.419184	11.97862	11.28952	14.68624	12.76539	5.389503	12.65019
AP007216.2	0.063944458	0	0.06634111	0	0	0	0.036049932	0.04183668	0.04531987	0.052401072	0.04065263	0	0	0	0.05712857	0.04566418	0.1362324	0.04546731	0.04283759	0	0	0	0	0	0	0	0.2762097	0	0	0.03405935	0.03361058	0.1134153	0.06665571	0	0.2054798	0.081534896	0	0	0.1043612	0	0.07234783	0	0	0.04279074	0	0.06413136	0.07415715	0.06966001	0.04227698
AC005034.5	1.189833463	3.315656	3.788419	2.02671	2.226649	1.59560467	2.405598034	1.369029	1.919189	1.916462385	2.68665	3.460639305	3.131831	2.030399906	2.82247	2.138867	2.534917	2.88815	2.583677	2.080335904	2.568434	2.195018	1.729212	2.140016	4.286668	1.904328	3.057125	3.769307	2.221079	1.748283	2.501608	2.183123	1.283051	2.040464283	2.043554	2.929657288	1.473949	2.596264	1.94188	2.687689123	1.903245	2.057159	2.21512	1.757175	1.892399	1.810541	1.760516	2.011321	1.79033
AC007216.2	0.199160343	0	0.05165623	0.1046595	0.08188277	0.090061988	0.028070129	0.03257595	0	0.163207506	0.031654	0.039619151	0.121296	0	0.04448293	0.07111244	0.1060768	0.07080586	0.06671063	0	0.04722579	0.2611515	0	0.2128687	0.0859843	0.03301402	0	0	0.03369214	0.1060807	0.07851221	0	0.1038024	0.038690444	0.039999	0.190460421	0	0.06703562	0.04063021	0	0.1126667	0	0.0401215	0.03331883	0.06124012	0.1498068	0.05774215	0	0.06583759
AC068987.2	0.037233482	0.07522374	0.4442335	0.2347959	0.2602389	0.151535653	0	0.1339833	0.06597196	0.137304075	0.0946846	0.133324036	0.1511771	0.04979954	0.04989711	0.1063571	0.07932519	0.02647464	0.06235852	0.104883321	0.05297381	0.05858745	0.03076972	0.07959258	0.1125247	0.09875275	0.160831	0.009886234	0.1889647	0.1388242	0.05871215	0.1540917	0.07762437	0.086799205	0.07477904	0.059345019	0.01337605	0.3383765	0.09115092	0.123497283	0.04212658	0.02916979	0.1200129	0.08720644	0.04579592	0.242725	0.1943105	0.04056153	0.1600103
AC008735.4	0.314463699	0.3303658	0.5872498	0.462705	0.2327195	0.312846907	0.124099519	0.3086143	0.08914895	0.438083305	0.179928	0.300271459	0.306432	0.168237261	0.1404724	0.202109	0.2344855	0.3353962	0.3159977	0.248028352	0.2684413	0.1649378	0.07796176	0.08066603	0.2172235	0.1668077	0.2037501	0.0834964	0.2127925	0.3349917	0.1157022	0.1487333	0.2950173	0.17105249	0.1768377	0.280678515	0.1129704	0.5080594	0.1796283	0.104302393	0.3557895	0.24636	0.1520394	0.1683478	0.1933899	0.3153828	0.2917498	0.1027714	0.2079082
PPIC-AS1	0.272647314	0.6610035	1.060748	0.2149157	0.7286253	0.893877275	0.34584801	0.8473232	0.3623166	0.5864997	0.4550051	0.515260828	0.5535076	0.72932802	0.4871713	0.6327866	0.1089131	0.7269907	0.4794603	0.537615823	0.7434905	0.6792733	0.3098088	0.6702518	0.6474112	0.677935	0.8464768	0.5429498	0.276744	0.8894894	0.5732371	0.4231342	0.3907854	0.60911587	0.4380639	0.304193471	0.3183309	0.3211974	0.8065205	0.649984251	0.3084777	0.4805996	0.5217941	0.2964841	0.9431633	0.3076247	0.5533366	0.2598902	0.8787733
AC026780.2	0	0.02116569	0	0.1101075	0.1292177	0	0.059062628	0	0.03712504	0	0.08325436	0	0	0	0.07019771	0.03740709	0	0	0.01754581	0	0.1490523	0.1098983	0.04328836	0.04478991	0	0.06946512	0.05656623	0.01390844	0.03544598	0.01395034	0.04129957	0.01548456	0.1092058	0.040704467	0.04208114	0.116885299	0.01881808	0.01763129	0.0427452	0.021717758	0.05926575	0.02051875	0.02110501	0.01752662	0.06442796	0.052535	0	0.08559593	0.03463237
AL132780.2	0.680033126	0.3064827	0.8954689	0.5360397	0.4301366	0.697826405	0.611936499	0.7529457	0.361474	0.707306947	1.255421	0.437057226	0.8495698	0.454769942	0.8645874	0.7657964	0.7104678	0.8368846	0.727155	0.486265474	0.322505	0.6996432	0.3890623	0.4025577	1.061453	0.4248918	0.6072551	0.5139083	0.7079498	1.079672	0.9829599	0.842754	0.6270743	0.731678113	0.493777	0.56695195	0.4698085	1.030019	0.5229124	0.683173538	0.3107196	0.420059	0.9589643	0.8051215	1.294839	0.9443364	0.6824791	0.2991759	1.495801
AC004908.3	0.305910286	0.6922029	0.4760638	1.286055	0.1257719	0.221336343	0.206955449	0.420308	0.1084051	0.250686729	0.1944822	0.681576176	0.2484142	0.122745906	0.1093212	0.1092287	0.4888018	0.2392672	0.122961	0.275750836	0.2321242	0.4171739	0.2275236	0.1831011	0.2641438	0.3042572	0.2642774	0.04873518	0.1863041	0.2932919	0.2733481	0.1446877	0.3188809	0.285256907	0.3686308	0.546088118	0.08791809	0.5354269	0.1997056	0.126831709	0.346112	0.0479318	0.1479039	0.2456531	0.2069426	0.5522479	0.319291	0	0.3842808
AC008569.2	0.086026515	0.03476031	0.1115635	0.04520724	0.05305341	0.058352874	0	0.02814211	0.01524257	0.035248415	0.01367282	0.08556667	0.05239332	0	0.03842844	0.0460751	0.06872917	0.07646078	0.07203847	0.024232884	0.02039899	0.135364	0.05331918	0.03677911	0.07428115	0.02852055	0.0232246	0.0571044	0.07276593	0.05727641	0.05652172	0.0127151	0.1120926	0.033424366	0.06910963	0.068557182	0	0.1737346	0.01755006	0	0.07299887	0.01684892	0	0	0.06613106	0.08627796	0.1745904	0.07028687	0.02843828
AC079922.2	0.340404621	0.2368841	0.2550622	0.3975196	0.2254813	0.735461698	0.245217984	0.2722074	0.2077497	0.317697697	0.4809154	0.300964469	0.4991012	0.2402914	0.2365383	0.4591711	0.4230481	0.2285958	0.468756	0.191777751	0.4304974	0.5753083	0.1719117	0.2506418	0.2694345	0.2633285	0.3880186	0.4519212	0.3007299	0.7403614	0.8797095	0.3466029	0.3351246	0.404125708	0.2962537	0.229079992	0.2513731	0.31827	0.3395094	0.274425682	0.3102512	0.3037222	0.2438245	0.4429328	0.273309	0.4457161	0.6140887	0.2575216	0.4938796
LINC02604	1.466875827	0.3457494	1.493032	2.236628	1.261009	0.748762966	0.291322423	0.9669974	0.3111016	0.96530054	0.3673741	0.968268559	1.385193	0.401305271	0.7148294	1.19831	1.361334	1.378832	0.7072374	0.79510762	0.5322885	1.247334	0.2341798	0.8409334	1.405735	0.6594745	1.152038	0.2744098	0.6730204	1.45017	0.8703196	0.3876315	1.511696	0.479262276	0.5713545	0.637635585	0.4551122	2.23304	0.6982586	0.488381328	0.6097948	0.7182457	0.6760841	1.122906	0.744919	2.184455	1.262977	0.2300137	0.9588065
LINC00460	0	0.01341229	0	0	0	1.39596082	0.00935671	0.01085865	0.02352542	0	0	0	0	0.022197972	0	0	0.05303839	0	0.01111844	0.037401101	0.06296771	0	0.0137155	0.02838249	0	0	0.03584492	0	0	0	0	0.01962453	0.03460079	0	0.013333	0	0.03577396	0	0	0	0.01877778	0.01300233	0.01337383	0	0	0	0	0.01808016	0.02194586
LINC00702	0.084536741	0.2322767	0.09062871	0.1421579	0.9198869	0.073907907	0.115970798	0.02396745	0.1657632	0.150097986	0.2364743	0.078479202	0.08237759	0.621870377	0.1560869	0.1247638	0.04202423	0.1081968	0.06984706	0.092077817	0.01870935	0.4227075	0.1047916	0.175892	0.02189843	0.1625545	0.1734503	0.004489239	0.2402595	0.07354511	0.05184004	0.2615601	0.05581003	0.076639583	4.23776	0.213787261	0.07288714	0.08915688	0.1034768	0.044395772	0.4909842	0.09934281	0.1248882	0.1489698	0.02599433	0.1300019	0.05228707	0.3008368	0.01117832
LINC02015	0.120888008	0.2622292	0.2706408	0.2273601	0.4551647	0.431578247	0.459135772	0.308046	0.2119401	0.406688121	0.09707929	0.329082864	0.05166685	0.357413203	0.6480148	0.2180939	0.2033286	0.5655044	0.136396	0.250917202	0.3982996	0.3337178	0.1314497	0.3481838	0.3790749	0.2910947	0.5290495	0.2703005	0.607064	0.1118348	0.1304269	0.2332217	0.4775255	0.385642657	0.3884628	0.502992978	0.356573	0.1499099	0.1817205	0.284896519	0.2591521	0.508428	0.687019	0.2469474	0.7551793	0.102098	0.05165088	0.4435987	0.1724704
AC114757.1	0	0.1032358	0.08835631	0	0	0.038512031	0	0.02786006	0	0.034895146	0	0	0.1383153	0	0	0.09122665	0	0.03027779	0.05705319	0	0	0.08933825	0.07037973	0.1092315	0	0	0	0	0	0.0907238	0	0.02517534	0.08877531	0	0.0342085	0	0	0	0	0	0.04817817	0.03336011	0	0.02849539	0	0	0	0	0.02815327
AC026412.3	0.230215447	0.07441761	0.1910752	0.120979	0.1893015	0.30190557	0.14276728	0.1882776	0.08158122	0.273551894	0.1024515	0.19234728	0.2617248	0.138560249	0.1131221	0.1068613	0.2697582	0.1064006	0.05397898	0.220488608	0.09826148	0.1690488	0.1807374	0.2263764	0.2087229	0.1221181	0.1118724	0.05501412	0.1479939	0.1839328	0.1815093	0.2449935	0.143986	0.089446903	0.175697	0.154111262	0.1405975	0.0929862	0.1690765	0.066813814	0.1041878	0.2525005	0.1298574	0.1386513	0.1840522	0.09235533	0.08009508	0.1003171	0.3044146
AC040970.1	0.7107581	0.7084082	1.106096	0.6225098	0.7402933	0.921377666	0.814764199	1.534582	0.6044896	0.854260848	1.054349	0.471305884	1.019668	1.204136828	0.8678305	0.7275146	0.4290392	1.212912	0.8094554	0.613989817	0.4719067	1.416626	0.5090539	0.9723906	0.5523452	0.7540451	0.3325982	1.308462	0.7374697	0.8959678	1.506812	1.008511	1.185431	0.754823238	0.5519565	0.785442727	0.5447218	0.6858068	0.8893333	0.864404464	0.8845799	0.6681943	0.9927462	0.9354044	1.733847	0.9742086	1.676025	0.5161919	2.192955
AL049840.5	4.762166908	5.067761	6.481551	4.732518	2.927183	4.776061649	2.23287322	4.041186	2.556409	2.917208389	4.406424	1.725851247	3.331078	2.806305386	2.043033	2.811528	3.61629	1.978024	4.295803	1.886011611	5.679672	2.94293	1.948243	2.580252	4.111979	2.09466	2.749495	1.902935	1.834581	3.0388	3.705079	2.773664	3.071834	1.667076302	5.321889	2.46494769	2.744053	4.697618	3.578264	0.918787045	4.694491	2.955105	2.241659	2.224432	2.580693	5.27261	4.292428	1.823443	5.081265
AC007114.1	5.679913208	0.8674221	4.848798	3.149332	4.725642	2.346035796	2.697884146	5.837611	2.583339	2.950333578	5.871428	3.078338514	9.460804	2.243163481	4.834748	5.413528	3.406368	5.596893	6.336808	3.653496999	2.37554	6.263238	3.973162	3.174059	4.209309	3.810629	2.704593	6.127522	4.297462	5.979229	6.253061	6.755795	6.876452	3.909771201	1.976091	3.877818719	3.663254	5.524676	4.379509	3.467475099	3.137272	3.381154	4.036364	7.54198	6.381006	6.324477	8.583928	2.655309	7.954104
L3MBTL4-AS1	0.028061731	0.1663019	0.05822698	0.05898615	0.115373	0.084598345	0.047461041	0.03059972	0.02651789	0.015330646	0.02378696	0.014886256	0	0.087575561	0.05014122	0.04007903	0.02989248	0.02660416	0.04386452	0.02107929	0.1242103	0.06868643	0.03092026	0.04798919	0.1453825	0.0434157	0.04040445	0.09437871	0.04430748	0.07473395	0.004916616	0.09954359	0.0585031	0.036343274	0.06011591	0.071562428	0.04032447	0.06296888	0.01526614	0.007756342	0.126998	0.07328125	0.01507501	0.1189306	0.02876248	0.02814375	0.03254352	0.1222799	0.03710611
AC092279.1	1.631824039	0.606473	1.294636	0.5136004	0.8467075	1.349573347	1.003606412	0.9134946	0.4700359	0.514874614	1.375844	0.736037388	2.118777	0.443513656	1.372129	1.071847	0.5949208	2.078609	1.052268	0.648945799	0.5628296	0.7048588	0.7211433	1.029698	1.002143	1.238229	0.6690615	0.7136408	0.4960172	2.463435	0.9494566	1.490998	1.828362	0.684879136	0.4486606	1.229517203	1.059602	2.361514	2.278704	1.099864208	0.4936559	0.6016087	1.111023	3.0424	1.18064	1.706608	1.082843	0.3992654	0.8077199
AL133371.2	0.195095846	2.364942	0.2698774	0.3417452	2.727198	0.823423894	0.953238677	0.1276446	0.8757217	0.426337974	0.702848	0.517474623	0.3168548	2.435434637	0.5810015	0.1857631	0.2078239	0.4624056	0.6099257	0	1.357019	0.3410959	0.5374235	1.223343	0.8984482	0.4312035	0.2809071	0.5870876	0.7481031	0.2424702	0.1709109	0.8074091	0.4067359	0.505344577	1.619551	1.865734734	0.8410532	0.6566755	0.1592041	0.215700186	0.7357823	1.069906	0.1048072	0.3481478	0.1599742	0.06522203	0.07541832	3.258856	0.1289879
SNAI3-AS1	0.43272003	0.2300619	0.8073017	0.2952157	0.5025135	0.703760148	0.331692296	0.3526507	0.3228265	0.410594702	0.6515558	0.320162382	0.4469434	0.269072737	0.4306816	0.5285785	0.4811678	0.6207637	0.7933757	0.354987458	0.4140343	0.7923826	0.2823154	0.2921081	0.5211294	0.3221571	0.4836822	0.5946363	0.261992	0.6328197	0.4528987	0.2356346	0.3363222	0.35100229	0.4452063	0.297658216	0.3027257	0.5774885	0.4924991	0.236062592	0.4337566	0.3390055	0.4251589	0.4343553	0.4061763	0.6167152	0.5370467	0.2315639	0.3011511
AC074032.1	1.523389406	0.580967	1.402904	1.277276	0.8022606	0.897878517	1.186936748	0.8399172	1.249522	0.967848271	0.8161461	0.939793215	0.8200782	0.778379736	1.513933	1.087887	1.294574	1.533514	1.077881	0.925752581	0.7143482	2.028986	1.527688	1.258689	1.19716	1.929414	1.367819	1.036222	0.8802789	0.6837789	1.268566	0.7488593	1.570139	1.17048119	0.5637818	1.167657083	1.217532	1.255973	1.31297	1.390947575	1.026406	1.260516	1.434461	0.7559824	0.7263287	1.836844	1.23073	1.006921	0.8600735
AL691432.2	5.807116877	1.728566	7.007809	4.732785	4.065371	4.989027598	4.077799195	7.279623	4.401631	3.974639316	4.67597	3.754915714	9.591311	3.513335541	5.766454	6.625809	4.277216	6.910764	6.410505	4.238840356	3.087704	6.92823	4.597423	4.171307	4.536326	4.45388	5.511183	4.005467	3.580427	7.350486	5.660892	6.139954	4.645131	4.038690055	3.097548	3.618561086	4.920587	6.66909	4.218205	3.485071507	5.466379	5.39468	5.526137	7.181957	3.190496	6.802612	6.179714	2.646978	7.00269
LINC02006	0.040737343	0.01097369	0.2888053	0.3068425	0.01116583	0.239483015	0.539712031	0.2309931	0.1828567	0.233683474	0.008632909	0.270130574	0.01654036	0.108971862	0.3275561	0.1648516	0.3326954	0.1206918	0.01819381	0.306009006	0.1867565	0.1424463	1.155842	0.3425251	0.02345026	0.4231797	0.2346213	0.01802763	0.2572855	0.01808194	0.04282484	0.0521834	0.1415487	0.411525634	0.239994	0.181803129	0.2829395	0.06398855	0.01108097	0.17452872	0.2150909	0.4095735	0.06018226	0.02271738	0.02087731	0.136188	0.00787393	0.1775143	0.01346678
AC010618.3	0.462491361	0.1868766	0.4126501	0.5055249	0.2586022	0.451747797	0.161657871	0.2602294	0.2097825	0.257720996	0.2528645	0.235529814	0.2929413	0.148459005	0.206597	0.2972479	0.344865	0.2762354	0.2788485	0.198024986	0.1491485	0.359017	0.2446096	0.3005496	0.3035034	0.2575956	0.2497179	0.1964811	0.2691459	0.3399509	0.5202241	0.2515585	0.3953229	0.19406992	0.2154953	0.241784298	0.2060248	0.485692	0.2415404	0.161070749	0.1674465	0.1811646	0.2757844	0.2352145	0.1877201	0.3896282	0.2896326	0.08061284	0.5137052
LINC01232	0.157297796	0.2093693	0.220791	0.1653211	0.1724571	0.317999162	0.187792289	0.2199547	0.2098502	0.18703438	0.2352986	0.208609305	0.2479534	0.198009204	0.1846196	0.1585834	0.275981	0.2258843	0.2024887	0.208514606	0.2135559	0.2458928	0.221749	0.2584506	0.2530011	0.1799661	0.2298146	0.1883552	0.1774014	0.2349211	0.09240604	0.2808153	0.1864725	0.254049982	0.2229981	0.291021311	0.1706347	0.2034751	0.1107417	0.166237722	0.2093757	0.181223	0.2137397	0.2621217	0.3148645	0.1825038	0.2432268	0.2956758	0.2243087
AL137847.2	0.761873341	0.2345496	0.6775102	0.8769947	0.4176488	0.426555452	0.184080393	0.6646236	0.2057023	0.297303995	0.4612955	0.663977875	1.620349	0.4852384	0.3565387	0.751336	0.4251123	0.6449111	1.069395	0.531422092	0.3785232	0.8372706	0.119926	0.3102147	0.9397904	0.3127248	0.626844	0.5394469	0.5646471	0.8116079	0.6483589	0.4504332	0.5294512	0.366494682	0.1457269	0.416338529	0.2085344	0.8303767	0.3256584	0.451251338	0.656759	0.6252963	0.409285	1.01967	0.3792936	1.127957	0.5890357	0.2766573	0.647632
AC096733.2	0.960084291	0.7647891	2.803221	0.7639991	2.311984	1.376901791	0.873758286	1.525508	2.021903	1.877003395	2.642042	1.22233891	4.132069	1.13735147	1.249862	2.282128	1.811676	2.116252	2.122489	1.066333822	2.224558	2.086215	1.314798	2.099246	2.285677	1.536928	1.555165	1.777168	0.9095429	2.096654	3.035054	1.646095	0.8149306	1.278949546	1.278132	1.311635609	1.064288	2.114363	2.462295	1.705950181	1.443168	2.299454	1.602558	2.294553	1.990611	1.293024	1.654226	1.240138	4.044336
PURPL	0.036238425	0.04685658	0.04511598	0.06093894	0.06555588	0.301526718	0.028602164	0.1422574	0.01541013	0.023757272	0.04607709	0.017301464	0.02354191	0.019387463	0.01942545	0.03105441	0.9496245	0.03092053	0.1165286	0.040832134	0.03437207	0	0.01197896	0.03718343	0.1126466	0.05766816	0.01565328	0.02309286	0.009808782	0.03474364	0.01904769	0.07284434	0.007554988	0.02252787	0.01746734	0.060069397	0	0.01951606	0.0828006	0.012019684	0.02460045	0.03974633	0.03504168	0.2134022	0.2362318	0.05088208	0.04202613	0.07105955	0.009583636
AL139280.1	9.993289585	24.59472	10.83911	0.3906081	15.11029	1.008383041	1.862450048	35.12293	0.8487443	0.541440019	40.50837	0.657181595	14.98936	3.590030539	2.176685	10.91108	0.4838751	12.27342	21.63326	2.186873865	0.3916782	22.22236	0.9555227	0.5296431	25.851	0.5750001	3.790426	20.94227	0.8383013	21.15932	30.25721	12.37795	4.347593	1.187286892	0.9952235	0.974104269	1.305479	15.28933	22.27413	0.3081764	3.831153	0.4852707	0.6987901	8.649366	19.27516	23.10973	23.65757	1.169626	23.23398
AC125807.2	1.44728472	2.260043	3.053862	0.8577668	1.641943	1.825639032	0.938631893	2.03265	1.812408	2.479044914	1.615381	0.800951758	2.359369	1.804744392	1.346488	2.502251	1.761949	1.58618	1.341351	1.115774671	2.719689	0.993119	0.9397417	1.330569	2.264465	1.013758	1.216238	1.164406	0.9719905	2.547386	1.26406	1.807824	0.6182061	1.103503437	1.573552	1.366718831	1.411249	1.688519	2.020179	0.694795221	1.674418	1.55584	1.981733	0.9539387	0.8499027	1.724356	0.9527948	0.5571612	1.823817
AC120498.3	0.070551265	0	0.1829889	0.1112248	0	0.127615511	0.019887324	0.04615928	0.05000237	0.028907602	0.0448529	0.028069657	0.0572911	0.047180929	0.03151558	0.02519112	0.07515403	0.07524756	0.07089543	0.079494591	0.03345886	0.1110135	0	0.06032589	0.06091876	0.11695	0.03809349	0.05619831	0.02387045	0.0375784	0.07416651	0.02085559	0.03677132	0	0.02833877	0	0	0.1899755	0.1151439	0	0	0.02763596	0.1421278	0.02360596	0.04338783	0.03537874	0.2454574	0.03842868	0.09329016
ERVK13-1	0.339056822	0.4170345	1.019897	1.248349	0.5698734	0.534224492	0.2416423	0.4952882	0.3219146	0.597638727	0.4012849	0.690608727	0.5368085	0.367922844	0.3429244	0.578671	0.6496641	0.5428186	0.5185661	0.480549499	0.2710295	0.7650348	0.2114689	0.4923093	0.6168314	0.4213541	0.6747128	0.2751749	0.4819562	0.8916173	0.5839641	0.2735789	0.6779687	0.405977804	0.4197084	0.583234588	0.2221609	0.9287791	0.4959368	0.31651344	0.3619005	0.6649027	0.4209939	0.8062517	0.6570165	1.032975	0.4921285	0.1974581	0.5202388
AL139288.1	0.878275998	0.1637911	0.4906429	0.2130171	0.3888708	0.611021264	0.228528544	0.707232	0.2872927	0.166091031	0.5583631	0.161276543	0.3840326	0.090360649	0.1810754	0.4342131	0.2159019	0.3843032	0.4978546	0.228371385	0.576722	0.4960956	0.05583127	0.3466074	0.4083495	0.1791856	0.3647822	0.3946459	0.1371496	0.6837144	0.6747056	0.31954	0.4225454	0.209994778	0.4341941	0.172289285	0.145624	0.36384	0.3307844	0.224084292	0.6879435	0.6351387	0.108881	0.36168	0.4985768	0.7453287	0.4700987	0.1471968	0.5806735
AP000919.1	0.111548383	0.03605824	0.06943755	0.07034288	0.1651032	0.060531745	0.012577514	0.1459646	0.07905858	0.109693726	0.07091678	0.088761692	0.05434966	0.11935619	0.07972669	0.1752503	0.02376516	0.06345263	0.08967403	0.075413188	0.1269641	0.1872246	0.0368734	0.1144573	0.05779108	0.07396373	0.0963672	0.09477864	0.1056762	0.07129811	0.211076	0.07913928	0.04651122	0.121353459	0.07169016	0.128010738	0.04808822	0.1051294	0.1092322	0.036998748	0.1262077	0.2097366	0.07190972	0.1940812	0.1646409	0.04474977	0.1034912	0.07291135	0.1032505
MAP3K14-AS1	0.177265894	0.4502265	0.3573106	0.2342154	0.1957378	0.270257538	0.174176082	0.2717223	0.2979346	0.211672569	0.3316501	0.25389841	0.2878973	0.406443396	0.1809954	0.2821139	0.393847	0.3241127	0.3392964	0.199736739	0.3074493	0.4037852	0.1381214	0.3421237	0.5510284	0.1746289	0.2023647	0.3657828	0.2159153	0.3021403	0.5058058	0.2335605	0.2903717	0.161362213	0.2237825	0.200197867	0.1965057	0.3989108	0.2769097	0.08399451	0.2062919	0.3769471	0.2244679	0.3016435	0.3831117	0.2133408	0.3524183	0.1600058	0.4286158
FOXO6-AS1	0	0.07843125	0.05034516	0.1020031	0.1197068	0.263328453	0.027357689	0.1269966	0.03439249	0	0.1234024	0.115840766	0.2364348	0	0	0.06930756	0.05169224	0.06900876	0	0	0	0.1018093	0	0	0.2095049	0.0321761	0	0.07730834	0.06567403	0.1550824	0.2805715	0.1147587	0.1517517	0.037708453	0.07796759	0.030937733	0.139464	0.2286697	0.03959898	0	0	0	0.03910319	0.1298927	0.2387432	0.2433411	0	0	0.2566663
AC005387.2	0.086906331	0.07023162	0.1352454	0.1826783	0.1429227	0.314398214	0	0.02842992	0.03079691	0.142435641	0.02762531	0.069153427	0	0	0	0.03103088	0.04628805	0.06179421	0.02911009	0.048961441	0	0.1823313	0	0.1486211	0.1500817	0.02881224	0.09384851	0.02307537	0.1176162	0.04628976	0.04567983	0.02569029	0.3170691	0.033766206	0.06981644	0.13851667	0.03122091	0.2925191	0	0.072063471	0.09832727	0.1021274	0	0.1453913	0.08016888	0.08716034	0	0	0.05745826
AC024267.3	0.17010136	0.2199424	0.6000211	0.2860444	0.2237935	0.369222102	0.01917959	0.1558081	0.04822292	0.306667484	0.1297701	0.08121221	0.2762613	0.091003785	0.09118208	0.1457679	0.1087193	0.1451394	0.02279082	0.306662406	0.06453631	0.1427504	0.05622865	0.08726859	0.1468771	0.09023049	0.03673785	0	0.2992726	0.2718082	0	0.1206804	0.2127764	0.052872351	0.05466055	0.151826101	0	0.2519203	0.1665694	0.0282099	0.0384911	0.2398722	0.02741398	0.1821271	0.1255313	0.2047182	0.2367223	0.07412222	0.2249256
B4GALT1-AS1	2.290698317	0.8064556	1.0118	1.2872	0.9511223	0.82049356	2.084182127	1.810342	1.366316	1.338185385	1.254445	1.209159565	0.8656189	1.36505678	1.499439	1.522464	1.377111	1.322381	1.321868	1.558867231	1.118629	1.546463	1.36823	1.182974	0.7441773	1.458726	1.469514	1.758436	1.82633	0.9543487	1.394779	1.87725	1.914988	1.251312301	1.585156	1.041093261	1.645857	1.358843	1.12897	1.33526859	1.590966	1.652453	1.809323	1.897158	1.799283	1.683239	1.788568	2.124837	1.424529
AL391834.1	0.921827871	1.765824	0.9917996	1.148264	0.8702969	0.494054336	0.615938837	1.049876	1.040496	0.559568591	1.910093	0.733520279	1.469414	1.050281187	0.579549	2.560048	0.8001221	1.019604	1.852649	1.038681998	0.8095849	1.110267	0.5360799	1.050963	1.179213	1.041357	0.8111193	1.613628	0.6006828	0.9274483	1.758673	0.8477796	1.245629	0.716325938	0.6856971	0.892443115	0.6132679	1.218133	0.585075	0.48128104	0.7725714	0.7221868	0.8528685	0.7082631	1.17581	1.814803	1.860947	0.8926433	1.534956
LINC02432	2.416691261	0.07416459	0.7934397	1.334283	1.94108	0.479562076	0.405287755	1.56448	0.4697556	0.935897121	1.286824	1.655256427	2.347514	0.450068321	1.002111	2.148165	0.4779396	3.730393	1.919558	2.470267902	0.4207251	1.444064	0.737345	0.3269663	0.5767139	0.7031722	3.066719	1.356462	0.9177201	2.531	3.004149	4.078385	1.636922	1.081599105	0.1761236	0.526584971	0.7399773	2.210352	0.3494848	0.837089283	0.6633813	0.5871646	1.162689	2.094875	0.02194846	2.152744	2.205473	0.3554704	2.457375
AL035461.2	1.350033467	0.6487043	2.876976	0.9203641	1.110105	1.253992877	0.57597334	0.787791	0.59478	1.076422023	0.9742666	0.987151972	2.074069	0.488016483	1.108338	1.667614	1.282638	1.323151	1.124405	0.740027887	1.003638	1.531026	0.5427567	0.7487778	1.386251	0.8709653	0.6304328	1.685735	0.5678798	0.9522969	1.764427	0.9275959	1.141034	0.76553917	0.7914306	1.907512001	0.5243207	1.252696	0.774145	0.726135741	0.9082137	0.9718996	0.9408646	0.7569224	0.4487826	3.513028	2.200373	0.2384925	1.133814
TSPOAP1-AS1	0.063713611	0.08152407	0.08813548	0.1897298	0.1877323	0.168069026	0.077826207	0.03821184	0.1166537	0.087019831	0.1215176	0.109846599	0.04742704	0.049709649	0.09961408	0.06445738	0.1300847	0.08305581	0.03912603	0.053842629	0.1107924	0.08911497	0.100918	0.1361981	0.08710656	0.07041035	0.1089383	0.05639079	0.07185661	0.07070082	0.04744309	0.07533726	0.121761	0.066013354	0.1578189	0.125245842	0.04196313	0.1286727	0.00866537	0.079247805	0.0600722	0.09983019	0.08556877	0.05329532	0.02938709	0.06922482	0.05541707	0.08097662	0.08073834
AC092747.4	3.770455233	7.530369	3.84782	4.157135	2.449883	3.400771655	4.326631085	3.118889	4.674643	4.765203135	3.220033	5.52632867	3.028424	2.267270558	4.763713	3.140105	3.863224	3.353025	2.993913	4.977702651	4.843067	3.481047	4.270567	3.276691	3.45083	4.605004	3.605679	2.766068	2.551406	2.714206	3.10505	2.235235	3.287763	4.494661208	4.506368	3.687624869	3.949169	3.326638	3.093572	4.31916152	3.475534	4.362412	4.545005	2.37876	2.830537	5.811314	2.811835	2.786812	2.961524
AC114956.2	0.232313401	0.2816092	0.5061432	0.3418282	0.4393613	0.33617306	0.379816476	0.4711837	0.4116234	0.533051975	0.3840019	0.462143193	0.9055196	0.310717663	0.4773672	0.6304209	0.3464574	0.5781475	0.4513302	0.287938486	0.3305231	0.560508	0.2879754	0.3972859	0.8424999	0.2926735	0.577003	0.4934708	0.3144054	0.6681923	0.8059187	0.6318001	0.896005	0.342995724	0.3919222	0.473952542	0.1669162	0.6411961	0.7014265	0.25042713	0.3679806	0.4004024	0.4492828	0.6218435	0.9715079	0.7222765	0.5118916	0.7339271	0.5529397
AC006159.1	0.297192636	0	0.05138858	0.7808789	0.04072925	0.044797673	0.223397506	0	0.245737	0.527676081	0.06297998	0.275897092	0	0.132497739	0.5752818	0.03537199	0.3693451	0.422634	0.09954747	0.390676783	0.04698109	0.2078387	0.2455997	0.4658847	0	0.2955867	0.1069776	0	0.8714569	0	0	0.05856854	0.8777486	0.615839609	0.03979175	0.252631439	0.2491202	0.06668829	0.04041969	0.246434669	0	0.1552196	0.1596545	0.03314619	0.03046141	0.09935376	0.05744297	0.1079189	0
AL136980.1	0.176053341	0.1991836	1.132442	0.22204	0.05790605	0.159225615	0.119104195	0.06911141	0.1497308	0.144271828	0.2686218	0.196125741	0.3145207	0.14128212	0.1572877	0.2263026	0.1875391	0.3505086	0.4953541	0.079348192	0.03339724	0.5171089	0.02909807	0.1204296	0.4560493	0	0.22814	0.1869827	0.1906119	0.1687914	0.2776122	0.1249031	0.2936288	0.082083594	0.1980061	0.112241869	0.02529871	0.2133288	0.2298637	0.145984933	0.1195138	0.2482656	0.1702393	0.2356249	0.1948857	0.6709581	0.3675081	0.2301474	0.4423122
AC007684.2	0.440908431	0.2915275	0.5406036	0.3791437	0.1318364	0.108754099	0.06779201	1.232559	0.2556725	0.492701904	0.4586844	0.223262636	0.5207845	0.160830589	0.3222914	0.7442208	0.3415806	0.3990066	0.5370415	0.361308747	0.03801824	0.5886585	0.3312421	0.2056392	0.3807104	0.1860413	0.4761287	0.4895655	0.1898626	0.5337393	0.9902085	0.9952968	0.3760388	0.280323218	0.1610023	0.076663314	0.3167908	0.3777605	0.3925031	0.199420927	0.1814004	0.5024298	0.1614954	0.6705676	0.8134537	1.004993	0.8832007	0.2183265	1.060027
LINC01705	0	0	0	0	0	0.246148068	0	0	0.02411146	0	0	0	0	0	0	0	0	0	0	0	0.09680446	0	0	0.05817906	0	0	0	0.01806612	0	0	0	0.02011339	0	0	0	0	0	0	0.02776156	0	0	0	0	0	0	0	0	0	0
DBH-AS1	0.670385445	0.3322786	0.3245721	3.645026	0.8819912	0.525466861	1.108632316	0.1462034	1.754805	4.043334337	0.3295923	2.588969813	0.3774409	0.537981704	2.483557	0.4723542	1.447286	0.8198783	0.4431158	2.991248764	0.5934685	0.3656854	0.7017409	1.498022	0.6869096	2.57815	1.476831	0.2278409	2.758125	0.2285273	0.1785336	0.4703281	1.965985	3.118677711	0.452387	3.003201997	1.958788	0.7641873	0.1239991	1.83072886	0.2326021	0.7913005	2.412917	0.5742241	0.2693535	0.5468405	0.3109816	1.168491	0.2895746
AC100830.2	0.238992411	0.3218949	0.6611997	0.5023654	0.1965187	0.144099181	0	0.2084861	0.056461	0.195849007	0.1519392	0.570515772	0.1293824	0.319650796	0.1423454	0.5120096	0.1697229	0.2265788	0	0.089762642	0.1511225	0	0.1975031	0.06811798	0.4127246	0.369757	0.430139	0.04230484	0.2156297	0.1272968	0	0.04709886	0.4152095	0.185714132	0.0639984	0.152368337	0.05723834	0.643542	0.1300167	0.066058182	0.09013333	0.312056	0.320972	0.6397215	0.2449605	0.3195879	0.09238745	0	0.2633503
LINC01176	0.818066933	0.2266644	1.018474	1.744154	0.5958023	0.591898838	0.32942939	0.2293857	0.6791886	1.015158667	0.2971916	0.390573145	0.3036848	0.468925373	0.4176392	0.4005943	0.8963359	0.2659115	0.5323802	0.658405686	0.7759347	1.176906	0.3476828	0.8394001	0.4036427	0.4649407	0.5300491	0.3723654	0.5219399	0.4481844	0.442279	0.2901935	1.072032	0.435906031	0.1689933	0.789782087	0.4030475	0.692319	0.7247873	0.348864727	0.6611247	0.9155677	0.3766909	0.5474389	0.1581163	0.4922748	0.4608078	0.3310128	0.3554264
GCC2-AS1	0.119645763	0.2320544	0.6454766	0.3520959	0.3541763	0.259703156	0.188867353	0.4383688	0.169595	0.117656475	0.3498975	0.247532917	0.4274963	0.256040688	0.4917061	0.4784737	0.5352961	0.3573082	0.4007647	0.161774974	0.181574	0.4518346	0.2175254	0.2864536	0.6405238	0.1903988	0.1550439	0.4701715	0.2266946	0.5225702	0.4150633	0.410273	0.2494375	0.204541222	0.1153413	0.167814939	0.1547369	0.4349345	0.3905382	0.178580317	0.1895169	0.3374423	0.3085188	0.3522872	0.5886409	0.4079846	0.4717657	0.1303401	0.7910398
AC026356.1	1.070798717	2.721281	0.9939923	0.621941	0.9615946	1.197817809	0.69900207	2.387527	0.5492154	0.86594992	0.8599064	0.470875214	1.464491	1.281429868	0.8937233	1.378439	0.6153548	0.5710386	1.680105	0.698521369	1.657114	1.271079	0.4424536	0.7830807	1.362569	0.4577685	0.3803735	1.114828	0.4004325	1.433379	0.6146748	1.474399	0.1174948	0.733550293	1.358256	1.077918962	0.7288714	1.119203	2.667401	0.338809836	1.641928	1.114847	0.4087249	0.9239898	1.117756	1.893505	0.8496649	0.8288361	0.9408419
AC011461.1	0.160667167	0	0.222252	0.1125749	0	0.193746799	0.060386161	0.03503968	0.1138709	0.043887733	0	0.042615557	0	0.07163043	0	0.07649069	0.0570497	0.1523219	0.1793899	0.060344633	0	0	0	0.09158721	0.09248731	0.07102176	0	0	0.03624029	0.0285259	0.08445011	0	0.05582649	0	0.08604827	0.13657666	0	0.1442111	0.08740616	0.044408862	0	0	0.0431559	0	0	0.1611368	0.2484368	0	0
NR4A1AS	0.77313392	1.840606	0.1300721	4.853454	1.030918	0.566947599	0.83639782	0.5058351	0.3554266	2.157549716	0.9033325	1.646078294	2.256768	0.419214159	0.4667061	1.193756	1.246489	0.8914574	1.483819	1.224303573	0.1981935	1.205578	0.6561853	1.768834	4.077629	0.9421444	1.150798	0.1442526	0.6787034	2.192566	3.086259	0.9635964	1.001948	0.795627757	2.266173	1.558653148	1.246107	2.503835	1.432315	0.13861389	1.253001	0.9494688	0.5219742	1.090673	1.362141	2.493834	2.035553	0.3642115	0.6631248
C1QTNF1-AS1	0.118753993	0.06397912	0.06160246	0.1248113	0.2115729	0.143204155	0.145058059	0	0.1683309	0.210851933	0.08808069	0.094495366	0.1767958	0.105888462	0.03536531	0.07067075	0.3373374	0.1125857	0.106074	0.156108942	0.09386492	0.290673	0.0981382	0.1015423	0.2050806	0.1443594	0.235107	0.08408416	0.09375205	0.115964	0.09362946	0.07020949	0.06189459	0.046140157	0.2067029	0.100947966	0.05688282	0.1465624	0.06460455	0.016411971	0.1343602	0.1705648	0.1435403	0.07946851	0.1338914	0.1191011	0	0	0.09160012
AC127521.1	0.74022201	1.06508	1.105121	0.9677294	0.8165081	0.881740034	0.631061037	1.240286	1.138817	1.035651028	1.262573	0.905067514	1.231515	1.497136873	0.8226191	1.160362	0.4038731	1.065498	0.8708288	0.996797609	1.558317	1.155281	0.4923591	0.7718752	1.434208	0.7661497	0.6823735	1.447712	1.062877	1.644401	1.16723	0.7365035	2.032527	1.108322299	0.5801555	1.323690932	0.8820866	1.276146	1.635337	0.943153647	0.9396336	1.004237	1.571217	0.3986933	0.910448	0.8148134	1.046883	0.5507022	1.515943
MACC1-AS1	0.059841605	0.1692593	0.2483379	0.2515758	0.07380982	0.108243517	0.134947476	0.05872848	0.02120601	0.049038875	0	0.166660841	0.02429716	0.040018879	0.1069261	0.1709369	0.2868555	0.12765	0.02004451	0.101141005	0.1702789	0.06277445	0.07417958	0.07675266	0.1033426	0.1388759	0.09693274	0.07944571	0	0.09562203	0.04718104	0.07075886	0.03118945	0.186004764	0.04807391	0.114455089	0.1289878	0.04028432	0.1709139	0.148863509	0	0.4219349	0.2169952	0.08009033	0.1472063	0.03000826	0.1734975	0.03259522	0.1384753
ZNF32-AS2	0.295769614	0.3926762	0.9205654	0.9547718	0.3126927	0.401248549	0.23820839	0.2349788	0.3144348	0.432815485	0.295484	0.504323335	0.5489817	0.169538544	0.2642433	0.5280393	0.4951031	0.2854141	0.4953541	0.309457947	0.4208052	0.4210744	0.1920472	0.3974176	0.5107752	0.4482611	0.4334661	0.2916931	0.3573973	0.5513852	0.1998808	0.3871995	0.4844876	0.246250783	0.5431024	0.525291945	0.1821507	0.7537619	0.2930762	0.262772879	0.406347	0.3144697	0.4255983	0.5089497	0.4677256	0.4025748	0.2695059	0.1380885	0.1257098
ACAP2-IT1	0.138546325	0.6269953	0.5749563	0.2912263	0.2050629	0.250607272	0.124973097	0.163163	0.07855444	0.090828525	0.123313	0.110244594	0.04500257	0.074121924	0.07426715	0.2572415	0.1475851	0.1379175	0.2970073	0.249774308	0.02628218	0.0872019	0.02289891	0.1184661	0.2392607	0.1469842	0.1496136	0.07357364	0.1500033	0.2656629	0.2621625	0.229351	0.1733048	0.172256586	0.1558222	0.211990729	0.01990899	0.3171076	0.1356696	0.045953518	0.1567536	0.1519577	0.1339709	0.1854265	0.1704073	0.4724343	0.3213476	0.09055802	0.2748004
AC092802.2	0.053933407	0.2070297	0.3217404	0.1700532	0.08869671	0.085361997	0.068413517	0.07939527	0.08600548	0.077345165	0.04286014	0.193122405	0.07664401	0.126237268	0.1084154	0.1540602	0.08617804	0.08628529	0.1174258	0.136732938	0.1023114	0.1131534	0.07799842	0.0922331	0.104782	0.07152262	0.1456042	0.05728159	0.1094876	0.05745414	0.07795852	0.08768759	0.1124404	0.125730301	0.1083189	0.214905976	0.02906319	0.1543048	0.1320338	0.122985614	0.07627645	0.084506	0.184706	0.1082744	0.05804423	0.09465933	0.06254721	0.01468854	0.09805993
AC092111.1	0.438413714	0.193252	0.5021023	0.3530621	0.3932714	0.571590559	0.272843663	0.6109301	0.4398511	0.312611875	0.4850471	0.244652386	0.5270849	0.312225912	0.4476376	0.3984669	0.3396479	0.4858151	0.2097868	0.275863747	0.3240268	0.3404458	0.3011364	0.3310558	0.2753136	0.3473256	0.3443162	0.3537582	0.1502601	0.4458043	0.3531413	0.2793953	0.2492741	0.455713058	0.7089757	0.424707454	0.2863622	0.6247608	0.3159428	0.259668851	0.5282382	0.477284	0.4588046	0.6324823	0.2135927	0.3597506	0.3169456	0.1612677	0.5458363
LINC01357	0.130285471	0.0263219	0	0	0	0	0.091813711	0.04262067	0.02308457	0.053383034	0.02070722	0	0	0	0.02909956	0.02325995	0	0	0	0	0.06178774	0.0341677	0.0538339	0.02785062	0.02812434	0.04319381	0.07034642	0.0172967	0.08816207	0.0346976	0	0	0.0339524	0.050620547	0.0261663	0.103828509	0	0	0	0	0.1105554	0.05103471	0.05249287	0.06538891	0.02003084	0	0	0.1064481	0
AC119674.1	0.056608121	0.1715502	0.2642841	0.2082344	0.1047324	0.191990027	0.087763306	0.06481433	0.2006016	0.03479183	0.2429228	0.056305529	0.2068586	0.018928248	0.05057422	0.1010628	0.09045186	0.08050171	0.1990949	0.079729956	0.08053902	0.1336106	0.01169523	0.1089081	0.07331896	0.02815111	0.1069776	0.04509176	0.09576449	0.07537932	0.1487722	0.09203627	0.08851247	0.065982815	0.1819051	0.108270617	0.08134538	0.1714842	0.04619393	0.058674921	0.1441066	0.1884809	0.06842335	0.1041737	0.05221955	0.09935376	0.01641228	0.06166793	0.0748531
AC020659.1	0.350670496	0.07190426	0.3312334	0.2805435	0.2539195	0.175143818	0.082619773	0.1712177	0.0333851	0.102937337	0.05989391	0.295695737	0.2805115	0.056002329	0.1169001	0.216783	0.06132882	0.2084053	0.2594647	0.123844433	0.08935796	0.7082618	0.04757809	0.14321	0.3796208	0.1526978	0.1808633	0.1612054	0.1629176	0.2759898	0.2090793	0.1454353	0.5019341	0.077274974	0.08409316	0.123462983	0.05264737	0.3030091	0.0854202	0.021699923	0.09474733	0.1394129	0.1644839	0.1821271	0.2896877	0.4986726	0.3702579	0.03991196	0.2595295
SLC16A1-AS1	0.048449523	0.05057329	0.0293215	0.1570058	0.05477872	0.295775323	0.067147804	0.01452865	0.1015833	0.066172191	0.02566811	0.048190541	0.02786824	0.094501344	0.0414817	0.03315727	0.2731049	0.03732054	0.02163816	0.040943365	0.1493514	0.05505938	0.07006763	0.1225563	0.0575226	0.04818771	0.05013974	0.01286432	0.05600772	0.01505358	0.02440502	0.01432211	0.0862773	0.026667851	0.1297402	0.100388388	0.03916212	0.04756408	0.0296522	0.053566343	0.08907697	0.1360117	0.04880158	0.03242174	0.02607118	0.05668965	0.03277603	0.1077594	0.03336716
LINC02585	0.097547923	0.3153256	0.101204	0.5126178	0.1604234	0.441119943	0.439956312	0.4467559	0.2074078	0.479630221	0.496128	0.155242387	0.2376411	0	0.1743004	0.06966117	0.5195598	0.6242476	0	0.219826878	0.5551439	0.7163013	0.2418406	0.3336391	0.3369181	0.1940416	0.1053402	0	0.1320182	0.1558737	0.05127328	0.1153442	0.2033679	0.303206746	0.4701923	0.310955789	0.2102633	0.5253404	0.07960204	0.08088757	0.4414694	0.3821094	0.4716324	0.1305554	0.4199322	0.3913322	0.226255	0.2125341	0
AL049840.3	0.393109013	1.328493	1.297682	0.9390008	1.204825	1.131245911	0.604425962	0.8651199	0.9371471	0.878574984	1.476792	0.824670774	1.160814	0.908166748	0.5427748	0.9442669	1.027854	0.6098569	1.460402	0.644277653	1.423659	0.5998187	0.5315972	0.6722672	0.8948796	0.7108813	1.080574	0.4175132	0.5803865	0.8375418	0.9204272	0.866267	1.005816	0.722028775	1.406769	0.774657711	0.5648943	1.058536	0.5540897	0.355602924	0.6065047	0.8399264	0.6335448	0.7891892	0.8791105	0.788516	0.746007	0.5061093	1.701194
AC120349.1	0	0	0.1406808	0.2137725	0	0.183956402	0	0.6210224	0	0.444480016	0.04310332	0	0	0	0	0.1452509	0.144445	0	0.09084	0	0	0.2844885	0.1680878	0.1739183	0.23417	0	0	0.03600412	0.3211506	0	0.07127349	0	0	0.05268486	0.2178669	0.04322506	0	0.1369238	0.1106525	0.056219729	0.1534184	0.1593477	0	0	0.3335632	0	0.2358828	0.1477187	0.1344768
AC015712.1	0.323181083	0.396982	0.6839997	0.217386	0.2338559	0.268907195	0.167623652	1.14181	0.1374304	0.190684631	0.5013274	0.102865138	0.5773657	0.172901039	0.1616905	0.6462145	0.2065593	0.4044408	0.6928163	0.174791351	0.159399	0.6509189	0.08546451	0.2100189	1.105064	0.2228614	0.2093983	0.4874067	0.09622422	0.661014	0.6862784	0.4509262	0.336884	0.140635448	0.1038514	0.156592205	0.1764752	0.5047388	1.128745	0.182229468	0.3656525	0.3342101	0.2083388	0.5622975	1.065305	0.2593005	0.9894639	0.1267445	1.256389
AC139100.2	0.346575098	0.1400389	0.3296011	0.971341	0.2612333	0.522413951	0.162823711	0.2834403	0.2865694	0.615356396	0.2203348	0.183852011	0.211077	0.07725699	0.1032111	0.1031238	0.4614821	0.2669659	0.05804429	0.292881127	0.136969	0.3029673	0.4057466	0.4692115	0.1745663	0.2872519	0.5302016	0.1073597	0.1563478	0.2307495	0.3643346	0.1878263	0.3311641	0.269313545	0.2552202	0.147304736	0.1452574	0.33052	0.0942719	0.119742928	0.1307069	0.4299019	0.1861832	0.2125963	0.1953763	0.5213821	0.6028909	0.125851	0.4200876
AC005840.4	1.404429527	0.2063567	0.8941098	0.6038449	0.5774171	0.404151294	0.323907736	1.232122	0.6786632	0.575449503	0.7508181	0.761957626	0.9849478	0.341530066	0.4562656	0.6154372	0.6800248	0.9305238	0.8980877	0.431579981	0.4843994	0.83708	0.369288	0.5731463	1.129997	0.4232849	0.9995885	1.339065	0.2807866	0.6800498	0.6878666	0.4340329	0.4325388	0.396851568	0.6154103	0.610490831	0.3898705	1.009899	0.5730284	0.264673851	0.3250217	0.8252032	0.8745014	0.7475877	0.8048117	1.664632	0.8884001	0.3129467	0.7175088
LINC01789	0.031972229	0	0.01658528	0.1008091	0.07887036	0.028916224	0.045062415	0	0.4305388	0.170303484	0	0.432498021	0	0.769727669	0.1428214	0.01141604	0.0340581	0.6365424	0.0107094	0.558389678	0.03032559	0.1509264	0.2245855	0.04100748	0.027607	0.2649955	0.2244204	0.06791413	0.2704386	0.01702968	0.008402644	0.1323179	0.3499425	0.16149055	0.06421244	0.295563997	0.6317275	0.02152314	0	0.185581515	0.01808696	0.02504797	0.6698547	0.07488379	0.00983119	0.03206568	0	0.9578252	0
LINC00174	0.971769391	0.3075364	1.131572	1.51772	0.8521513	0.952637205	0.185810588	0.6446878	0.4166094	0.662691504	0.3305022	0.735408045	0.9022508	0.440819296	0.4826639	0.7449177	0.7854244	0.6837227	0.4620781	0.673818018	0.4898658	0.6914784	0.2807935	0.6711322	0.7804141	0.5339506	0.972342	0.1786321	0.5886036	0.8958512	0.3518329	0.3495377	1.147563	0.499022157	0.6278144	0.790679835	0.3442235	1.326655	0.6404944	0.385994851	0.5804926	0.6787925	0.5010518	0.9231453	0.4032902	1.134773	0.5713672	0.170269	0.4313198
AP005136.3	0.291620864	0.3682306	0.132366	0.1149358	0.2248069	0.230778479	0.092478901	0.632017	0.1550121	0.179232647	0.2896839	0.217546529	0.3700164	0.170642942	0.1954026	0.2733321	0.1941539	0.2721537	0.5372463	0.082146936	0.2420265	0.3250328	0.1204976	0.23377	0.1573783	0.1329373	0.1574579	0.2516513	0.111001	0.4854026	0.5460677	0.4633558	0.2279892	0.141631369	0.2782009	0.185921326	0.07857313	0.2208533	0.208225	0.166247474	0.1237293	0.1285111	0.102809	0.2439358	0.5716523	0.5666669	0.5918433	0.09927714	0.8917259
LINC02716	0.589195466	0.142844	0.2139475	0.216737	0.2906902	0.319726997	0.315561885	0.3469414	0	0.168991439	0.5056836	0.070325519	0.5023785	0.118206766	0.1842375	0.4417956	0.09414519	0.1675775	0.3355062	0.199165184	0.3353104	0.4944576	0.1217277	0.2267101	0.2543757	0.1562698	0.1590653	0.5475511	0.2990243	0.6433492	0.3561478	0.7315201	0.4606331	0.114461715	0.6389979	0.112691528	0.2751674	0.1586544	0.1923205	0.097713181	0.233319	0.1615575	0.1899126	0.3154251	0.9058631	0.4431882	1.161605	0.2888368	0.3700701
AL513190.1	0.026299027	0.1062652	0.2728472	0.6633711	0.2595019	0.071355853	0.014826588	0.08603278	0.07455648	0.107757363	0.03343916	0.104633796	0.1281366	0.070349556	0.0234958	0.09390364	0.1120591	0.1308983	0.07047285	0.118531136	0.09977828	0.1379397	0.02173349	0.0674621	0.1135419	0.08718971	0.08519948	0.04189751	0.05338838	0.08404743	0.12441	0.06219382	0.1096564	0.020436218	0.105637	0.167668046	0.05668721	0.3894889	0	0.109036889	0.1487758	0.04120685	0.1907289	0.1055936	0.08086728	0.2110072	0.1219972	0.05729943	0.1217135
AL691482.3	0.329310718	0.7201054	0.1808753	1.058683	0.4619283	0.578148692	0.120129915	0.07604356	0.3706862	0.333360012	0.2832504	0.061656551	0.1887646	0.129544396	0.08653214	0.1245008	0.226985	0.1515116	0.4801543	0.240094604	0.4777125	0.6299388	0.04802508	0.3147092	1.237756	0.1027549	0.08367446	0.1645903	0.4063539	0.4849403	0.274912	0.3435783	0.4644289	0.165580989	0.6380388	0.321100446	0.08350883	0.8085026	0.3477649	0.048188339	0.1753354	0.2276396	0.06243833	0.3629626	0.9649507	0.5828351	0.8087412	0.2743348	0.2177243
PRKAR1B-AS2	9.793675026	0.2971338	6.796948	1.756522	8.657815	0.72553434	1.092968391	7.326172	1.279256	1.533922292	11.90013	2.074602808	13.97873	2.235320252	3.643245	9.858273	1.388642	13.45212	8.016472	3.803927338	0.7291926	9.923028	1.491632	1.800601	5.021964	2.304979	6.605492	8.76864	1.786862	11.80389	7.449326	9.268266	4.285659	2.623374453	1.235214	1.70482055	1.969319	11.54325	4.582405	1.829303502	1.966545	1.152207	3.393774	6.016961	1.212811	19.17528	12.21065	0.5097846	8.57454
AC112484.1	0.170708865	0.08489537	0.1634835	0.1380125	0.1295727	0.178144592	0.051821777	0.06014022	0.1489081	0.064565607	0.1335729	0.146286095	0.138624	0.122942614	0.1290494	0.1687944	0.1678578	0.1400556	0.2287222	0.147960399	0.1120964	0.1928504	0.04340728	0.1347389	0.1587402	0.09577694	0.09926285	0.0557866	0.1155159	0.1748583	0.1794565	0.1164532	0.3969586	0.112244805	0.1160411	0.184181506	0.08491402	0.3005553	0.09644093	0.043554845	0.1188571	0.08230049	0.3597708	0.1318108	0.1372855	0.2765665	0.2284305	0.05722072	0.1649557
AC109454.2	0.257376443	0.3565605	0.534046	0.1932175	0.4535046	0.332536573	0.331659374	0.264617	0.3908839	0.51222048	0.7012578	0.585144382	0.5971495	0.44259341	0.3941872	0.4988811	0.430835	0.7843111	0.4680007	0.704291497	0.5231164	0.5785511	0.2734659	0.440147	0.9524415	0.6826284	0.5955771	0.2733544	0.3483249	0.2350095	0.3092173	0.4130208	0.8048677	0.342856859	0.2658395	0.515708216	0.2905947	0.5197839	0.3300423	0.335372309	0.4992	0.4896879	0.5333074	0.1722327	0.2035056	0.4793819	0.3411229	0.1201635	0.2430926
AC040977.1	3.065791862	1.621675	2.371066	2.812075	2.200092	3.327304715	2.011228856	2.297602	3.516056	2.786423189	3.331145	2.616943095	3.078019	2.534840132	3.635409	2.985479	2.672022	2.695164	3.883609	2.323884137	2.48493	5.204149	1.842595	2.716776	2.550951	2.882904	2.949525	3.196914	2.640364	3.414376	4.277656	2.998948	3.834938	1.992501475	3.358517	3.198402402	2.72341	3.152042	2.547265	2.495959298	1.765878	2.48917	3.59339	3.991265	2.433893	5.143223	4.912965	2.550409	2.174368
AC013731.1	0.0649583	0.06999301	0.2021789	0.2048149	0.08902317	0.313330043	0.085450178	0.2975	0.0767307	0.106463786	0.2202516	0.120607336	0.2285805	0.057920869	0.03868957	0.1546273	0.04613079	0.1077725	0.1305504	0.048795094	0.0616128	0.1135699	0.08946914	0.09257257	0.2056612	0.1292146	0.2338242	0.1149848	0.0586083	0.1845299	0.2390043	0.153618	0.3385627	0.134605939	0.1391585	0.138046058	0.09334452	0.3206778	0.01766931	0.089773294	0.0734949	0.1526707	0.06979233	0.05795891	0.159793	0.3257408	0.2762207	0.02358816	0.300631
SNHG6	19.533365304	18.62293	21.23581	16.85563	17.51175	16.459893671	20.866348176	18.0465	18.37541	14.059665678	28.62842	9.369817976	20.29446	13.103888288	16.39654	18.0223	20.98738	18.76225	20.62498	13.043296466	16.8404	36.79962	15.55951	19.57341	21.23529	12.92138	18.31213	25.50911	11.91065	16.54553	22.00911	18.84559	22.45528	14.154186937	22.4174	16.558906961	18.1547	18.45474	21.74521	13.425650083	17.71153	20.23985	18.71779	21.60792	25.93006	24.63416	28.76976	26.79123	19.39205
AL357033.3	0.591642451	0.5787818	1.356859	0.4909108	1.357067	1.267321791	0.877763001	0.4685844	0.8165696	0.56139129	1.306578	0.495562017	1.21375	0.708021307	0.6676786	1.067382	0.6634118	0.9299324	0.7092622	0.842072991	1.033737	1.208613	0.4631995	0.9585332	1.586368	0.4955329	0.5716506	0.9921657	0.8849949	0.9288107	1.145716	0.4970694	1.200997	0.871102118	0.6504072	0.674986768	0.5145857	1.090039	1.168879	0.284028665	0.8455505	0.7806483	0.8280451	1.146081	0.9958002	0.4996814	0.8666966	0.6106029	1.008795
FAM66C	0.508647225	0.2817703	0.7830557	0.383699	0.6914623	0.44518949	0.346886816	0.5823834	0.3663121	0.521031471	1.189174	0.293764826	0.965996	0.471829538	0.6266739	0.7557661	0.5374618	1.26293	0.7392127	0.397490008	0.2918049	0.8218793	0.4271254	0.4279113	0.8571496	0.4052629	0.7486136	0.9192522	0.247042	0.7450456	0.8257847	0.4486568	0.4789029	0.411192843	0.5503231	0.4942736	0.34483	1.063135	0.6795121	0.360549271	0.5708509	0.5334611	0.6247282	0.7054642	0.4566009	1.131345	0.8610407	0.1698084	0.6590256
LINC01138	0.762251062	0.5885331	0.8563024	0.5459939	0.4351556	0.720129988	0.424259547	1.07049	0.5540003	0.545074941	0.3827417	0.64131111	0.6150428	0.629885774	0.511836	0.4333922	0.5999345	0.4004541	0.7350705	0.607231279	0.6354974	0.692655	0.4333233	0.7680138	0.7629851	0.4828866	0.5976945	0.5929983	0.4500956	0.6284028	0.8574538	0.5999185	0.7844487	0.547050262	0.5928546	0.65621305	0.4255812	0.4314248	0.6774865	0.338174949	0.9063687	0.6009733	0.602495	0.581565	1.570534	0.6573545	0.855839	0.5236176	0.6098921
AL021578.1	0.458433962	0.4358521	0.1119097	1.218714	0.7539221	0.878009117	0.212842052	0.1587905	0.3057973	0.397775134	0.308593	0.30041263	0.8102367	0.613152444	0.1445538	0.4814383	0.9766844	0.4985372	0.4877685	0.972323116	0.5115572	1.046669	0.2451379	0.3689324	0.8149711	0.1788065	0.2038459	0.04296119	0.6386776	1.2209	1.55917	0.3985799	0.4497615	0.502921204	0.6932408	0.515774341	0.2906319	1.70643	0.3740959	0.201249186	0.6407221	1.415475	0.3694121	0.4511435	0.1326725	0.6490925	1.219671	0.1762624	0.5705305
AP000692.2	0.0435026	0.01757788	0.1353993	0.2057469	0.08942828	0.177050189	0.049050874	0.2988538	0.1695757	0.053474132	0.1797688	0.051924075	0.1589681	0.058184445	0.05829844	0.2485295	0.04634071	0.04639838	0.1311444	0.098034285	0.2269417	0.04563467	0.1977278	0.09299383	0.169034	0.1009576	0.1879106	0.1039573	0.1030313	0.08109923	0.4916168	0.06429879	0.2267356	0.06760924	0.01747397	0.041602276	0.1093975	0.2049963	0.2307463	0.090181818	0.09843913	0.1192842	0.1752748	0.1455567	0.08026009	0.1308893	0.9837844	0.047391	0.4458081
GAS6-DT	1.665111061	0.4986733	3.881839	1.101498	1.787998	0.96558263	0.927694765	1.711039	0.9788117	1.42070796	3.941701	1.153501835	4.835932	0.85152876	1.662641	2.657973	1.606802	2.040602	5.688995	1.346439627	1.207741	2.568704	1.521745	1.155772	5.700336	1.766521	2.041398	3.245683	0.5965166	2.973737	7.053228	3.057566	1.674452	1.293909936	1.321934	0.986647426	1.506025	2.109974	1.590573	0.730971686	0.9530492	1.565396	1.097093	2.536601	4.246651	2.937196	6.304307	0.8216099	9.674887
AC015726.1	2.026984346	1.460979	2.102956	1.583387	1.261323	1.560730389	1.389833336	1.164894	1.902526	2.087559615	1.097097	1.438549798	2.446773	1.318902998	1.933287	1.564881	1.604829	1.733425	1.266164	1.635789117	1.792685	0.948227	1.494006	1.897154	1.726584	2.088681	2.159323	1.163686	1.390163	0.831624	0.4463273	1.052639	1.484761	2.213669883	2.266534	1.955903003	1.436699	1.770201	0.9388022	1.181097581	1.146682	1.587998	1.611298	1.008157	1.027571	1.675776	0.9847602	0.7460008	0.7968423
AC012531.1	0.15695024	0.2075502	0.5551117	0.5998393	0.3871711	0.251635884	0.068373807	0.186704	0.05056209	0.210464604	0.1814199	0.32357611	0.3302148	0.124043593	0.1529682	0.3005827	0.1443911	0.3753768	0.248522	0.208999584	0.169167	0.1122562	0.09432985	0.207404	0.4004045	0.1087984	0.2311195	0.04925041	0.2317215	0.2621935	0.1124951	0.1265343	0.2900269	0.127505225	0.1318176	0.322929907	0.02050329	0.4514399	0.1047895	0.141975794	0.1695045	0.1229594	0.2069551	0.3676012	0.2193676	0.3005081	0.148923	0.08548947	0.221686
NUP50-DT	1.672841269	1.945878	1.910847	1.331945	1.271336	1.917926357	0.914518114	1.7965	1.227522	1.530097412	1.498578	1.317673782	1.975897	1.243007956	1.071836	1.45405	1.331983	1.838262	1.83382	1.494589634	1.506551	3.341262	0.7470733	1.126972	2.246914	1.495741	1.231684	1.534415	0.8747153	2.349057	2.01613	1.24376	2.68611	0.919133133	1.282796	1.206557929	0.9348339	2.280692	2.550923	0.812664511	1.147079	1.648119	0.9939779	1.758315	1.865293	2.220027	2.233955	0.5890473	2.245518
AL031186.1	0.148982282	0.1605294	0.5667426	0.9916824	0.2041752	0.538968367	0.139986099	0.03249134	0.1055894	0.610438463	0.1578589	0.434678684	0.1209809	0.132841889	0.1774695	0.1773193	0.2116025	0.07062195	0.1996121	0.503603393	0.1413094	0.2083786	0.3693565	0.4670947	0.2144024	0.1646414	0.3753941	0.1054874	0.1344185	0.07935387	0.05220552	0.05872066	0.2588319	0.115769849	0.1595804	0.253287625	0.1070431	0.3677383	0.1620987	0.205895632	0.05618701	0.3501512	0.280121	0.1329291	0.1527026	0.2490296	0.1727765	0.05409959	0.09849987
AL451050.2	0.084102901	0.04531072	0.1454252	0.2062497	0.09220817	0.050709389	0.015804882	0.1834189	0.05960693	0.022973491	0.03564556	0.133845342	0.06829569	0.037495695	0.1001844	0.1401395	0.1791796	0.07973446	0.07512282	0.031588026	0.1063619	0.1470413	0.1158376	0.09588455	0.1452403	0.07435416	0.1513686	0.01488733	0.09485178	0.1045253	0.1326189	0.06629752	0.2045607	0.108923245	0.04504286	0.089365593	0.0805701	0.0188722	0.0686305	0.023246281	0	0.04392577	0	0.112561	0.06896248	0.1686974	0.09753513	0.03054009	0.1668143
AC011389.1	0.052381898	0	0.05434518	0.220215	0.1292177	0.047375073	0	0.06854338	0	0	0	0	0	0.070060448	0	0	0	0.03724582	0.07018324	0	0	0.05494914	0	0.08957981	0.0452301	0	0	0.02781688	0.03544598	0	0	0	0.0546029	0	0.2524868	0	0	0	0.0427452	0.043435517	0.1185315	0.0410375	0	0.03505323	0	0.052535	0.1214958	0	0
AC084357.2	0.347625325	0.0561853	0.2885235	0.219214	0.2286763	0	0.156784431	0.1364636	0.4927506	0.056974257	0.176802	0.110645483	0.2258311	0	0.186343	0.2482471	0.2221827	0.2966122	0.326033	0.235014917	0.5934993	0.0729325	0.05745546	0.2377937	0.180098	0.1843983	0.07507881	0.1107618	0.09409297	0.2221908	0.255807	0.08220893	0.2174188	0.324155576	0.2792657	0.088650669	0.1998138	0.1404092	0.1134691	0.288253885	0.4719709	0.3268077	0.1680726	0.0465252	0.2565404	0.2789131	0.1612581	0	0.04596661
Z97192.2	0.112514292	0.08443146	0.05002772	0.2196133	0.07930135	0.101759825	0.077024718	0.02629081	0.1082229	0.151476323	0.02554673	0.063950206	0.3002063	0.064494486	0.05744075	0.0860882	0.2311484	0.02857235	0.0538396	0.045277499	0.07622826	0.03372247	0.06641551	0.185542	0.03469732	0.0373021	0.08678719	0.04267828	0.09788991	0.2696831	0.07603704	0.123538	0.05864245	0.043715811	0.07747599	0.076856664	0.04619488	0.1785362	0.09837326	0.033320647	0.1363934	0.1385167	0.07771328	0.09680527	0.09884912	0.1531443	0.03728119	0.07879575	0.2072265
SPAG5-AS1	0.363941507	0.09669438	0.2534455	1.079398	0.4550419	0.347190727	0.674561438	0.1304737	0.9010205	1.344131907	0.1838326	1.701877558	0.1862297	0.540113992	1.505483	0.3168629	0.7753701	0.6522633	0.3005892	1.651538984	0.4066713	0.2248831	0.3914012	0.6692792	0.2109362	1.633019	0.9367721	0.38124	1.757649	0.2097825	0.1624701	0.4804453	1.5019	1.778206761	0.2403069	1.350853571	1.045962	0.5000665	0.2034159	2.253040472	0.1861424	0.4804116	1.619005	0.3035966	0.3004678	0.2850041	0.1271984	0.4453518	0.1252545
AL031600.1	0.100628384	0.05421388	0.2087999	1.480656	0.2758157	0.182020019	0.037820806	0.1097295	0.07131916	0.274875799	0	0.507125131	0.272384	0.134589809	0.1498372	0.215583	0.5716981	0.119252	0.1797676	0.188973983	0.1590763	0.2111204	0.08315921	0.05736251	0.2027419	0.2001692	0.1086667	0.01781257	0.4766552	0.2501271	0.1586773	0.0793244	0.8041953	0.052130283	0.1077868	0.342160475	0.04820071	0.3161259	0.02737193	0.111255886	0.1518035	0.3153408	0.1892046	0.1346782	0.165026	0.3700492	0.1555999	0.03654095	0.1108844
VLDLR-AS1	0.289564184	0.2175263	0.3935041	0.2271789	0.3923666	0.225001282	0.112663727	0.450949	0.1156198	0.110290396	0.4433721	0.064905094	0.788217	0.147279377	0.2586993	0.4019188	0.1216444	0.4726835	0.6475257	0.234363212	0.1083131	0.239582	0.1044812	0.1987743	0.5704897	0.1216899	0.2246118	0.4526474	0.09107228	0.5973827	0.6516781	0.4340168	0.3018417	0.193320172	0.212964	0.13780754	0.090839	0.4502597	0.2063404	0.118363637	0.1430444	0.1821214	0.1248833	0.7314222	0.2934509	0.7403423	0.619595	0.08441522	0.9599255
NINJ2-AS1	1.884857995	1.987177	3.556992	1.55406	1.937351	2.121074637	1.706918321	4.043331	1.804193	1.344866835	3.801493	2.241119559	3.927654	2.484764262	2.163004	2.622417	1.303933	3.000083	2.819308	1.989526656	1.284327	3.818109	1.141378	2.190582	2.918302	2.215849	1.877502	2.942404	1.466038	2.873374	3.051878	2.753883	1.620376	2.491620763	1.601229	1.464117274	1.595539	3.055457	2.722615	2.047990777	1.918078	2.091924	2.413564	3.356273	3.677322	2.688884	2.964773	1.669808	3.018756
ATP2A1-AS1	0.295153578	0.10601	0.034024	0.1723381	0.1348327	0.563543969	0.092443651	0.2574785	0.09297181	0.241871844	0.06254787	0.026095633	0.1065241	0.131588664	0.2343937	0.1873563	1.082966	0.1399114	0.1537892	0.110856093	0.2799525	0.2408149	0.08130489	0.1402085	0.2548557	0.1087254	0.2833163	0.139323	0.08876695	0.1921462	0.08618836	0.3296113	0.1367414	0.127419645	0.1317291	0.104540883	0.1649407	0.3090768	0.3211389	0.027193763	0.1484185	0.0770773	0.1849856	0.1536209	0.5647116	0.1973442	0.4944234	0.1429046	0.3252354
MZF1-AS1	0.463812765	0.2863216	0.7618946	0.5822564	0.6780158	0.844786306	0.261483469	0.3751064	0.4337301	0.380084326	0.610214	0.369066807	0.8055885	0.224014035	0.4604163	0.6440372	0.5077962	0.4626238	0.7163751	0.275820517	0.3177239	0.6216955	0.2981179	0.3690489	0.6452299	0.3929647	0.3617342	0.472081	0.2746228	0.5558514	0.5315975	0.3313424	0.5842032	0.265305903	0.3984806	0.394268472	0.3378759	0.5507401	0.4152823	0.336522814	0.3134016	0.353271	0.4412284	0.5776461	0.5506659	0.6137639	0.5304185	0.154388	0.9369877
EP300-AS1	0.543877697	0.8452383	0.5642624	0.307795	0.6880303	0.264865016	0.212276514	0.4379577	0.2075591	0.342842901	0.159586	0.26632392	0.339735	0.111912751	0.4485281	0.4481484	0.6239265	0.3867209	0.3363267	0.188560473	0.3571385	0.3949845	0.1037216	0.2504118	0.5779951	0.3883662	0.2710723	0.3554718	0.3114127	0.5348138	0.4398058	0.272081	0.4797169	0.26008106	0.2352676	0.426764707	0.3907738	0.5632752	0.5121006	0.346913866	0.09466958	0.4588657	0	0.643921	0.3602045	0.3776312	0.4366671	0.2734575	0.5255482
AC032044.1	0	0.02236028	0.08611864	0.2326439	0.0455036	0.10009784	0.01559903	0.07241196	0	0.09069708	0.03518129	0.04403402	0.1123436	0.037007328	0.07415967	0.09879587	0.05894861	0.05902197	0.03707219	0.06235321	0	0.05805047	0.04573155	0.04731785	0.04778288	0.03669286	0.1493971	0	0.0748931	0.04421308	0.02908701	0.03271701	0.173054	0.021500913	0.1111405	0.194043612	0	0.1490112	0.06773661	0.022943508	0.1252214	0.130061	0.0891847	0.05554745	0.03403214	0.1942503	0.128353	0.03014232	0.05488053
ABALON	0.271268317	0.4546787	0.7296476	0.4223777	0.5204698	0.808712169	0.413484952	0.4798577	0.6266192	0.633962103	0.6004113	0.47967695	0.6363737	0.860016855	0.6373003	0.502234	0.8240879	0.6143702	0.5317219	0.430181447	1.162603	0.6534415	0.3570209	0.5326304	0.5465402	0.4996342	0.4773797	0.4748457	0.707057	0.5030332	0.5597759	0.4811361	0.6597969	0.484047344	0.5004184	0.531647796	0.4475599	0.4937316	0.5985002	0.541517414	0.579733	0.6611717	0.510047	0.5445869	0.4325104	0.3627483	0.2679867	0.4706352	0.5181207
PCAT19	1.644149646	2.100439	1.465739	1.158907	1.521957	1.625011367	1.839966622	0.7278763	2.016548	1.496601062	3.041914	0.814742744	1.666914	1.804002433	1.033507	1.48699	1.253257	1.785095	1.840142	1.663983061	1.480098	2.628405	1.724847	2.138245	1.479178	1.230529	1.791434	1.618128	0.6328988	2.663925	1.873296	2.092528	1.134022	0.967779102	1.86261	1.283597316	1.170704	1.67016	2.410196	0.836782326	2.539699	2.194355	1.074975	1.620716	1.774008	2.08341	1.695514	1.383551	2.336794
AL109917.1	0.31654624	0.06821614	0.4816687	0.3770513	0.433816	0.324461733	0.237945467	0.1656843	0.1944352	0.276696169	0.1073301	0.100753337	0.06854697	0.056450472	0.5279033	0.241123	0.4271171	0.2250782	0.4523953	0.428007299	0.08006491	0.2213735	0.1569561	0.252623	0.6013207	0.4057882	0.1367329	0.6051554	0.2284818	0.4496135	1.1425	0.1621948	0.7039314	0.262377582	0.1356257	0.282537313	0.0606499	0.4972179	0.137766	0.524965685	0.2148874	0.2810571	0.2890874	0.5648755	0.8176164	0.2963067	0.4160494	0.1609254	0.4883318
Z82243.1	0.202107747	0.2939928	0.2935559	0.2549	0.06647565	0.146231727	0.136730609	0.2644644	0.08594487	0.29812111	0.07709388	0.321643846	0.1312971	0.108127119	0.07222598	0.1154638	0.2583519	0.2586734	0.2437124	0.182182106	0.0766795	0.4240262	0.100213	0.1036891	0.2792217	0.1072083	0.2182524	0.08586184	0.02735261	0.3014217	0.2124643	0.2150815	0.1685417	0	0.1623638	0.128852716	0.08712813	0.3265329	0.1319408	0.033517894	0.2744017	0.09500225	0.09771664	0.5139412	0.4225957	0.6080954	0.2343868	0.08806911	0.3206972
AC129507.3	2.052245896	0.6261614	2.411605	0.8803775	1.72196	1.155318739	0.885454243	2.589521	1.127983	2.127954161	1.531041	1.116452917	2.63583	0.952300291	2.132842	2.602108	1.271527	1.578358	1.066201	1.392156635	0.2383531	2.526276	0.9172106	1.145994	1.970952	1.402427	1.967427	1.768185	0.8077258	2.855464	2.135394	1.200944	1.855482	1.057736568	0.5215204	1.415206456	1.324068	2.170985	3.007614	1.597551653	1.990239	1.460135	0.9112371	2.116056	2.73025	2.604309	1.40858	0.7528317	3.489031
NFE2L1-DT	0.117336881	0.0526797	0.1555499	0.1849828	0.08040313	0.159182185	0.033075475	0.2047187	0.1155015	0.085471097	0.1782035	0.165987087	0.1852731	0.052312438	0.0931821	0.1768961	0.1458239	0.1622282	0.1266433	0.102830711	0.01854896	0.1846314	0.04848355	0.05016531	0.1576037	0.1599261	0.1478282	0.1419296	0.1014555	0.1944391	0.1336287	0.1657212	0.3057799	0.116506649	0.04713145	0.074807502	0.08898971	0.1579783	0.06383361	0.081080619	0.0442523	0.1532085	0.1628389	0.1919383	0.2285073	0.2288219	0.1738761	0.04260827	0.3103098
WARS2-AS1	1.386173486	0.5714195	1.572498	1.048511	1.407508	1.32649338	0.785429147	1.305424	0.8236567	0.610997268	1.989508	0.860682893	2.109156	0.744408298	0.9725978	1.889805	0.9210153	1.918992	1.876007	1.072813119	1.04253	1.60099	0.8822915	0.9009233	1.83769	0.933048	1.440202	1.756635	0.8953647	1.627684	1.628316	1.605949	1.37197	0.682742543	0.7395787	0.975246622	0.6966688	1.581167	1.131159	0.307674872	1.124769	0.937882	1.111355	1.962968	1.287321	2.176615	1.737466	0.7207171	2.448551
MIR34AHG	0.127462619	0.03433546	0.3085599	0	0.0698733	0.115279345	0.047906354	0.3335778	0.09033761	0.034817601	0.1350571	0.033808342	0.1380079	0.113653616	0.07591753	0.2123892	0.1357783	0.0302105	0.2561688	0.047873409	0.08059868	0.04456986	0.03511167	0.1453184	0.2934931	0	0.0458815	0.06768775	0.02875063	0.02263055	0.06699708	0.1004776	0.08857803	0.033015846	0.1365299	0	0.03052712	0.0858056	0.1040133	0.03523103	0.04807111	0.09985792	0.03423702	0.0852962	0.1045165	0.1278352	0.09854661	0	0.0280907
AC004223.4	0.172765598	0.09307805	0.3584818	0.5447336	0	0.104168083	0.194799933	0	0	0.047192532	0.1098356	0.09164912	0.09352944	0	0	0.08225054	0.06134561	0.1637919	0.1157389	0.064888657	0	0.06041096	0.2855467	0.09848383	0.04972586	0.1527396	0.06218877	0.09174544	0.3896923	0.06134787	0.1816186	0.1021421	0.420212	0.26850236	0.2313195	0.110145786	0	0.1550704	0.09398795	0.143258708	0.06515663	0.09023306	0.0464056	0	0.2479118	0.1155137	0.2003583	0.06273597	0.152299
LINC01730	0.113400907	0.03665707	0.02353024	0.02383703	0.01864946	0.082049356	0.025572787	0.1187109	0.1125202	0.018585908	0.1153512	0.018047158	0.07366969	0.030334595	0.04052537	0.06478571	0.04831968	0.0161266	0.01519388	0.076665602	0.08604841	0	0.01874288	0.03878604	0.09791806	0.03007683	0.0489838	0.02408817	0.01534731	0.1087233	0.1072907	0.1072714	0.02364182	0.017624117	0.01822018	0.043378886	0.09777368	0.0610716	0.1110463	0	0.1026429	0.03553663	0.01827599	0.01517726	0.04184378	0.04549294	0.05260495	0.04941481	0.1649454
AC135803.1	1.928859105	0.7110175	1.334102	2.027245	1.419108	2.540226278	0.83942107	0.7970442	1.558923	3.521815771	1.333838	0.942444934	1.099178	0.678904346	3.20466	1.159951	1.261657	2.069286	1.337519	2.364014354	0.353065	1.31343	0.6711611	2.748832	1.022681	1.907217	1.425169	1.365735	1.831899	0.8110948	1.74311	2.080686	2.680857	2.051072892	1.549554	0.86297111	2.066659	2.004662	1.32548	2.58153037	1.186888	1.643679	1.990595	0.8831554	0.6867565	3.767178	1.138083	0.6266935	1.096283
DHCR24-DT	0.274919375	0.2019733	0.1037176	0.05253495	0.08220388	0.135622759	0.112720833	0.3924444	0.1594193	0.10240471	0.1588907	0.03977452	0.2029528	0.066855068	0.02232868	0.2498696	0.1863624	0.1066253	0.284632	0.084482486	0.09482197	0.1048703	0.08261569	0.06411104	0.1294822	0.03314349	0.08096735	0.3052585	0.0507364	0.2795538	0.2627337	0.2807462	0.02605236	0.116526514	0.1003896	0.031867887	0.08978563	0.06729851	0.1427634	0.020724136	0.2544941	0.1566399	0	0.133798	0.5840626	0.2005258	0.4347644	0.08167978	0.4296225
ANAPC1P2	0.366636085	0.3292107	0.887548	0.613685	0.8262716	0.773714355	0.895692308	0.9239725	0.6544344	0.767817129	0.5870378	1.156158857	0.9262603	0.563021289	0.7764293	0.640012	0.8100409	1.351748	0.7368492	0.688520264	0.7470261	0.9116563	0.3927619	0.8127714	1.066987	0.765325	0.4399149	0.8725374	0.5880811	1.092149	0.6709225	0.3532415	0.9483763	0.46428533	0.7417996	0.588695846	0.6439313	0.8866984	1.085935	0.608035539	0.7220909	1.010636	0.8097249	1.172217	0.5094064	0.694559	0.1417307	0.6804715	0.9875638
AL353622.1	0.43252097	0.1112151	0.8566701	1.859656	0.3637363	0.684563721	0.53201915	0.6431448	0.5085845	0.708882781	0.2749748	1.587862235	0.6385969	0.170918678	0.5884096	0.3790714	1.005248	0.6570202	0.4938987	0.819632143	0.1585038	0.8249434	0.4142996	0.4202652	0.5517142	0.6778653	0.8067595	0.3810698	0.6186189	0.6387748	0.4030159	0.5695451	2.151831	0.5270653	0.07896975	0.983931264	1.066487	0.6882094	0.3288853	1.018892268	0.2669244	0.4851709	0.6257717	0.5130928	0.4110802	1.035169	0.5129997	0.503307	0.4809359
CTB-178M22.2	1.482418136	0.1843056	0.630966	2.117325	0.4375763	1.753254454	1.328615583	0.5968588	1.616379	1.495149476	0.3624792	1.119103172	0.1234663	1.372655506	1.528161	0.5157419	1.376678	0.9729824	0.4838178	1.370530992	2.235291	1.116462	0.9109488	1.20256	0.3282104	1.537416	0.9030354	0.4440747	1.234619	0.2227062	0.2197717	0.9663226	3.724504	1.270092672	0.8550084	1.187443101	1.447459	0.8444089	0.5273041	1.229233765	0.6020835	1.548493	2.266586	0.4578524	0.2571355	0.3812182	0.1763259	1.573513	0.3015702
AL049840.4	0.813591187	2.200054	1.785564	1.151083	0.8748457	1.471651215	0.67037533	1.535495	0.7984011	0.846221568	1.233418	0.697193306	1.448405	0.920761704	0.5311742	0.9385446	0.8333365	0.7564987	1.320674	0.740431612	1.691781	0.6565119	0.4396142	0.5083764	1.350981	0.5187146	1.182706	0.3988149	0.5717187	1.216716	0.789491	0.8510171	1.076419	0.729482679	1.432894	0.758101053	0.6295281	1.137521	0.5362389	0.389213511	1.345362	0.8335113	0.630387	0.9213665	1.00069	1.380871	1.197559	0.5113341	1.4689
AL136985.2	0.142948732	0.08664088	0.2595363	0.1126801	0.1469298	0.19392787	0.080590128	0.3741059	0.1519698	0.087857498	0.2953584	0.142184616	0.1741221	0.14339475	0.1596397	0.280728	0.07613736	0.2286963	0.2872921	0.040267353	0.1694832	0.2624207	0.1476659	0.1833456	0.3394371	0.1895684	0.1543677	0.3605796	0.04836554	0.4187709	0.8640745	0.2535415	0.1490098	0.138851688	0.05741912	0.113920252	0.05135403	0.3608647	0.3207888	0.118534308	0.1617346	0.08399264	0.1439875	0.2630631	0.2857109	0.6451495	1.326235	0	0.9451078
LINC01702	3.84262308	0.07573998	0.1944705	5.713175	0.8477275	0.550967459	2.615475577	1.165069	7.273506	5.222640185	0.387296	2.647491492	0.07610729	4.199333988	5.06582	1.338587	5.141604	1.765982	0.4395053	3.484902564	1.511225	1.720528	0.735796	1.041804	0.0404632	5.002595	1.771161	0.6967856	6.151789	0.8736057	0.1477877	3.435447	5.764085	10.815117102	0.1505845	4.152784077	3.669988	1.324939	0.7265637	6.178382907	1.060392	2.055898	5.475405	1.066203	0	0.7049734	0.1086911	2.246194	0
AC010680.2	0.207721321	0.226254	0.1405479	0.05695215	0.193084	0.253211599	0.096740512	0.1181782	0.2176296	0.207228047	0.09760855	0.194034651	0.06600519	0.277825916	0.09682443	0.1096415	0.1539291	0.1220122	0.1331061	0.162819341	0.2312881	0.1042139	0.1268797	0.115836	0.1559658	0.1736628	0.09752798	0.08153224	0.1711185	0.1298825	0.07595324	0.1388271	0.08472863	0.17545029	0.2394272	0.155463206	0.1427579	0.1823926	0.1326575	0.074888822	0.1634917	0.1556595	0.09460867	0.1329605	0.1388534	0.2355017	0.094264	0.1869336	0.1492775
AC020915.2	1.447369107	0.7987939	1.670091	1.335684	1.526866	1.653841418	1.134414679	1.81078	0.9657584	1.278659691	1.651806	0.904510481	1.588135	1.218166992	1.293093	1.552919	1.240957	1.44582	1.565581	1.272852823	1.828203	2.103408	1.178601	1.273816	1.469227	1.067372	1.30376	1.668448	0.8743037	1.790053	1.191252	1.298175	1.184911	1.207004699	1.49172	1.039795739	1.075438	1.83937	1.820617	0.866464781	1.653554	1.404943	1.31992	1.819001	1.385094	2.209264	1.252757	1.169095	1.657123
TEX41	0.248864458	0.05746139	0.2832208	0.5791648	0.1691381	0.084978133	0.339302208	0.198545	0.2420721	0.546264995	0.05166215	0.582968257	0.1041383	0.106988977	0.3777474	0.3572529	0.7736603	0.2726529	0.09016435	0.566545456	0.204735	1.002955	0.2717668	0.3126786	0.04823983	0.497565	0.4867558	0.1254143	0.1847273	0.1812488	0.2055562	0.1471331	0.3361824	0.52095663	0.2560276	0.354561463	0.5127047	0.3453194	0.5564002	0.525377067	0.3059912	0.4167931	0.5299939	0.1384973	0.04841296	0.5768628	0.09276784	0.2655759	0.1217239
AC156455.1	0.156630745	0.3206643	0.04333368	0.5377587	0.180312	0.273875014	0.223702527	0.04782314	0.3848352	0.248153848	0.1327705	0.290814521	0.110233	0.307255817	0.1679224	0.09693973	0.3559453	0.2227426	0.1399065	0.223548687	0.2971278	0.2738454	0.172586	0.3750023	0.2254094	0.27695	0.2480758	0.09426748	0.2402428	0.1612936	0.06037422	0.117297	0.1632719	0.146055898	0.3355459	0.279605468	0.2550873	0.09841166	0.06816821	0.181831369	0.09451447	0.3926691	0.2271872	0.1187904	0.3210842	0.06283542	0.1695368	0.1933817	0.124268
LINC01802	0.913928914	0.02954294	4.665061	2.190044	1.082168	0.793509833	4.431108747	0.0717543	0.6995551	1.617720287	0.7437177	2.123525883	0.6827828	0.146684878	3.135408	0.8354012	2.492297	0.8058059	0.6367485	1.318120629	1.456324	2.914511	1.299065	3.094614	0.2840934	3.248125	4.974151	0.2523731	0.4452774	1.032005	2.882284	0.1945192	1.48618	0.909040493	1.262836	0.955579626	2.574084	0.6644602	1.073943	2.576648018	0.5790593	2.147995	1.119413	1.810302	0.2248203	0.8799362	0.2543746	1.154918	4.205549
LINC02086	0.550091397	2.09457	1.146559	0.54169	0.8639078	0.752991057	0.542019791	2.195102	0.4987535	0.592928046	0.6868376	0.548136806	1.062425	1.279266016	0.5844351	1.090022	0.5965376	1.0078	1.278188	0.485807144	1.306751	1.122911	0.6552722	1.144128	1.643196	0.5849078	0.5137586	1.955365	0.4627823	1.546831	1.221681	0.6621675	0.3719451	0.49292709	0.7444915	0.533960578	0.4771345	0.9040947	2.167618	0.3123124	0.9027351	1.094865	0.5990147	2.036231	1.377569	0.9890824	1.431071	0.4103043	1.585836
AC103974.1	0.700023538	0.6894592	1.429826	0.873679	0.8634229	0.692467462	0.579644958	0.9446281	0.5736541	0.734993985	1.084783	0.78331685	1.954059	0.731466353	0.8794794	1.062293	0.6990873	1.539906	1.333602	0.887356093	0.7884653	1.376872	0.7412017	1.010079	1.492231	0.6382207	1.322899	1.126838	0.8141626	1.17684	1.057849	1.345066	0.592885	0.934945287	0.7381051	0.725231442	0.6915754	2.002785	0.8568604	0.562325943	0.6682654	0.8054901	0.7579935	1.917701	1.735464	0.877587	1.166999	0.4766211	1.692192
AC053527.2	0.614053494	0.2706737	0.4054071	0.5867041	0.6885325	0.201949218	0.236034956	0.5843698	0.3560752	0.434584658	0.6920442	0.510826774	0.9519522	0.410646278	0.6234104	0.7374931	0.564917	0.6747747	0.6731443	0.408845901	0.2912142	0.7905457	0.4613212	0.5966539	0.578417	0.5552139	0.5123992	0.4594862	0.3966328	0.9217405	0.9389372	0.6435699	0.7564693	0.759123459	0.3587647	0.391486529	0.5414663	0.7891609	0.7744058	0.439744978	0.4105343	0.5685342	0.5397953	0.65373	0.7380999	0.5038759	0.9387104	0.182438	1.144132
TTC28-AS1	0.793548475	0.6441469	1.23952	0.9436185	0.9039349	0.744872086	0.525096684	0.780522	0.5273452	0.876233309	1.283154	0.76082833	0.9974572	0.579141764	0.768965	1.108139	0.7191806	1.089538	1.103482	0.818468015	0.6504219	1.136494	0.4965876	0.7782754	1.085033	0.7582055	0.9580911	1.24357	0.6135222	1.239785	1.454762	0.6906788	0.784822	0.789688489	0.8220759	0.883392686	0.6857172	1.274235	1.054267	0.542241317	0.9238292	0.8972259	0.8174729	1.025399	0.9477783	1.217731	1.039167	0.4563059	1.210564
LINC01550	0.993554776	0.1214947	0.7120613	0.6320358	0.9728513	1.111411123	0.86968458	0.3870357	0.8408346	0.859726923	1.043056	1.016850904	1.239417	0.778090143	1.410314	0.8705622	0.5082982	1.587213	0.6743589	1.215248074	0.8958853	1.004536	0.5941975	0.5477385	0.7986398	0.8559943	1.302329	0.8001039	1.302625	1.122823	1.004956	0.6357139	1.481979	1.092062588	0.4594757	0.966822676	0.951037	0.9152597	0.5280677	0.785922986	0.4474311	0.7706983	1.203563	1.237888	0.2874203	1.058737	0.5950699	0.6729157	0.9205107
AC016065.1	1.283749284	1.037436	1.203411	0.7122836	1.050243	0.825107788	0.576786624	1.479441	0.7666688	0.801018433	1.259428	0.684463367	1.804474	0.688545682	1.001366	1.284387	0.7913458	0.9962052	1.545395	0.925160971	0.8591423	1.96873	0.8293247	1.01968	1.27728	0.7215825	0.8374077	1.145432	0.6878985	1.516802	1.462564	0.8475869	0.8355136	0.835523702	0.7538462	0.78521106	0.7819062	1.390612	1.70165	0.697055663	1.334489	1.015937	0.8664276	1.290781	1.807398	1.836487	1.972444	0.6034115	1.602721
AC137056.1	0.608100429	0	0.1298896	4.060278	0.7794566	2.070498996	2.500631013	0.03510524	4.525331	5.203098033	0.1137057	3.557940582	0.058095	1.459210369	6.695159	1.072873	5.201236	2.75964	0.119817	4.675382502	0.8142803	1.613521	2.867398	1.636361	0.1081037	5.04012	3.167497	0.3229256	3.751836	0.09526423	0.0752072	1.089134	14.67255	5.69824465	0.4454145	3.626052838	7.96732	0.5418033	0.01459495	5.650477235	0.1416501	3.208718	4.107481	0.5984299	0	0.3408141	0	1.967879	0.05912449
AC025164.1	0.201548482	0.4418049	0.3972949	0.1191537	0.2983127	0.045570963	0.072437134	0.1780195	0.07142254	0.088775937	0.502927	0.074174317	0.6771734	0.104458292	0.1305473	0.2752667	0.07514413	0.3708141	0.5670887	0.158968231	0.03584405	0.2616402	0.1165916	0.08186006	0.522092	0.08519523	0.2720605	0.4000258	0.07160191	0.3314515	0.4052136	0.2785343	0.2311036	0.148786655	0.09310085	0.12046515	0.08326674	0.2696618	0.1665255	0.098186361	0.06556015	0.09276563	0.109627	0.4130499	0.6243926	0.333527	0.482085	0.09880358	0.5729926
MIR1915HG	2.001977997	2.459308	1.544713	1.496126	1.658595	3.81231615	2.075815971	1.490832	1.74686	2.81948373	2.810935	2.501603842	1.139627	1.581014198	3.361463	1.781684	2.068288	2.289036	1.570306	2.119730262	2.266241	1.820434	1.824864	1.978486	2.123887	2.441422	2.243377	1.35696	2.474551	1.374444	1.459447	1.921128	4.257618	2.99409682	1.725482	1.953008514	3.440625	1.808216	1.62136	3.203326522	0.9902573	1.769385	3.283187	1.067044	4.275111	1.341916	1.674203	1.47404	1.553081
JPX	3.960353123	4.987445	3.114076	2.237779	2.386456	3.523220104	2.108550503	2.998018	2.032443	3.337440498	4.368381	2.532761835	3.096761	2.82465307	2.542731	2.735652	4.181922	3.414804	3.173901	2.652124135	1.822892	3.511122	1.777394	2.152941	3.199618	2.296648	3.017483	3.034252	1.86746	3.227422	3.359691	2.775503	4.276836	3.718477674	3.726277	3.830031285	1.802872	4.977384	2.593872	3.283958595	2.487167	2.686487	2.380428	3.083726	5.872411	3.699048	3.495989	1.886642	3.183761
AC103563.2	2.241804861	0.414096	7.708459	2.962021	2.212069	0.608257851	0.343048012	2.137244	0.1134895	1.495932113	2.076757	0.968379647	2.990749	0.128502833	0.6866912	2.469996	1.398721	1.366304	1.630555	0.793880651	0.394893	1.075052	0.317593	0.7941393	4.286252	0.2972921	1.348778	0.8503486	0.7801678	1.70582	2.844851	0.7763029	1.569033	1.070111582	0.463104	0.673789629	0.1840831	3.320116	1.933916	0.424896849	0.5072831	1.078867	0.8774311	2.035965	3.545157	3.051342	1.782753	0.2442184	1.482173
AL354733.3	0.392192675	0.9508281	1.118953	1.700314	0.5240497	0.576396726	0.276382812	0.3528226	0.590669	0.602612329	0.3740042	1.053259887	0.7165794	0.131138788	0.4379857	0.6651748	0.7311139	0.4531575	0.3941059	0.44190839	0.2324962	0.7199747	0.3241077	0.7964564	0.4233073	0.4875917	0.6352823	0.1822362	1.028388	0.7833651	0.2061449	0.3188231	0.6132325	0.380952066	0.2363018	1.18769165	0.1408944	0.9570624	0.5600718	0.447163078	0.5546667	0.4224758	0.4345468	0.426481	0.2713408	1.720858	0.5116843	0.3204361	0.6806593
AC139768.1	3.044624925	1.359271	3.931856	1.812543	2.345969	1.752297396	1.884512199	4.9173	1.614609	1.552833997	3.302732	1.660298313	4.114879	2.021844679	1.826079	3.025684	1.859769	2.770417	3.266295	1.679301094	1.534785	3.618199	1.618734	1.511036	2.77601	1.623496	2.598078	3.425844	1.483955	3.09595	3.167067	3.083979	1.597956	1.455932617	2.85641	1.561011912	1.927492	3.353871	1.893784	1.218177611	2.938869	2.185087	1.78429	4.20307	2.068798	3.48059	5.456826	1.298872	4.194837
PTOV1-AS2	1.196130151	0.4531072	0.6980408	2.632139	0.7991374	1.470572292	0.094829293	0.2934702	0.5695773	0.964886603	0.2614008	0.728713531	0.5311887	0.599931113	0.5176195	0.5605579	1.313983	0.4119614	0.3004913	0.821288687	0.4077206	1.293964	0.2316752	0.7351149	0.9198555	0.7063645	0.9283939	0.0992489	0.5691107	0.9954786	0.4813573	0.2430909	1.129954	0.377600581	1.020972	0.798332634	0.1745685	1.094588	0.4727879	0.294452893	0.845826	0.8199477	0.496989	0.5628048	0.3448124	1.255859	0.4985129	0.1832406	0.5560476
MIR29B2CHG	0.282299761	0.3575101	0.9623214	0.6229395	0.2783543	0.118263566	0.090943989	0.2806467	0.08314871	0.341499579	0.153056	0.470658798	0.1260331	0.096436674	0.1604968	0.3578122	0.2291177	0.1538042	0.2562507	0.216187686	0.1147546	0.1307611	0.1020023	0.1745074	0.512839	0.2228367	0.3919503	0.07073791	0.2943976	0.3248124	0.2807069	0.1134347	0.3503206	0.225064873	0.1374462	0.324896626	0.0816593	0.5437919	0.2323596	0.207738099	0.1507119	0.2470119	0.2698258	0.2674195	0.6891774	0.3247969	0.40817	0.1131613	0.1737153
AC073346.1	0.546772306	0.5558923	0.2378855	1.223473	0.3190709	0.255231023	1.292676065	0.4269734	1.112553	2.08134738	0.1906248	2.919244296	0.4010377	0.778485334	1.63881	0.3652713	0.8642714	1.555116	0.3072135	1.371281686	0.3680475	0.4070495	1.020311	0.8747254	0.3198235	1.660691	0.9332906	0.1592286	2.697361	0.2254704	0.5098948	0.7090899	2.132737	2.508168721	0.07084694	1.686734354	1.850214	0.2612163	0.1583229	0.819023954	0.1596458	0.5941731	1.776598	0.2360596	0.7484401	0.2299618	0.3272766	2.401792	0.4431283
AC011611.3	0.06720349	0.05430916	0.06972229	0.1765784	0.05526008	0.030389986	0.018943637	0.02198447	0.02381483	0.110143554	0.02136228	0	0	0.044942115	0	0.09598305	0.03579392	0	0	0	0.06374236	0.03524857	0.02776845	0.1149267	0.0870421	0.04456023	0	0.01784387	0.04547551	0	0.05298539	0.03973191	0.07005292	0	0.0539881	0.042845226	0.04828542	0	0.02742003	0	0.1140527	0.02632458	0.05415345	0	0	0	0.116905	0	0.04443169
SPON1-AS1	0.159328274	0.193137	0.08264997	0	0.06550622	0.360247954	0.044912207	0	0.056461	0.065283002	0.2025856	0.126781283	0.1293824	0	0.07117268	0.1137799	0.08486143	0.05664469	0.106737	0	0.07556126	0	0.1316688	0.06811798	0.06878744	0	0.08602781	0	0.1078149	0.1272968	0.1256195	0.09419773	0.0830419	0	0.1279968	0.101578891	0.1144767	0.2681425	0.06500833	0.132116364	0.2704	0	0.1925832	0.05331013	0.09798419	0.159794	0	0	0
AC105389.2	0.043952627	0.1420778	0.2279999	0.09238904	0.1445654	0.159005993	0.049558297	0.2012969	0.1246036	0.180091041	0.1955999	0.069948294	0.1784585	0.17635906	0.1178031	0.2511005	0.1872804	0.09375673	0.4122257	0.099048432	0.08337794	0.2305338	0.07264483	0.03758234	0.2277101	0.08743023	0.1423908	0.1400436	0.05948406	0.2809309	0.1848195	0.2338702	0.1374487	0.068308646	0.07061892	0.224174104	0.03157977	0.05917627	0.2869333	0.109337681	0.2486437	0.2066026	0	0.1176499	0.4595121	0.3967298	0.1019448	0	0.1743561
AC084018.2	0.15401122	0.08297407	0.2739147	0.4162291	0.1206098	0.139290348	0.062019158	0.09596598	0.05197791	0.066109369	0.04662499	0.186743431	0.232263	0.058854002	0.1703558	0.1833048	0.1484343	0.1407969	0.1866976	0.066108275	0.0973862	0.1461727	0.06666772	0.1066058	0.1709791	0.1021193	0.1187956	0.06231323	0.2183592	0.101564	0.1619032	0.1214056	0.3210826	0.096881941	0.05302514	0.201053731	0.01580806	0.1974812	0.0957545	0.109463501	0.04978596	0.1206569	0.1241043	0.176678	0.1578572	0.1544614	0.1871138	0.1038621	0.2375911
NCOA7-AS1	0	0.0925207	0.1187784	0.2406541	0.06276045	0.17257387	0.258177956	0.9987358	0.1622831	0.281459651	0	0.273300969	0.6507857	0.255210216	0.1022841	0.2452741	0.3252175	0.08140555	0.0511315	0.172000272	0.2171821	0.08006562	0.06307485	0.261051	0.03295207	0.4048666	0.6181639	0.101329	0.1032957	0.3049026	0.120354	0.2933103	0.03978055	0.266894561	0.1532896	0.07299082	0.08225869	0.1027612	0.1868503	0.094933914	0.08635529	0.1793855	0.1230072	2.119636	0.2112234	0.07654801	0.04425746	0.2078677	0.2523117
AC012404.1	0.160667167	0	0.04167225	0	0	0.072655049	0.02264481	0.02627976	0.02846773	0.032915799	0	0.031961668	0	0	0	0.02868401	0	0	0	0	0.07619623	0	0	0	0	0	0	0	0.1087209	0.04278885	0.02111253	0	0.04186987	0	0	0	0	0	0	0	0	0.03146783	0	0	0.04940379	0	0.04658191	0	0
AC018645.3	5.346948857	7.823684	4.66482	2.213814	3.863757	5.495307768	4.247629057	4.478918	3.38766	4.182538114	3.682594	3.062090303	3.684109	4.280069981	3.61895	4.570481	4.746487	4.896406	4.993121	3.468793615	5.263674	3.611858	3.749212	5.091531	3.427713	2.444157	3.630665	2.817933	2.220255	3.818905	3.08726	2.945675	1.773437	3.90314447	4.913775	4.106197546	3.725343	3.844891	4.429381	3.560424048	6.370441	5.775681	2.578657	3.279928	4.882602	5.200075	3.94604	2.603543	4.151116
AC112722.1	0	0.0526438	0.1351686	0.3423274	0.02678278	0.029458095	0.055088226	0.063931	0.02308457	0.160149103	0.08282886	0.259178091	0	0.087127985	0.02909956	0.09303979	0.104089	0.1852774	0.08728069	0.110100685	0	0.2050062	0.08075085	0.1949544	0.1124973	0.06479072	0.03517321	0.0172967	0.04408103	0.0520464	0.05136063	0.03851355	0.06790479	0.101241094	0.07849889	0.062297105	0.07020716	0.1973383	0.07973765	0.13504228	0.1474072	0.1275868	0.05249287	0	0.08012336	0.09799971	0	0.0709654	0.1076731
AC109460.1	0.090551928	0.0836317	0.1476292	0.4214703	0.117007	0.245690079	0.065636243	0.1523444	0.1100187	0.095406823	0.1562568	0.102934736	0.09454194	0.051905407	0.0693428	0.06466517	0.206699	0.09198055	0.1126588	0.160333812	0.1349673	0.1899798	0.05345146	0.08848886	0.1675472	0.1200835	0.167632	0.130521	0.1313036	0.1309142	0.1495875	0.07647989	0.2427206	0.100521858	0.1143138	0.189687239	0.06506117	0.09579109	0.06333694	0.096539698	0.08781597	0.08107544	0.08339192	0.0519395	0.1670637	0.2075808	0.1800243	0.112738	0.1539477
ZNF337-AS1	0.28095566	0.1746529	0.5082319	0.3255722	0.5035143	0.348574508	0.233529938	0.4218426	0.2399699	0.23318872	0.3389149	0.315281261	0.7897494	0.216794059	0.4762724	0.4218517	0.3453291	0.6915177	0.3933263	0.397742527	0.1639913	0.3891886	0.2202748	0.2309954	0.4416496	0.4036319	0.5173337	0.4131656	0.3095513	0.5333612	0.4430289	0.4131355	0.5444345	0.369468959	0.2257065	0.358243565	0.2950341	0.5625536	0.296873	0.340495829	0.3015765	0.2963004	0.4440879	0.547162	0.3433508	0.4118277	0.3968413	0.1216425	0.4715301
AC004908.2	0.532944749	0.8882954	0.5529197	1.505346	0.4382298	0.331377909	0.2441221	0.4358594	0.2832887	0.518624548	0.4023477	0.47708636	1.136041	0.62370887	0.2083103	0.6660287	0.4967498	0.4499996	0.3793441	0.337782764	0.4739034	0.8735382	0.192686	0.5981091	0.3738969	0.3533766	0.395668	0.2476381	0.3155557	0.9757945	0.8753974	0.3150865	0.4166562	0.543553557	0.294348	0.615844148	0.2153917	1.053884	0.2174495	0.248581312	0.3014913	0.4436197	0.3757721	0.4903789	0.7988955	0.7015345	0.6180624	0.1451453	0.4844912
MAST4-AS1	0.196853466	0.7158744	0.3318763	0.07758539	0.384438	0.289311098	0.138724963	0.5312773	0.03487938	0.060493902	0.1564368	0.058740363	0.2997276	0.098733837	0.1758707	0.2284384	0.2096962	0.3849215	0.2802362	0.138629563	0.1633757	0.4388152	0.1016747	0.1262418	0.488683	0.09789486	0	0.6533566	0.1998113	0.4456208	0.5690872	0.3782457	0.1795501	0.133848023	0.2372141	0.125502877	0.176798	0.2153422	0.2811171	0.081616287	0.08352123	0.1349431	0.07931355	0.2305303	2.451496	0.1974288	0.8846365	0.08041832	0.6344811
AC087289.5	0.132480833	0.08759597	0.1249511	0.1835414	0.07922642	0.239635804	0.054319016	0.04333884	0.1408413	0.108565119	0.1301652	0.08145947	0.07335065	0.088596126	0.1075996	0.1290103	0.05131778	0.04281803	0.07261478	0.081422491	0.1656398	0.08212085	0.09952914	0.1853667	0.129992	0.09183617	0.09104045	0.083144	0.1303966	0.1571665	0.07913041	0.124608	0.08160338	0.07954999	0.09191581	0.099819257	0.06922684	0.08107615	0.2260447	0.084887365	0.2725291	0.1320955	0.1067548	0.06850561	0.1481336	0.07247348	0.06285256	0.05248087	0.1592544
AL512408.1	0.544902697	0.3862739	0.6744237	0.3617031	0.6131382	0.328546134	0.285641636	1.294699	0.4878231	0.297690491	0.3889643	0.403164479	1.405093	0.473083178	0.5039026	0.8328689	0.356418	0.7001284	0.7941233	0.549347368	0.489637	0.5916649	0.3239051	0.3024438	0.6686139	0.595837	0.5368135	0.6396492	0.3751957	0.7841485	0.7336181	1.073854	0.338811	0.497713874	0.4300692	0.402252409	0.3228242	0.9460067	0.507065	0.285371346	0.5408	0.4418713	0.7318162	0.774063	1.322787	0.5177324	1.108649	0.2291118	1.510578
LAMA5-AS1	0.090720725	0	0.04706048	0.02383703	0.09324729	0.082049356	0.115077541	0	0.08037154	0.260202714	0.02883781	0.108282946	0.07366969	0.030334595	0.1823642	0.03239286	0.02415984	0.08063301	0.03038776	0.102220802	0.06453631	0.1903339	0.05622865	0.0969651	0.01958361	0.1353457	0.0489838	0.01204408	0.1074312	0.06040182	0.02384238	0.0938625	0.5674038	0.123368818	0.1457615	0.130136658	0.1629561	0.0916074	0.01850771	0.075226399	0.02566074	0.05330494	0.03655198	0.0758863	0.01394793	0.04549294	0.1052099	0.07412222	0.02999007
AC009812.4	1.546499369	0.8731288	0.6154103	0.9017529	0.4529183	0.890940091	1.039076875	1.060334	0.6381188	0.729144225	0.6734147	0.69957982	0.64512	0.467522494	0.6719017	0.7488672	0.6431603	0.6326631	0.8231463	0.644500741	1.356335	0.6222496	0.6302593	0.9600673	0.2926801	0.6040194	0.857895	0.6131272	0.5519165	0.485209	0.4120042	0.8830059	0.3643722	0.839571921	1.387046	0.648304058	1.012215	0.9982922	0.5964199	0.527001563	1.006697	1.045604	0.8962322	0.5954195	0.2670816	1.487279	0.8230416	0.9116006	0.4622127
AC095055.1	0.480991016	1.082816	0.6237733	0.6138517	0.5791385	0.357334897	0.69728925	0.2585003	0.5600445	0.337852734	1.026579	0.751802755	0.5440338	0.321661178	0.5831939	0.5029624	0.5489688	0.3908636	0.9551667	0.503251469	0.4073383	1.009129	0.3407062	0.514098	0.6378134	0.4897821	0.6678169	0.4287499	0.3487273	0.1372473	0.984189	0.3960875	1.325089	0.42715919	0.358805	0.536643198	0.5060425	0.6128971	0.6027727	0.327620094	0.5053297	0.7401868	0.8028627	0.7586994	0.570474	0.3962546	0.4781237	0.7111204	0.4088674
AC002094.4	0.186834458	0.1509865	0.2584494	0.3927287	0.1536302	0.056325413	0.10533156	0.04074647	0.0441389	0	0.1187798	0.198224807	0.2022917	0.166593249	0.05563988	0.08894846	0.1326824	0	0.08344261	0.070172749	0.1181414	0.06533042	0.05146661	0.1065037	0.268876	0.04129441	0	0.03307219	0.1685705	0.1990309	0.1636737	0.03681996	0.259675	0.096789124	0.2501566	0.357345936	0.04474659	0.1257737	0.1016417	0.103283151	0	0.2927431	0.2007382	0.125027	0.03830001	0.1873805	0.2166741	0	0
AC025175.1	1.183941325	1.872843	2.5089	1.244331	0.9528177	1.207471402	1.448551811	0.4779523	1.017637	1.135356562	1.601467	0.821823335	0.9000515	0.539068536	0.9902286	1.133302	1.288015	0.8597455	1.552538	1.47593909	1.122966	1.929012	0.1457204	1.335436	1.000545	1.002165	1.142504	1.337703	0.5113748	1.274645	1.429977	0.8340036	0.5776828	1.585543578	1.234436	0.94753432	1.248837	1.71272	1.911707	1.190613874	1.453534	1.401168	1.258515	0.9608465	0.8365449	2.197956	0.8764026	0.933022	0.8160738
LINC02569	0.112334858	0.1089374	0.3030175	0.1889036	0.2216897	0.325112137	0.367319577	0.3086868	0.1433088	0.165700687	0.2142503	0.32179503	0.6203057	0.300494285	0.5218772	0.3048392	0.2153945	0.271575	0.1655615	0.480984309	0.1491691	0.3063851	0.2785003	0.1728964	0.3103922	0.2383527	0.3396632	0.2386172	0.1824364	0.478672	0.1417095	0.3586376	0.4449719	0.192042816	0.1443912	0.41538724	0.09685454	0.3327362	0.1650035	0.372596091	0.101678	0.4048294	0.1810418	0.4961412	0.2348857	0.247859	0.364773	0.1468508	0.40106
AC018695.4	0.083248445	0.1569763	0.2878954	0.2333192	0.136907	0.150582599	0.06257724	0.07262215	0.07866845	0.227400879	0.07056683	0.13248552	0.06760183	0.111344254	0.07437494	0.05944959	0.3547183	0.05919329	0.185899	0.031267103	0.1316016	0.05821898	0.0458643	0.118638	0.07188237	0.07359875	0.08989843	0	0.150221	0.1182438	0.07292861	0.08202995	0.1157042	0.086253298	0.1337557	0.141532272	0.09968942	0.1681242	0.1132221	0.046020214	0.1883774	0.1521783	0.04472179	0.1485565	0.2559819	0.1948141	0.0321814	0.03022982	0.05503984
AC133550.3	0.210875657	0.2272199	0.4010954	0.5540795	0.3178978	0.317865841	0.079256836	0.3219271	0.04981853	0.259211921	0.044688	0.223731675	0.1997816	0	0.1569986	0.2258866	0.1123166	0.2499031	0.2119043	0.079202331	0.3000226	0.405553	0.1161783	0.03005205	0.1820844	0.1864321	0.3036275	0.1306473	0.2140442	0.2620817	0.1477877	0.1454524	0.2564529	0.245798116	0.1694075	0.201663975	0.07575663	0.4258734	0.05736029	0.204003209	0.1988235	0.1376718	0.3964949	0.2351917	0.1512991	0.4582327	0.3668325	0	0.1626576
AC010761.1	0.297743604	0.5499784	0.5074837	0.7376222	0.3672429	0.557803283	0.19183857	0.3061197	0.2713143	0.453132296	0.2433731	0.287690564	0.293593	0.369785126	0.2280059	0.2885631	0.9288504	0.4990278	0.1709692	0.215669974	0.4639579	0.2230972	0.1757536	0.309145	0.4040019	0.1833215	0.3674603	0.5759858	0.3453913	0.3398358	0.4136082	0.264047	0.5098902	0.198315425	0.3587897	0.325414023	0.2750496	0.5440399	0.1561935	0.123445768	0.3128098	0.399876	0.3084759	0.2704051	0.2615818	0.533239	0.8139139	0.1158417	0.2812195
AC011481.1	0.582585379	0.1284013	0.4945261	0.5566376	0.04354984	0.143700015	0.089575593	0.2079086	0.2627548	0.390612978	0.2693659	0.210716813	0.043008	0.070836742	0.04731702	0.1512863	0.394923	0.1506341	0.03548045	0.238703978	0.1507039	0.444464	0.04376801	0.1358586	0.182925	0.1404696	0.228772	0.1125004	0.07167747	0.2256786	0.05567625	0.1878736	0.3864554	0.164621945	0.2127371	0.303892527	0.1141596	0.4278395	0.04321883	0.131750391	0.05992244	0.04149221	0.2133886	0.1063249	0.09771277	0.8498737	0.4299471	0.1730887	0.2100967
OTUD6B-AS1	5.765408538	11.33944	7.354733	4.982689	5.313755	5.064694146	7.083706638	6.880145	5.243009	5.819736841	9.323185	5.62825345	7.040779	5.604660988	5.648332	6.693871	5.972075	8.260001	8.481409	6.291899605	4.892054	6.685479	5.056396	5.090314	7.2256	5.91991	6.59704	8.301296	3.94442	7.095914	8.624662	8.536581	5.558791	5.718845564	5.743561	5.452702132	6.026171	7.51388	6.449553	5.387550982	6.040688	7.772267	5.563729	8.080357	7.400424	8.022407	6.767392	5.726148	8.582881
AC108673.3	2.282912583	0.3228558	1.302662	1.97947	0.4692983	1.393675665	0.707870007	0.6721343	1.21349	1.216017715	0.8708157	1.135354771	0.8342268	0.763345185	1.121766	0.8151396	1.215925	0.6493003	0.7264489	0.9003059	1.028535	1.915839	1.745102	1.610431	0.6406472	0.8703876	0.9861098	1.121394	0.8110252	0.9119773	1.019956	0.7085919	1.54681	1.064391443	2.154931	1.055207585	1.025164	1.229453	0.7917432	0.993830559	1.808048	1.162525	1.609651	0.6110773	0.5264822	2.633023	1.720889	1.181309	0.679208
AC244517.7	0.624502783	0.8152515	0.4485526	0.3029339	1.027032	0.69515183	0.324992854	0.1257203	0.5107025	0.551132884	0.3664865	0.535157173	1.170293	0.706765579	0.5150184	0.274444	0.4605545	0.5465216	0.3218201	0.270641131	0.2733875	0.1511792	0.2778939	0.7393711	0.4562785	0.4140854	0.3112564	0.4846987	0.09752098	0.5629207	0.1515009	0.4260199	0.100151	0.111988421	0.57888	0.581909225	0.3796714	0.4850819	0.196005	0.398340796	0.4891658	0.7526979	0.7354937	0.4500553	0.02954297	0.4336118	0.3899772	0.104665	0.4764127
PCED1B-AS1	0.66781838	0.8195203	0.1667968	0.4094311	0.5999793	0.82768482	0.637950882	0.1577806	0.977294	0.39017784	0.400978	0.167292249	0.1205114	1.116503427	0.2375492	0.1457207	0.09880373	0.2198371	0.2651165	0.222955074	1.618751	0.4151397	0.4496837	0.8829783	0.5072295	0.1476021	0.2737754	0.2758298	0.4937446	0.2437248	0.08775491	0.3399892	0.4125238	0.216226027	1.212078	0.926431025	0.2176982	0.3829616	0.267434	0.082038622	0.9164916	0.8186929	0.3039476	0.4137914	0.1597155	0.2604662	0.1649349	1.684051	0.1717058
AC106738.1	0.692345703	0.4303888	0.3315208	0.1119477	0.5255095	0.096333715	0.150124368	0.6968895	0.07549104	0.043643233	0.5755914	0.127134434	1.297428	0.356156876	0.5233869	0.4944197	0.05673188	1.060313	1.213056	0.300042257	0.101029	0.7262777	0.1760474	0.09107697	0.5518324	0.1059391	0.2875581	0.7636083	0.3964223	0.7091745	0.9517692	0.6297341	0.1665464	0.08276953	0.2139222	0.169769734	0.1913259	0.466075	0.3911365	0.220807294	0.7230752	0.1251701	0.4720703	0.4989471	0.6222951	1.335326	1.173501	0.1160353	0.5281678
AC093297.2	5.043812823	4.008532	4.105901	3.249308	3.678967	4.383088332	4.051198828	4.880414	4.172327	5.073244041	4.191759	4.460766944	3.818246	3.058081514	4.648704	4.941764	4.248129	3.435139	4.289835	4.570512583	3.717722	2.996115	3.490242	4.189378	4.473233	3.596207	3.855358	4.158884	2.950452	3.172053	2.483444	3.938565	2.145827	4.781198155	4.058063	4.808955368	4.218855	4.295393	2.882372	3.609186012	3.94481	3.790792	4.847864	3.461663	2.630041	6.1175	3.97299	2.540446	3.656144
AC100778.2	0.158338657	0.2239269	0.533888	0.4576414	0.2278477	0.358010389	0.044633249	0.02589889	0.1963861	0.162193795	0.1258296	0.377981464	0.09643408	0.052944231	0	0.1413415	0.08433434	0.1125857	0.2651851	0.312217885	0.1501839	0.04152472	0	0.2369321	0.2392607	0.05249434	0.08549347	0.02102104	0.2142904	0.1897592	0.06241964	0	0.2888414	0.092280314	0.286204	0.100947966	0.02844141	0.266477	0.03230228	0.262591531	0.0895735	0.1860707	0.1594892	0.07946851	0.09737559	0.2779025	0.1836272	0.08624573	0.1570288
AC027801.1	0.364178912	0.1692248	0.4439484	0.497581	0.1347556	0.172919018	0.16938318	0.5063234	0.2516548	0.261132009	0.2257382	0.094180381	0.317911	0.219189117	0.3172268	0.4096077	0.1551752	0.3107366	0.1402829	0.164137402	0.5094988	0.2865205	0.1580025	0.1634832	0.2437041	0.1267738	0.2851207	0.4931536	0.1663429	0.5140367	0.2057768	0.3337291	0.2752246	0.15564613	0.2559936	0.185744258	0.1831627	0.2758037	0.5126371	0.120792104	0.4532419	0.3352373	0.1834126	0.2985367	0.2519593	0.3561123	0.3273155	0.08926433	0.2768941
AC015802.3	0.402513534	0.1084278	0.6263998	0.6345668	0.3033972	0.242693358	0.13237282	0.3950263	0.07131916	0.1374379	1.322138	0.400361945	1.171251	0.04486327	0.3596093	0.7425636	0.285849	0.8109135	1.370728	0.491332355	0.1272611	0.4222408	0.2217579	0.2868126	0.3475576	0.2001692	0.2897779	0.3740639	0.2269787	1.071973	0.5994476	0.3767909	0.6993002	0.130325707	0.08084008	0.213850297	0.2892042	0.2935455	0.3558351	0.166883828	0.2656561	0.1839488	0.2973215	0.852962	0.330052	1.278352	0.7001996	0.2192457	0.7318367
LINC00861	0.177031416	0.1673584	0.01732704	0.1053177	0.0686648	0.286989984	0.131817798	0.02841006	0.2343664	0.095803148	0.0382237	0.093026098	0.008137258	0.250180917	0.05371523	0.01431194	0.03558131	0.05225087	0.02237673	0.030109062	0.3928552	0.0700784	0.07728983	0.1913587	0.05191505	0.04429554	0.05410554	0.02128546	0.09041078	0.04981567	0	0.03554631	0.1288281	0.046720536	0.2119863	0.287487428	0.05279847	0.03822576	0.0163543	0.022157881	0.1549462	0.1936448	0.06728973	0.01564658	0.01437923	0.03684976	0.003873687	0.2510754	0.01545872
AL033381.1	0.038962373	0.03148667	0.05197203	0.1637989	0.1144213	0.362450343	0.244761721	0.09104197	0.2288027	0.232624148	0.1238515	0.553630056	0.049719	0.14144664	0.2685292	0.08744657	0.1007961	0.1780968	0.02983043	0.294766404	0.1425435	0.09926039	0.06439695	0.2760414	0.05767331	0.3432305	0.1923416	0.05320434	0.3578135	0.03261171	0.0555871	0.2303525	0.3307171	0.523351615	0.06260105	0.379701008	0.2199552	0.03372272	0.0408786	0.240001779	0.05667773	0.2093092	0.2197747	0.06332032	0.1403442	0.01116464	0.09682527	0.1940341	0.06256008
AC064801.1	0.79859872	0.2277782	1.120953	0.4443527	0.4249052	0.042486245	0.423741706	0.9835217	0.2663517	0.423457312	1.55299	0.411182539	1.60218	0.18849187	0.5875681	1.140595	0.3002468	1.102275	1.195874	0.635175451	0.08911401	1.231968	0.3493913	0.6426856	0.6895645	0.5606705	1.014579	1.172478	0.6675515	0.7006017	1.580275	1.360891	1.322141	0.438048076	0.1132158	0.149747751	0.5400374	0.6324737	0.4216757	0.428485505	0.4783489	0.4416321	0.3406878	0.8802065	1.126698	1.27207	1.470935	0.6141035	1.335516
AP002812.5	0.05370616	0.2170078	0.2785954	0.2822278	0.06624224	0.072859137	0.015138946	0.07027621	0.0570954	0	0.03414364	0.064102896	0.08722409	0.03591582	0.02399079	0.1150583	0.08581493	0.05728115	0.1798938	0.03025707	0.1273504	0.1126766	0	0.1148056	0.06956033	0.07122126	0.02899814	0.04278018	0.01817104	0.07151507	0.04234366	0.01587602	0.1399583	0.020866756	0.1510075	0.034240076	0.05788147	0.09038511	0.02191292	0.022266803	0.03038202	0.02103748	0	0.01796971	0.1155993	0.1346578	0.06228367	0.02925329	0.03550791
AC107884.1	0.154866032	0.1527277	0.2941086	0.507607	0.3798713	0.263509212	0.143541485	0.2232553	0.1320834	0.219402512	0.2653304	0.315386717	0.573375	0.19660016	0.2860978	0.2530525	0.2152992	0.3788755	0.2655237	0.301673458	0.1319521	0.2147724	0.277654	0.2311747	0.7252712	0.3446076	0.3401429	0.4181698	0.1811716	0.2027242	0.4373574	0.1862229	0.3420177	0.305954089	0.170803	0.304569327	0.1848223	0.2703512	0.2656024	0.285127573	0.219765	0.296119	0.3532279	0.3109025	0.4245444	0.3606552	0.3652881	0.2058815	0.1492463
AC136475.5	0.269498099	0.07259651	0.1242662	0.0472074	0.1600465	0.189574491	0.101289864	0.1959149	0.1061131	0.073615915	0.09518509	0.095309343	0.2796362	0.14017576	0.04012869	0.149687	0.1435401	0.08516665	0.100301	0.134960276	0.08520612	0.329824	0.07423767	0.07681276	0.1034236	0.06949232	0.1293449	0.03180317	0.1114453	0.1674696	0.1259146	0.1150732	0.1560694	0.023268803	0.09622312	0.076363144	0.0322722	0.08063173	0.1710478	0	0.1524573	0.1876735	0.0844531	0.1302487	0.1196988	0.1501588	0.08681671	0.08155185	0.2573698
STARD7-AS1	1.22904569	0.7301218	1.671999	1.343063	1.472426	1.604782711	1.00952087	1.251449	1.205655	1.133906554	1.216031	1.386012491	1.414449	1.164840704	1.381641	1.41244	1.231195	1.377414	1.761229	1.054682381	1.29699	1.357588	0.9820505	1.280583	1.349393	1.365423	1.441488	1.236187	0.9858932	1.161875	1.398981	1.029799	1.442363	1.081553566	1.216215	1.385520507	1.040963	1.391738	1.394815	1.019135171	1.169546	1.421987	1.397028	1.339902	0.9410487	1.322433	1.302628	0.6472836	1.329196
AC018413.1	0.631365451	0.3771231	0.3844737	0.8655255	0.4401566	0.645498128	0.974978561	0.6555414	1.04086	0.764837471	0.5846332	0.786353398	0.4458259	0.58744152	0.6744289	0.617499	0.7017973	0.4684471	0.5608865	0.726864752	0.8982731	0.7918909	0.7372694	0.6220106	0.485907	0.9555817	0.4298302	0.4956317	0.7987433	0.6140953	0.7358617	0.7384345	0.9728958	0.831913987	0.3528411	0.822548379	0.7198964	0.4712224	0.7056181	1.047067236	0.2950524	0.7957092	0.7410237	0.4592401	0.89473	0.7983963	0.7799543	0.8373203	0.9074527
LINC01521	0.570728146	0.3737493	2.307223	0.6825758	1.335073	0.836561383	0.549209488	1.429251	0.6625378	0.693484904	1.85799	0.751683159	3.276178	0.658056194	1.002205	1.250818	0.7756763	1.36437	2.373154	0.476762976	0.7093347	0.9703063	0.5448362	0.6394606	2.124162	0.9004009	0.8075899	1.536299	0.752429	1.525203	1.230981	0.9773681	0.8616185	0.657598162	0.5533572	0.765370543	0.6221687	1.450702	1.019791	0.587486045	0.9463304	0.8094505	1.03874	1.270883	2.214856	0.8585944	1.32376	0.3323102	2.29005
AP001793.1	0.171584295	0.1386624	0.2288768	0.3864349	0.1612461	0.177352839	0.138191406	0.1122617	0.1042357	0.160696621	0.09350105	0.21455294	0.1592399	0.196708182	0.04379857	0.175046	0.05222242	0.06971654	0.213474	0.138096372	0.1162481	0.1285669	0.08102693	0.2724719	0.2116537	0.06501223	0.05294019	0.07810125	0.0165869	0.2088974	0.1546087	0.04347587	0.1277568	0.095238016	0.05907545	0.140647695	0.03522359	0.1650108	0.1600205	0.060976783	0.1664	0.1920345	0.09876063	0.1148218	0.1959684	0.1720858	0	0.186921	0.09723705
GRPEL2-AS1	0	0.03853106	0.2473316	0.1503338	0.1568229	0.301853647	0	0.03119493	0.03379212	0.039072121	0.06062412	0.113818608	0	0.063770732	0	0.03404885	0.1015798	0.1356082	0.03194125	0.053723277	0.09044739	0.05001605	0.1182064	0	0.08233908	0	0.05148796	0.02531961	0	0	0	0	0.04970089	0.037050201	0.1149098	0.091193019	0	0.06419371	0.03890773	0.079072138	0.05394514	0.03735334	0	0.06381262	0.02932195	0.09563728	0	0.103882	0
AL049780.2	0.677253699	0.3789063	1.243128	0.2737686	0.8995949	0.282701391	0.293703805	0.9543778	0.3323045	0.554994461	0.6955255	0.538906815	2.115244	0.069678648	0.6050648	1.190504	0.4439617	1.185371	0.7678084	0.234801461	0.2470668	1.202293	0.473577	0.3563666	0.5847869	0.6217791	0.7876115	0.8022935	0.2467697	1.109945	0.9310221	1.139613	1.520549	0.688204958	0.46037	0.73070374	0.561466	1.543098	0.7227084	0.086397622	0.4715422	0.1632555	0.7136599	1.847697	0.448538	1.149472	1.027087	0.2270119	1.687738
AC004870.2	0.211470188	0.1507901	0.3484527	0.169961	0.4091475	0.393764842	0.294544597	0.8871172	0.2909376	0.12232599	0.3321508	0.089085091	0.1010142	0.282840002	0.05556748	0.1687822	0.07950583	0.1768995	0.2083351	0.070081438	0.3421642	0.3131779	0.2775581	0.3829144	0.0966694	0.123722	0.1611972	0.7728822	0.4040427	0.390918	0.1111533	0.2574043	0.3890057	0.18366004	0.1399054	0.111029627	0.08043905	0.09211401	1.796717	0.072204129	0.8163019	0.8868319	0.1403339	0.2247558	0.1300506	0.07485469	0.1442615	0.3929876	0.1480382
AC144831.1	2.519498309	4.217599	5.287606	1.747687	4.853774	1.868514989	1.343307874	8.665989	1.499958	2.200351795	2.521642	1.810070121	7.827245	1.116852179	2.707563	3.135802	2.507502	2.820291	6.818951	1.322106381	4.253735	2.559914	2.778131	1.360308	6.066555	1.761278	3.000608	2.064272	1.173948	1.733077	7.446363	1.991771	1.125568	2.310239052	2.359459	2.537942475	1.748183	6.081665	5.057726	1.301266598	3.689494	1.641114	3.776255	4.956878	9.0355	3.29936	6.636869	0.5567818	5.930142
LINC01197	0.899639625	1.007671	0.3574564	0.5058142	1.605427	0.467415537	0.769262857	0.2200554	0.5213276	0.286826921	0.9509238	0.372075504	0.6217461	1.126458183	0.4788277	0.6658858	0.2126391	0.9527196	0.8884573	0.505299997	0.5368826	0.6855676	0.4700303	0.8277037	0.9468111	0.3807567	0.6348734	0.4951699	0.5051509	1.060321	0.5706059	0.7420496	0.544428	0.386727369	2.06933	0.843778889	0.3673994	1.154179	0.3949591	0.390000251	0.7115789	0.4862932	0.4164557	0.8380791	0.9989006	1.415109	0.8879343	0.5332199	0.5586402
AC104316.2	0	0	0	0	0	0	0	0.03837168	0.04156638	0	0	0.046667957	0	0	0	0.04188217	0	0	0	0	0.05562792	0	0	0.1002964	0	0	0	0.03114467	0	0	0.03082688	0.03467401	0	0	0	0	0	0	0	0	0	0	0	0	0	0	0	0	0
AP001160.4	0.1501523	0.2022377	0.3115601	0.2104148	0.08231148	0.31686731	0.056434187	0.130986	0.03547288	0.082030998	0.09545918	0.199132905	0.1625747	0.066942575	0.04471582	0.2144543	0.3198965	0.07117658	0.4358893	0.112790754	0.09494608	0.3150226	0.08272382	0.1283899	0.08643448	0.1327475	0.05404888	0.07973687	0.03386854	0.2665902	0.210462	0.1479545	0.2608646	0	0.04020842	0.095728798	0.07192252	0.3706263	0.2042146	0	0	0.1568449	0.2419894	0.1004798	0.2770234	0.5521676	0.4643557	0	0.1985469
ELF3-AS1	0.324362933	0.7135692	0.729127	0.2083325	0.2815347	1.206032735	0.142229043	0.506969	0.4980914	0.324876769	0.343689	0.186407918	0.453631	0.409731463	0.1448944	0.2702407	0.4031118	0.2178231	0.2776571	0.243653542	0.9913409	0.28355	0.1489185	0.5084773	0.4667951	0.1314338	0.2724349	0.2870828	0.2682669	0.4799126	0.4925328	0.2450384	0.1878422	0.182038358	0.3329606	0.206795857	0.1553689	0.42458	0.5146748	0	0.2650481	0.352938	0.2613759	0.1929415	0.6760078	0.216874	0.5224549	0.1570469	0.5599608
AL161452.1	0.03423347	0.01383255	0.1065496	0.1619083	0.05629899	0.108364649	0.038599569	0.06719337	0.04852512	0.014026787	0.01088195	0.040860575	0.08339778	0.091574087	0.01529225	0.03667034	0.1458675	0.07302449	0.01146682	0	0.04870556	0.08977815	0.02829051	0.1317232	0.118238	0.05674747	0.05545212	0.06362769	0.1158262	0.03646821	0.01799385	0	0.1248974	0.013300923	0.09625543	0.120039513	0.0245966	0.1267495	0.04190331	0.070966713	0.03873232	0.08045849	0.04137867	0.01145428	0.06315901	0.08583382	0.03970096	0.03729336	0
AC005837.4	0.066851024	0	0.06935662	0	0.1099405	0.060461195	0	0	0.04737986	0.054782939	0.1275014	0.159584831	0	0	0.05972533	0.04773982	0	0.04753401	0	0.075325294	0	0	0.05524563	0.05716194	0.1154474	0	0.07219117	0	0.09047401	0.0356075	0.3513833	0	0	0	0	0.042620514	0	0.1350088	0	0	0	0	0	0	0.164449	0.06704642	0.1550559	0	0.04419866
ADNP-AS1	1.670626563	0.8667203	1.990019	1.278945	1.136289	0.895373555	1.034870268	2.037631	0.77474	1.453550343	2.137311	1.116003524	2.177309	1.07584734	1.234581	1.575981	1.208383	2.595757	1.975844	1.324652578	1.075953	2.379944	1.141981	0.8112433	1.585005	1.24449	1.581353	2.267211	1.03279	1.55997	1.810439	1.707143	1.913457	0.993680793	1.093565	1.275488988	1.200338	2.20762	1.632572	1.077453843	1.493471	1.599666	1.346213	2.056494	0.9386188	3.123481	2.296232	0.494308	2.059076
AP002807.1	0.284655973	0.3450586	0.6398707	0.3656589	0.4031152	0.572105931	0.09807132	0.3000544	0.2802035	0.233269289	0.5429093	0.151005002	0.5265189	0.211514174	0.1412857	0.2258658	0.5390701	0.1461798	0.3813928	0.196007754	0.1649973	0.4313212	0.1306886	0.3786211	0.723719	0.1677735	0.2903172	0.4702871	0.09631104	0.4127408	0.5402991	0.1215455	0.4780576	0.147465316	0.3684275	0.181480897	0.1249869	0.4258342	0.4129561	0.013113287	0.3220645	0.346901	0.2166362	0.2010705	0.3987446	0.7137199	0.4768384	0.06891098	0.7423474
MAILR	1.014181598	0.9199487	0.9931417	0.9734605	0.7488451	1.123154648	0.787634914	0.778649	1.118524	0.712370948	0.9704371	0.625843193	1.012649	0.740517135	0.9569307	0.7316402	0.8102601	1.070654	0.9116698	0.79292358	0.9226858	1.107311	0.8552233	0.6371198	1.188468	0.8577391	0.9052127	1.327193	0.6267559	0.8681678	1.207579	0.8382196	1.062577	0.759945244	0.6900396	0.821428218	0.7435563	0.9439777	0.9880562	0.725120396	1.112336	1.317476	1.021551	0.8933594	1.438339	0.908166	0.8581156	0.9300884	1.265792
GLIS2-AS1	1.743238763	0.2726639	1.108482	2.009462	0.878554	0.559443881	1.426623042	5.003666	0.8768062	1.29029934	1.680269	0.850180367	1.872239	0.601695616	1.607665	1.445674	2.635696	1.59938	1.017141	1.267237296	0.6400483	4.247246	1.487082	1.490582	1.16534	1.267738	2.368295	1.433388	1.179621	1.078279	1.123186	2.526716	3.75154	2.447056799	1.219734	1.218946693	1.777756	2.006337	1.055429	1.305620539	1.272471	1.233539	1.450038	5.381187	4.357415	1.973925	2.804231	1.347716	3.717887
AC008906.1	0.362905559	1.234842	1.129522	0.6022363	0.4868794	0.500964187	0.452262783	0.5623501	0.3655018	0.45391578	0.4614337	0.334368218	0.4653113	0.383197758	0.2047726	0.4364784	0.305196	0.4481778	0.2815042	0.236736638	0.5072644	0.300546	0.1420602	0.4899595	0.5277598	0.3799416	0.3712688	0.4260068	0.2972717	0.4272901	0.7027666	0.3613579	0.1991015	0.296845766	0.4449839	0.560155323	0.06861739	0.5528932	0.2026234	0.14254313	0.5834805	0.4788392	0.2616515	0.217288	0.5168397	0.5746836	0.3765642	0.2913055	0.4924993
AC092140.2	0.623857349	0.3855325	0.5330209	0.3856932	0.3017561	0.265518645	0.227578169	0.2641091	0.3381158	0.36087341	0.5132687	0.350412758	0.4172024	0.343578591	0.3606447	0.1834455	1.016383	0.6001511	0.5900241	0.330795148	0.3480749	0.5774406	0.6671891	1.161013	0.4119325	1.897958	1.704044	0.5846351	0.1986608	0.254105	0.4436467	1.757393	0.1912673	0.655881004	0.4716965	0.444529504	0.6328078	0.6423068	0.4192476	0.243438982	0.6643225	0.488748	0.3548558	0.2946894	0.2933884	0.6256808	0.6809363	0.4797315	0.4124643
PKD1P6-NPIPP1	0.182209134	0.09647327	0.2281498	0.178296	0.1808256	0.369363659	0.081470714	0.1356564	0.0667958	0.102976803	0.05592241	0.174985668	0.1785758	0.126053551	0.1684007	0.1749885	0.2610263	0.1742341	0.05471894	0.219465677	0.1072707	0.1779572	0.04673094	0.1504281	0.3092383	0.2124701	0.2035492	0.03002907	0.08503308	0.1807172	0.08256295	0.07429331	0.150638	0.166001459	0.2877089	0.120172201	0.112859	0.1691862	0.1589425	0.052099782	0.1492843	0.2707288	0.1721414	0.2354545	0.07341569	0.4411007	0.1020118	0.01368935	0.1163138
AC025580.3	0.08055924	0	0.05571908	0.08466833	0.0441615	0.024286379	0.030277892	0.02635358	0.0761272	0.044011013	0.05975137	0.064102896	0.06541807	0.07183164	0.04798158	0.06711736	0.02860498	0.1527497	0.05396815	0.045385605	0.01273504	0.01408458	0.03328704	0.0574028	0.03478017	0.03561063	0.08699441	0.04991021	0.05451313	0.02145452	0.03528639	0.02381403	0.1399583	0.031300135	0.03235874	0.025680057	0.03858765	0.1084621	0.02191292	0.044533606	0.03038202	0.07363119	0.06491569	0.02695456	0.01651419	0.0807947	0.04671275	0.05850658	0.03550791
GARS1-DT	0.390463543	0.3417847	0.5156581	0.5547567	0.3737834	0.464581032	0.209805424	0.3099375	0.2395628	0.547848474	0.2609398	0.480957342	0.3894148	0.297310734	0.2923147	0.3626688	0.4797913	0.4019516	0.3764728	0.394932172	0.2550624	0.4611278	0.1967721	0.3481091	0.4255745	0.3179697	0.5457231	0.208236	0.3267544	0.4704966	0.3163873	0.2589053	0.5094249	0.28853822	0.3785562	0.407111741	0.1650977	0.5492455	0.3036836	0.241623657	0.2835285	0.399823	0.3173241	0.4117171	0.3174406	0.538561	0.3910324	0.2086009	0.4100766
AC129507.4	3.142307627	0.2861288	0.4591665	0.4186378	0.2911387	0.640440806	0.24951226	4.140766	0.6900789	2.067295073	0.1969582	0.387387253	0.2515769	0.355167551	0.4744845	0.2528442	9.476193	2.202849	0.1482458	0.448813209	0.2938493	2.692762	1.719009	3.216683	10.20347	1.408598	1.051451	0.681578	0.1197943	0.6129107	0.1163144	0.1569962	1.983779	2.613754451	0.106664	0.479678097	0.1907945	0.02979361	0.4333889	0.25689293	1.502222	0.624112	2.639103	0.2073172	39.03037	0.843357	3.900803	0.1446413	0.3511338
AC011444.1	0.179524816	0.0967196	0.09312673	0.1886818	0.0984131	0.270608791	0.084342173	0.2153378	0.04241202	0.09807775	0.152177	0.119043458	0.09718865	0.280132153	0.08019457	0.1068356	0.2231099	0.08510001	0.1002225	0.235995678	0.02837982	0.3138723	0.1730857	0.1535053	0.2325209	0.05951823	0.1292437	0.2542263	0.08098769	0.1912441	0.2673593	0.2122766	0.3430839	0.186004764	0.2403696	0.190758481	0.1074898	0.2819902	0.2929953	0.173674094	0.1354116	0.1640858	0.3134375	0.2202484	0.1656071	0.4801321	0.2081971	0.09778565	0.2373862
AC104532.2	0.194764613	0.1049301	0.3704515	0.545864	0.160151	0.499087148	0.109802339	0.3185696	0.2760742	0.186206187	0.04127381	0.335787438	0.2899572	0.17366427	0.2030053	0.2318097	0.138314	0.2308103	0.1522226	0.219453657	0.0923669	0.1702584	0.05365111	0.1665363	0.336346	0.2582829	0.5959142	0.06895186	0.1317941	0.3112181	0.1023725	0.1727225	0.304534	0.126121652	0.4433166	0.351818231	0.2099063	0.6118565	0.1059559	0.349917704	0.2570866	0.2288764	0.1046293	0.08688917	0.1397398	0.3906678	0.3011611	0.1414489	0.08584595
AC244035.1	0.060696485	0	0	0.09568865	0.1247737	0.192132242	0.051328236	0.1588466	0.1935806	0	0.07717547	0.024148816	0.1478656	0.121771732	0.1084536	0.04334473	0.06465633	0.1510525	0.1219851	0.068390584	0.1439262	0.03183562	0	0.181648	0.05240948	0.0603685	0.06554499	0.04834839	0.08214466	0.03232935	0.01595169	0.0717697	0.06327002	0.047165494	0.02438034	0.116090161	0	0.08171961	0.04953016	0	0.1030095	0.1902056	0.1956401	0	0.07465462	0.03043695	0.03519522	0.03306086	0.04012958
AC098869.2	0.310523782	0.05377363	0.8054057	0.7226602	0.1641455	0.120361265	0.062522794	0.2321887	0.07860001	0.272643629	0.2115163	0.229441765	0.09005735	0.029665967	0.07926424	0.2375915	0.1653912	0.1734826	0.1634488	0.074975756	0.06311381	0.1163366	0.1099785	0.2275868	0.1149117	0.1323625	0.2155685	0	0.1050632	0.09451273	0.1282427	0.1573605	0.3699315	0.120649552	0.1247301	0.169690955	0.03187286	0.5076665	0.1447981	0.202312762	0.1505708	0.15639	0.2859704	0.1929554	0.2046074	0.2891863	0.1800591	0.02416281	0.1026516
AC089999.2	0.099407589	0.1874466	0.3094002	0.4875644	0.2452226	0.089905902	0.056042962	0.4769526	0.09393859	0.108616434	0.1895948	0.237302921	0.3498034	0.088638002	0.266435	0.1893045	0.1764882	0.1884884	0.26638	0.112008842	0.06285859	0.1737993	0.246451	0.3116663	0.4863999	0.1537984	0.07156559	0.1055788	0.493295	0.2823916	1.062432	0.1763146	0.4835716	0.102995706	0.1597187	0.190130333	0.1190399	0.3792102	0.2163189	0.137382701	0.1124714	0.129798	0.1335066	0.2882627	1.813642	0.465258	1.268126	0.2526835	0.6572348
EMX2OS	15.347082933	17.00761	21.00044	14.43105	15.93529	24.918837599	11.803807481	28.37812	11.77849	18.159091513	13.25714	20.0102933	20.44899	11.241391097	17.97191	18.24295	14.41875	21.01143	19.79618	18.488825557	17.11329	16.20835	11.7714	19.04401	18.99169	17.64834	18.363	15.11583	12.92752	20.19438	16.47859	16.91972	14.0328	17.461842824	12.20031	16.217627126	14.12017	19.37481	14.42619	15.018504358	13.31407	21.87391	17.23471	22.56715	36.00453	12.57345	14.78534	7.225245	28.60515
MAPKAPK5-AS1	4.141143612	3.285858	3.67269	3.229179	3.226682	4.017157967	3.676132776	4.462877	3.514882	2.572549401	5.812172	2.458117447	4.006899	3.405886212	2.744966	3.487926	3.566403	4.149657	4.289989	3.650086115	3.135957	6.051964	2.801267	3.526667	4.534564	2.762452	3.741646	5.453445	2.802245	5.345355	5.310031	3.884731	5.543863	3.26986629	4.104841	3.252298819	2.831423	4.102931	5.191582	2.547711195	4.052458	3.996497	3.229343	4.91105	4.672434	5.57674	4.63793	3.347088	5.762888
AC007406.1	0	0.3433546	1.511314	1.275849	0.199638	0.329369558	0.068437649	0.5162513	0.1290537	0.298436582	0.1157632	0.386381052	0.4928853	0.081181155	0.2169072	0.4334473	0.06465633	0.3884207	1.17919	0.068390584	0	0.3183562	0.05015953	0.3632959	0.6813232	0.120737	0.13109	0.1611613	1.026808	0.5819284	0.2871304	0.2153091	0.8225103	0.235827469	0.09752137	0.232180322	0.1308305	0.6128971	0.5448317	0.15099013	0.137346	0.09510278	0.1467301	0.162469	1.493092	0.3652433	0.4223426	0.1983652	0.3210366
ATP6V0E2-AS1	1.382684748	0.2582202	1.506836	0.9830548	1.332816	0.667296118	0.527319257	1.763675	0.6670325	1.042623701	1.181903	1.095612179	1.50494	0.334122983	1.115925	1.182398	0.9530472	1.652352	1.872033	0.628420318	0.4243002	1.359035	0.8065761	0.8395216	1.239052	1.267353	1.173178	1.761609	0.8177025	1.720499	1.99098	1.542198	0.8720535	1.097016933	0.4527143	0.863003888	0.6762159	2.311354	1.308463	0.712970716	1.426358	0.6963656	0.6881734	2.394825	1.586326	1.672229	1.974076	0.4303638	2.485144
AC011346.1	0.169281393	0.1596016	0.4585793	0.1976844	0.2783934	0.170112167	0.227985231	0.1722856	0.1533029	0.154135962	0.4902711	0.291852633	0.4200314	0.188677302	0.3948981	0.2955032	0.2504518	0.488153	0.4095173	0.307303486	0.1516429	0.2565014	0.2020691	0.2251613	0.4547482	0.3180259	0.3148288	0.4994177	0.1972805	0.4608483	0.4152303	0.2502055	0.3333113	0.277703375	0.1888787	0.299790136	0.2229846	0.4241742	0.2762774	0.218352673	0.1489661	0.2652399	0.1894572	0.302082	0.3296664	0.3395523	0.3817287	0.163922	0.3481976
LINC01238	0.138170861	0.048428235	0.1139193	0.092631535	0.15376754	0.104089282	0.0513703465	0.112315645	0.10367637	0.143850901	0.122579445	0.132809475	0.1910822	0.022400196	0.16155142	0.239015085	0.19396055	0.23184434	0.326109915	0.081617124	0.07823567	0.281759535	0.17127645	0.05983316	0.3507779	0.14058214	0.133043665	0.27179036	0.023020275	0.114908825	0.243735555	0.119098935	0.30387965	0.0428660875	0.11398495	0.1588955185	0.1016818075	0.32533785	0.13735181	0.015493275	0.103094025	0.04543087	0.12483557	0.266423575	0.128553295	0.3991367	0.339292455	0.03916961	0.56292134
AJ011932.1	0.287818818	0	0.2559483	0.08642846	0.5409546	0.780924596	0.41724889	0.18831	0.2914116	0.033694453	0.4443813	0.163588752	0.233723	0.109987371	0.1469372	0.528526	0.1751978	0.1754158	0.1652702	0.138987316	0.8969853	0.345057	0.1698952	0.4570497	0.4260383	0.2181055	0.1776058	0.1310085	0.1391159	0.1314032	0.1296718	0.6320364	0.5571844	0.223655729	1.1561	0.262139074	0.4135932	0.08303767	0.2013161	0	0.5582452	0.418759	0.1987956	0.5502981	0.5310111	0.3298972	0.4291546	0.5375056	0.2990301
REV3L-IT1	0.200203067	0.04044753	0.2077067	0.4208297	0.04115574	0.045266759	0.028217093	0.06549302	0.07094576	0.082030998	0	0.039826581	0.2032184	0	0.08943164	0.03574238	0.1066322	0	0	0.225581508	0.04747304	0.2100151	0.1654476	0.04279664	0.2160862	0	0.1080978	0.02657896	0.06773708	0.02665902	0	0	0.3130375	0.038893012	0.1608337	0.063819199	0.03596126	0.1010799	0.04084293	0	0.05662827	0.1176337	0.08066313	0	0	0	0.2321779	0.05452446	0.03309114
AC011815.1	0.287968948	0.4019646	0.810279	0.2705574	0.545337	0.311743551	0.245981964	0.3939445	0.244295	0.225257644	0.8820934	0.274278083	0.5420951	0.338470948	0.3274398	0.6948312	0.3021082	0.7011429	0.879813	0.3244729	0.264861	0.5583947	0.1550458	0.2014626	0.8815843	0.1793697	0.3910712	0.8526617	0.2598186	0.6228307	0.9288163	0.3663006	0.4502683	0.284801225	0.1787632	0.297643305	0.2413885	0.6314994	0.4450593	0.267730103	0.291257	0.3213137	0.4219076	0.6919854	1.169907	0.6257564	0.5717817	0.2138922	0.6750231
SNHG16	2.667158873	3.66247	3.225846	2.821941	2.899768	4.024672401	3.638542086	3.067802	4.450332	3.16455762	3.921743	3.487076385	3.037422	3.839147942	3.698537	3.05818	3.737575	3.874066	3.296466	3.306586536	4.501546	3.078413	2.557743	3.314177	3.195883	3.600831	3.430844	2.664211	3.744767	2.820377	2.738234	3.037798	3.913903	3.039588256	2.853073	3.325846721	3.543184	2.820447	2.758429	3.592421835	2.698957	4.572942	3.896201	3.364444	2.852908	2.202904	2.539018	3.072589	3.050581
ADAMTS9-AS2	0.89357782	1.134466	1.810254	1.244799	1.891275	1.092698992	0.731810628	1.323218	0.7120082	1.085402129	1.89924	1.314794829	1.741081	1.064324	1.114829	1.608526	0.8307784	2.047104	1.689609	1.277926106	0.5566792	2.260232	0.7209738	0.9494321	1.433579	0.8466782	1.64728	1.472714	0.7638874	2.179817	2.255315	1.058161	1.344838	1.08264765	1.14475	1.245577442	0.6952179	2.176581	1.443271	0.703695014	1.289186	1.514024	1.146126	1.887674	1.484395	1.707533	1.12214	0.6422457	1.667497
AC022960.1	0.109881568	0.0443993	0.114	0.05774315	0.1355301	0	0.061947872	0.07189176	0	0.09004552	0	0.043717684	0.04461462	0	0.09816922	0.03923445	0	0.1171959	0.03680586	0.06190527	0.05211121	0	0	0	0	0.03642926	0.1779886	0.05835151	0.03717754	0.1170546	0.05775611	0.03248198	0.2290811	0.128078712	0.08827365	0.175136019	0	0.1479407	0.04483333	0	0	0.08608442	0.08854401	0.0367656	0.2027259	0.1653041	0.127431	0	0.03632419
AC084781.1	0.495472072	0.2826394	0.7559448	0.1837922	0.1917255	0.210876851	0.016431295	0.4004459	0.08262586	0.119420126	0.3149959	0.069575094	0.4970177	0.155927218	0.2083103	0.2913876	0.1241875	0.2901313	0.2928759	0.164199955	0.1658662	0.3668861	0.07225724	0.1993697	0.7801502	0.07730112	0.1888415	0.1857286	0.01972223	0.2483841	0.2910696	0.2757007	0.2430495	0.181184519	0.1404843	0.111489027	0.06282257	0.7063265	0.4043201	0.024167628	0.1319024	0.1370002	0.1409146	0.2145408	0.2330112	0.4676896	0.5408046	0.03175052	0.5780861
AC234772.1	0	0.1170527	0	0.4186378	0.1191022	0.065499628	0.061243918	0	0.02566409	0.059348184	0.02302109	0.028813928	0.05881018	0	0.03235122	0.02585907	0.03857338	0	0.02425841	0.122403602	0	0.2658997	0	0.06192544	0.03126702	0.04802039	0.03910355	0	0.02450338	0.1542992	1.122962	0.06422572	0.03774632	0.140692524	0.2327215	0.046172223	0	0.2681425	0	0	0.08193939	0.1985811	0	0.04846375	0.04453827	0.07263362	0.2939601	0	0.04788188
INSIG1-DT	0.459147982	0.352023	0.6229283	0.3093383	0.6873313	0.596272475	0.285402694	1.817834	0.2336317	0.096477343	0.7185302	0.243569952	1.453162	0.346419582	0.3681346	0.9584416	0.9531234	1.339382	0.820245	0.305104546	0.502501	0.9386018	0.2529597	0.432868	0.5184472	0.2498007	0.9153697	0.8565168	0.4301972	2.351542	1.324265	3.097388	0.3436217	0.512314847	0.3215683	0.48787891	0.3129781	0.5389268	0.6532857	0.205008151	0.745931	0.5349532	0.4269086	1.867167	1.03535	1.405085	1.529172	0.19238	1.961506
ATXN1-AS1	0.465658566	0.3541767	1.221988	1.266709	1.216276	0.619337456	0.617703705	0.6989362	0.4659246	0.920321981	1.236411	1.111606662	1.734985	0.805996277	1.125711	0.8998067	1.429757	2.122959	1.431316	1.111102042	0.6495237	1.407973	0.9507314	0.7963363	0.6859034	0.8717972	1.301509	0.8873107	0.6487427	1.32768	2.073262	1.700417	1.227783	0.95783793	0.7261709	0.750927046	1.239891	1.217013	0.7152779	1.294664656	0.6818109	1.030053	1.390572	1.558061	0.5053626	1.291172	0.9212272	0.3282404	1.340144
MIR23AHG	2.629724839	1.663547	2.012671	11.45189	5.078024	4.103658764	1.604079722	1.516049	1.978363	2.764407629	2.452953	0.960507576	2.573061	1.974843701	1.09768	3.224833	2.709443	1.82387	2.758075	3.69170369	0.9915818	2.996029	0.8372173	6.754969	6.495644	2.887071	1.931989	0.8642207	3.704844	8.438617	6.622288	3.440819	2.797398	1.331614295	7.48067	2.913378793	1.223494	9.221441	1.846911	0.312789588	4.304451	2.431715	1.372183	1.738138	4.41426	5.98822	11.19898	0.5165993	2.458332
HNRNPD-DT	0.189927744	0.1023242	0.3065164	0.3105128	0.242937	0.209945827	0.1784591	0.1104562	0.1046959	0.190228616	0.1609952	0.067168892	0.462692	0.056450472	0.09426845	0.2863335	0.2023186	0.34512	0.1696482	0.095112733	0.2401947	0.4648843	0.1569561	0.1624005	0.109331	0.08395619	0.3418323	0.1008592	0.1570813	0.2810085	0.5213349	0.28696	0.5939421	0.229580384	0.2203918	0.147995735	0.07581237	0.3409494	0.206649	0.104993137	0.1432583	0.1157294	0.2720823	0.3248034	0.1038243	0.5714486	0.6118374	0.04597868	0.5162364
AC022034.1	0.040049001	2.802792	0.2243703	0.353571	2.483034	0.499849695	0.302550602	0.1100513	0.2157203	0.164096361	0.9318768	0.101977404	0.2146436	1.371271115	0.2862412	0.2974389	0.1109207	0.2107268	0.4131755	0.162452707	0.2051265	0.5461535	0.2250559	0.5821562	0.2904807	0.2655506	0.5103283	0.08932401	0.3956674	0.1663871	0.1347239	0.3693719	0.2170848	0.118259523	3.120827	0.776204011	0.1151001	0.188722	0.1568697	0.112910508	0.7431186	0.2070786	0.1871777	0.691446	0.6846989	0.3454281	0.1207578	0.741688	0.07943538
GUSBP11	0.157625529	0.0188714	0.09388027	0.4632499	0.1008096	0.271918455	0.077344991	0.03628613	0.134472	0.253557188	0.03340343	0.306597789	0.0331851	0.058561978	0.1799419	0.04377486	0.1305959	0.1826467	0.06844205	0.328901283	0.1079776	0.1531026	0.09166558	0.1397719	0.05797048	0.2980637	0.1891298	0.04030263	0.2212262	0.07151944	0.03375426	0.07075616	0.3103612	0.138364117	0.110214	0.176793795	0.1342261	0.1159358	0.04049374	0.157329411	0.04953893	0.1051938	0.2493291	0.06250714	0.04667339	0.09953578	0.03385189	0.09539699	0.0424577
HLA-F-AS1	0.251631158	0.2218371	0.40346	0.3029339	0.2671036	0.422056468	0.309517004	0.1616403	0.2431917	0.356174313	0.555547	0.320366199	0.2786412	0.299839943	0.2942962	0.2711768	0.3362779	0.4229037	0.4229636	0.24744332	0.2733875	0.3599504	0.230633	0.4342338	0.3318389	0.3397624	0.3557216	0.2842594	0.2198092	0.3509116	0.4593124	0.2488497	0.4387569	0.302190978	0.5108846	0.364604778	0.3254326	0.3880655	0.2762737	0.216242146	0.3054051	0.3978546	0.3133682	0.2388049	0.4923829	0.4680254	0.3183487	0.2392344	0.3629811
AC091849.2	0.276291805	0	0.1146589	0.7259616	0.1135946	0.174918082	0.093458928	0.09038415	0.05874555	0.249056541	0.2634784	0.109925968	0.1346175	0.147815397	0.1974733	0.2170368	0.2943171	0	0.09254654	0.15565776	0.05241243	0.1738997	0.09133093	0.0708742	0.1192846	0.03663984	0.1491812	0.0293444	0.1495697	0.2354623	0.2033148	0.0490046	0.3456079	0.150288893	0.06658793	0.299452222	0.01985145	0.2231937	0.02254624	0	0.03126012	0.06493651	0.1781116	0.05546718	0.1189403	0.3048093	0.03204189	0.06019752	0.2557391
AC007743.1	0.247166943	0.4286153	0.4647809	0.2543622	0.5546769	0.414484045	0.174181465	0.2358313	0.2116717	0.219426843	0.4255771	0.270430315	0.5519572	0.378794372	0.3266314	0.4008191	0.1535871	0.6224356	0.4863965	0.330717194	0.1807121	0.3565109	0.3531971	0.2905976	0.4446266	0.3072891	0.4170483	0.1777419	0.1324093	0.4388364	0.5440243	0.3957675	0.2147057	0.18006218	0.4260815	0.338140343	0.1849879	0.4194375	0.3571694	0.162254409	0.1980846	0.201706	0.2738593	0.2687761	0.5003448	0.6248878	0.3523313	0.1290202	0.5991876
LINC02471	1.612478918	14.03152	5.496721	3.086824	2.01254	8.72407695	6.298531181	4.276477	1.530569	1.132620763	4.649706	1.443473641	1.590001	3.119483673	2.263806	2.405828	0.5214377	5.159444	4.841745	1.78443806	2.075659	3.262192	1.427733	3.767007	3.30677	4.162153	2.083324	5.718799	1.500315	1.579708	5.221535	8.886364	2.941484	0.671255899	0.9946739	3.653168553	1.117182	1.085492	4.323446	0.573034832	3.844241	4.804911	2.413091	3.988625	16.92883	0.606447	2.003583	4.171942	2.208335
AL031666.1	0.549590066	0.2476936	0.3399203	0.2777034	0.1738142	0.315440994	0.172796551	0.5739418	0.2097391	0.164560802	0.2687703	0.168200707	0.429129	0.254448395	0.1794071	0.2792608	0.2026542	0.3381773	0.2053316	0.13099689	0.2606425	0.5765256	0.1484822	0.126521	0.1916466	0.2242544	0.3195726	0.3255298	0.1644937	0.4053232	0.4055379	0.3124303	0.2423777	0.303877187	0.203776	0.128026463	0.1898452	0.3770893	0.4312327	0.192806634	0.1554538	0.2070023	0.1788501	0.3607053	0.6954765	0.4345972	0.2696549	0.2072472	0.5939577
AC005838.2	0.120627084	0	0.5005929	0.1267799	0.1487838	0.163645758	0.034002933	0.3551498	0.085493	0.197702468	0.2300657	0.095985829	0.3428429	0.161337941	0.05388468	0.2584275	0.2569936	0.2573134	0.2828362	0	0.05720726	0.3163476	0.04984306	0.103144	0.2083153	0.159967	0.2605258	0.0640578	0.1224396	0.2570031	0.2536167	0.07131689	0.2514834	0	0.09690609	0.153810308	0	0.3248161	0.09843533	0.100025007	0.06823975	0.1890055	0.2916087	0.4036098	0.1112754	0.7258779	0.1398927	0.06570455	0.2392584
U91319.1	0.43979233	0.3554094	0.7684646	0.2189486	0.3806657	0.083738023	0.130495516	0.3786067	0.1804565	0.284526402	0.2501662	0.239441648	0.7330625	0.154794574	0.3101957	0.9917861	0.0986283	0.9216763	0.7288096	0.234730395	0.1097742	0.6555978	0.210415	0.1385451	0.6395733	0.2609147	0.4249315	0.6268902	0.1566318	0.4931596	0.6448267	0.2052735	0.5549532	0.233828931	0.1301662	0.206601134	0.149679	0.6232852	0.2077748	0.30709857	0.3142663	0.1813401	0.3357383	0.6350746	0.3558748	0.9285848	1.234815	0.07564774	0.6274497
AC127070.2	0.363286043	0.4640496	0.3404277	0.2155414	0.7564432	0.233173055	0.270877178	0.9085726	0.2657803	0.249687977	0.342713	0.345025373	0.6899337	0.352664072	0.3664422	0.3933305	0.3682617	0.433298	0.6476839	0.534779576	0.3334607	0.6085159	0.2517968	0.4559291	0.5818367	0.2952747	0.4555809	0.4138433	0.1427399	0.5118401	0.4404191	0.568131	0.2198842	0.387023015	0.3671621	0.418394207	0.2231295	0.5325048	0.4877119	0.199207021	0.4375458	0.5187226	0.4155029	0.5097383	0.5657438	0.4524965	0.4892599	0.08936464	0.6624516
AC010618.2	0.249383385	0.1007671	0.3018521	0.1310518	0.03417716	0.112773272	0	0.1087754	0.1472896	0.102182091	0.05284842	0.099220134	0.1012558	0.111182886	0.03713357	0.05936343	0.1771021	0.0591075	0.2227555	0.046832683	0.03942327	0.1308029	0.03434837	0.07107964	0.1076673	0.08267859	0.08976814	0.02207209	0.05625123	0.1771086	0.06554063	0.09829328	0	0.06459622	0.1669523	0.158993047	0.02986348	0.1678805	0.03391739	0	0.04702609	0.0976871	0.1004782	0.05562796	0.02556109	0.1250561	0.1446064	0.09055802	0.1648802
AL645608.7	0.421616526	0.1555465	0.2187094	0.9055101	0.3165401	0.265264073	1.250479854	0.2578591	0.1494078	0.833719646	0.07575109	0.094812465	0.4168024	0.122588992	0.08188612	0.3207219	0.4491228	0.3258563	0.1043833	0.165238995	0.1043224	0.4230505	0.4014445	0.6583215	0.3244815	0.2734814	0.2474434	0.09247847	0.2232791	0.7225285	0.5973853	0.4172517	0.3057343	0.598273714	0.8614933	0.771337313	0.1712211	0.9687065	0.231861	0.136803138	0.1970316	0.2872232	0.3545156	0.2269386	0.710221	1.296124	1.434973	0.169742	0.3151114
AC004847.1	0.110054067	0.3638373	0.03113971	0.08412189	0.1398563	0.262409812	0.146652104	0.03927525	0.2339985	0.073789265	0.006360615	0.023883444	0.02437345	0.294393198	0.06256939	0.02143421	0.3836749	0.03556967	0.05361985	0.03381952	0.5124406	0.05247629	0.2397736	0.2224261	0.07775032	0.05970511	0.04321648	0.06906913	0.08124197	0.04263211	0.02629399	0.02957542	0.0417165	0.054421724	0.3777614	0.22325031	0.0646964	0.0606162	0.05715018	0.008296161	0.3056327	0.2900112	0.04837255	0.04686604	0.01230571	0.02006832	0.05801409	0.1634878	0.0198443
LINC01546	0	0.1146213	0	0	0.04665131	0.076966922	0.015992477	0	0	0.023246173	0.03606865	0	0	0.075881495	0	0	0.06043544	0.06051065	0	0	0	0	0.04688502	0.09702265	0	0	0	0.01506404	0	0.01510942	0.134193	0.03354222	0	0	0.0455775	0.018085263	0	0	0	0	0	0.02222357	0	0.1328798	0.03489051	0.05689993	0	0	0.03750984
Z98257.1	0	0.04098397	0	0.01522896	0.005957367	0.032762224	0.004084475	0.01896046	0.005134764	0.005937067	0	0.005764969	0.005883247	0.009690058	0	0.005173774	0.007717599	0.005151469	0	0.008163332	0.02061542	0.01520003	0.005987211	0.03097445	0	0.01441158	0	0.003847352	0.01961013	0.003858941	0.003808095	0.004283337	0	0	0.04074169	0.032332804	0	0.02926299	0.005912088	0.006007565	0	0.01135179	0.005838067	0	0.004455515	0	0	0.007892514	0.004790002
AC112503.2	0.484912138	0.2799086	0.5030868	0.2184197	0.1993668	0.187955454	0.195270465	0.2719384	0.1472896	0.198687398	0.2422219	0.248050336	0.5625322	0.231631012	0.1547232	0.2968171	0.1844814	0.3694219	0.5104813	0.039027236	0.3613799	0.03633413	0.2862364	0.2961651	0.1495379	0.1607639	0.1122102	0.2759011	0.1640661	0.3689763	0.1092344	0.2047777	0.1083155	0.349896191	0.1113016	0.264988412	0.09954494	0.3264343	0.2826449	0.172325692	0.3918841	0.1628118	0.1674637	0.2086048	0.08520364	0.4863295	0.2811792	0.15093	0.3893005
AL355001.2	2.969846922	0.9340629	3.714044	2.041519	3.075657	1.495437349	1.855315347	4.106704	1.683875	1.24975017	3.776155	1.571193731	4.106343	1.374149518	3.026184	2.785745	1.710054	3.401535	4.237217	1.754554409	2.253515	4.748879	1.737895	1.537373	3.146549	3.012342	2.478988	4.177204	2.672288	3.112413	2.725448	1.945646	4.936496	2.420053173	1.341226	1.852471465	2.168425	2.939436	4.401572	1.677245529	2.288524	2.465007	3.09168	4.232582	3.109826	2.833626	3.406932	3.042932	2.99304
SLC12A9-AS1	0.207256291	0.1256175	0.3225365	0.1089139	0.2982397	0.046861522	0.146055957	0.1356007	0.1468904	0.169841957	0.3294075	0.288607798	0.4628313	0.277203942	0.3703294	0.2220096	0.3311666	0.2947366	0.06942244	0.233528824	0.1474366	0.217414	0.1284573	0.2215219	0.1789592	0.1717803	0.1678591	0.3852148	0.2804939	0.3311787	0.326815	0.2757007	0.486099	0.120789679	0.08324995	0.066067571	0.1861409	0.104641	0.1691274	0.214823356	0.1758699	0.3247412	0.1252574	0.3120593	0.2230534	0.1558965	0.1201788	0.451563	0.3083126
AL162377.1	1.208029684	0.8573435	1.028354	1.05804	1.464538	1.155594894	1.004112523	2.067128	1.152545	1.180329374	1.358776	0.770238656	2.433584	1.149655354	1.044673	1.454392	1.031123	1.701406	1.379929	1.038323633	0.9768794	1.9171	1.004714	1.039565	1.183512	1.257983	1.154006	1.295361	1.15806	3.122356	4.782599	1.776365	1.436837	1.143319079	1.032684	1.031834179	1.257435	2.059126	1.510279	0.873284351	1.191556	1.352875	1.428969	2.020991	1.904917	2.997836	3.385669	0.9026459	3.404675
AL158071.2	0.8445376	0.09479114	0.8275138	0.4931194	0.4629642	0.254604689	0.224836569	0.5525521	0.1163859	0.249917751	0.7606281	0.298674924	0.8572576	0.188260592	0.4401354	0.8376435	0.7496961	0.6338645	0.5500557	0.317198047	0.1780093	0.3691369	0.2132549	0.2607707	0.4051285	0.3733217	0.5320002	0.5855198	0.3174916	0.8496868	0.5055608	0.3190009	0.6847136	0.510429026	0.2638462	0.433735633	0.2359765	1.026509	0.3828711	0.311243459	0.2123386	0.459469	0.2457504	0.6436462	0.3462509	0.5411427	0.7889774	0.1533375	0.3102041
AC108134.2	0.306728228	0.3305017	0.4773367	0.08059338	0.2311984	0.231175157	0.23056534	0.6020454	0.1811583	0.209464179	0.4550051	0.122035459	0.4774003	0.307685258	0.29687	0.3103088	0.1361413	0.3271458	0.4794603	0.115203391	0.4606408	0.509455	0.1689866	0.3278406	0.6179834	0.2033805	0.165615	0.3529174	0.0518895	0.3539805	0.6180212	0.3475745	0.2131557	0.29793711	0.2464109	0.146664709	0.2203829	0.2925191	0.5214572	0.14836597	0.4916364	0.3804747	0.3707484	0.3763068	0.8960052	0.5127079	0.8596479	0.222763	0.625281
NFE4	0	0.01441321	0.01850372	0.03748996	0	0.41939314	0.020109943	0	0.02528105	0.029231195	0	0	0.08689862	0	0.03186837	0	0.2279859	0.02536329	0.01194817	0.020096114	0	0.1122562	0.01473904	0.04575088	0	0.01182592	0.01925996	0	0.03620648	0.02849929	0	0.03163357	0.07436588	0.013859264	0.028656	0.034112314	0	0.0600319	0	0.02957829	0.0201791	0.02794531	0.02874376	0.0119351	0.01096838	0.05366215	0.04136751	0.01942943	0
AC120498.10	0.643623127	0.1529798	1.610447	0.1989566	0.840555	0.136965559	0.04268883	0.4706419	0.1341648	0.186153512	0.7461569	0.271136209	1.322006	0.354464249	0.2705971	0.7570307	0.1613207	0.8883682	0.7608975	0.341275787	0.2154618	0.9134615	0.1251505	0.1618645	0.5884391	0.05020746	0.327076	0.442316	0.1537162	0.8267992	0.6965043	0.7834267	0.1973273	0.294200605	0.2433206	0.096550233	0.217619	1.146906	0.3707406	0.188363925	0.3426851	0.1779646	0.2135576	0.7854007	0.06985012	1.8226	0.6146967	0.1237327	0.8010022
FBXO30-DT	0.568955119	0.6795794	0.5124406	0.6571163	0.7403188	0.500436006	0.645043861	0.5522359	0.6314475	0.72754896	0.5028204	0.798498203	1.061122	0.823691391	0.9663472	0.627315	0.7226264	0.86912	0.8712085	1.176483546	0.6315715	0.7804827	0.7956961	0.5827228	0.7126181	1.179436	0.9789953	0.640798	0.8059672	0.8991535	0.5964668	0.7928874	1.078621	0.784639171	0.459583	0.723475555	0.8085992	0.8586171	0.374999	0.860614118	0.6331144	0.866981	0.7229743	0.9727616	0.638275	0.7211108	0.4966807	0.7355988	0.5167109
AP000892.3	0.177031416	0	0.0612222	0.2480817	0	0.160110202	0.133073206	0.07721707	0.04182297	0.096715559	0.0750317	0.281736184	0.09583881	0	0.210882	0.1685628	0.06286032	0.2097952	0.1185967	0.066490846	0.0559713	0.2476103	0.1950648	0.1009155	0.1019073	0.1956386	0.1911729	0	0.1996571	0.06286263	0.06203434	0	0.1845376	0.091710682	0.09481244	0.338596304	0	0.3575233	0	0.14679596	0.06676543	0.2311526	0.1426542	0.2369339	0.2903235	0.4142806	0	0.12857	0.03901487
AC025766.1	0.046746682	0.1511096	0.04849876	0.2456555	0.03843886	0.126835465	0.131771756	0	0.03313115	0.191539371	0.08915748	0	0.07592121	0.062523383	0	0.1335314	0.5477608	0.09971682	0.09394944	0	0	0.09807549	0.03863142	0.2798	0.3229141	0.3099605	0	0.02482436	0.09489817	0.1991931	0.07371317	0.02763748	0.3411012	0.108976508	0.1502163	0.238424781	0.03358729	0.1888143	0.1144401	0.038762747	0.1586699	0.1098681	0.07533818	0.1251289	0.2587358	0.2344166	0.162638	0.1018501	0.2163465
LRIG2-DT	0.178831247	0.03141715	0.2420007	0.2042966	0.1918035	0.070320869	0.113969976	0.2187451	0.0716382	0.095574953	0.4498241	0.074243614	0.4798566	0.051996876	0.097251	0.2332049	0.1739331	0.3317135	0.3750336	0.201500522	0.1327469	0.2691592	0.1092331	0.1396156	0.2618343	0.1185766	0.3946294	0.206449	0.1104894	0.277475	0.3351216	0.1333095	0.1539939	0.223551782	0.1811423	0.114012907	0.145249	0.2303038	0.1459317	0.109604466	0.1407532	0.1705585	0.1315737	0.2809676	0.2582097	0.4054959	0.3967513	0.0508215	0.3392818
AC009495.2	0.113356084	0.06107097	0.274411	0.1588507	0.1242806	0.034173719	0.021302233	0	0	0.06192854	0.1681541	0.120266829	0	0.050537675	0	0.02698338	0.1207514	0.08060114	0.2784444	0.085150332	0.07167866	0.03963723	0.03122579	0.06461785	0.1631323	0.02505412	0.0408037	0.02006554	0.1278437	0.06037794	0.1191648	0	0.1575499	0.029361918	0.03035497	0.048179711	0	0.3306737	0.09250197	0.125327776	0.04275099	0.0592043	0	0.02528544	0.02323736	0.1136874	0.08764026	0	0.02498185
LINC02577	0	0	0	0.00567324	0	0.024409799	0	0	0	0.004423467	0	0	0.004383367	0	0	0	0.1265015	0	0	0	0	0	0	0	0	0	0	0	0	0	0.002837257	0.00319134	0.01688034	0	0	0	0	0	0.008809712	0	0	0	0	0	0.003319623	0	0.006260019	0	0
OSER1-DT	5.440193218	3.00396	5.616871	3.566657	5.120632	4.042160022	4.778034232	5.808236	4.258596	3.461850699	8.540846	3.173591853	5.618013	3.018111817	4.407106	4.715672	3.372718	7.537424	5.636651	5.321700996	3.144123	7.486758	3.772978	3.926288	7.280266	3.555003	4.609138	6.126268	2.941481	6.992591	6.316605	4.576303	6.901671	3.955558092	5.213557	3.680259915	4.248101	5.728878	6.123749	3.423179716	4.175985	4.693688	4.08072	5.735838	5.997386	8.473612	8.327549	3.09662	7.904847
AC016405.2	0	0.2476115	0.3814614	0	0.4031152	0.055422762	0.069095703	0.3608413	0.04343154	0.100435388	0.4285465	0.146286095	0.4976246	0.081961743	0.1094964	0.350092	0.130556	0.04357284	0.3284216	0.069048186	0	0.2571338	0.1012837	0.05239845	0.4762207	0.1625306	0.06617523	0.3254219	0.2902708	0.5875238	0.4187318	0.2898392	0.3832703	0.190476033	0	0.27348163	0.08805899	0.2062635	0.3500449	0.101627972	0.06933333	0.1440258	0.2469016	0.2460467	0.7160383	0.1229184	0.4974709	0.06675751	0.8508242
SEPSECS-AS1	0.754943888	0.3688934	0.4326031	0.3183032	0.5991202	0.273907535	0.608727432	0.07466444	0.4821739	0.694193909	0.6083149	0.520397001	0.9766054	0.393326048	0.3137088	0.7397261	0.5376895	0.8769784	0.7997924	0.712166414	0.3372155	0.7366919	0.6492757	0.2401956	0.4244734	0.6693752	0.6683152	0.8018108	0.4781871	1.045026	0.4706407	0.8433681	0.6679955	0.337662058	0.4337082	0.369377786	0.5771138	0.8391456	0.6554559	0.44038788	0.4320441	0.3197929	0.4704053	0.8899707	0.9879398	0.9068197	0.9875022	0.3203625	0.9895589
AC131159.2	0.245120422	0.1540694	0.423846	0.1144992	0.08958115	0.221691048	0.061418403	0.1960126	0.2895436	0.223189751	0.1385201	0.216720141	0.1769332	0.109282323	0.1946603	0.2333947	0.1160498	0.1161942	0.2007021	0.122752331	0.4133265	0.2857042	0.2700898	0.1630174	0.2586878	0.2347664	0.3235234	0.1446319	0.2211587	0.1160541	0.2433655	0.1610218	0.08517118	0.169312029	0.3281969	0.191003043	0.05870599	0.1466762	0.1778006	0.29359192	0.4005926	0.3200574	0.1755744	0.09112842	0.1004966	0.3277825	0.5053672	0.08901002	0.2340892
LINC01909	0.349296601	0.1485669	0.3051691	0.1352522	0.1814018	0.315909744	0.062186133	0.4450376	0.3517955	0.286240856	0.1753145	0.292572191	0.4777196	0.049177046	0.1313957	0.1312845	0.1370838	0.06535926	0.2093687	0.186430102	0.3313071	0.2314204	0.2582733	0.09431721	0.1428662	0.08532855	0.138968	0.341693	0.1119616	0.4014746	0.3092173	0.3260691	0.2107987	0.199999835	0.1919952	0.140647695	0.264177	0.1608855	0.4050519	0.198174546	0.0624	0.2448439	0.3555383	0.2583491	0.260035	0.4425064	0.3198027	0.2202998	0.2552473
AL390195.2	0.434746452	0.4124328	0.3235728	0.3079254	0.3963401	0.495763867	0.271737722	0.2040546	0.3885008	0.480183428	0.4566438	0.661794536	0.4451317	0.303375941	0.3039703	0.4589442	0.4631093	0.3763246	0.4558615	0.436611169	0.2778921	0.3767398	0.304602	0.3151677	0.4243535	0.2694649	0.4490626	0.3914714	0.3965114	0.286937	0.4123152	0.3352564	0.1773312	0.433302374	0.4327722	0.584467767	0.3734781	0.5535161	0.2699308	0.195921449	0.5560376	0.4294434	0.5483338	0.3035752	0.4649769	0.4549744	0.5041806	0.26769	0.3436702
TRAM2-AS1	3.461916779	3.97501	5.313491	4.285694	4.563308	3.300810787	5.279389346	5.325976	4.869928	3.852363813	7.519379	5.252509702	6.836025	3.977430173	5.441104	4.960554	4.191741	6.850759	7.415413	4.61152928	3.126918	6.246958	4.232432	3.647228	5.673748	4.849871	5.271146	8.242964	4.939327	5.727857	5.932636	6.526504	7.851472	4.540002977	3.390457	4.639274727	4.456767	5.030041	4.853411	4.813477584	4.23124	5.130171	4.756337	5.367027	5.782068	6.047819	6.514295	6.65918	6.067195
HOXB-AS3	9.174909915	2.907655	7.911585	4.338252	4.462504	2.874451001	3.189165803	9.331197	2.500458	3.996834935	6.709787	2.974356492	6.906707	2.566563632	4.080617	6.066676	4.428942	6.125799	7.010161	4.211758875	3.109348	10.95608	3.262467	3.896933	6.170373	3.697846	5.817332	6.830695	2.989284	9.0605	8.221414	4.313498	6.14675	4.193858079	2.866379	3.249674927	4.459384	7.676753	8.114997	3.613344573	5.292094	5.120785	4.429515	8.253177	11.27254	9.722957	10.3273	2.319099	10.9426
AP004609.3	1.644024229	0.6396893	1.631942	1.194584	1.093161	0.559875801	0.863916336	1.241621	0.489089	0.748467542	2.425866	0.581417348	2.579407	0.760103804	1.468787	1.456673	0.983744	1.219484	1.67244	1.154907875	0.4716563	2.427212	0.9225199	1.301618	1.997903	0.8276636	1.358911	1.115554	0.7347892	1.832426	3.008468	1.037975	2.411918	1.35638347	0.9620142	1.028728897	0.8385235	1.680587	1.175947	0.833090449	1.044858	0.8109481	1.8645	2.044121	1.385509	3.348549	2.824584	1.370868	1.677391
FOXC2-AS1	0	0.0968712	0.1243636	0.1889776	0.09856735	0.325239532	0.033789748	0	0	0	0.3429349	0.047692019	0.09734099	0	0.1606405	0.04280122	0.1276912	0	0.2007593	0.067533022	0	0.06287285	0.04953057	0.1537459	0.0517523	0	0.06472311	0	0	0.03192397	0.06300666	0.07086976	0.06247667	0.093148154	0.04814927	0.07642299	0.1722533	0	0	0	0.2034357	0.09391027	0.04829673	0.08021586	0.03685926	0	0.0695078	0.1305852	0
LINC02803	0.087303164	0.09406975	0.2113424	0.09175624	0.1196461	0.131597426	0.032812571	0.07615931	0.06187507	0.11923836	0.1110058	0.046312797	0	0.077844943	0	0	0.03099961	0.04138425	0.03899069	0.065580012	0.02760229	0.0305273	0.04809817	0.07464985	0.1256392	0.01929587	0.09427705	0	0.07876885	0	0.04588841	0.08602532	0.06066988	0.022613593	0.07013523	0.074212888	0	0.1371322	0.02374734	0.024130843	0.06585084	0.06839584	0.07035003	0.01947402	0.01789666	0.1167444	0.1349954	0	0.05772062
BACH1-IT1	0.279455194	0.3199345	0.4348939	0.2692336	0.191492	0.189557998	0.157548302	0.152365	0.2310706	0.190839471	0.1776634	0.16677684	0.2647533	0.249179671	0.3536962	0.2993479	0.2232652	0.1490287	0.1404092	0.341119905	0.1325313	0.5130148	0.1732062	0.03982537	0.2815174	0.1544139	0.3269266	0.1113014	0.2048614	0.2356774	0.2080908	0.1101459	0.3155795	0.34383128	0.2619179	0.252400655	0.05019684	0.2978635	0.1140219	0.212416079	0.2107868	0.3831333	0.2064229	0.3272631	0.08593011	0.373696	0.2700729	0.1522169	0.2001591
AC107057.1	5.334250679	0.5327916	10.13563	0.7559103	5.815474	0.162619766	0.709584711	6.980036	0.1274355	0.245578692	15.08913	1.907680743	12.65433	0.961958509	1.659952	6.077773	1.149221	8.310256	8.512193	2.363655771	0.0568486	10.56264	0.2971834	0.1024973	7.245323	0.3576691	4.465895	13.01769	0.648917	8.04484	15.31062	7.689369	13.68239	1.350648233	0.2407463	0.496749436	0.5598233	11.62007	5.722363	1.192774697	1.559674	0.09391027	1.110825	9.224824	2.580148	12.44289	10.77371	0.6529261	6.974244
AD001527.1	0.252234735	0.0407677	0.1570131	0.5832211	0.08296302	0.182500283	0.056880895	0.03300572	0.07150734	0.165360639	0.0320716	0	0.08193081	0.067472464	0.04506977	0.1801265	0.1074762	0.2152199	0.1013861	0.056841778	0.1913953	0.2645968	0.04168932	0.1725416	0.130678	0.03344956	0.05447671	0.02678935	0.2048198	0.3493106	0.13258	0.02982514	0.2103436	0.117602617	0.3242135	0.192973091	0.03624591	0.1698	0.1234987	0.041831039	0.1712296	0.1185648	0.08130162	0.06751678	0.1861441	0.1011888	0.1170078	0.1099121	0
MIR503HG	3.657523907	0.5156457	1.383082	4.861987	1.246102	1.669420791	1.361819479	1.244953	1.057887	1.774079205	0.8547712	1.867719493	1.295366	0.685782399	2.382037	1.350713	1.869177	2.252285	0.8854464	2.349448884	1.29688	2.306849	1.252344	1.412697	1.062557	1.95676	3.026866	0.635329	1.580599	1.468693	1.27566	0.9498364	2.232927	2.266642088	0.8238173	1.961356419	1.416291	3.022116	1.125055	1.426667769	1.069998	1.642478	1.58841	2.39419	1.037067	1.839821	1.479961	0.744756	1.197789
AP003486.1	3.776965695	3.918833	4.474769	2.289196	3.200194	3.08258239	2.54225131	2.890826	2.822767	2.804848071	3.435941	2.822581788	4.167189	2.407385064	2.85261	3.603125	2.68225	3.403787	3.043368	2.33014289	2.737913	1.913246	2.959085	3.380999	3.608499	2.091737	4.450873	3.103909	2.56229	3.029116	4.123994	2.940554	1.97105	2.968450223	2.911174	3.448697454	2.342272	3.303107	3.586038	1.611594706	3.309252	4.189082	3.988604	2.809393	4.203949	3.15427	3.197707	2.304989	3.443467
AL121899.1	0.560275249	0.311283	0.108989	0.1472133	0.3455273	0.126680599	0.138191406	0.7789591	0.2481802	0.086087476	0.2448837	0.027864018	0.2559212	0.093670563	0.0312847	0.2250592	0.03730173	0.02489877	0.09383473	0.078912213	0.4982061	0.734668	0.1157528	0.3593037	0.4535436	0.06965596	0	0.3533152	0.165869	0.373031	0.2576811	0.3519476	0.1460077	0.108843447	0.168787	0.334875465	0.02515971	0.2357297	0.5143516	0	0.2377143	0.3292019	0.3103905	0.3046293	0.4953047	0.316076	0.609148	0.1907357	0.4398819
AL078587.1	0.141102531	0.0285073	0.1097933	0.2595246	0.02900644	0.255231023	0	0.1384779	0.07500355	0.057815205	0.02242645	0.08420897	0.02864555	0.188723717	0.09454674	0.05038225	0.03757702	0.05016504	0.04726362	0.079494591	0.06691772	0.0370045	0.116607	0.06032589	0.03045938	0.02339001	0.07618699	0	0.1432227	0.1691028	0.05562488	0.02085559	0.1470853	0.05482336	0.05667755	0.112448957	0	0.1662286	0.1151439	0	0.1197343	0.02763596	0.02842557	0.07081788	0.06508175	0.07075747	0	0.03842868	0.06996762
AC092296.4	0.307138842	0	0.07966262	1.049117	0.3156926	0.833344664	0.865777482	0	0.9251442	1.573084393	0.04881581	3.177169495	0.06235296	0.308097153	1.989405	0.3838358	1.390501	0.6551675	0	1.211254925	0.4369808	0.6443835	1.205642	0.6565589	0.06630115	1.781962	0.9950204	0.1223273	2.0264	0.04089858	0.08071938	0.2269825	0.7203635	1.133676629	0.0616852	0.734305237	1.10339	0.1033802	0.06265863	1.209740201	0.173751	0.6015537	1.113734	0.205533	0.0472213	0.1540183	0	0.4182398	0
AP000254.2	3.051749249	2.079936	1.907307	2.357253	1.209346	2.394263323	2.114328508	1.924487	1.980478	1.807836987	2.010272	1.755433145	1.851164	1.622842503	1.905238	2.573176	2.154175	1.751628	2.019793	1.740014287	2.197089	1.812793	1.883876	2.200735	1.587402	1.77971	2.302898	2.245411	1.617223	1.194632	0.7923694	1.673821	1.379773	1.97142694	2.835621	2.062832865	2.034163	2.351403	1.530196	1.646373152	2.8288	2.678881	2.28137	1.181024	1.243646	2.913167	0.9380879	1.401908	0.8022057
AC104564.3	0.328935792	0.03322786	0.2559483	0.2592854	0.101429	0.185934428	0.023180494	0	0.174847	0.269555622	0.07842023	0.392613005	0.133556	0.164981056	0.1469372	0.1761753	0.5693928	0.2046518	0.1101801	0.231645527	0.2339962	0	0.03397903	0.1757883	0.1420128	0.136316	0.3552116	0.04366951	0.3895247	0.2847069	0	0.02430909	0.4714637	0.127803274	0.1321257	0.49806424	0.05908474	0.498226	0.06710537	0.034094546	0.1395613	0.1932734	0.2981934	0.05502981	0.07585873	0.2886601	0.09536769	0	0.02718455
LINC01606	3.871019802	0.2710694	2.017459	2.191447	1.904619	1.504534839	1.500054932	1.54511	1.227204	2.251009923	2.005684	1.944099897	1.950858	2.012784529	3.259972	3.525073	2.443237	2.952292	2.189399	3.978668447	0.9673561	2.539151	1.745594	1.496076	0.806271	1.656055	3.837599	3.076278	1.883309	1.673148	1.057849	2.047427	1.478926	2.588902552	1.241733	1.664564474	1.680511	4.970744	1.801369	2.458153687	3.51302	2.176846	3.060877	2.79063	0.1839817	3.209517	1.755756	1.175236	1.033922
AC006238.1	0.465453385	0.1736063	0.5943369	0.3010429	0.235528	0	0.222037877	0.4919335	0.2283816	0.088022026	0.6828728	0.199431231	0.9303903	0.239438799	0.3838527	0.5369389	0.3813997	0.4327909	0.5516744	0.242056562	0.2716809	0.4882653	0.2071194	0.1224593	0.309157	0.2374042	0.3866418	0.4563219	0.1211403	0.5339792	0.790415	0.5927048	0.2985776	0.083467026	0.08628998	0.205440454	0.257251	0.4097458	0.1168689	0.148445353	0.2025468	0.2524498	0.08655426	0.1677173	0.264227	1.184989	1.204151	0.07800878	0.9942215
AC012511.1	0.1277465	0.1376477	0.3092471	0.08950831	0.455188	0.077024061	0.096026099	0.3064606	0.0603592	0.139580584	0.4872883	0.237185473	0.7607339	0.056953371	0.1902165	0.3953155	0.1814409	0.5450002	0.8557978	0.239900156	0.2423345	0.2233456	0.1055696	0.2548735	0.5882935	0.08470412	0.09196736	0.7462235	0.259332	0.5897047	0.4252599	0.3272794	0.3107136	0.132357511	0.4447105	0.135740166	0.0305951	0.5733113	0.4169799	0.035309496	0.3854254	0.03336011	0.03431327	0.4274309	0.3142477	0.7260127	0.5925965	0.09277659	0.3941457
AC104819.3	0.247843982	0.2575159	0.8448663	0.2604858	0.2037971	0.256176323	0.119765885	0.4401373	0.2760316	0.37719068	0.4276807	0.422604276	0.7762944	0.331489714	0.1581615	0.4551196	0.188581	0.7552626	0.4032287	0.438839582	0.1343311	0.6314064	0.2340778	0.3330213	0.7337327	0.258243	0.458815	0.3572409	0.2156297	0.5846225	0.7630223	0.4814551	0.2952601	0.165079228	0.02844373	0.248303956	0.2035141	0.4051931	0.3756037	0.14679596	0.3204741	0.2773831	0.370901	0.7344951	0.5879051	0.6391759	0.2874276	0.192855	0.8895389
LINC01985	0.087703637	0	0	0	0.2524093	0.158641301	0.247223157	0	0.1553973	0.071871195	0.1393938	0.034893931	0	0.117303044	0	0.1252623	0.09342543	0.06236113	0.1175086	0.098821257	0.08318671	0	0.07247821	0.2999691	0	0.05815314	0.09470951	0.02328707	0	0.02335722	0.2304946	0.07777794	0.09142228	0.034075988	1.550053	0.111829972	0.03150734	0.05904055	0.0357844	0.072724604	0.09922936	0.2404835	0	0.05869005	0	0.08795998	0	0.2388572	0.0579854
AL451042.2	0.126898625	0.2734683	0.5705042	0.1778285	0.2434744	0.497333458	0.119235947	0.4566399	0.2997929	0.207981246	0.3092568	0.100976243	0.3778424	0.282876811	0.1133724	0.5135199	0.2027662	0.1954994	0.4817334	0.095323159	0.4212707	0.8652667	0.1223471	0.3978573	0.4748159	0.07011827	0.2055532	0.269553	0.1860522	0.4956691	1.056093	0.2375783	0.2425118	0.082174395	0.2378702	0.215742778	0.1519602	0.2562778	0.5005066	0.01753757	0.5503717	0.4473723	0.1192993	0.2547564	0.5332768	0.2757506	0.613191	0.115201	0.4055129
MIR22HG	6.306966507	12.24279	9.878138	10.92216	7.439541	10.412203413	9.927011567	9.015313	17.12209	15.751874583	9.688286	8.66664281	7.487367	12.28075664	8.952599	8.866145	11.18602	9.474422	10.62938	10.684940857	10.41561	13.46052	9.286483	13.78055	12.25181	13.96805	10.17122	6.79371	14.13364	10.93065	24.1378	9.657002	12.62815	7.936076105	13.3175	12.275193255	13.17134	12.20704	10.3247	6.923499212	14.06877	16.81967	12.55854	8.998092	6.914678	12.14348	12.64588	9.01213	13.70762
NBR2	3.758201273	2.808595	2.933758	2.454304	3.697851	1.674740487	1.609639781	4.637224	1.532205	1.308151764	3.467925	1.930753122	3.303696	1.53725192	3.585799	3.289629	2.876219	3.930536	3.996527	3.062893197	1.514109	4.076356	1.62827	2.628522	4.804619	3.405232	2.344422	2.557667	2.388799	4.246467	3.758997	2.124842	2.510274	2.169027649	0.8940234	2.855452415	1.035533	3.137881	1.190992	1.588421934	0.9701374	1.450703	2.881398	4.511013	3.809042	3.458137	3.226508	0.9837815	4.251801
AC009269.5	0	0.2627714	0.2361428	0.1708726	0.0802117	0.029407996	0.073326052	0.1701927	0.04609062	0.186522864	0.144704	0.051747462	0.2376411	0.130469713	0.02905007	0.1625427	0.1385493	0.2080825	0.2178306	0.109913439	0	0.3069863	0.08061352	0.08340978	0.1965355	0.04312035	0.1053402	0.03453456	0.0660091	0.1558737	0.4785506	0.03844805	0	0.101068915	0.1044872	0	0.02336259	0.3940053	0.1592041	0.053925047	0.1471565	0.1528438	0	0.08703694	0.2399613	0.4565542	0.1131275	0.03542235	0.2794738
CRIM1-DT	10.238800561	7.387752	11.38131	4.117749	6.743919	3.874141928	8.511231336	9.330607	6.108896	4.666129346	9.830383	4.198331002	10.13849	5.519653091	7.047262	8.617429	4.618688	10.17747	13.43836	5.120885138	6.243094	12.71337	5.568941	5.717444	10.50982	5.091736	7.446341	13.48207	6.716336	10.15592	19.33031	8.060855	9.910575	6.129581189	12.63182	5.028987723	5.554934	9.03772	16.02828	5.371288244	5.614863	7.693971	9.555495	8.66945	15.61322	16.24135	13.14628	6.658241	17.26887
FOXP4-AS1	0.225174863	0.06617112	0.02123768	0.3012041	0.2693189	0.111082881	0.253893418	0.1473242	0.2611473	0.318726435	0.1171266	0.439798026	0.06649202	0.054758166	0.2011733	0.1608024	0.5233424	0.2474415	0.06856767	0.253718816	0.1747455	0.2576844	0.1353341	0.157532	0.08837787	0.312184	0.1989508	0.1087062	0.4294125	0.1526472	0.05379851	0.1089224	0.4267678	0.318139841	0.03288997	0.23491478	0.1323713	0.1653641	0.08352248	0.203691182	0.1389636	0.1764085	0.2309349	0.1506839	0.03776693	0.2053027	0.1424389	0.2453017	0.04060219
AL390755.1	0.229834926	0.1509109	0.9239906	0.2415581	0.5315305	0.233849911	0.202459235	0.9868238	0.07126558	0.18834465	0.849307	0.114303185	0.6415656	0.07685068	0.1796696	0.9437492	0.07650918	0.3574872	0.1828403	0.113299202	0.204373	0.7232975	0.1187096	0.2088064	0.4837344	0.2762165	0.1551215	0.9611558	0.09720348	0.9563999	0.6946354	0.7813245	0.2695274	0.189760496	0.3808169	0.146530031	0.2064193	0.4061422	0.9612051	0.083379223	0.3413013	0.1462982	0.1504782	0.730561	0.247353	0.4322001	1.282735	0.2660269	1.728496
GATA3-AS1	1.718500083	0.7676627	2.239837	1.198053	1.768135	0.452994717	0.988311978	3.310917	0.5263573	1.245507686	1.383511	0.879566623	3.401109	0.300304271	1.411881	1.603402	1.536245	1.135964	3.118225	0.885463458	0.4996463	5.100169	0.8563821	1.210986	2.087857	1.397146	1.109735	2.068237	0.730453	2.02387	4.2259	1.924799	2.151438	1.013291199	0.8463745	0.891912214	0.9058859	2.011432	4.813083	1.016830553	2.12998	1.420743	1.349996	3.490441	4.307056	2.425057	3.415081	0.8372731	6.537369
AC068790.5	0.107714889	0.3917144	0.3352562	0.6226501	0.04428589	0.048709582	0	0.3523709	0.1145125	0.220674937	0	0.08571129	0.4810838	0.144067964	0.2405837	0.03846081	0.1721133	0.114885	0.03608011	0.364107617	0.1021673	0.225988	0.0890155	0	0.4185377	0.1785547	0.1163193	0.08580137	0.1457778	0.1147464	0.08492588	0.1910489	0.05614101	0.083702144	0.2595991	0.309028739	0.03869634	0.1450235	0.04394929	0.044659053	0.1218704	0.1265805	0.2169952	0.1081219	0.1324857	0.05401486	0.1873774	0.05867139	0.1424317
AP000487.1	0.211195373	0.07529706	0.335111	0.1762686	0.2298464	0.219098171	0.126069353	0.2194591	0.1716943	0.198521411	0.2645855	0.207595083	0.2622957	0.166160258	0.2608278	0.2750236	0.1918894	0.2340872	0.2621611	0.272962419	0.1296178	0.2997388	0.1231988	0.1434063	0.1769969	0.2347664	0.2079425	0.2177091	0.2353853	0.2448334	0.2644622	0.224018	0.3302251	0.149633219	0.1347335	0.170288199	0.1651321	0.2383489	0.1672729	0.216330889	0.1405588	0.2579176	0.2052219	0.1704261	0.164262	0.317719	0.2449258	0.1962385	0.2546233
LINC01135	0.806239459	0.3412862	2.031397	0.9482399	0.6629545	0.538201762	0.443710959	0.6405296	0.4217569	0.550579538	1.867205	0.610994134	1.044412	0.462145729	0.8232021	1.316009	0.4703164	1.078297	1.710364	0.627257015	0.2549054	0.8658904	0.4759112	0.6237309	1.243146	0.4836753	0.8291837	1.335406	0.454641	1.472349	1.34196	0.5561071	0.7603837	0.760756686	0.3701112	0.452821563	0.6344491	1.007957	1.127855	0.795881711	0.6298474	0.8722529	0.6806154	0.8478237	0.9326206	0.7893437	1.291198	0.3136799	1.269158
ZNF426-DT	1.967197649	0.4465594	2.31611	0.7898462	1.526711	0.859597429	0.947050466	3.803365	0.6736157	0.923773351	2.501288	0.809055122	4.630843	0.768640065	1.342819	2.320321	1.57754	1.885974	1.539974	1.120735874	0.9224588	4.846006	1.625691	0.6992921	1.851297	1.392314	1.360532	2.523618	1.361085	2.095615	3.497015	2.286881	2.119729	1.614532108	1.207461	0.817328418	0.6670086	2.008744	2.453031	0.733131269	1.375445	1.367996	1.460516	5.102981	1.468064	3.4582	4.050095	0.7223703	3.43421
AL512656.1	0.143037852	0.07706213	0.1483989	0.1002225	0.1176171	0.215609748	0	0.09358478	0	0.195360605	0	0.037939536	0.1161538	0	0	0.1021465	0.05078988	0.03390206	0.09582375	0.107446554	0	0.1000321	0.03940212	0.08153774	0.2470172	0.06322885	0	0.1772372	0.0967914	0.2793546	0.100245	0.05637769	0.1988036	0.074100402	0.07660656	0.182386039	0	0.09629057	0.1167232	0.039536069	0.05394514	0.03735334	0.03842059	0.2233442	0.1759317	0.1912746	0.1105885	0	0.06304647
AP003717.1	0.04062194	0.0109426	0	0.04269394	0.0222684	0.036739168	0	0.02657755	0	0.011096261	0	0.03232384	0.01099567	0	0.01209734	0.01933936	0	0.02888398	0.0272134	0	0.02568655	0.01420428	0	0.04631251	0.04676766	0.03591327	0.01462229	0	0.02748821	0.05048599	0	0.01601095	0.04234431	0.063132283	0.02175583	0.025898301	0	0.02734598	0.01104957	0	0	0.01060814	0	0.01812242	0.008327268	0.05432089	0.01570325	0.0295019	0.00895242
AL139349.1	0.530173806	0.1338904	0.9969563	0.8358246	0.3814574	0.449529509	0.056042962	0.3468746	0.07045394	0.244386976	0.3791897	0.369137877	0.7803306	0.044319001	0.2072272	0.4495982	0.3529765	0.2120495	0.2885784	0.224017685	0.1571465	0.486638	0.02738345	0.3399996	0.3147294	0.2856256	0.178914	0.1407717	0.3811825	0.3176905	0.0870846	0.1567241	1.070766	0.102995706	0.2395781	0.190130333	0.02380798	0.8476463	0.1081594	0.109906161	0.1124714	0.2336364	0.1335066	0.1773924	0.2037799	0.697887	0.03842805	0.03609765	0.4162487
AC012313.1	1.700993689	1.342972	3.245045	1.793637	2.801987	2.469548746	1.179783345	2.072048	1.705231	2.095475474	2.077436	2.390923576	3.81218	1.511722817	2.759425	2.86098	2.032502	2.681547	3.452319	2.408381329	1.624003	1.63762	1.419572	1.755877	2.633128	2.456081	2.241708	1.952188	1.760629	2.393195	2.429306	1.726821	1.668129	2.639238587	1.15523	2.06903448	1.330703	3.002066	1.689418	2.227071282	1.791588	2.270694	2.18678	2.714651	2.983399	1.717189	1.966174	0.9326124	3.810372
PRR34	0.203614408	0.1480922	0.3098274	0.2140002	0.3069514	0.239398001	0.29463173	0.2708765	0.2549464	0.228038602	0.2416356	0.264633987	0.3086438	0.281410711	0.363822	0.2617301	0.2096683	0.3281652	0.195514	0.221777773	0.238191	0.2207134	0.3253158	0.3017794	0.2461404	0.4680326	0.3664656	0.26311	0.445497	0.2675177	0.2461554	0.3611414	0.3749709	0.385009063	0.2944335	0.281262105	0.2974687	0.2330184	0.1883095	0.467120691	0.1382236	0.1754692	0.3992496	0.4905213	0.5300955	0.09529778	0.1810361	0.3475088	0.2602653
ARRDC1-AS1	3.908782458	1.831848	4.321205	2.904333	3.372184	3.187447332	2.09527581	4.485901	2.787333	2.802765847	3.915919	2.319985936	5.476664	2.18546334	2.819476	4.066905	3.131376	3.365933	4.759567	2.599243318	2.476713	5.612778	1.833544	2.91763	3.997567	3.393736	2.871678	4.415158	2.292703	4.931886	4.391158	3.423793	3.364815	2.427432308	2.297186	2.257119557	2.422858	4.076395	4.091685	2.145299653	3.416533	3.275608	2.730212	3.918194	4.620486	4.884193	5.480546	2.137807	5.74053
AL358472.3	0.73713322	0.7818556	0.669166	0.6778907	0.5682467	0.666675731	0.311679893	0.8138494	0.5224344	0.226524153	0.4393423	0.256617536	0.7482355	0.739433167	0.4527612	0.7896051	0.4416884	0.6224091	0.4012283	0.155732776	0.7865654	1.014904	0.2665102	0.5121159	1.113859	0.4582187	0.6965143	0.5627054	0.2182277	0.9324876	0.8959851	0.5719958	0.4322181	0.501204405	0.7402225	0.587444189	0.3310169	0.9614362	0.9022843	0.267416255	0.8861301	0.6857713	0.4826182	0.7399189	0.7366522	1.339959	0.6945755	0.1505663	1.035633
AC012254.1	0.191193929	0	0.5950798	0.2009462	0	0.172919018	0	0	0.0677532	0.078339603	0.182327	0	0.07762944	0	0.08540722	0.06826794	0	0.3398682	0.0640422	0	0	0	0.07900125	0.08174158	0.08254493	0	0.1032334	0	0.06468892	0.1018375	0.1004956	0	0	0.148571306	0.1535962	0.121894669	0	0.1287084	0	0	0.21632	0.2995738	0.1540666	0.06397215	0.117581	0.1917528	0	0	0.06320408
AC078850.2	0.864696161	0.155286	0.7642007	0.5722085	0.6056856	0.260681936	1.949957123	0.6076479	0.3177705	2.571953458	1.445586	1.529020495	0.8582149	1.199359771	0.5722427	1.39509	0.0682303	0.2049456	0.02145467	0.324769357	1.306185	1.041457	0.1587965	0.9310599	0.110613	2.633158	2.075043	0.1360558	1.79872	0.3582222	0.8416719	0.4544212	0.4339878	1.941132636	0.12864	1.531340067	0.713322	1.573821	0.418144	2.708717414	0.4348141	1.405036	0.3612952	0.2357433	0.03939063	0.6745072	0.7428136	0.7326553	0.2752607
AL109659.2	0.125635198	0.06460973	0.0829462	0.3481146	0.1408736	0.227253189	0.045073183	0.05978096	0.04856861	0.131033983	0.03630566	0.109059168	0.05564834	0	0.05101984	0.04893759	0.07299908	0.04060551	0.03825699	0.077215176	0.1516642	0.09584916	0.03775448	0.02929806	0.177516	0.07573109	0.02466747	0.00606521	0.2318599	0.08516873	0.02401329	0.07427778	0.1309621	0.035500909	0.1284556	0.167477742	0.008206214	0.08457541	0.1491231	0.028412121	0.05168937	0.1342176	0.036814	0.03057212	0.07726352	0.1030929	0.06622756	0.0622113	0.03020506
SLC25A34-AS1	0.029920803	0.0483598	0.2793802	0.06289395	0.4182557	0.162365275	0.067473738	0.2349139	0.08482404	0.09807775	0.03804424	0.095234766	0.1943773	0.240113274	0.05346305	0.1282027	0.03187284	0.063825	0.06013352	0.134854673	0.2554183	0.3452595	0	0.05116844	0.2066853	0.07935765	0.06462183	0.111224	0.04049384	0.2868661	0.04718104	0.2122766	0.3430839	0.069751787	0.4326652	0.038151696	0.0644939	0.1812794	0.2929953	0.024810585	0.2369703	0	0.07233173	0.1601807	0.1288055	0.240066	0.1040985	0.03259522	0.2373862
NDUFV2-AS1	0.547412785	0.571858	0.7203014	0.9542136	0.7136152	0.90565128	0.564538913	0.8735451	0.6623917	0.53612298	0.8148694	0.478085843	0.9974732	0.607157937	0.7634165	0.5625431	0.7253519	0.6550531	0.7871109	0.526540636	0.620531	0.9664066	0.4965163	0.7420674	0.8761752	0.6108516	0.5623046	0.7090197	0.7137464	0.8533866	1.024606	0.6393868	0.7654701	0.726256382	0.8044492	0.672463609	0.7290694	0.9437417	0.7844581	0.542488981	0.4682905	0.7426584	0.9037425	0.8577272	0.8785733	1.111416	0.7896804	0.4799828	1.094596
AC090425.2	0.68283546	1.434732	1.558542	1.291797	1.122964	0.617567921	0.615938837	0.7148095	0.9679029	1.231050901	1.302336	1.086696709	0.8871936	0.547972793	1.464124	1.170308	0.8728604	1.165262	1.097866	0.923272887	0.7772015	0.4297808	0.9028715	0.5838684	0.8254493	1.267738	1.032334	1.232884	0.9241274	0.9456336	0.9331737	0.9688909	1.281218	1.061223612	0.5485577	1.82842004	1.471843	1.838691	0.5572143	1.132425978	1.390629	1.176897	1.210523	1.005277	0.2519593	3.972021	1.583785	0.8926433	1.083499
AC008759.3	0.1129098	0.6083054	0.2342834	0.1977817	0.3713738	0.238274237	0.297057116	0.1969947	0.9336072	0.09252709	0.2871292	0.029948335	0.09168831	0.25169354	0	0.1075086	0.08018403	0.1070451	0.2773481	0.042407547	0.3569823	0.1579247	0.03110286	0.2896355	0.292482	0.3244212	0	0.0999327	0.02546808	0.1403272	0.1186956	0	0.1569296	0.02924632	1.360596	0.551885314	0.1622504	1.317487	0.3378386	0.12483436	0.2129134	0.08845682	0.0909842	0.1259294	1.226731	0.2264796	0.7420094	0.2460041	0.2239515
AP003392.4	0.184283305	0.2978498	0.334583	0.4842076	0.07576623	0.208336166	0.129866622	0.3918534	0.228565	0.226524153	0.3221843	0.403256128	0.4489413	0.492955445	0.2058005	0.2961019	0.1472295	0.6224091	0.3703646	0.155732776	0.04369808	0.4349589	0.4568747	0.03939353	0.2386841	0.2138354	0.6965143	0.0489309	0.1558769	0.2699306	0.6053953	0.4085685	0.5762908	0.179001573	0.7032113	0.323094304	0.03310169	0.5892673	0.3383566	0.114606966	0.7818795	0.07218645	0.3712448	0.616599	0.3399933	0.3696439	0.1602867	0.1003776	0.3655176
ODF2-AS1	0	0.03796304	0.1949483	0.2962351	0.07725549	0.169944981	0	0.03073505	0	0.076992239	0.0298652	0.112140692	0	0.062830623	0.04196915	0.1006407	0.3002468	0	0.1258815	0	0.133671	0	0	0	0.2433757	0.09344509	0.05072893	0	0	0.07506447	0.0246918	0.02777329	0	0.036504006	0.1132158	0	0	0.1264947	0	0	0	0	0	0.06287189	0.02888969	0.1413411	0	0.05117529	0
AC004471.1	0.262809524	0.05309607	0.2044948	0.06905367	0.3511674	0.237689371	0.092602488	0.3009078	0.209546	0.107683303	0.2297362	0.104561883	0.3467982	0.175753015	0.05869912	0.2345977	0.4549273	0.2803036	0.1540534	0.111046567	0.2492743	0.5513797	0.2171856	0.1685393	0.2552936	0.1089122	0	0.2616794	0.08891947	0.5424332	1.312314	0.1942221	0.1712204	0.127638579	0.1055644	0.125664608	0.07081032	0.420182	0.1876529	0	0.1486735	0.3603121	0.02647192	0.2418191	0.4040585	0.625997	0.91435	0.1789377	0.7601866
AP000757.2	4.462335862	0.3606148	5.021319	7.503914	1.016111	2.359397729	1.45138191	1.30257	2.043544	2.869170371	2.422298	2.977197806	2.341426	0.826386259	2.944019	4.485829	1.718558	3.075288	1.103779	2.320614079	1.33487	6.337402	6.26904	1.937143	1.956181	2.184971	3.966237	3.499833	2.206624	2.193985	2.345499	1.420576	7.764493	2.107205233	1.544234	3.282621256	1.134491	2.888429	1.960754	2.077808526	1.281609	2.742955	2.517066	1.676828	0.8866074	6.26553	1.990394	0.6356945	1.792863
LINC01132	0.23691312	0.2281185	0.06798521	0.2066148	0.2735614	0.2917695	0.261445169	0.672784	0.5180182	0.26436776	0.3076438	0.212583432	0.3356506	0.478675592	0.2026536	0.2807751	0.1234999	0.2293864	0.1384514	0.204468554	0.2581793	0.1586325	0.1582941	0.1896456	0.09575473	0.1905117	0.2177345	0.2061148	0.3308634	0.5208665	0.4557144	1.013253	0.2837393	0.168430428	0.2227205	0.212102509	0.2245469	0.2782517	0.1892149	0.497395644	0.2794537	0.4817822	0.2396501	0.4115266	0.179797	0.2477165	0.6079596	0.318493	1.736321
AC026471.1	1.592229678	1.562456	2.431974	1.454303	1.875565	1.777191491	0.911898873	2.054546	1.034434	1.144286333	2.193227	1.181504353	1.713697	1.588746852	1.462027	2.04849	1.541303	2.080092	2.315339	1.010942112	1.438311	1.590729	1.143508	1.296628	2.706033	1.047371	1.289564	2.603719	1.11164	2.369252	3.238045	1.520363	1.587291	1.796995964	1.304501	1.510591573	1.280202	2.496756	2.454247	1.032131806	1.658501	1.955248	1.781999	1.767373	3.450494	2.08482	3.326681	0.9085728	2.506441
LINC00654	0.312884885	1.443464	0.5326156	0.2586056	0.9042231	0.516504216	0.609675716	0.3736453	0.3380125	0.425677537	0.6739978	0.526946037	0.4415529	0.580998587	0.507504	0.4468763	0.2265129	0.3434321	0.6552777	0.383352369	0.3198208	0.2995401	0.2610782	0.5402685	0.8629578	0.6465587	0.6134299	0.4903974	0.6413391	0.4578964	0.6945599	0.1939629	0.2343222	0.252575941	0.8858501	0.704951694	0.3186577	0.4642009	0.3495205	0.287154728	0.316197	0.7924854	0.2594702	0.422822	1.569242	0.3046596	0.2043269	0.542715	0.5442741
AC011462.3	0.035406283	0	0	0.03721225	0	0.03202204	0	0.02316512	0	0	0	0	0	0	0	0	0.03771619	0	0	0	0	0	0	0	0.03057219	0	0	0	0	0	0	0	0.03690751	0	0	0	0	0	0	0	0	0	0	0.02369339	0	0.03550977	0	0	0
AC130371.2	2.691109309	4.75414	7.629228	2.335054	7.256073	2.377282732	1.658296869	7.882208	1.41938	3.154098573	4.078237	2.440176571	9.605214	1.757817798	3.718219	4.782108	4.633351	3.715743	8.469084	2.256553483	4.006849	5.383397	2.223931	2.167289	7.376355	2.697316	3.210203	4.65284	1.969253	4.066832	9.85219	2.442049	2.054981	2.844982448	2.036217	2.892754018	2.608045	6.635539	7.149852	1.99796269	5.452255	2.402474	5.219604	5.549139	11.16154	7.626173	9.399024	1.193113	5.151495
AC027020.2	0.592228997	0.1681561	1.311882	1.211228	0.3487815	0.304001622	0.054142803	0.2199184	0.06239307	0.413176641	0.4477405	0.420304629	0.1559738	0.042816348	0.4719026	0.1714557	0.39216	0.6373417	0.6219251	0.26151025	0.1366365	0.486929	0.15873	0.3284718	0.4284458	0.1273576	0.440762	0.3017474	0.5144786	0.6138382	0.2902553	0.1797998	0.5422577	0.366919507	0.4500515	0.688814582	0.0517517	1.136771	0.4832767	0.305266777	0.4889611	0.1943656	0.5094709	0.3374002	0.1230442	0.4334303	0.1577818	0.1482134	0.3492231
NDUFA6-DT	0.400309993	0.1513636	0.5029487	0.5288057	0.4529819	0.368690184	0.275374115	0.3652311	0.2680976	0.50260137	0.55569	0.365293746	0.4801513	0.260337951	0.4134195	0.4038903	0.4029532	0.5640532	0.479763	0.442778456	0.2368728	0.5046856	0.2943958	0.3893952	0.6944809	0.5065109	0.4640147	0.5304764	0.4050823	0.5946713	0.6659814	0.384318	0.7158895	0.333900168	0.3451931	0.454236762	0.3984475	0.5933541	0.4285605	0.371529691	0.4903142	0.3049829	0.402479	0.4522042	0.4742992	0.5156624	0.3918392	0.2440509	0.6604499
AC009403.1	2.817355577	1.019047	1.496834	3.880422	1.858929	2.4966917	2.990944829	2.393316	3.872762	2.820784271	1.451683	3.760500079	1.678973	2.71978574	4.059761	2.117401	3.908769	2.924118	1.765632	3.097691168	3.404971	2.514503	3.098088	2.302169	1.5891	3.389675	2.195933	2.280389	4.143473	2.148087	1.982445	2.538805	5.447312	3.133857011	1.451087	3.27370116	2.603783	1.896594	1.761367	3.052099961	1.490976	3.586697	3.432856	1.892937	2.207701	1.709026	1.383341	2.957798	2.651342
AC096677.1	1.968172797	0.4544399	1.458529	1.891258	1.43343	0.864595089	0.570649217	1.434875	0.5579676	1.797202652	1.501517	1.163404712	1.643918	0.300847808	1.004791	1.365359	1.737163	1.999224	1.092485	1.013789837	1.226759	1.474738	0.8364838	1.346332	1.116784	1.491457	2.368295	1.164627	0.6849415	1.257992	1.270974	0.8976489	0.8792672	1.136133514	0.7679808	1.218946693	0.8484742	1.665638	0.8259882	0.652810269	0.8271059	1.365704	0.9515877	1.843903	1.210393	1.466345	1.043435	0.6738582	1.784586
IRF2-DT	1.665212804	1.524725	1.965372	1.220288	1.890599	1.436961873	1.240244402	3.713268	1.131476	1.35834549	1.714248	1.167015883	3.070441	1.777682414	1.583258	2.187411	1.098486	1.765196	2.302756	1.308246573	1.296888	2.459979	1.047879	1.188731	2.064448	1.43336	1.641505	2.26347	1.359423	4.540576	3.597446	3.070929	2.078204	1.804461723	1.350026	1.582731423	1.531234	2.643073	2.088162	0.988101612	2.316171	1.639697	1.846583	2.918745	4.415748	2.742608	3.499133	1.189953	5.176523
AL135791.1	0.092587859	0.3367037	0.3121887	0.194621	0.4187322	0.376821104	0.313189239	0.3180296	0.1968616	0.170715841	0.2354506	0.313116001	0.6014872	0.154794574	0.2067971	0.3967144	0.320542	0.4443797	0.713303	0.31297386	0.1317291	0.242814	0.1530291	0.257298	0.4596933	0.2455668	0.2749557	0.4548027	0.2349476	0.4808306	0.5353278	0.4516017	0.3136692	0.287789454	0.2417373	0.206601134	0.06652398	0.5609567	0.2077748	0.345485891	0.2880775	0.1994741	0.298434	0.3252821	0.8398645	0.3250047	0.4563448	0.1008636	0.5356278
SOX9-AS1	0.278750027	0.03610037	0.1965061	0.3098703	0.2439035	0.256954428	0.53088747	0.188222	0.4457781	0.390965868	0.189711	0.472052926	0.1886323	0.205532474	0.277773	0.2756238	0.3121632	0.505673	0.117311	0.372473018	0.181347	0.2324297	0.3012384	0.2719626	0.1404035	0.3305598	0.2064667	0.4156154	0.5743408	0.2407933	0.0741977	0.4299642	0.5401604	0.383230658	0.1248866	0.442010577	0.4891471	0.4498779	0.2070546	0.306707522	0.1839731	0.3443698	0.4564402	0.2331695	0.01208777	0.3745451	0.2279466	0.6482092	0.1653939
AC010834.3	1.079156361	2.353021	2.027961	1.241201	1.49011	1.638955546	0.585437074	0.8525949	0.6782536	1.017830835	1.074416	1.296166469	2.199087	1.307198144	1.073275	1.715786	1.041111	1.592566	1.350411	1.238896526	0.7531985	0.6407808	0.6730671	1.288366	1.986704	0.8235574	1.868975	0.6920153	0.592465	1.702714	0.9097048	0.6861688	0.7428669	1.297427802	0.6706542	1.609684664	0.672962	1.877854	0.7643152	1.401362072	1.082752	1.339947	1.148526	1.280806	0.5008777	1.613255	1.369577	0.6654423	1.050036
FTX	0.193314149	0.6878851	0.5434518	0.4882743	0.558918	0.44273134	0.293555325	0.2386778	0.3204245	0.339829327	0.6363011	0.414334133	0.463346	0.40034542	0.3621311	0.4564556	0.292282	0.4567048	0.5159303	0.309162915	0.3312274	0.3695984	0.288589	0.3705832	0.6919128	0.2625616	0.4242467	0.4867954	0.2827239	0.479958	0.4998559	0.4037045	0.4550241	0.336781009	0.5009659	0.43732595	0.3225957	0.4701676	0.3765649	0.240446612	0.3880496	0.3810625	0.3065252	0.4235599	0.795762	0.4753167	0.3615947	0.2785264	0.5236085
AC017074.1	0.545294628	1.239382	0.6010907	0.7522049	0.9808418	1.078817401	0.69169602	0.8027272	0.7729421	1.033356614	0.8450094	0.515260828	0.7472352	1.367490037	0.3958267	0.9978559	0.9439132	0.9450879	0.821932	0.691220343	1.163724	0.9295319	0.3943022	1.835907	0.9711168	0.542348	0.5152467	0.9049164	1.060852	0.9802537	1.522661	1.208955	0.6039411	0.715049065	0.6023379	1.347142513	1.052941	1.399503	0.8065205	0.226081479	1.002553	1.067999	0.8238854	0.77542	0.7126123	0.8545132	1.383341	1.076688	0.7210448
AL133342.1	0.62686534	0.2955101	0.1083934	0.2745166	0.4725039	0.519701966	0.265055647	0.3417805	0.2221417	0.128425578	0.2324753	0.041567634	0.2969432	0.628821238	0.3266943	0.07460977	0.2782342	0.4085847	0.3149617	0.058860749	0.2972902	0.219196	0.1295102	0.1340026	0.1353196	0.06927532	0.1128234	0.2496679	0.2827931	0.2225955	0.3294939	0.3397295	0.1633611	0	0.6714586	0.233131881	0.1126	0.1758311	0.2131421	0.129950522	0.6501421	0.2455523	0.2104735	0.1747873	0.1927558	0.2095659	0.1817458	0.2845402	0.1036132
LINC02365	0	0.03655589	0.03128705	0.07923745	0.1363852	0.068185733	0.586550588	0.009865273	0.2030459	0.210058872	0.009586069	0.059991143	0	0	0.02694234	0.02153563	0.3854904	0.2787562	0.03030388	0.050969323	0.3003381	0.126539	0.4112053	1.456908	0.03905911	0.02999381	0.2605258	0.01601445	0.0306099	0.01606269	0.09510627	0.02674383	0.06287084	0.02343396	0.09690609	0.057678866	0.05416878	0.02030101	0.01230442	0.075018756	0.03411987	0.1063156	0.133654	0	0.4729205	0.04536737	0.01748658	0.1314091	0.199382
HOXC-AS1	3.423404807	0.7307885	2.948593	2.715489	2.204196	1.664929732	1.820765144	3.000509	1.098701	1.376236265	2.669202	1.15645089	5.271458	0.475156589	2.221742	3.390334	1.754567	3.054221	4.110817	2.729269514	1.164052	4.60756	1.174343	1.601693	2.732906	1.391943	2.232073	2.22958	0.961592	2.941589	5.024781	3.09325	3.097239	1.480693756	3.165326	1.791357471	1.902788	3.500346	2.108378	1.660381332	2.302054	1.897638	2.342228	3.80375	4.627767	5.409242	5.281066	1.301771	5.615768
AC105339.3	0.070098599	0.0141622	0.1636333	0.2026038	0.0432305	0.031699178	0	0.103192	0.06210193	0.100527446	0.03342384	0.097613453	0.04269263	0.023439105	0.01565669	0.1251475	0.07467184	0.09968635	0.07044055	0.059238407	0.01662209	0.09191768	0.02896471	0.01498471	0.07565988	0.04647987	0.03784908	0	0.07115188	0.08400891	0.1197473	0.04144355	0.1096062	0.027235803	0	0.044690988	0.01259139	0.09437829	0.04290192	0.072657945	0.03965536	0.09610524	0.05648637	0.093818	0.07544154	0.2109105	0.1016177	0.01909106	0.0231729
COL4A2-AS1	0.141625132	0.05722577	0.4040665	0.4093348	0.232911	0.192132242	0.059882943	0.1389907	0.2007502	0.087044003	0.09003804	0.140868092	0.08625493	0.284134041	0	0.2022754	0.07543238	0.1258771	0.09487734	0.119683522	0.1007483	0.1485662	0.1170389	0.1513733	0.09171658	0.1173832	0.1529383	0.01880215	0.335424	0.2640231	0.0372206	0.2302611	0.07381503	0.137566024	0.1422187	0.203157782	0.02543926	0.2860187	0.144463	0.234873536	0.2002963	0.2496448	0.1426542	0.09477356	0.02177426	0.2130586	0	0.07714201	0.2340892
AL391832.2	0.034428679	0.06491999	0.03571907	0.04824638	0.1415501	0.134930806	0.207038265	0.08259353	0.1301382	0.122258684	0.080256	0.054791431	0.06523482	0.015349378	0.1025297	0.06556345	0.06112468	0.1142414	0.03075256	0.142240921	0.07619623	0.09630942	0.1327752	0.1864454	0.05945613	0.2511126	0.07435777	0.09141502	0.2485048	0.07335231	0.0361929	0.135699	0.1196282	0.115931991	0.1198529	0.146332136	0.1566668	0.04635356	0.02809484	0.190323694	0.03895318	0.0988989	0.1017246	0.1382351	0.1199806	0.1150977	0.05323646	0.1625261	0.144163
AC016394.1	0.338572582	0.4184634	0.6405373	0.7326162	0.3439076	0.396272749	0.269473241	0.4300026	0.2681898	0.27745276	0.4051712	0.491277471	0.4690112	0.586026459	0.4092429	0.5404546	0.7213222	0.4814799	0.5203429	0.448813209	0.3211353	0.8983613	0.06583438	0.2554424	0.5674964	0.1716729	0.5806877	0.3278625	0.377352	0.5940519	0.3454537	0.3414668	0.7058562	0.433332975	0.1279968	0.444407649	0.2432629	0.7776132	0.4225541	0.181660001	0.2478667	0.2652476	0.4493608	0.5197737	0.4164328	0.9587638	0.4850341	0.2820505	0.6583759
TDRKH-AS1	0.184323682	0.1760407	0.2433864	0.2817825	0.09645087	0.136395369	0.245619782	0.4714234	0.1662655	0.205976169	0.3302447	0.200005529	0.2993598	0.224119752	0.2395294	0.2632594	0.3569981	0.1191475	0.2918663	0.264331706	0.2384054	0.5800723	0.1384772	0.1862648	0.2025642	0.1333292	0.1809524	0.3292436	0.06803392	0.3123849	0.2025766	0.1783235	0.4192124	0.182296081	0.09423077	0.170930299	0.2769112	0.2256063	0.2598054	0.111158378	0.2464645	0.1444045	0.1620332	0.224267	0.4946441	0.1512511	0.1748965	0.2007991	0.4209913
AC004884.2	0.140068812	0.1697907	0.07265931	0.03680333	0.08638183	0	0.098708147	0.04582112	0.1240901	0.114783301	0.1113108	0.083592055	0.1137428	0	0	0.2000526	0.03730173	0.0746963	0.1876695	0.039456106	0.09964122	0.1102002	0.1157528	0.02994197	0	0.0464373	0.1512577	0.03719107	0.1184779	0.05595465	0.07362317	0.2484336	0	0.081632586	0	0.022325031	0.02515971	0.09429186	0.05715018	0.058073127	0.1188571	0.1371675	0.05643464	0.09373209	0.2153499	0.0702391	0.08121973	0.03814715	0.1389101
ATP1A1-AS1	1.509016363	0.5217369	2.098193	1.536936	1.867647	1.371814828	2.021597465	1.979685	1.615272	1.854908414	2.96708	1.621645048	2.400259	1.42529403	2.084798	2.094143	1.541177	2.549702	2.120844	2.322580968	1.328009	2.61925	1.754869	1.549698	1.679108	1.660748	2.444338	2.957553	1.489582	3.29791	1.954309	1.669346	4.159528	2.587002393	1.718427	1.735684876	1.687809	2.345865	2.640534	1.896283696	1.302496	1.547838	1.560723	2.12373	1.846472	2.160924	1.271925	1.271054	1.995377
OSGEPL1-AS1	0.289014078	0.3593246	0.4151719	0.28039	0.1462464	0.442350976	0.213071865	0.509094	0.2678615	0.437244295	0.2685437	0.283046585	0.6318675	0.089204873	0.2979322	0.3810304	0.2605049	0.3635799	0.3425513	0.275550435	0.2530424	0.5597145	0.1286067	0.171087	0.3455369	0.2358583	0.4561474	0.3305681	0.2858347	0.3315638	0.5258492	0.5257548	0.5098387	0.155481599	0.2679003	0.240954579	0.2076554	0.6136098	0.2177023	0.202783256	0.2012279	0.4876782	0.3045502	0.6248443	0.4101664	0.4236398	0.5929985	0.193752	0.7055339
AC024337.2	0.553689962	0.2927782	0.7304638	0.8261998	0.4271839	0.352391277	0.296738499	0.3085922	0.2664588	0.414524891	1.260275	0.397069731	0.8881452	0.191996188	0.1893188	0.4588621	0.3276737	0.3839769	1.007457	0.40051404	0.1361561	0.566485	0.209013	0.4792856	0.5489223	0.2855471	0.4207581	0.8530544	0.374673	0.469683	0.679073	0.2141929	0.8835635	0.329332176	0.6370095	0.405298686	0.2553931	0.782282	0.5466557	0.396774207	0.54138	0.5194611	0.3304968	0.7822122	0.2942679	0.6375762	0.5628466	0.3797803	0.2621263
LINC00706	0.054704987	0	0.08513301	0.1437383	0.02249141	0.074214171	0.215887003	0	0.07754301	0.067244294	0.01738932	0.087060108	0	0.073167564	0	0.03906606	0.05827394	0.01944882	0.0366479	0.123279165	0.1297189	0.3443165	0.04520816	0.0467763	0.023618	0.1813646	0.1181498	0	0.05552697	0.02913804	0.02875411	0.01617128	0.08553673	0.042509673	0.0659211	0.069753745	0.1768738	0	0.04464091	0.340213813	0.1856824	0.06428622	0.044082	0	0	0.02743244	0	0.05959469	0.05425243
AC005753.1	0.185625174	0.275017	0.2888737	0.2601245	0.4833469	0.279804236	0.348832675	0.6274824	0.109633	0.481699823	0.07867402	0.246177248	0.4522103	0.206893719	0.1658393	0.1546523	0.6591179	0.2419773	0.2487076	0.20915567	0.1467209	0.292084	0.3323677	0.3703502	0.1335678	0.1846221	0.233862	0.03285813	0.3349588	0.2801354	0.1788757	0.2926531	0.1289971	0.625057273	0.3230987	0.315584904	0.4223412	0.7081044	0.1514757	0.256536629	0.4550421	0.5089846	0.3240883	0.55898	0.3614951	0.2171957	0.2152717	0.03370282	0.06136319
AC124319.1	0.117117261	0.2839379	0.2430137	0.4923643	0.2407579	0.423691315	0	0.1915646	0.08300546	0.26393128	0.03722859	0.04659649	0.1426575	0.039160894	0.02615841	0.2299992	0.2183265	0.04163775	0.03922953	0.098972591	0.3332564	0.0921429	0.0483928	0.1251785	0.1264088	0.05824219	0.06323637	0.01554849	0.1585027	0.1715486	0.03077967	0	0.1526038	0.045504228	0.1411297	0.112001228	0.02103706	0.1971032	0.0716784	0	0.09938132	0.04587653	0.07078097	0.03918662	0.1800628	0.1174596	0.1358223	0.03189639	0
PRRT3-AS1	0.965311367	0.3523019	0.2907556	0.3272739	0.3584705	0.591416836	0.10533156	0.3870915	0.3972501	0.306213431	0.3167462	0.346893412	0.2528646	0.249889873	0.5842188	0.378031	0.3648765	0.265695	0.3546311	0.280690997	0.3248888	0.3266521	0.1286665	0.2928851	0.1882132	0.2271193	0.336265	0.3307219	0.2317844	0.2653745	0.2782452	0.3313796	0.779025	0.508142902	0.4752976	0.357345936	0.4250926	0.4611701	0.3303355	0.258207878	0.387544	0.4635099	0.1003691	0.2292162	0.6702502	0.3123009	0.2888989	0.440991	0.2676394
CCDC183-AS1	2.099447165	0.7965078	2.726825	2.36655	2.622445	1.159557537	1.838652292	1.462723	2.203541	3.408068218	1.833969	2.843811505	2.479197	0.77166328	2.849294	1.73388	2.64614	2.70641	1.90033	2.717708819	1.31488	2.017412	1.893911	1.370353	2.117246	3.320773	1.799878	1.395741	2.944349	1.660301	2.442894	1.435469	4.226575	1.855584622	0.9334218	2.160999376	2.510235	2.308767	1.320873	3.681096346	1.368999	1.268104	3.745122	1.737383	1.493171	1.599279	2.295359	1.265763	2.007908
AC096921.2	1.007859437	1.532193	0.5797576	1.174633	0.9025909	1.895250195	1.620214895	0.1958638	1.244735	1.390159966	0.5899935	0.682872045	0.372751	1.588244039	1.016328	0.5914655	0.9460544	0.6669646	0.5080592	1.214325509	1.296688	0.6176043	1.269957	1.902753	0.4222026	0.8733897	1.1638	0.3020513	0.5942197	0.2710705	0.4668116	0.4129754	0.457684	1.000297413	1.587267	1.119700511	0.9105556	0.591145	0.5211524	0.637137372	1.309662	2.360941	1.077501	0.2737848	0.4111654	0.6605262	0.1388705	0.9022717	0.2704976
EZR-AS1	0	0	0.0914101	0.2778058	0.07244927	0.159372367	0	0.4611674	0.1248907	0.072202399	0.2800723	0	0.2146436	0.235687223	0.1574327	0	0.09385596	0.3132425	0.1770752	0.893489891	0	0.184852	0.07281221	0.07533786	0.3043131	0.1752634	0.1902919	0.04678877	0.05962112	0.1407891	0.3704908	0.05209091	0.2755307	0.205398118	0.1415633	0.168517976	0.3165254	0.1779379	0.07189861	0.292238962	0.09968664	0.4141573	0.1419968	0.1768815	0.05418481	0.08836533	0.2043593	0.09598315	0.6990313
AC084018.1	1.136467409	0.3781703	1.907307	4.250784	1.291801	1.541760473	0.226131391	0.9185052	0.5685584	1.068267311	0.4250048	1.808628089	1.54716	0.44706405	0.7465666	0.9070566	1.353035	0.9982141	0.7389485	0.866240879	0.6974885	1.437612	0.1657369	0.9431721	1.24106	0.687061	1.299441	0.124252	1.583295	1.210655	0.42166	0.5730911	2.229936	0.779220134	0.4833446	1.001582073	0.2401609	2.362654	0.7637342	0.582051114	0.7941818	0.8117821	0.5925638	0.8499796	0.6989082	2.078439	1.201683	0.1820659	0.8397745
ARHGAP5-AS1	2.793417792	2.533355	2.5117	2.424837	2.628756	1.58134816	2.233944836	3.296517	1.869812	1.763488894	2.992742	2.099300461	3.621027	1.964952946	2.467936	2.290375	2.446654	2.596828	3.805105	2.063375013	2.109827	3.614066	1.949382	2.37086	2.983767	2.764603	2.513799	2.752562	1.904262	2.667172	3.431425	2.887099	2.103009	2.765613049	3.291346	2.308611161	2.646344	2.563024	3.191318	1.767270844	2.797645	2.374868	2.867906	3.371692	6.877981	2.61481	3.083581	1.96111	4.117842
AC107398.2	0.031812634	0.5141749	0.2640398	0.5015295	0.2092711	0.172631299	0.125544938	0.270581	0.1127341	0.130348757	0.1213491	0.278454731	0.2066674	0.297844336	0.1705302	0.1363087	0.1694405	0.1357211	0.4262376	0.071690629	0.1206969	0.2002307	0.1051597	0.1360093	0.1648152	0.1054691	0.1717693	0.2703005	0.3013793	0.152502	0.2173782	0.07523279	0.3316149	0.148324099	0.1788974	0.243383699	0.2971441	0.2569885	0.3374808	0.237413766	0.2879468	0.4984588	0.07690511	0.3619057	0.2934635	0.1595281	0.2213609	0.1039684	0.1051649
AC004803.1	0.54195063	0.8296098	1.313749	0.487441	0.822711	0.57026986	0.528810939	0.5796016	0.5539919	0.580767837	1.265539	0.692476671	0.7490003	0.731825208	0.6424746	0.6847262	0.5662055	1.152347	1.096171	0.440372732	0.6030073	0.8035695	0.422029	0.4322122	1.192391	0.5873958	0.8440995	0.8855306	0.4584115	0.838237	0.7861064	0.4775355	0.6844337	0.506170979	0.8498234	0.604656032	0.531666	1.055907	0.8717389	0.579021841	0.6308596	0.5715498	0.4829015	0.9101516	1.01269	0.6689657	0.7916766	0.3689949	0.6925059
AC090739.1	0.297052714	0.4582911	0.1681016	0.5108801	0.1998495	0.293083081	0.152244769	0.2473564	0.07655729	0.354077301	0.1373462	0.300836942	0.1754338	0.397306074	0	0.3856946	0.4602654	0.2304191	0.2894563	0.091284043	0.1024559	0.1133132	0.1562172	0.1847267	0.3730844	0.1432473	0.2041338	0.01434062	0.1827371	0.5465853	0.7097149	0.2554515	0.1688988	0.125907886	0.5423593	0.172167612	0.07761131	1.018032	0.2864774	0.067177812	0.1222147	0.3173451	0.02176082	0.1987835	0.3819723	0.4062558	0.9708511	0.1470928	0.1963969
LINC00989	0.111408385	0.1108092	0.1066929	0.342266	1.014744	0.170516288	0.333368958	0.1289605	0.3036898	0.168547778	0.6320017	0.286408635	0.1252649	0.584569811	0.1454717	0.1835982	0.06390282	0.2742101	0.3502084	0.27037425	0.1056706	0.3506056	0.1912177	0.4396678	0.1331967	0.1761537	0.2868879	0.1456303	0.2087675	0.1917155	0.1666669	0.3039998	0.3483963	0.193122719	0.805502	0.644714073	0.3201858	0.2942236	0.1468588	0.135018068	0.7562958	0.2081306	0.3245688	0.2695375	0.04216263	0.5586701	0.1093245	0.5974962	0.1473157
AC138207.4	0.517984756	0.5302255	0.3343816	0.8105595	0.5773697	0.562168992	0.350428779	0.8058283	0.3263249	0.433909901	0.5342113	0.512926081	1.000163	0.38488958	0.4627724	0.9617519	0.4291608	1.342285	0.7402831	0.376127626	0.567733	0.7727947	0.5136746	0.3051161	0.6062902	0.4426781	0.4350593	0.5195778	0.4439817	1.17717	1.899797	1.252189	0.7439275	0.420400443	0.4901021	0.528381468	0.3969811	1.022848	0.5823744	0.29588975	0.4167514	0.2615183	0.3988478	0.6008221	0.8211559	1.09672	1.495108	0.2884117	2.321161
DM1-AS	1.656889938	0.1504475	0.6760075	2.582755	0.7501004	0.841864741	1.301448176	0.4019498	1.543744	1.968025075	0.6154499	1.985046764	0.5593552	0.497995398	1.945987	0.8907405	1.705492	1.681139	0.5986418	1.447389823	0.6710016	0.9178701	1.461562	1.400829	0.4822488	2.234281	1.186128	0.7216951	2.179393	0.723869	0.6458336	0.5943537	2.58101	2.054247848	0.5384091	1.721005555	2.073288	1.290844	0.926701	2.315574054	0.4633924	1.487659	2.04022	0.797316	0.595347	1.026913	1.144273	1.156003	0.6031159
STPG3-AS1	0.179841438	0.01816691	0.1865819	1.712945	0.11091	0.121988725	0.025347277	0.04412404	0.1035616	0.221064135	0.02143763	0.411424268	0.1095301	0.060134189	0.311302	0.1284288	0.2634147	0.1278751	0.1129492	0.557256612	0.0426448	0.2711923	0.1300432	0.2883301	0.126171	0.3502863	0.2548972	0.01790681	0.4107233	0.09579068	0.04135622	0.0465174	0.9139003	0.192155716	0.04514878	0.222147839	0.04037978	0.3026652	0.05503351	0.167766812	0.07630335	0.2553686	0.1902056	0.08273882	0.05529972	0.2367318	0.07821159	0.1102029	0.08917684
AC027796.1	0.037342564	0.03017765	0.1937109	0.3532257	0	0.101319737	0.042105194	0.1465918	0.05293219	0.061202815	0	0.208000542	0	0	0	0.0800015	0.07955759	0.0531044	0.02501649	0.210381192	0	0.07834546	0.09257959	0.1596515	0.1612206	0.04952103	0.04032553	0	0.1768838	0	0	0.02207759	0.07785179	0.087053499	0	0.142845316	0.08049142	0.1508301	0	0.061929546	0.04225	0.2047868	0.1504556	0.07496736	0.02296504	0.07490342	0.04330661	0.04068036	0
AP000866.6	0.254616612	0.542467	0.5043049	0.2919315	0.133233	0.209345058	0.104396413	0.2423083	0.06562054	0.208652695	0.0735783	0.11051153	0.1503718	0.123835659	0.04135943	0.2314168	0.2219137	0.131668	0.2015856	0.078243465	0.1097742	0.242814	0.03825727	0.2177137	0.1598933	0.06139169	0.1249799	0.03687589	0.1409686	0.3945277	0.1703316	0.0410547	0.241284	0.125907886	0.316118	0.324658926	0.06652398	0.6077031	0.09444309	0.038387321	0.1309443	0.145072	0.2238255	0.09293775	0.1565849	0.4410778	0.1610629	0.05043182	0.07651826
AC244153.1	0.79664137	1.51043	1.255644	1.626247	1.28493	1.274723528	1.761940424	0.4009348	1.650399	1.820391411	1.129804	0.707049461	0.646912	0.922069604	0.9580938	1.083097	1.387158	1.143787	1.139212	1.864301022	1.177012	2.378488	1.468613	2.515126	1.031812	1.950367	1.852907	0.6020304	1.192184	0.4732831	0.8455161	0.7427129	0.990115	1.166665701	1.59996	1.406476954	1.640099	0.6909826	0.8751121	0.978169234	0.936	1.428256	0.9135358	0.779148	1.714723	1.029442	0.9061076	1.719006	1.225592
AC126118.1	0.243559145	0.09841374	0.2211018	0.06399559	0.07510267	0.192744128	0.017163901	0.03983811	0.08630982	0.074846754	0.1161319	0.096902891	0.02472275	0.081439693	0.1359988	0.1087069	0.2270178	0.1298859	0.06118682	0.034304194	0.08663074	0.09581101	0	0.0520647	0.1577292	0.04037383	0.1315075	0.03233491	0.0618047	0.08108078	0.01600249	0.01799957	0.2221503	0.094631405	0.2201219	0.194099792	0.04374905	0.2869295	0.0496879	0.126225826	0.1033376	0.04770283	0.04906579	0	0.05616928	0.3053388	0	0.0663323	0.1006434
IDH2-DT	2.100440345	0.08704764	1.508653	0.3962319	0.9300038	1.071610814	0.637626824	1.761854	1.068783	0.617889825	2.431027	0.342845159	2.711563	0.216101947	1.587853	1.192285	1.090051	1.799865	1.840086	0.849584441	0.4086693	1.977395	2.447926	0.7368255	1.162605	0.8570626	1.62847	2.402438	0.4373335	2.897348	2.972406	2.642843	1.796512	1.67404288	0.2595991	0.309028739	1.006105	2.139097	2.109566	0.535908632	1.157769	1.181418	1.258572	2.306602	0.2318499	3.078847	2.248528	0.3520283	2.421339
AL683807.1	0.051189807	0	0.02655421	0	0.02104617	0.023148463	0.101007373	0	0.03628016	0.083897834	0.03254387	0.020366471	0	0.034233017	0.02286673	0.03655579	0.2181177	0	0	0	0.04855342	0.02684931	0	0.04377059	0	0	0.02763946	0	0	0.04089858	0	0.01513217	0.02668013	0.039778127	0.04112347	0.097907365	0	0.03446008	0.04177242	0	0	0.04010358	0	0	0	0	0	0.08364797	0
AC124017.1	12.935705557	0.01996893	4.550422	0.7336645	5.572367	0.128502016	0.323890293	6.29298	0.481606	0.658103287	9.669126	1.278053642	7.13338	0.404856582	5.734288	4.940879	1.019982	14.50836	8.007862	3.863128881	0.04101548	2.669872	1.194591	0.1003612	1.194834	1.724452	7.751675	8.650691	1.33349	5.28107	9.572249	7.282595	2.994338	2.188966571	0.1141425	0.890087084	1.429202	8.23401	2.288629	1.403549612	5.235014	0.2129442	1.906543	11.4013	0.4824811	4.528958	4.463254	0.09421545	2.487321
AL078604.2	0.038200585	0.0385888	0.07926471	0.06022363	0.02355868	0.146834331	0.048456727	0.018745	0.05414842	0.039130671	0.01821449	0.022797833	0	0.012773259	0.02559657	0.06137977	0.0101732	0.01358114	0.01919347	0.032282269	0.04529146	0.050091	0.0236767	0.04082996	0.03298499	0.0316618	0.03093907	0	0.02584972	0.01017357	0.02509881	0.01693865	0	0.022263432	0.07672136	0.036531869	0.04117043	0.02571596	0.01558641	0.023757188	0.06483117	0.03740931	0	0.01278165	0.01761953	0.03831224	0.03322625	0.01040377	0.03788456
AL138767.3	0.69525065	0.2184984	0.8014542	0.2029759	0.3811271	0.419197619	0.457287925	1.288823	0.2737503	0.316523648	1.055901	0.215143995	0.6900394	0.98155396	0.4831115	0.7447412	0.617174	1.318276	0.5433884	0.304648966	0.1831788	1.620722	0.2553576	0.6275111	1.100599	0.1792761	0.5005254	1.046083	0.3659171	1.625285	1.31964	1.278806	0.2013137	0.360172862	0.4344134	0.3447526	0.3885269	0.7540492	0.5988646	0.256225676	0.6555151	0.4841596	0.6847403	1.809313	0.4038136	1.084662	1.612581	0.3366197	1.174702
LINC00865	2.215379091	1.414168	0.506115	0.2116708	0.5225777	0.574777634	0.237176823	1.02779	0.2378975	0.234725402	0.7995302	0.316953207	0.948562	0.401059988	0.1799309	0.6775657	0.2717473	2.058939	0.6236319	0.332827773	0.9763533	1.591557	0.7803963	1.082999	0.7999438	0.2937877	0.41564	0.4254251	0.190796	0.7723628	0.8609878	0.4154226	0.3545609	0.250401077	0.2157249	0.385200851	0.221879	0.701991	0.3469546	0.244934832	0.4557303	1.314843	0.2921206	0.6558942	0.6385487	2.405887	0.9550163	0.09263542	1.260531
LINC00621	0.714743659	0.6038607	1.263976	0.3073093	0.9750798	1.234086448	0.219791259	0.7652166	0.2072316	0.252923102	0.805523	0.452405597	1.134432	0.412803067	0.3483047	0.7540215	0.1730394	1.189683	1.066463	0.366066848	0.3851891	0.6816122	0.2684834	0.4861436	1.037948	0.46315	0.473628	1.250814	0.4396868	1.038275	1.109977	0.7875154	0.3725244	0.239834733	0.7046893	0.403899074	0.1283851	1.148206	0.8085998	0.309805578	0.6248836	0.5344986	0.5235907	0.6413521	0.7792116	0.8634576	0.9607666	0.2654419	0.7625301
TFPI2-DT	0.145118732	0.8209237	0.2258367	0.0762604	0.05966411	0.328119578	0.184080393	0.2373656	0.1542767	0.148651998	0.1383886	0	0.1178435	0.2426192	0.06482521	0.1295407	0.07729314	0.07738933	0.3645666	0.081757245	0.1032336	0.3044621	0.119926	0.1551074	0.8458114	0	0.0783555	0.1926596	0.196399	0.5217479	0.6292895	0.1501444	0.1890897	0.028191899	0.2623084	0.185039346	0.07820039	0.1221142	0.1776319	0.030083423	0.1641898	0.1421128	0.08770393	0.09711142	1.427929	0.2910858	0.5469617	0.03952247	0.3118228
AL359397.1	0.686924295	0.1542012	0.98982	1.443925	1.44349	0.241603418	0.494841082	1.847661	0.3516134	0.469099418	1.213087	0.63770226	3.377888	0.102084087	0.5796099	1.471644	0.4065218	1.628111	1.789602	1.075001698	0.2895761	2.361936	0.5361362	0.4242078	1.713507	0.7591248	1.030273	1.256479	0.5681262	1.402552	2.707966	1.105554	1.352539	0.682063878	0.2146054	0.851559566	0.6854891	1.669869	0.653976	0.348091019	0.5613094	0.3886686	0.7072917	2.119636	2.534681	1.607508	2.25713	0.1662942	2.80066
FIGNL2-DT	0.62686534	0.2532944	1.997536	0.9882598	1.21501	0.607443856	0.126216975	0.7909777	0.2538762	0.403623246	0.7401254	0.498811604	1.636218	0.239550948	0.7200609	0.9272929	0.2384865	1.177997	0.6599197	0.201808281	0.1698801	0.9394116	0.1480117	0.3828645	0.9279055	0.5047202	0.3868229	0.7133369	0.3635911	1.073229	0.941411	0.5029762	1.120191	0.243559517	0.251797	0.542388458	0.3538858	1.476982	0.5480796	0.334158485	0.4052834	0.4911045	0.4690551	0.5992707	0.5507308	1.347209	1.505894	0.3902266	0.8585098
AL078590.2	0.544712048	0.3631635	0.3249486	0.5581838	0.6718586	0.295588065	0.414574217	0.02672899	0.5404814	0.569133866	0.4675052	0.639324417	0.4644496	0.6192665	0.5718147	0.4473398	0.3771619	0.5906541	0.2371933	0.797890149	0.2195797	0.5571233	0.6527169	0.5123404	0.3880317	0.6049749	0.8529252	0.2314111	0.6358312	0.3481623	0.3292592	0.3864522	0.9510782	0.497354086	0.2516176	0.685874564	0.5577069	0.7242139	0.3556011	0.350051905	0.4314074	0.789475	0.5047765	0.5923347	0.5946049	0.6009346	0.1421345	0.5192251	0.4231612
MUC12-AS1	0.422787558	0.2277782	0.09747416	0.04937252	0.1931387	0.849724903	0.15890314	0.5224959	0.09988187	0.192480596	0.149326	0	0.1525886	0.37698374	0	0.1341876	0.05004114	0.1002068	0	0	0.7129121	0.1971149	0.155285	0.2410071	0.1216879	0.1245935	0.1014579	0.3492488	0.06357633	0.3753223	0.0987672	0.3610527	0.244841	0.109512019	0.6038178	0.179697301	0.03375234	0	1.150025	0.038953228	0.9566978	0.2576187	0.189271	0.1571797	0.5200144	0.0471137	0.05447908	0.7164541	0.09317555
LINC02846	0.429971354	0.1042418	0.4014781	0.1958246	0.2474898	0.272211347	0.161603143	0.4594821	0.1828422	0.22315629	0.3462482	0.102641518	0.3491579	0.057508389	0.1792655	0.2661119	0.290081	0.203819	0.2400382	0.161492009	0.2311019	0.315731	0.1302869	0.1960818	0.4702709	0.066523	0.2012045	0.2663873	0.1454773	0.2213858	0.3390032	0.1440505	0.1344607	0.144784631	0.2763349	0.12792544	0.1956573	0.2508559	0.4561304	0.142614366	0.1621589	0.2133396	0.1963367	0.2205936	0.5376644	0.373731	0.4487786	0.1092942	0.530649
BAIAP2-DT	9.213200007	4.580579	9.500331	4.9384	8.484929	9.654916872	5.218962167	6.507492	4.650314	6.06298958	9.549918	5.189187386	6.964367	5.882699754	7.493933	7.649214	5.713612	7.425403	6.891279	5.736684738	7.367104	5.307203	4.793372	6.751002	11.65279	5.845993	5.225473	8.881092	4.697502	8.116273	7.634551	5.522793	4.292499	7.25580795	6.670958	6.693608386	6.078561	8.93651	9.858711	5.3145489	8.262128	6.486685	7.656525	7.095507	5.648718	8.420569	7.024001	3.779037	5.884746
AC011479.2	0.088515708	0.0357661	0.0918333	0.1395459	0.03639234	0.160110202	0.049902452	0.0289564	0.03136722	0.108805004	0.05627378	0.211302138	0.1078187	0	0	0.03160553	0.04714524	0.06293855	0	0	0	0.1392808	0.03657465	0.03784332	0.07643049	0.0293458	0	0	0.02994857	0	0	0.05233207	0.09226878	0.034391506	0.1422187	0.141081793	0	0.148968	0.03611574	0	0.1001481	0	0.03566356	0.08885021	0.05443566	0.04438721	0.05132636	0	0.02926115
AP001429.1	0.036074326	0.116611	0.0748528	0.1895719	0.05932639	0.06525246	0.020337603	0.0708066	0.02556725	0.118248457	0	0.114820784	0.1464706	0.14474753	0.06445828	0	0.03842782	0.07695128	0.07250061	0.040647234	0.03421642	0	0	0.03084588	0.1557451	0.09567837	0.03895599	0.01915691	0.02441091	0.01921462	0.2654601	0.04265558	0.07520776	0.028032322	0.02898041	0.091995977	0.07775775	0.1457076	0	0.089739417	0	0.08478503	0.02906917	0.1448426	0.221851	0.1447191	0.04183582	0.03929876	0.09540239
AC096536.2	0.232757826	0.1074849	0.5174607	0.03494716	0.2187338	0.270655854	0.093729823	0.7614275	0.04713266	0.245237017	0.3382299	0.052917405	0.6210355	0.177892617	0.02970686	0.3561806	0.1062613	0.165501	0.245031	0.149864585	0.1576931	0.139523	0.1099148	0.1421593	0.1722677	0.2204762	0.03590726	0.5650455	0.2250049	0.4073499	0.2971175	0.2752212	0.1039829	0.103353952	0.1068495	0	0.04778157	0.313377	0.7597495	0.165432665	0.4514504	0.1823492	0.08038256	0.244763	0.7566084	0.1667415	0.5013023	0.1448928	0.5935688
AC245060.5	0.319333923	0.2768316	0.7891026	0.71396	0.2339366	0.330819864	0.854327555	0.4140599	0.1728293	0.675628521	0.1513394	0.388082396	0.2876037	0.139780488	0.6847102	0.5929132	0.6927043	0.478891	0.2761613	0.228972424	0.2588312	0.4080721	0.3550618	0.5560314	0.4512021	0.3079838	0.3385728	0.08633117	0.2160881	0.5350101	0.1434344	0.2162572	0.2723512	0.184980976	0.2425448	0.273920605	0.1084626	0.7230809	0.2937516	0.211835531	0.2561943	0.5822266	0.1356796	0.2797446	0.2749389	0.6638267	0.2962683	0.2277013	0.2303216
AC144548.1	0.020210775	0.09799761	0.1258097	0.063725	0.09971348	0.109673796	0.022788435	0.09256254	0.08594487	0.082811419	0.05139592	0.128657538	0.08206072	0.05406356	0.07222598	0.07216485	0.1722346	0.08622448	0.02707916	0.06831829	0.1341891	0	0	0.1209706	0.08725679	0.0670052	0.1091262	0.01073273	0.1504393	0.1291807	0.0637393	0.05974486	0.1896094	0.015705212	0.06494552	0.115967444	0.02904271	0.2176886	0.0329852	0.033517894	0.09146723	0.09500225	0.03257221	0.0405743	0.1491514	0.1013492	0.04687735	0.02201728	0.02672477
AL592148.3	0.354062831	0.9051014	0.3673332	0.4632546	0.4040293	0.836494115	0.725113181	0.2174685	0.4609062	0.331596202	0.4869404	0.459977443	0.369664	0.425234619	0.3550565	0.3096052	0.3232816	0.3134083	0.469546	0.480362437	0.3906568	0.2804566	0.417996	0.5807792	0.3556357	0.2012283	0.3667398	0.2954624	0.4107233	0.2540163	0.3532159	0.2990404	0.2109001	0.460425059	0.8591168	0.400787461	0.3582263	0.2237561	0.3773726	0.251650217	0.4496447	0.5094792	0.3377121	0.2949585	0.391048	0.3550977	0.4022311	0.3306086	0.1672066
SNHG28	0.779759326	0.3397851	0.9596782	1.205195	0.7983325	0.511635638	1.542925556	0.7452482	0.5688994	1.459666329	1.671878	0.930709457	0.9311808	0.429438894	0.8742202	0.9116951	0.8469177	1.348058	0.7579565	0.938900723	0.4423098	1.427447	0.7202033	0.5229369	0.7525087	1.657539	2.81508	1.181356	0.3103826	1.282639	1.293866	1.383023	0.9004784	1.051464258	0.8597946	0.731075586	0.6316586	1.595346	0.8671243	0.633904985	1.357946	0.9582528	0.9979522	1.570528	0.6017742	1.449071	1.108206	0.4413843	1.389934
AP003071.4	0.56583873	0.9145426	2.008317	1.924952	0.9917764	1.602598373	1.418722049	0.1266504	1.181987	2.233044752	1.382126	1.054535903	0.3627544	0.517814374	1.41015	0.9570273	2.44274	0.4976263	1.007518	1.644250261	1.05927	1.905674	1.944268	2.661058	0.91288	1.411889	1.800956	0.2055936	0.4131224	0.1348315	0.5791804	0.3081234	0.5277429	1.735646094	3.624582	1.082242391	1.476428	0.3207686	0.2187196	0.901354633	1.701583	2.671433	0.80393	0.1494676	1.327823	1.149919	0.5007918	0.6975224	0.2362769
AC010422.4	0	0.1449433	0.07443149	0.2639068	0.1474812	0	0.020223133	0.6102032	0.07627002	0.26456151	0.2280513	0.114174514	0.3204217	0.095955211	0.1281909	0.02561649	0.03821153	0.484615	0.4806169	0	0.03402383	0.6020694	0	0	0.4336319	0	0.03873672	0.01904908	0.04854703	0.01910647	0.01885471	0	0.1121767	0.167247248	0.1440865	0.11434772	0.1288668	0.1207396	0.1756323	0	0.2840976	0	0.0578111	0.1920365	0.02206023	0.3237851	0.1664014	0.03907757	0.4980434
AC090510.2	0.091189473	0.1228216	0.09460728	0.3194693	0.07498327	0.192437699	0.034273226	0	0.1292589	0.149455522	0.01932454	0.024187208	0.04936689	0.040655109	0.05431302	0.08682727	0.2590365	0.04322647	0.1832686	0.10274897	0.144155	0.03188623	0.02511964	0.1559458	0.0787392	0.1410838	0.0656492	0	0.06170644	0.0647615	0	0.01797095	0.1267412	0.070860718	0.09767641	0.077516483	0.06551925	0.1636991	0.02480445	0.050410059	0.06878219	0.142881	0.04898778	0.08136363	0.01869333	0.03048533	0.07050234	0.06622685	0.1205801
ILF3-DT	24.036634625	5.968448	26.97815	18.71647	17.53704	11.222732015	10.01793613	35.61611	10.24327	17.461474748	25.79365	11.132202193	45.42673	11.128941483	19.01097	25.79241	14.84112	24.21411	25.57167	17.469086597	10.73633	31.47536	12.58124	11.84696	22.35332	15.3241	18.10618	18.27876	11.34584	38.17236	30.80244	27.048	19.74915	18.580778517	11.64171	13.879887206	15.79466	25.04719	18.08825	12.600023586	17.60668	17.34295	18.10263	35.97667	25.30097	38.98876	33.13089	8.056147	37.34874
GK-IT1	0.09631936	0	0.04996472	0.3543131	0.03960074	0.130669283	0.054301913	0.06301847	0	0.039465795	0	0.038321798	0.03910803	0	0.08605261	0	0.2052065	0	0.03226307	0	0	0	0.1193974	0.08235928	0.04158435	0.03193296	0.1040135	0	0	0	0	0.02847286	0.05020166	0	0.07737842	0	0.1038076	0.03242025	0	0	0	0	0.0388077	0	0	0	0	0.05246434	0.03184085
AC009268.2	0.167346984	0.4057144	0.08680959	0.4397071	0.06880303	0.113513578	0.495311866	0.3284683	0.1779078	0.30855861	0.1063907	0.83226225	0.135894	0.39169463	0.4111507	0.1792594	0.1782647	0.1784866	0.1401361	0.377120946	0.1587282	0.1755487	0	0.286185	0.1444988	0.4438471	0.2710723	0.2221698	0.6794459	0.1337035	0.2199029	0.2968156	0.1308319	0.162550663	0.06721933	0.480110295	0.3306547	0.05632752	0.2389803	0.277531093	0.3313435	0.1966567	0.2359882	0.1399828	0.3087467	0.2937132	0.2425929	0.4101862	0.3042647
AL158834.2	0.10344126	0.1114587	0.1788638	0.3261525	0.02835256	0.109146359	0.07775603	0	0.09775034	0.070639858	0.03288134	0.027436887	0.09799929	0.046117338	0.03080513	0.06155811	0.01836496	0.06129272	0.01154954	0.077702557	0.0327046	0.09042578	0.02849459	0.07370747	0.04465911	0.0342941	0.07446952	0.03662096	0.05833085	0.06427973	0.03624729	0.04077088	0.08985598	0.026793743	0.08309982	0.087931231	0.01238702	0.1276639	0.08441118	0.100070104	0.0975293	0.08103889	0.09724671	0.04614763	0.03180731	0.0691624	0.01999368	0.01878119	0.02279678
AC008035.1	1.749765867	0.7242636	1.815348	1.255914	1.017686	1.157939851	1.828568423	1.256501	1.754324	1.25902933	1.383732	1.25649307	1.21296	0.570804993	1.601385	1.798129	0.9546911	2.549011	1.02925	1.298352497	1.173898	2.148904	0.9875157	1.02177	1.289764	1.358291	2.027798	2.424974	1.386191	1.454821	1.52538	1.362503	4.804567	1.691325131	0.959976	1.523683366	1.71715	1.781232	1.35821	1.663250655	1.255429	1.53799	1.753883	1.570745	1.338534	2.225702	1.930238	1.069312	1.01578
AL138756.1	1.557700744	5.089614	3.416746	1.662086	1.973314	1.845041629	1.270469376	3.003131	1.619576	1.759239219	1.751888	1.497466267	2.218443	1.982945385	1.271571	2.253012	2.050993	1.293129	2.381056	1.229503183	2.471209	2.712347	1.551927	2.454276	3.028013	1.473261	1.62663	3.119851	0.8293451	2.200582	2.984113	1.577754	0.9231457	2.227340707	2.547232	2.00889271	1.488481	2.067957	3.300423	1.094959444	2.773333	2.220786	1.532383	1.296375	2.638036	2.969868	2.824351	0.7666347	2.457065
HRAT92	0.447173479	0.06169806	0.24894	0.2865747	0.1748825	0.320585743	0.101455984	0.2711628	0.1584644	0.277071042	0.3154927	0.130180439	0.5004065	0.043762802	0.238731	0.2920762	0.2497918	0.4265316	0.3324495	0.165904712	0.1241394	0.4347659	0.0991459	0.1678663	0.150681	0.1337887	0.2061134	0.1274213	0.1549877	0.6825957	0.4184929	0.1902225	0.2842279	0.250020166	0.1095238	0.267709342	0.1136277	0.4442018	0.1201523	0.144702464	0.1172299	0.1965259	0.1889579	0.2955929	0.2314059	0.8805532	0.2909177	0.0831708	0.5732715
LINC01004	0.828337976	0.8743247	1.683692	1.527973	0.4587173	1.039654572	0.247791486	0.7078573	0.2276412	0.73421732	0.5266151	0.981966434	0.549103	0.271321631	0.4681916	0.7364005	0.6302706	0.6010047	0.7021426	0.342859958	0.4810266	0.8157349	0.4610153	0.5348256	0.7298402	0.3698971	0.7302095	0.3411319	0.4003735	0.7473483	0.5064766	0.4497504	0.9691893	0.499178569	0.6790281	0.484992053	0.2915056	0.9673045	0.5104102	0.336423633	0.4781609	0.5165065	0.4903976	0.4864372	0.8316961	1.356341	0.8822143	0.405149	1.419437
AC010271.1	0.308377305	0.1661393	0.2488386	0.6122016	0.1126989	0.216923499	0.038634156	0.02241786	0.04856861	0.224629685	0.0217834	0	0.2504175	0	0.06122381	0.04893759	0.2554968	0	0.1606794	0.231645527	0.0974984	0.1078303	0.05663172	0.08789417	0.207102	0.1590353	0	0	0.2318599	0.1825044	0.05402991	0.0810303	0.2143017	0.213005456	0.1651572	0.262139074	0	0.3921223	0.05592114	0.028412121	0.07753405	0.1879047	0.220884	0.04585817	0.1475031	0.1718215	0.2781557	0	0.1359228
RASAL2-AS1	0.251570959	0.4328366	0.3704515	0.3582232	0.5471827	0.667896036	0.484960332	0.408831	0.5176391	0.485466129	0.5159226	0.393904495	0.6260439	0.651241011	0.4350113	0.5157765	0.3284959	0.5885662	0.4892868	0.42061951	0.4079538	0.5022622	0.4090897	0.4649139	0.5535695	0.3282345	0.394355	0.4007827	0.340468	0.7304979	0.6440934	0.5373589	0.5075566	0.271161551	0.5932619	0.532901143	0.4023204	0.5299115	0.3907122	0.329730145	0.4499015	0.6039794	0.4839103	0.5756407	0.3443587	0.6022795	0.6211448	0.4331871	0.7135945
AC108449.2	1.420099834	5.934063	6.791671	3.785942	4.72784	4.197671808	2.147975111	2.334138	2.872147	5.534863239	2.422219	4.850762122	5.175296	3.613443782	3.899025	3.858623	3.615835	3.965128	2.343573	4.48813209	3.416683	1.925709	4.00731	3.553982	4.246877	3.215279	5.834929	1.931308	2.203173	2.49059	2.057247	2.088732	1.985785	3.660452458	3.116444	5.12310929	1.866468	3.590778	1.695869	3.877328076	2.625623	4.205972	4.158681	4.009849	2.556109	1.945318	1.80758	1.320638	1.992303
AC112484.3	0.44792659	0	0.1712108	0.2229982	0.2132385	0.149251927	0.039872736	0.1388194	0.1336685	0.135234826	0.1498784	0.20635178	0.09572064	0.063063042	0.1474354	0.1515195	0.200905	0.1173404	0.07896696	0.239071894	0.1118046	0.2225745	0.1168946	0.06047466	0.1628507	0.1719497	0.1272915	0.1001545	0.09571726	0.2762545	0.1363073	0.09756608	0.294896	0.109917119	0.2083302	0.13527152	0.0169386	0.2221846	0.1539038	0.078194642	0.1333662	0.1108164	0.7028931	0.141985	0.1014879	0.2600839	0.1913821	0.1797761	0.2182138
AC113361.1	0.21126401	0.0569096	0.3653037	0.03700666	0.1158121	0.159225615	0.099253496	0.506817	0.09982056	0.144271828	0.2462366	0.084053889	0.5432631	0.04709404	0.1258302	0.4023157	0.2625547	0.3755449	0.3774126	0.158696383	0.06679448	0.6279179	0.0872942	0.2408592	0.2736296	0.04669386	0.11407	0.3178706	0.04765298	0.4126011	0.499702	0.4163435	0.0367036	0.027361198	0.1131463	0.044896747	0.1011949	0.1659224	0.1149319	0.116787946	0.1593517	0.1103402	0.1134929	0.3769998	0.2815015	1.48317	0.7758504	0.03835791	0.9079039
AC002401.3	0.912516479	0.03511581	1.397536	0.7307133	0.428768	0.707395982	0.342965943	0.1705795	0.5235475	0.890222759	1.519392	0.553227416	1.340872	0.348709959	0.4658576	1.582575	0.6943208	0.5561479	1.018853	0.930267379	0.2060762	0.6381594	0.5027352	0.5944842	0.2626429	0.6914937	0.6100153	0.8307133	1.117354	0.3471732	0.3197588	1.078992	1.494754	0.574025499	0.3839904	0.692583348	0.6244183	0.7312977	0.2836727	1.369205955	0.2458182	0.8170194	1.085469	0.3780173	0.08016888	0.8716034	0.8062904	0.1420114	1.206623
UBE2Q1-AS1	0	0.0357661	0.1836666	0.2325766	0.2183541	0.280192853	0.024951226	0.1158256	0.1254689	0.036268335	0	0.035217023	0.03593955	0.118389184	0.03954038	0.09481659	0.09429048	0.1573464	0.0889475	0.099736269	0.08395695	0.04642694	0	0.3027466	0.1146457	0.1760748	0.1433797	0.02350269	0.08984572	0.1178674	0	0.02616604	0.1384032	0.034391506	0.106664	0.169298152	0.03179908	0.148968	0	0	0.1502222	0.1733644	0.03566356	0.08885021	0.08165349	0.1775488	0.1026527	0.192855	0.08778345
RNF216P1	1.852950236	1.424517	2.210399	1.885466	2.091444	2.265835405	1.514136397	2.687995	2.240405	1.976262212	1.839815	1.791964846	2.220399	2.654667954	1.587241	1.71723	2.328684	1.981228	2.124667	1.950993463	2.428931	2.442445	1.657449	1.981974	2.022426	1.624362	1.896047	1.837151	1.300822	2.273323	2.029975	1.946867	1.595128	1.749959662	2.3583	1.641485383	1.371227	1.700539	2.562579	1.651574439	2.088607	2.471076	1.677676	2.572818	2.55648	2.112412	2.237419	2.003452	2.445574
LINC02285	0.040550144	0.2130036	0.02103499	0.06392773	0.1667178	0.238382527	0.137165595	0.05306115	0.1868063	0.033229948	0.06444929	0.016133355	0.06585742	0.162706662	0.03622788	0.02895777	0.06479346	0.05766586	0.0271653	0.068535633	0.3076938	0.08507503	0.05026591	0.242711	0.1925756	0.05377469	0.02189467	0.08613499	0.2606764	0.03239792	0.03197104	0.0839089	0.08453895	0	0.1465923	0.168041432	0.04370266	0.06824411	0.09927041	0	0.09175822	0.1111886	0.1470413	0.1628135	0.03740648	0.02033433	0	0.2208732	0.0134049
AC002398.1	1.611939447	0.7236982	0.8361777	1.31768	0.7363697	1.052902684	0.580598084	0.7323868	0.5712214	0.403623246	0.398529	1.033252609	0.7635682	0.958203792	0.8800744	0.8313661	0.6200648	0.9232952	1.019876	0.554972774	1.189161	0.7515293	0.5920469	0.9954478	1.585172	0.9500616	0.5802344	0.4993358	0.1514963	0.50084	0.5413113	0.5294486	0.8401429	0.835061203	1.187043	0.713669024	0.9008001	1.085129	0.8038501	0.408415926	0.962548	0.4560256	1.046354	0.4494531	0.5231943	1.437023	1.19433	0.3902266	0.414453
AC243829.4	0	0.01811367	0	0.01177879	0.009215412	0.010135933	0.006318247	0	0.01588586	0	0.02849973	0	0.01820151	0.014989486	0	0	0	0.007968773	0.007507878	0	0.01062995	0	0.009261577	0	0.01935403	0	0.02420478	0.01785433	0.007583695	0.005969371	0.005890717	0.006625866	0.02336466	0.008708752	0.009003292	0.02143517	0.01610457	0.01508891	0	0	0.02535991	0	0	0	0	0	0	0	0
CHROMR	1.175548775	3.050801	1.318764	1.240532	1.194535	2.238741594	1.325476978	0.8816758	1.141356	1.210044352	1.336731	0.973436892	1.280566	1.693725788	0.9221674	1.184153	1.135162	1.284381	1.450193	0.990731882	1.486674	1.408613	0.8490512	1.503669	1.687622	1.064634	1.274613	1.26629	0.740503	1.481365	1.346305	1.05946	0.8617595	1.043452559	1.597001	1.495883095	0.8755277	1.579501	1.513016	0.891562567	1.243529	1.89433	1.216822	1.32709	1.9925	1.255667	1.208126	0.9526586	1.412258
LINC02709	0.108963105	0.05283382	0.143193	0.114521	0.1433571	0.13139743	0.12286014	0.1425817	0.09267156	0.101198575	0.1662557	0.03468181	0.1828657	0.213748253	0.09734865	0.1919387	0.1470244	0.1342944	0.1167943	0.081850433	0.1929224	0.167645	0.07804075	0.1925524	0.1693551	0.09151607	0.1490451	0.1967368	0.08356471	0.1625066	0.4887325	0.1932628	0.1514442	0.146764968	0.1634002	0.078731359	0.07828952	0.1467041	0.1363397	0.048188339	0.1397204	0.1707297	0.158047	0.2138887	0.2635745	0.09471071	0.1432146	0.1740971	0.2641508
LINC02352	0.271553713	0.1219171	0.2608626	0.1691288	0.1902127	0.209212909	0.158763824	0.2303108	0.1853323	0.239016147	0.1150933	0.20007567	0.3593577	0.134519009	0.1797101	0.2513812	0.1392781	0.1787839	0.1617057	0.181319592	0.2098703	0.3481654	0.1412963	0.1805969	0.2431623	0.1800575	0.2063581	0.1815926	0.2790369	0.2357101	0.2907554	0.2140632	0.3145196	0.2422783	0.2262332	0.115418414	0.1011682	0.3182164	0.188767	0.208495051	0.2617233	0.2678987	0.1864035	0.3499792	0.3030758	0.2622605	0.4082349	0.1095652	0.3457772
AC131159.1	0.359049632	0.2901588	0.1862535	0.4717046	0.3690491	0.568278462	0	0.05872848	0.1272361	0.441349875	0.05706637	0.071426075	0.5102404	0.120056637	0	0.1282027	0.09561851	0.319125	0.1804006	0.20228201	0.4256972	0.1883234	0.07417958	0.07675266	0.3100279	0.1785547	0.387731	0.1430023	0.1822223	0.143433	0.1887242	0.05306914	0.09356834	0.069751787	0.2163326	0.057227544	0.3224695	0.3625589	0.2197465	0.148863509	0.7109108	0.4219349	0.07233173	0.3604065	0.2208094	0.3600991	0.1040985	0.09778565	0.2967328
LINC01187	1.25589789	1.48233	8.700749	21.40589	2.561367	6.60589506	4.960916196	4.281443	4.304115	13.961647443	2.715733	9.500377885	4.931516	1.359275641	5.182011	7.080513	10.59704	3.483869	1.383799	9.672952618	5.830691	9.993549	4.636288	9.926268	3.253283	5.341594	8.565603	3.343435	1.945699	4.65178	5.367874	1.890468	11.87707	6.966286371	2.748004	7.011313952	5.615987	3.960258	5.171449	5.159046956	2.72036	16.02085	4.447557	15.22172	1.082315	4.764816	4.043648	1.899214	6.609934
ILRUN-AS1	5.529993013	0.5811644	2.7014	2.580243	2.732399	1.525096395	2.488520723	3.910128	2.653887	2.865339557	3.7837	2.111377004	2.255382	1.260361116	3.677717	3.772003	3.460497	4.284719	2.940459	3.436826441	1.528866	5.540884	2.725594	2.459669	2.46243	3.189899	3.882967	3.674101	2.634542	3.354957	3.57144	4.911477	7.031097	3.141001663	1.713265	2.339871732	2.850781	3.372127	3.54131	2.734860143	2.384851	2.331313	3.516954	4.032486	1.845305	4.874649	4.515122	2.026103	3.95128
Z97989.1	0.687066163	0.9509263	1.450215	0.7802123	0.915626	0.807098265	0.743527985	0.263514	0.5876982	0.660110655	1.787372	0.552998904	1.551947	0.697131848	0.4868317	0.913623	0.6982403	1.471218	1.391417	0.516107383	0.5767749	0.8781422	0.2806323	0.5267115	0.9819471	0.3089491	1.057492	1.253943	0.0961917	0.588899	1.232846	0.4202129	0.6585727	0.754823238	1.471884	0.976768519	0.7092731	1.238705	0.9215555	0.53697853	0.6969418	0.6929422	0.5727382	0.8825567	0.5439519	1.774168	0.6319439	0.5506047	0.6422224
AC009407.1	0.127888916	0.07751316	0.298535	0.1344122	0.2366111	0.057832447	0.126174762	0.1045917	0.2265993	0.393008041	0.325221	0.305292721	0.2077042	0	0.1713857	0.1369925	0.6130458	0.2046029	0.3641196	0.180125703	0.1819535	0.06707839	0.1321091	0.1640299	0.303677	0.2967949	0.1035786	0.1018712	0.2163509	0.01702968	0.9242909	0.07561022	0.2666228	0.273291699	0.1284249	0.142686068	0.09188764	0.150662	0.1826321	0.10604658	0	0.07514392	0.1545818	0.2353491	0.1966238	0.1282627	0.1112357	0.06966001	0.4861852
AC023510.2	0.768876389	0.2692526	0.3456674	0.9966499	0.5690084	0.324512902	0.54906076	0.2850614	0.4359456	0.252030894	0.325875	0.367087896	0.4370558	0.308510152	0.3434607	0.4026528	0.3276152	0.4738108	0.4979153	0.375414802	0.1458555	0.9141004	0.2541595	0.3287195	0.2655601	0.2039257	0.3874711	0.4083041	0.3988861	0.4504874	0.3233103	0.3788112	0.5610338	0.597471738	0.5353217	0.4084942	0.3867041	0.4830878	0.3137131	0.148763734	0.2029812	0.180708	0.4543518	0.6002749	0.1891384	0.9253484	0.35667	0.2512803	0.3050063
AC011476.3	0.98797445	0.2698857	1.905641	0.7458701	0.6979702	0.541158498	0.290262298	1.238171	0.4142117	0.775413827	0.4423266	0.752936876	1.774064	0.521119202	0.6961869	0.8347172	0.8745545	1.226889	0.8576249	0.736916011	0.5147404	0.4671077	0.5634733	0.7495953	1.201527	0.7196768	1.232189	0.5320434	0.3578135	0.8152926	0.7094669	0.7239651	0.8412979	0.681222144	0.5701167	0.842794293	0.3599267	1.52689	0.613179	0.634620089	0.5982649	0.5123714	0.7400578	1.275718	0.3423029	0.6698786	0.6939144	0.1364302	0.6624009
AC021078.1	0.49148972	2.232839	1.362059	2.371053	0.8556162	1.325525588	0.426863587	0.6344389	0.589977	1.032312042	0.4053589	0.94425337	0.6400204	0.817263731	0.5894245	0.7288449	1.096635	0.6469931	0.9239994	0.718433743	0.5480729	0.7408527	0.4683724	1.122574	0.7168677	0.5504885	0.7244027	0.2739332	0.8344541	0.8325295	0.6144244	0.5144007	0.9115763	0.490305953	1.058241	0.907576104	0.3483612	1.28768	0.5221141	0.457114053	0.989421	1.188097	0.5387692	0.5985352	0.780152	1.381082	0.9294374	0.4944199	0.513771
AC009950.1	0.102407032	0.1324131	0.2124905	0.1345381	0.138942	0.20839196	0.101034424	0.1675036	0.1124986	0.172036621	0.100913	0.130380323	0.1621611	0.13696874	0.1235134	0.1279795	0.09817927	0.1783989	0.1303484	0.167313333	0.1165594	0.1289112	0.1100178	0.1619946	0.1680079	0.08148292	0.1161168	0.06253956	0.09008633	0.1063648	0.09419783	0.09687179	0.1601237	0.063662048	0.1727648	0.202396077	0.09197377	0.09996099	0.104459	0.05519591	0.185384	0.1724916	0.08664698	0.1164999	0.179489	0.1283829	0.09501012	0.08367037	0.06770657
AP001178.1	0.071341018	0	0.0740149	0.07497991	0	0.129044043	0.040219887	0	0.05056209	0.05846239	0	0.39737417	0	0	0.06373673	0	0	0.1014532	0	0.080384455	0.1353336	0.07483745	0.1768685	0.06100118	0	0.04730367	0.1540797	0	0.1931012	0	0	0.08435617	0.1487318	0.332622326	0	0.318381599	0	0.09605104	0	0.177469743	0	0	0.1724626	0.04774041	0	0	0	0.2331531	0
AL158206.1	2.763311745	53.9722	3.411993	2.035027	1.848175	2.560785454	2.122873168	5.067326	1.917088	2.001347613	2.783619	1.494277103	2.346661	2.954126441	1.31262	1.667614	1.533984	1.81263	4.067413	1.633543038	2.205697	2.102609	2.018251	2.595763	4.654442	0.8774169	1.775719	3.539397	1.060042	2.249235	3.549311	2.623155	1.480808	1.444128213	2.376246	1.364724033	2.195156	1.978114	5.550024	1.081135437	2.917293	3.94858	1.575948	1.979393	18.2086	2.800664	4.615141	2.045736	4.889069
AC004943.1	0.123932423	0.1820973	0.2220883	0.2013014	0.1852857	0.101896887	0.158793896	0.08845609	0.1117908	0.092327169	0.128929	0.071720702	0.2012784	0.135620845	0.1308537	0.04827433	0.2040275	0.1682317	0.1811447	0.139642531	0.128236	0.2009189	0.1862139	0.04816829	0.17511	0.1568798	0.1581654	0.1615412	0.1524783	0.1920329	0.278332	0.1198981	0.1174429	0.148833954	0.1538677	0.179573761	0.08904491	0.1668583	0.09193871	0.102765822	0.0254944	0.1147454	0.1180239	0.1960254	0.1385752	0.2146908	0.1567919	0.1104626	0.1638762
AC009961.1	0.105283	0.4083953	0.2111761	0.08852254	0.1731442	0.20313541	0.142452815	0.1102129	0.08954168	0.143795159	0.169565	0.18989267	0.2336863	0.122039952	0.1066023	0.2456042	0.1121517	0.1097959	0.1363601	0.023725808	0.1264902	0.1840716	0.1334089	0.1020269	0.363634	0.1535806	0.2198067	0.1379101	0.09499107	0.1869263	0.3910623	0.1452388	0.1682787	0.125445669	0.1014953	0.196893005	0.1008605	0.1228494	0.1431902	0.104761875	0.1350015	0.1429684	0.07918253	0.126817	0.5740924	0.2815753	0.2930351	0.129986	0.2320267
AC023157.2	1.071345291	0.9471851	1.766999	0.8468996	1.325183	0.968942772	1.171847237	1.258106	0.8047316	0.885447618	1.979285	0.9399302	1.784585	0.820559515	1.030777	1.425518	1.092469	1.438905	1.938442	0.969849233	0.6600754	1.709792	0.7415826	1.002196	1.612947	0.9410893	1.067931	1.560903	0.7869246	1.892382	1.930017	1.407552	1.240856	0.974821306	1.118133	0.969085972	1.006605	1.750631	1.419722	0.888368655	1.274299	1.004318	1.224859	1.286796	2.60728	1.735693	2.38933	0.5985156	2.185505
AL928654.1	0.9228316	0.4610202	1.253349	0.5819415	1.103747	0.872561959	0.657424845	0.7903993	0.9156642	0.838739056	0.9387029	0.720967716	1.253516	0.83033467	0.9968548	1.084379	0.929417	1.252695	0.916093	0.850756061	0.7718587	1.223275	0.7487613	0.7532133	1.325645	0.9400956	0.8697151	0.7751866	0.5676956	1.135003	0.8466503	0.8927911	0.7258424	0.808373932	0.6470044	0.973445801	0.8197716	1.315887	0.6777525	0.848698363	0.8163019	0.95301	1.142486	0.9824595	0.8925633	1.060151	0.8756335	0.2650382	1.04277
AC004000.1	0.044155642	0.0356835	0.1832424	0.1856316	0.0363083	0.039935108	0	0.05777906	0	0.072369148	0	0	0	0	0.07889812	0	0	0.06279319	0.02958069	0.049752965	0.08376306	0.09263943	0.03649019	0.03775593	0	0	0	0.02344841	0	0	0	0	0.09205569	0.03431208	0.1773628	0.056302388	0	0.0297248	0	0.036614235	0	0.1729641	0.0355812	0.02954834	0	0.0442847	0.05120782	0	0
SLC25A21-AS1	2.007337507	1.405362	1.587704	1.044419	1.62608	0.566210921	0.795534309	2.412111	0.4014483	0.757337116	2.634455	1.146566694	3.082583	0.970249818	1.376104	1.916044	0.8574357	2.656766	3.022366	1.063715298	0.5372547	2.950089	0.4434582	0.6372784	2.00785	1.120143	1.888677	2.33776	0.7733082	3.13346	2.470605	2.303046	1.688461	1.088802188	0.8302495	1.013677084	0.7711111	2.568816	1.792122	0.865211116	1.135568	1.08214	1.121067	3.378155	1.625601	3.488226	2.78891	0.7036603	3.797501
TPM1-AS	0.114009498	0.0737076	0.2838782	0.2336583	0.1921828	0.360892404	0.064275072	0.1864813	0.07272258	0.093428268	0.1413388	0.095256062	0.4119869	0.068619133	0.06620715	0.2279669	0.04250662	0.1378118	0.1603919	0.070653958	0.1027309	0.1494964	0.05653041	0.1267311	0.3543968	0.04535737	0.1046492	0.2058482	0.09643547	0.3036299	0.1917627	0.121328	0.1604387	0.031007726	0.1419642	0.181715369	0.02867037	0.1765231	0.2418915	0.01890753	0.116093	0.1697049	0.04593517	0.09155227	0.2839613	0.3144425	0.2247709	0.05589001	0.1394485
AC092803.1	1.399471096	0.3498637	2.235336	0.867698	0.9769016	0.928790933	0.981966735	1.389907	0.8348736	0.73430486	1.606603	0.576824793	2.28923	0.673303415	1.115376	1.488306	0.8043737	0.9879264	2.165092	0.726042221	0.6016252	2.872749	0.915233	1.067505	1.938654	0.9946973	1.022005	1.988929	1.049194	2.284506	3.191093	1.928598	0.766137	0.931015554	0.6308847	0.795942022	0.8608357	1.93842	1.240601	0.918344395	1.196082	1.127937	1.306199	1.805638	1.102129	1.969025	4.226762	0.6361474	2.662626
MMEL1-AS1	0.410067408	0.04142348	0.265898	0.5387297	0.379339	0	0.086693804	2.079272	0.07265759	0	0.6517499	0.040787544	0.5411167	0	0	0.3294432	0	0.2186819	1.785627	0.34653674	0	0.4301649	0.2117996	0	0.2655601	0.1359505	0.05535301	0.4355244	0.06937149	0.08190681	0.458023	0.0606098	0.4274543	0.039831449	0	0.032679536	0.03682896	0.379569	1.213024	0.595054937	0.1739839	0.2007867	0.08260942	2.229592	0.3152306	0.3084495	0.297225	0	1.457252
AC025569.1	0.096077351	0.07521665	0.3301845	0.3755118	0.2024438	0.135771842	0.069399516	0.05107386	0.05319818	0.155006124	0.1889696	0.181571184	0.1633534	0.056219989	0.1287546	0.1350779	0.1599148	0.1366304	0.2031489	0.145469608	0.07119465	0.1480296	0.07195466	0.1026904	0.2411017	0.1294017	0.2269578	0.0446433	0.1544082	0.1439286	0.09468809	0.04615215	0.2159507	0.062993487	0.258084	0.208645084	0.0539306	0.2607315	0.1249532	0.129460759	0.1358794	0.2446268	0.1137112	0.1526973	0.101554	0.2288507	0.04874714	0.07195722	0.02183558
SSBP3-AS1	0.080149894	0.06477154	0.2494618	0.3369524	0.1857341	0.144977835	0.061617357	0.0762754	0.06196939	0.125391132	0.1065427	0.144948113	0.1065038	0.126690864	0.1432133	0.08325359	0.2173281	0.1036183	0.08298151	0.10672997	0.09675527	0.0382173	0.07225724	0.1495273	0.1132476	0.06280716	0.2045783	0.05804018	0.1775001	0.159121	0.1187258	0.0560017	0.1063341	0.056620162	0.1170702	0.130070531	0.073293	0.1520564	0.08918826	0.090628603	0.09892683	0.1312919	0.1350431	0.1121463	0.0851387	0.2265372	0.05070043	0.03175052	0.06744338
OBSCN-AS1	0.466582387	0.1440451	0.48407	0.6942478	0.3060669	0.246553028	0.180289199	0.1680694	0.2043557	0.330800626	0.3199597	0.396300143	0.3278018	0.168283391	0.4402675	0.4118165	0.3574093	0.5032322	0.3020362	0.242189305	0.2983499	0.4949491	0.1689635	0.2465471	0.3711919	0.2224712	0.4472408	0.2589098	0.2093033	0.315537	0.3389351	0.1270778	0.3333517	0.305534629	0.2063672	0.33423271	0.1883356	0.423499	0.235292	0.230397608	0.3084354	0.3983912	0.3041621	0.2385581	0.1547543	0.4942352	0.2067128	0.0571109	0.2287617
AL645933.2	3.643297733	1.049692	4.486517	3.812483	2.188244	3.868113902	2.411193874	2.197136	3.547641	3.426951969	1.571003	2.29403746	3.460202	1.864408951	2.830397	4.106257	2.936051	4.899508	4.350837	3.105623796	2.569208	5.084731	1.060332	3.250701	3.74769	3.340023	3.711954	1.312256	0.2894119	4.97797	2.814211	1.6389	4.028943	2.043317045	3.524949	2.928703736	2.23073	4.862554	1.628709	2.902838422	0.3225982	2.44474	3.280457	4.515681	2.269791	3.018478	1.928885	1.311478	3.424645
LINC00571	0.533338939	0.4963114	0.4359559	0.6284876	0.8106602	0.540828711	0.428241499	0.2960749	0.6872684	0.648967124	0.6062156	0.630155488	0.5512149	0.51879081	0.6786372	0.5539918	0.6542149	1.229616	0.5738355	0.965157061	0.4138943	0.7120629	0.5342435	0.5527748	0.823356	0.7501411	1.029716	0.9612461	0.6124394	0.5595465	0.458729	0.6115288	0.6907289	0.640501825	0.5453118	0.638839349	0.3599774	0.576631	0.3033356	0.61646858	0.384	0.4431565	0.4558183	1.081524	0.4075082	0.5673158	0.4310893	0.4401594	0.4060448
LINC02427	0.458132417	0.2097973	0.5069902	0.03210003	0.5525125	0.276228463	0.1377499	0.7093856	0.108232	0.025028627	1.029109	0.121515606	1.314492	0.102124855	0.08185995	0.3816898	0.2277431	1.031549	1.023038	0.068827585	0.2027842	0.3364099	0.2019201	0.1175198	0.4483271	0.08100565	0.5442015	0.746079	0.2170075	0.4311011	1.123753	0.6771402	0.5730687	0.403468402	0.4539184	0.058415976	0.2084719	1.038303	0.660468	0.075977462	0.5010607	0.3589143	0.08613946	0.8379739	0.4977472	0.64326	1.824136	0.1164524	0.8178164
AC097641.2	0.453261469	0.2663958	0.2564999	0.04330736	0.2710602	0.260869208	0.092921807	0.134797	0.1460198	0.303903631	0.1309821	0.295094365	0.2007658	0.110224412	0.1840673	0.2648325	0.2633631	0.2343918	0.2208352	0.232144763	0.1172502	0.2161254	0.2043136	0.2114006	0.2134783	0.1092878	0.04449714	0.1531727	0.08364946	0.241425	0.1516098	0.07308444	0.300669	0.096059034	0.1986157	0.288974432	0.02960604	0.1386944	0.20175	0.170840126	0.2331034	0.2582532	0.16602	0.1102968	0.3547703	0.3719342	0.09557322	0.04488867	0.1089726
AC005911.1	0.964355343	0.4743715	0.8699997	0.7491414	1.620417	0.455050047	0.496398076	1.563646	0.4160285	0.584111073	0.959616	0.834087386	1.87264	0.95334448	1.08632	1.736641	0.982606	0.8645769	1.544878	0.614165444	0.6760744	1.847303	0.5890444	0.3226641	1.194729	0.7784359	0.4980557	0.8238311	0.8795423	0.6253178	0.771348	1.412966	0.9615378	1.042605654	0.4715672	1.149445347	1.415896	1.270149	0.9922324	0.382442106	0.9487719	1.215376	1.047382	1.627362	0.82513	2.523063	2.090874	1.050552	1.441497
NADK2-AS1	0.053109425	0.6008705	0.9091497	0.3349103	0.2183541	0.072049591	0.119765885	0.1389907	0.09410167	0.217610008	0.2025856	0.274692779	0.2587648	0.390684306	0.09489691	0.1706699	0.1697229	0.3209866	0.5870535	0.119683522	0.1259354	0.1392808	0.02194479	0.136236	0.5502995	0.07042991	0.08602781	0.0987113	0.1078149	0.2545937	0.1954082	0.09419773	0.1660838	0.061904711	0.1706624	0.237017413	0.01907945	0.3396471	0.1733555	0.088077576	0.09013333	0.1456261	0.1069907	0.1777004	0.6368972	0.3994849	0.7083037	0.02892826	0.1404535
AC145423.1	0.879972057	0.1939451	0.5809705	0.4203895	0.4604621	1.085265802	0.090200248	0.4187169	0.3401835	0.590005377	0	0.509246993	0.3897712	0.213992165	0.142941	0.6284079	0.170433	0.2844085	0.6431016	0.270414653	0.4552645	0.5035089	0.4627688	0.273612	0.4144515	0.3182607	0.1727755	0.1699274	0.108266	0.9800258	0.6307257	0.1891837	0.7505042	0.372982357	0.5141294	0.204007815	0.4023448	1.077058	0.2611213	0	0.4525523	0.6267234	0.257852	0.3211991	0.3443796	1.845319	0.834966	0.08714788	0.5817949
AC004485.1	0.544195243	0	0.03763945	2.783505	0.8651296	3.412443614	3.640701096	0	3.856919	4.043334337	0.04612955	4.416896301	0.05892177	1.4557152	3.824688	0.8031523	2.937139	2.631237	0.4860888	4.619284337	1.479682	0.7230974	2.668353	2.357632	0.0626527	7.168616	2.977509	0.2119256	7.021264	0.135268	0.09534689	1.930428	10.02176	5.018157951	0.4954715	4.047735698	3.023748	0.7326853	0.02960531	8.062357245	0.2873321	2.614875	3.7128	0.9953921	0.02231139	0.2547001	0.04207398	3.161798	0.07195911
AC004825.2	1.13455738	0.6112466	1.002699	0.6182959	0.9674765	1.254137931	0.45010915	1.457112	0.9232305	0.860874756	0.8281521	0.835920545	2.217984	0.730630391	0.7132911	1.290339	0.4923828	1.344533	0.9008134	1.088988533	0.9565557	1.057922	0.798694	0.6826769	1.052221	0.9751834	0.7260369	0.8479564	0.6255631	1.096711	1.612347	1.937782	1.13886	1.044897095	1.046479	0.723331005	0.7245997	1.414378	0.7543824	0.383282639	0.8082286	1.283888	1.185128	1.349742	0.4134718	1.896456	1.169564	0.4577658	1.833613
LINC00160	0	0	0.02862337	0	0	0.099808957	0	0.05415223	0.01955359	0	0	0	0	0.110701574	0	0	0	0	0	0	0	0	0	0	0	0	0	0.01465103	0	0	0	0	0	0	0.0443279	0.017589418	0	0	0	0	0.03121501	0	0	0	0.01696696	0	0.03199565	0	0
AC044781.1	0	0	0	0	0.02758157	0	0	0	0	0	0	0	0	0	0	0	0	0	0.02247095	0	0	0	0	0.02868126	0	0	0.03622223	0.01781257	0	0	0.05289243	0	0	0.026065141	0.02694669	0.042770059	0	0	0	0	0	0.0525568	0	0	0	0	0.03889998	0.03654095	0.02217687
MROCKI	0.485792197	0.1906833	0.2663999	0.1750529	0.2625004	0.414252456	0.543837104	0.09535118	0.3541365	0.432218498	0.3706103	0.381034127	0.2705055	0.445538678	0.7502195	0.2527525	0.1626382	0.5576058	0.4463195	0.383161041	0.3291234	0.524161	0.338372	0.3085708	0.3355728	0.4003384	0.3297472	0.3132555	0.4461305	0.6357911	0.3720709	0.7672584	1.215336	0.776561452	0.4515894	0.676946802	0.3091494	0.5372583	0.1642316	0.074809992	0.2591129	0.2935932	0.7605464	0.2879327	0.2176636	0.4872121	0.1448689	0.7938207	0.2982407
APCDD1L-DT	0.406383857	0.07506538	0.911492	1.529469	1.190251	0.780585849	1.106258569	0.2937375	0.611699	1.804665343	0.3789253	1.974092362	0.933439	0.398592896	1.227513	1.00329	1.834656	1.486063	1.09157	1.68768303	0.3120343	3.540327	1.116253	1.42965	0.3642671	1.380654	1.115923	0.9146067	0.2776124	0.8349023	0.7486314	1.21046	0.8754701	1.272179398	0.6653761	1.342321864	1.359816	1.190683	0.8685323	0.97241923	0.9152	1.030922	1.291165	1.129225	0.06426494	1.564299	0.439869	0.9613082	1.581381
AC007292.1	0.358808982	0.1864056	0.6647451	0.7542215	0.1685951	0.602666818	0.144489674	0.2012198	0.5994251	0.420051489	0.4073437	0.326300352	0.5411167	0.377067963	0.6869213	0.366048	0.4641215	0.3644699	0.4979153	0.519805111	0.3646388	0.7527885	0.2329796	0.6355244	0.7081602	0.3228824	0.3597946	0.3810838	0.4509147	0.6962079	0.4445517	0.1818294	0.4541702	0.497893115	0.3706074	0.588231648	0.5156054	0.7246317	0.2927989	0.403787279	0.4059625	0.4618094	0.4130471	0.3258635	0.267946	1.053869	0.8025076	0.3071203	0.2541719
AC027763.2	0.17735986	0.2866597	0.1472059	0.5219381	0.1458394	0.513303207	0.099990071	0.0232081	0.2514034	0.290684982	0.1127564	0.423388328	0.2880499	0.094887064	0.2852189	0.455964	0.3022893	0.2774434	0.2613967	0.359716709	0.2018705	0.3348941	0.2931401	0.4549624	0.367547	0.2587221	0.4979717	0.1506963	0.2160298	0.4156631	0.111869	0.25166	0.2218559	0.551284993	0.284965	0.678448994	0.05097292	0.4059448	0.289462	0.264722956	0.3612022	0.611375	0.2858378	0.7833325	0	0.1778783	0	0	0.0938094
LINC02572	0.203759072	0.08233192	0.1409307	0.1070761	0.111698	0.092141573	0.038291047	0.1777501	0.1444118	0.027829344	0.3238491	0.081067961	0.2206165	0.090842145	0.09102013	0.04850298	0	0.3139102	0.2730041	0.153058856	0.09663251	0.2493696	0.02806439	0.02903786	0.1466162	0.1801404	0.183363	0.2164084	0.06894023	0.3075021	0.2499003	0.2007767	0.1769987	0.158335317	0.1091269	0.151556427	0.09760001	0.2971952	0.221698	0.112639174	0.1152682	0.07981539	0.1641917	0.04545091	0.2715015	0.1021773	0.3150691	0.1479811	0.2020734
AP003419.3	0.480758428	0.08965739	0.6522473	0.3109418	0.06081815	0.267572948	0.104244968	0.1209784	0.07863041	0.151527278	0.1410654	0.294269902	0.1201229	0	0.06607909	0.3961389	0.07878817	0.2366587	0.07432364	0.125007934	0.2455376	0.2715572	0.09168424	0.189729	0.2873905	0.07356316	0.1996777	0.07855445	0.05004945	0.2166755	0.2332587	0.02186408	0.4240438	0.143685982	0.1782547	0.165041138	0.02657099	0.3734286	0.09053384	0.091995921	0.1255242	0.02897232	0.08940033	0.07424234	0.1137147	0.6305216	0.2144389	0.04028693	0.07335097
AC002044.1	0.242017631	0	0	0.2543622	0.09950312	0.109442416	0	0.07917194	0	0.099164054	0	0	0	0	0	0.2592454	0	0	0	0	0.1147766	0.3808184	0	0.1034704	0.1044872	0	0	0	0	0	0	0.2146277	0.1261396	0.094032472	0	0.077148525	0	0	0.09874683	0.100341542	0.1369114	0	0.09751049	0	0.2232551	0.3640875	0.2806707	0.3954749	0.08000517
AP000866.5	0.730403773	0.3819338	0.8915053	0.3612515	0.4946087	0.194291031	0.218000824	0.8995355	0.3654105	0.211252861	0.5189833	0.102564633	1.849151	0.287326558	0.4606232	0.6750089	0.3203757	0.6415489	0.4317452	0.290467875	0.3260171	0.5408478	0.2485433	0.1102134	0.7419769	0.1994195	0.2783821	0.730115	0.08722101	0.7094295	0.632332	0.6350409	0.6717997	0.300481292	0.17258	0.219136484	0.09261035	0.6363112	0.4908494	0.071253769	0.1944449	0.2019598	0.1731085	0.6612852	0.7926811	1.034172	1.345327	0.09361053	0.5681266
AP001094.2	0.057812419	0.08676563	0.2656224	0.243045	0.06791141	0.097103552	0.041905126	0.07024586	0.08780113	0.115056004	0.02100239	0.164295399	0.1005997	0.066277487	0.07378593	0.1061618	0.1407637	0.09983168	0.1051233	0.055835077	0.07833565	0.1299553	0.0546013	0.1694858	0.07844442	0.04928573	0.1337797	0.004385815	0.1564829	0.08798053	0.01736425	0.06835947	0.1291364	0.083430971	0.112792	0.13690114	0.02373599	0.1445537	0.06065572	0.082180373	0.1121313	0.08411358	0.05989629	0.03868726	0.06094913	0.1656611	0.04788982	0.01799425	0.04368317
AC012073.1	0.448650014	0.5299065	0.5728806	0.3083109	0.2270252	0.468192286	0.175108965	0.3499857	0.1100684	0.296955173	0.4497839	0.274616497	0.4063635	0.253874278	0.1849976	0.3080683	0.5698277	0.3190098	0.2543192	0.116659029	0.6055812	0.2353192	0.185382	0.3393604	0.4767938	0.2288336	0.3167811	0.3207226	0.1517971	0.2849243	0.3628001	0.1938365	0.1438993	0.375450953	0.3049743	0.242029127	0.1735748	0.4878838	0.2252996	0.300481261	0.09761733	0.2027801	0.2920034	0.1847571	0.3608082	0.4499613	0.5803399	0.09399072	0.3080343
AC016727.1	1.597341025	0.8343359	1.818889	1.013432	1.10523	1.065878815	0.873076829	1.860762	1.836205	1.372838683	2.470657	1.309793384	3.55126	0.677405661	1.253045	1.731912	1.016781	2.001465	2.114078	1.52546191	0.6189633	2.084316	1.070521	1.032701	1.639965	0.8783109	1.409401	2.151663	1.107258	2.235963	1.433458	2.18819	1.746291	1.74077434	0.7042106	1.471677872	1.126688	2.294852	1.287582	1.259917644	0.9256689	1.34297	1.138036	1.518646	1.773	2.188111	2.948115	1.13532	2.260278
AL158212.3	1.344720104	2.304698	4.653523	3.870004	2.089025	2.191586324	3.467472531	2.143416	2.286691	4.359801353	1.907757	4.567357799	3.360217	1.394181428	3.966991	3.07101	3.533056	2.082364	2.21888	4.042178913	3.150139	2.201143	3.4457	3.395449	2.365106	3.72213	4.570824	1.389859	2.216859	1.182536	1.489527	1.419302	1.839191	3.408338661	2.997971	3.696829126	3.62478	2.035276	1.307224	3.19548855	2.287264	4.153873	3.519859	1.688007	1.143342	2.041078	1.329228	1.533737	1.617022
AC005046.1	1.10127703	0.4944306	1.999468	3.922469	1.131947	2.102695256	0.275940599	0.8606306	0.4986636	1.504120373	0.5251019	1.022364264	0.7452426	0.490983623	0.7652487	1.048596	1.629339	0.8265593	0.8607272	0.861721361	0.8994812	0.8343478	0.7078512	1.569438	0.9245032	0.6896497	1.585665	0.2924111	0.9729213	1.05911	0.5145376	0.4159772	1.49874	0.927084947	1.720277	1.092176237	0.4176109	1.873994	0.3994112	0.329762445	1.246003	1.078466	1.059978	0.9007279	0.1693167	2.976003	1.454548	0.3999042	0.5663086
AC023669.1	0.036487391	0.9140833	0.6056792	0.03834851	0.6300598	0.032999813	0.020570476	0.4535766	0	0	0.5567238	0	1.274071	0	0.06519635	0.7035246	0.07773566	0.1037765	0.9777436	0.04111266	0	0.3062052	0	0.03119908	1.449262	0	0	0.5037829	0	1.574205	0.8822135	0.086288	0.07606892	0	0	0.069787024	0	0.294752	0.8039198	0	0.1238473	0	0	0.2441685	2.109278	0.07318807	0.592408	0	1.013195
AC097534.1	0.256882438	0.8600341	0.494948	0.3856932	0.3017561	0.165949153	0.248267094	0.1440595	0.2600891	0.481164547	0.4666079	0.321211695	0.6854039	0.098165312	0.1639294	0.209652	0.2345498	0.4696834	0.2950121	0.454843329	0.13923	0.3464644	0.3335945	0.3765447	0.1584356	0.3893247	0.594434	0.1948784	0.3973216	0.50821	0.1350229	0.3254432	0.2295208	0.342198785	0.08844309	0.350944345	0.5009728	0.469378	0.23957	0.699887073	0.3321612	0.5174979	0.1182853	0.3192468	0.2933884	0.6256808	0.1276755	0.2398658	0.2183634
AL136366.1	0.072559366	0.08795611	0.207017	0.1715859	0.2237404	0.049217937	0.071586819	0.1186828	0.05142558	0.133786798	0.1037915	0.158777318	0.07365222	0.26688112	0.04861891	0.09067848	0.03864657	0.1418804	0.09721777	0.061317934	0.0688224	0.1902888	0.07495375	0.1395966	0.09397904	0.09622303	0.2546554	0.09632981	0.184124	0.135268	0.0858122	0.1394198	0.2458166	0.070479747	0.6557711	0.104084632	0.07820039	0.1099028	0.07401328	0.045125134	0.2257609	0.1847466	0.07308661	0.1092504	0.2788924	0.1091572	0.06311097	0.2964186	0.1439182
SNHG15	1.6566296	1.520947	2.104889	1.493184	1.469983	2.029321075	1.259068832	2.164322	1.738881	1.490750873	2.256382	1.00535089	1.690095	2.026412505	1.184975	1.490027	2.658231	1.740811	1.945675	1.329087649	1.829879	2.634229	0.983454	1.896172	1.625096	1.133213	1.992769	2.171502	1.106824	2.030048	2.573702	2.051842	2.388109	1.209917131	2.320578	1.377038765	1.160148	1.651646	2.186077	0.87377206	3.072491	1.724993	1.343383	1.571677	2.93066	2.139933	2.954777	0.9880185	2.883784
MKLN1-AS	2.788684929	2.84548	5.552617	1.576484	2.125152	1.891600305	1.695249709	3.741231	1.327613	1.500427014	6.643912	1.574609522	4.36326	1.73306067	1.648375	3.208468	0.9226922	3.234694	5.099788	1.99163961	1.709939	2.386088	1.19884	1.306661	3.952427	1.82573	1.657818	4.472627	1.767925	3.54837	6.766335	4.304992	2.378394	1.608838448	1.148435	1.562406811	1.77597	3.029269	2.591713	1.319703791	2.214989	1.815097	1.883982	3.242198	5.630031	2.422512	4.320262	1.741449	7.440156
AC009032.1	0.310523782	1.039624	0.4602318	0.2797394	0.3647678	0.361083796	0.225082058	0.6675425	0	0.036352484	0.3102239	0.211792398	0.3962524	0.296659672	0.1585285	0.5068618	0.09450925	0.2838806	0.8023849	0.149951513	0.2103794	0.2792079	0.07331903	0.2275868	0.6511665	0.1176555	0.3353288	0.4475872	0.06003612	0.5670764	0.7461392	0.8392559	0.3699315	0.137885202	0.07127432	0.141409129	0.1593643	0.2090392	0.3619953	0	0.3011415	0.06950667	0.1429852	0.6233945	1.555016	0.7118432	0.5144545	0.1449769	0.6452389
AC010809.1	0.272162176	0.2199424	0.4588397	0.5363332	0.1958193	0.39999061	0.326053032	0.2670996	0.2170031	0.585456106	0.1081418	0.324848838	0.3591397	0.136505678	0.3951224	0.2186518	0.2899181	0.2902788	0.2962807	0.306662406	0.419486	0.4639389	0.1686859	0.4072534	0.2350033	0.360922	0.5878056	0.1083967	0.2992726	0.2536876	0.3933992	0.1407938	0.6028665	0.290797929	0.4099542	0.563925516	0.2688776	0.3206259	0.194331	0.084629699	0.0384911	0.4797445	0.2741398	0.409786	0.1046095	0.3753168	0.1972686	0.07412222	0.1799404
AL353764.1	0.242017631	0.09779086	0.2510885	0.4663308	0.1658385	0.145923222	0.318365011	0.369469	0.1715271	0.198328108	0.2564375	0.096289582	0.3275504	0.647394017	0.1441472	0.08641512	0.04296781	0.2581277	0.3512863	0.136348317	0.3443298	0.253879	0.2666709	0.1034704	0	0.1337277	0.2613503	0.1499412	0.545898	0.214847	0.5088386	0.3338654	0.2102327	0.282097416	0.1944255	0.180013225	0.1738886	0.05430734	0.09874683	0.401366169	0.1825485	0.6004116	0.130014	0.08097741	0.2728674	0.04045417	0.8420122	0	0.8000517
AC006001.2	1.26375518	0.1647224	0.9939143	0.9640275	1.122964	0.626785352	0.494130037	1.720344	0.3033726	0.935398242	0.8293483	0.421703201	0.8607102	0.13631164	0.6555778	0.7569154	0.8468049	1.173958	0.6144774	1.378019234	0.154667	1.988538	0.5053385	0.6797274	1.548817	0.2973374	0.63833	1.320561	0.6620614	1.747956	0.9963852	0.8074091	0.7436588	0.886992869	0.3111223	0.909661711	0.8933575	1.317271	0.7817633	0.321135725	0.2998038	0.319375	0.9033754	1.11849	0.4261999	0.5315108	1.48923	0.777177	1.212872
AC080112.1	3.232218281	2.693218	2.121902	2.802115	3.168324	2.725084807	2.630388277	4.18167	2.206671	2.341957561	2.455407	2.048843652	3.210463	2.894259357	2.773491	2.353842	2.703894	2.596891	3.431488	2.469115648	3.403504	2.873415	2.542829	3.052623	3.571428	2.603283	3.007276	3.103163	2.551721	3.029835	1.895691	3.336057	1.760774	2.781277546	3.139406	3.318049738	2.617547	2.833552	3.181497	1.945782554	3.223106	3.247528	3.664048	3.433844	4.492112	2.536557	2.594261	2.138536	3.54957
MGAT3-AS1	0.038392355	0.1551301	0.3186505	0.2421038	0.06313852	0.069445389	0.086577748	0.02511881	0.05442024	0.157308439	0.1708553	0.18329824	0.09352944	0.051349525	0.1715004	0.02741685	0.2044854	0.08189594	0	0.043259104	0.07283013	0.08054794	0.06345482	0.09848383	0.09945172	0.1018264	0.08291837	0	0.1298974	0.08179716	0.1210791	0.181586	0.5202625	0.089500787	0.09252781	0.171337889	0.110339	0	0.1879759	0.191011611	0	0.03007769	0.06187413	0.02569163	0.2361065	0	0	0	0.02538317
JMJD1C-AS1	0.315076137	0.27777	0.5051863	0.1204172	0.5534907	0.362676592	0.113037464	0.346696	0.1928556	0.129098971	0.4279336	0.136752844	0.5814939	0.306481662	0.3198772	0.2863674	0.1525599	0.2545829	0.3933678	0.258193666	0.2173447	0.6460126	0.1656955	0.2449186	0.5317501	0.227908	0.1546567	0.4030843	0.2422806	0.5873771	0.7301929	0.2963524	0.1642177	0.122418304	0.3911812	0.219136484	0.3087012	0.5013361	0.5843445	0.190010052	0.2430562	0.4936796	0.3692982	0.3833537	0.8102962	0.6607211	0.6643592	0.1872211	0.5302515
LINC00653	0.708125662	0.3714655	0.6831109	0.7834159	0.5107697	0.471903752	0.231127146	0.6177366	0.1320725	0.305417555	0.6713363	0.662327169	0.9180349	0.265856413	0.3551697	0.6387644	0.7146226	0.6890115	0.5326447	0.447938329	0.2356686	0.6125098	0.2361311	0.2124538	0.9010752	0.3212592	0.9793419	0.6003494	0.285825	0.833757	0.7901216	0.5214845	1.0878	0.704724192	0.3393287	0.380178306	0.2767078	0.6188708	0.6184028	0.309044126	0.08433528	0.6131627	0.340368	0.7897796	0.5348065	0.9718463	1.05174	0.25714	1.626304
AC093110.1	0.402187876	0.8375519	1.043155	1.414427	0.5596648	0.615569319	0.113370619	0.3036205	0.2631192	0.367613023	0.3245303	0.652369707	0.4898945	0.310340579	0.1658393	0.3866308	0.64264	0.3189701	0.4456011	0.174296392	0.4695068	0.2758572	0.1150504	0.3968038	0.5609849	0.2051357	0.5512461	0.1150035	0.4396334	0.3295711	0.2520521	0.2743623	0.4192407	0.252426976	0.4722212	0.562135611	0.1333709	0.7705842	0.2272136	0.230882966	0.367534	0.302967	0.2742285	0.538277	0.4375993	0.5895311	0.3049683	0.1011085	0.3170431
SENCR	0.235678187	0.4880502	0.6265606	0.3870304	1.005303	0.412980705	0.365387446	0.404765	0.5324212	0.446620232	0.805348	0.152371958	0.5263013	0.788045106	0.3026758	0.3997199	0.235363	0.4294174	0.7400871	0.215762282	0.4889943	0.5099094	0.365183	0.6801303	0.953909	0.1758035	0.4771958	0.5240846	0.4684713	0.6982692	0.6426146	0.4267201	0.5374052	0.366277487	0.7928307	0.469548033	0.5503347	0.7932721	0.7332218	0.15878392	0.599963	0.450053	0.2848689	0.4731376	0.7246905	0.487507	0.5295552	0.4653482	0.467457
KIAA1671-AS1	1.098815683	0.7588244	1.243636	0.6719203	1.297803	1.716541974	0.698321461	1.686189	1.047803	0.81859564	0.8890904	0.922045693	1.330327	1.629985251	1.320822	1.269769	0.3830735	1.292706	0.8565728	0.562775184	1.288568	0.9640503	0.8255094	0.8028954	0.9142907	0.9140434	0.6256568	1.145811	0.770589	1.809025	0.9135966	1.500077	0.5831156	0.993580309	1.091383	0.968024542	0.6603044	1.291119	1.385758	0.331326305	1.53707	1.346047	1.223517	1.844965	1.572662	1.02188	0.9036013	0.7617472	1.53222
DNM3OS	0.315877992	2.616523	0.4870241	0.7054787	0.9271279	0.583274337	0.625761634	0.1750939	0.8053272	0.532090923	0.8925295	0.495721216	0.5842693	1.197040154	0.3253235	0.4417522	0.3738732	0.3899359	1.016916	0.415239756	0.6366704	0.5982875	0.4822013	0.6939969	1.068273	0.4508936	0.7390732	0.3378175	0.4245303	0.5234418	0.661823	1.19833	0.6768353	0.419326998	0.9480809	0.763589828	0.4097834	0.4902614	0.2971468	0.294669816	0.5261569	0.5602401	0.3605964	0.6781811	1.853561	0.5852023	0.641073	0.769473	0.8382735
AC007406.2	1.520428858	0	0.03943537	3.43566	1.093941	1.581366763	2.314362629	0.1492147	2.828663	3.301788427	0.4833056	4.385674591	0.09259973	1.321816413	4.143014	0.7600407	3.644149	1.783801	0.4074255	3.383498387	1.586336	1.475324	2.732846	1.852592	0.1969263	4.839081	2.011306	0.3229634	5.427181	0.2834442	0.09989625	1.640501	5.943357	4.81453734	0.7634004	2.689922126	3.249954	1.304996	0.2481431	4.507190472	0.6450895	1.995173	3.736804	0.3561074	0.0467519	0.7624364	0.1322445	2.567311	0.1005234
AC009119.1	0.107345313	0.1445816	0.1608658	0.07521379	0.1863433	0.194169827	0.080690677	0.07803597	0.1014396	0.058644743	0.1971513	0.018981602	0.1162262	0.159526286	0.02131184	0.1192453	0.02541078	0.08480802	0.09588352	0.067195989	0.05656488	0.2502363	0.06899673	0.03059573	0.1853785	0.05535976	0.09016015	0.0633385	0.02421294	0.1715291	0.1065768	0.1128257	0.07459784	0.064878299	0.1724723	0.114062386	0.07712715	0.144526	0.058398	0.019780366	0.05397879	0.03737664	0.01922228	0.1516495	0.08068567	0.203356	0.3181402	0.1039468	0.2523432
AL391056.1	0.054649143	0.2965271	0.01619926	0.05743663	0.1348107	0.734323309	0.118836709	0.02553933	0.01106626	0.012795362	0.07444959	0.018636693	0.06973653	0.146185746	0.02092459	0.05017652	0.04158175	0.0999204	0.06276084	0.026389997	0.06664447	0.1064654	0.05161372	0.1001326	0.02022334	0.05176555	0.05901458	0.06633344	0.04754596	0.06237493	0.02462122	0.1569321	0.1139325	0.024266444	0.1317076	0.054750566	0.02243724	0.02627774	0.05096611	0.025894592	0.1324949	0.1100924	0.06290999	0.03657044	0.07681897	0.01565968	0.07243115	0.1105629	0.1135557
AC087521.1	0.299178764	0.2946637	0.04849876	0.2653079	0.5304562	0.059189884	0.131771756	0.05505256	0.2252918	0.191539371	0.4517312	0.044636931	0.3416454	0.412654328	0.06682227	0.23368	0.08963359	0.1794903	0.275585	0.168551855	0.3192417	0.196151	0.06953655	0.4077086	0.2906227	0.07439052	0.1918273	0.0695082	0.2973476	0.3485879	0.4914212	0.4090346	0.0584745	0.050855704	0.8562329	0.184779205	0.2955682	0.5664428	0.1449575	0.038762747	0.7721936	0.2343853	0.03766909	0.2877965	0.2242377	0.3281832	1.58301	0.08148007	0.7170341
LINC01359	0.048616117	0.0571464	0.1283883	0.1904483	0.09085467	0.063955254	0.02491662	0.04337436	0.02505898	0.039839835	0.05057615	0.094954081	0.05742353	0.035467495	0.05527975	0.06943573	0.0329559	0.09113432	0.04737287	0.034859278	0.02934418	0.05563506	0.01460957	0.09447709	0.1106705	0.04688815	0.03340886	0.02347009	0.06878618	0.05885198	0.05807653	0.0209038	0.1428183	0.05495009	0.1136171	0.067625337	0.03175497	0.1487614	0.06491817	0.047642517	0.06000555	0.08309952	0.03205269	0.03844836	0.08969427	0.101949	0.1025103	0.01444407	0.05551907
C1orf195	0.205217097	0.1658421	0.03548478	0.07189487	0.08437295	0.061867269	0.019282522	0.06713327	0	0.140142402	0	0.054432036	0.0277744	0.045746089	0.06111429	0.1709752	0.03643425	0.04863945	0.02291313	0	0.03244133	0.1435165	0.02826521	0.1169826	0.02953307	0.04535737	0.07387003	0.03632616	0.09257806	0.07287117	0.3235995	0	0.03565305	0.026578051	0.08243085	0.043611688	0.0245746	0.1841981	0.02791055	0	0.03869767	0.2411596	0.08268331	0.04577614	0.1682734	0.1372113	0.1983273	0.03726001	0.1130663
AL117336.1	0.342436887	7.840784	0.9473907	2.459341	1.079386	0.619411407	1.029629101	2.613856	0.6067451	1.590177012	0.5805438	0.817455435	1.25134	0.99234874	0.4589045	1.426494	0.8511475	0.5681378	2.867561	0.514460514	0.4330675	2.394799	0.7074739	1.464028	1.281294	1.362346	1.602428	0.4243113	0.7337847	2.188745	3.629842	1.720866	1.130361	0.399146791	1.283789	0.764115837	0.861138	2.343645	1.304048	0.567903177	1.614328	1.028388	0.5058902	1.107578	5.019131	3.09094	3.971281	0.8082641	4.641255
AL118558.3	3.207238287	0.8019032	3.161993	2.905246	2.914086	1.650663469	1.928019854	3.791008	1.26841	1.698931144	2.838827	1.466385921	4.949866	2.488477004	2.770392	3.062251	1.472295	3.389232	2.813346	1.856813869	1.798344	4.312413	2.255087	1.530287	2.90705	2.420335	1.741286	2.474774	2.134315	3.256156	3.762765	1.938081	3.398638	1.913939897	1.60856	1.807520583	2.253461	4.246542	4.193308	2.248059726	2.365687	2.012891	3.398317	3.106711	3.33455	3.927466	5.014095	1.505663	5.529625
AC104938.1	0.320079122	0.3966205	0.4427677	0.2691243	0.3509262	0.366680953	0.228571053	0.2792225	0.1966053	0.34973037	0.284886	0.407511266	0.4332	0.313942746	0.171577	0.320006	0.1818459	0.242763	0.5146248	0.336609907	0.2023962	0.268613	0.2292447	0.2554424	0.1842521	0.212233	0.3456474	0.328618	0.1732739	0.3637052	0.4149931	0.4289361	0.1334602	0.348213998	0.1371394	0.231273368	0.3526291	0.4309433	0.330846	0.123859091	0.2897143	0.1838901	0.3954834	0.3284285	0.1443517	0.5136235	0.3217063	0.2092133	0.1128644
AC053513.2	0.181349255	0.3768526	0.671951	0.5445696	0.2130284	0.304599896	0.058422383	0.1525508	0.07344521	0.339683914	0.131763	0.267992955	0.2734912	0.173252464	0.2314559	0.3145136	0.1931805	0.2578945	0.3818234	0.233528824	0.1720094	0.1358837	0.04281911	0.1329131	0.1118495	0.1030682	0.4476244	0.08254603	0.1928396	0.3173796	0.1225556	0.1225336	0.2430495	0.181184519	0.3746248	0.264270286	0.07445638	0.2616024	0.08456368	0.150376349	0.1172466	0.2232596	0.271391	0.416079	0.1911887	0.3377759	0.09013409	0.05644538	0.06851391
NUTM2A-AS1	1.529328171	2.174095	1.806694	0.6042171	1.693543	2.067153343	1.268109371	1.710858	1.736602	1.193789889	1.964054	1.561125239	0.8543657	0.817440074	1.593204	0.7632936	1.533972	2.244291	1.858355	2.031353085	1.813205	1.943873	1.185422	1.472327	2.06272	1.556222	2.609841	1.594629	1.159509	2.458607	2.156307	2.004675	1.806534	1.240443539	1.569367	1.61553583	1.277273	2.3352	1.856025	1.395407985	1.332463	1.851839	2.298293	1.981447	1.759167	2.104774	1.113342	1.395447	2.411553
AC104667.2	1.443190888	0.4665144	2.371695	0.4368395	0.797467	0.229723333	0.761554812	2.439892	0.6464376	0.435220015	1.952455	0.376669028	1.246946	0.571356495	0.6395227	1.343922	0.6272367	1.510525	1.786685	0.624435769	0.4927908	1.501811	0.6583438	0.5232251	1.874208	0.8574076	0.5859865	2.440192	0.8125178	0.9839368	1.62031	1.460747	1.672873	0.861282931	0.4359311	0.574141558	0.5723834	1.158065	2.082151	0.564845325	0.9143961	0.6874277	0.6977653	1.777004	2.243696	1.227403	3.64194	0.9055802	2.46557
DTNB-AS1	0.092364217	0	0.04791303	0.1456132	0.03797462	0	0.156216372	0	0.2618481	0	0.02936023	0.036748198	0	0.06176827	0	0.03297968	0	0	0.06187653	0.052036314	0.08760726	0.096891	0	0.2369321	0.07975355	0	0	0.02452455	0.03125068	0	0.02427431	0	0.09628047	0	0.1113016	0.147215784	0.03318165	0.03108898	0.07537198	0.076589197	0.1567536	0	0	0	0	0	0.1071159	0.4527901	0
AL356481.3	0.266008944	0.3224547	0.8969318	0.5242074	0.5741762	0.661603198	0.093729823	0.1740406	0.282796	0.245237017	0.3593692	0.264587025	0.8100463	0.133419463	0.4753097	0.4511621	0.3542042	0.662004	0.3564088	0.187330731	0.2207703	0.4185691	0.2198296	0.2843185	0.4593805	0.1984286	0.3590726	0.2472074	0.2475054	0.3542173	0.34955	0.1572693	0.4159316	0.361738831	0.3739733	0.381583313	0.2627986	1.141587	0.2442052	0.193004775	0.1881043	0.3386486	0.3751186	0.3560189	0.06134662	0.8003593	0.6941109	0.1086696	0.3297604
PCAT7	0.197107143	0.09291812	0.1192886	0.8631708	0.3376609	1.515269743	1.1945721	0.2149341	0.2793947	0.592258165	0.2715065	0.823424826	0.6269044	0.483320791	1.452803	0.7624427	0.6823909	0.7941936	0.4621602	0.536725075	0.5608671	1.430141	0.7872977	0.5617978	0.3687574	1.546554	0.23059	0.174453	1.322677	0.5161865	0.5266523	0.9031329	1.404007	1.135983351	0.5146263	0.733043544	0.7671118	0.2211484	0.1876529	0.36774658	0.5017732	0.8621754	1.111821	0.2198356	0.2121307	0.08236802	0.2476365	0.5547067	0.2932148
AC106791.1	0.319607762	0.4981204	0.6394887	0.2399357	0.544386	0.443911508	0.347499822	0.5078348	0.2022484	0.383513279	0.718423	0.326982174	0.8342268	0.473274014	0.163166	0.5624463	0.4134145	0.8035092	0.5352781	0.334399334	0.2598405	0.5867256	0.2924225	0.3806474	0.5815105	0.5298011	0.4560758	0.472804	0.2471696	0.3891103	0.6119734	0.5668735	0.4878402	0.301577576	0.2750976	0.298369041	0.4264684	0.7069357	0.5216191	0.170370953	0.2712072	0.3487575	0.3771182	0.5881619	0.4984032	0.469365	0.5956922	0.3357405	0.7093951
AC116447.1	0.295443157	0.2728646	0.5692448	0.6653847	0.3470528	0.26720378	0.166561827	0.1380703	0.3589574	0.345870211	0.3488229	0.470182241	0.1713674	0.564504717	0.4524886	0.241123	0.6294358	0.1200417	0.2261976	0.332894566	0.2401947	0.442747	0.3139123	0.433068	0.3644368	0.279854	0.4101988	0.1568921	0.1713614	0.4271328	0.2662136	0.1996243	0.08799142	0.295174779	0.3390644	0.188358209	0.4245493	0.255712	0.1722075	0.314979411	0.191011	0.429852	0.2720823	0.1412189	0.1557365	0.3809657	0.3426289	0.1379361	0.2232374
AL442125.1	0.147859671	0.1976178	0.206502	0.1314936	0.140287	0.159443473	0.060916021	0.06325277	0.09270218	0.069904464	0.06146261	0.085978978	0.1154513	0.076062057	0.08637256	0.1746295	0.1453902	0.06874192	0.148581	0.057670228	0.08091033	0.1312438	0.02819795	0.07780281	0.1325826	0.06410337	0.098259	0.03019977	0.1423849	0.1968898	0.1464689	0.08069288	0.0652084	0.061867885	0.2101554	0.083390166	0.0204301	0.1684464	0.1160172	0.033009443	0.05147412	0.1113823	0.06873881	0.1065568	0.2203333	0.1654024	0.1780698	0.05575702	0.07143828
AL022313.2	0.102792435	0.04153483	0.05332256	0.05401779	0.08452415	0.278901642	0.057951235	0.3362679	0.03642645	0	0.0326751	0.122691564	0.2504175	0.137484213	0.1377536	0.1468128	0.2737465	0.1461798	0.1721565	0.057911382	0.0487492	0.1617455	0.04247379	0.1318413	0.133137	0.03407899	0.05550181	0.2183476	0.1738949	0.1916296	0.6213439	0.4254091	0.1071508	0.079877046	0.04128929	0	0.03692796	0.1383961	0.1677634	0.042618182	0	0.2415917	0.04141575	0.2063618	0.3792936	0.2577322	0.2384192	0	0.6456331
AC139100.1	0.231282978	0.06230224	0.2577257	0.3241067	0.176092	0.185934428	0.255951286	0.08967144	0.2974827	0.456279048	0.1633755	0.259015524	0.1112967	0.160398249	0.336731	0.1406956	0.4288696	0.2436331	0.06886258	0.279905012	0.121873	0.3055192	0.212369	0.3735502	0.133137	0.1987941	0.277509	0.100076	0.2202669	0.1368783	0.07654237	0.09115909	0.2500186	0.412698071	0.1101048	0.256677843	0.2708051	0.2018277	0.1677634	0.241503031	0.2519857	0.3690985	0.3589365	0.1318422	0.06848357	0.1804125	0.1291437	0.09331695	0.07362483
LINC00205	2.377897174	3.032431	5.94652	2.470294	4.046222	2.734880223	1.999255104	4.001854	2.523088	3.063748663	4.937205	1.673403559	5.904525	2.445064321	2.185835	3.445298	3.221196	3.186111	3.821354	3.159438492	2.437951	2.912581	1.374429	2.597396	5.708715	2.40606	2.315515	4.99264	1.376558	3.82165	3.373937	2.145352	1.590393	2.520692173	2.650113	2.164484782	2.844223	4.820782	3.66776	2.211120744	2.394916	1.916755	2.204116	3.587223	2.83175	5.197037	4.718335	1.407523	5.20718
AC131934.1	0.083856986	0.1355347	0.3697499	0.1762686	0.2585772	0.189604186	0.047276007	0.08229715	0.07429079	0.1374379	0.079968	0.083408739	0.187264	0.112158174	0.1311076	0.1047973	0.2233196	0.1639715	0.08426606	0.141730487	0.07953817	0.06597512	0.01732484	0.1792579	0.2353254	0.08340384	0.1811112	0.04453141	0.0425585	0.1786622	0.08815406	0.1115499	0.1311188	0.114034993	0.2189419	0.147022079	0.2108781	0.4092701	0.1197522	0.156453589	0.09487719	0.361328	0.1858259	0.2104347	0.02578531	0.2523063	0.09724994	0.04567619	0.2079082
AL450263.1	0.412436826	0.3571099	1.130866	0.8979105	0.411811	0.133219582	0.166085203	0.366216	0.2087926	0.506974317	0.1872902	0.375069434	0.5741468	0.236413532	0.2105571	0.4838714	0.345199	0.4189438	0.4539201	0.199165184	0.1955977	0.4017468	0.0730366	0.07557003	0.6105018	0.2539384	0.572635	0.1407989	0.2990243	0.5805834	0.2322703	0.4005943	0.4299242	0.228923429	0.2129993	0.563457639	0.08466688	1.011422	0.3125208	0.170998067	0.233319	0.3923539	0.4985205	0.4337095	0.4891661	0.6795552	0.2391539	0.2567438	0.467457
AC009065.8	1.698423226	0.3725484	1.308974	1.708552	1.077361	1.360530343	0.861767218	1.682705	1.083363	1.531002389	0.8792421	1.197021248	0.7487103	0.713940864	1.235587	1.143575	1.628306	1.518193	1.121551	1.366943784	1.127665	2.163448	0.6616856	1.244796	1.026574	1.431837	1.257665	0.9019306	0.8373438	1.382818	0.8417146	0.9180692	1.289889	0.678752158	0.8576435	1.082820666	0.8542169	1.862025	0.9107766	0.764531244	0.8784568	1.406628	0.9384766	1.607422	0.5222508	2.31174	1.688298	0.3171829	1.090832
AC068790.2	0.137302642	0.4993128	0.03561219	0.1082295	0.1693518	0.186268242	0.077407035	0.1122905	0.0486558	0.112516485	0.02182251	0.109254965	0.1951189	0.229551739	0	0.1715891	0.1096952	0.0488141	0.06898622	0.154707605	0.1627891	0.1440319	0.1418335	0.02935066	0.08891734	0.02276011	0.07413527	0.0364566	0.09291047	0.1462657	0.1443384	0.1623516	0.1431243	0.13336742	0.1654537	0.218841417	0.02466284	0.161752	0.02801077	0.113852522	0.1165099	0.08067516	0.0829802	0.06891076	0.211097	0.2409819	0.1194236	0	0.1588612
AC073655.2	0.20558487	0.08306966	0.2488386	0.4681542	0.1690483	0.35637432	0.048292696	0.1232982	0.1699901	0.238669041	0.1415921	0.109059168	0.06956043	0.022914036	0.1377536	0.1468128	0.3467456	0.1096349	0.06886258	0.193037939	0.1299979	0.1797172	0.07078965	0.2490335	0.14793	0.1817546	0.1295042	0.01819563	0.1970809	0.164254	0.09905483	0.06077273	0.1785847	0.119815569	0.2339726	0.22937169	0.04923728	0.08073107	0.097862	0.056824243	0.1744516	0.1476394	0.1518577	0.12611	0.04214374	0.120275	0.01986827	0.05599017	0.07928828
ITGB1-DT	0.064105257	0.06475673	0.04988095	0.03368754	0.06589058	0.913151561	0.054210878	0.06291282	0.09086767	0.039399633	0.05094357	0.025505036	0.06507078	0.107175456	0.01431806	0.08011326	0.05121562	0.06837247	0.1073633	0	0.1216074	0.1008706	0.05297653	0.1233318	0.1383821	0.09563827	0	0.04255307	0.09760272	0.1877975	0.1095091	0.07580035	0.03341166	0.037360764	0.115873	0.071522438	0.03454451	0.01078863	0.03923386	0.039867469	0.0906622	0	0.07748529	0.01072459	0.108415	0.06429263	0.03717181	0.06983518	0.1483415
AC068338.3	2.744410462	0.2587481	1.423636	1.538344	1.165948	1.034204652	1.366706391	1.645943	1.03737	1.124491906	2.297263	1.310275458	1.70859	0.428240301	1.348535	1.927181	0.9744853	1.398501	1.409541	1.391535691	1.084611	2.495059	1.587585	1.290657	1.658798	1.000846	1.975758	1.651711	1.114259	2.095221	2.716748	1.487333	1.716464	1.954885601	1.249347	0.933164932	1.150244	1.416408	1.679641	1.517125712	1.138526	0.8600204	1.068883	1.989565	1.631507	2.890054	2.864453	0.5481143	1.542301
AC020978.4	1.004395874	0.4348299	1.414198	1.131029	0.6784134	0.356868517	0.364016386	1.502039	0.3813501	0.734893084	0.2280513	0.513785311	2.184693	0.143932816	0.8011934	0.9734266	0.5731729	0.8416997	1.081388	0.323347603	0.3742621	0.7149574	0.266796	1.073529	0.6194741	0.9751834	0.5810508	0.6095707	0.7039319	1.375666	1.018155	0.6362323	0.486099	0.864110783	0.3458075	0.365912703	0.9793877	1.376431	0.5561688	0.922087944	0.3246829	0.4215391	0.7804498	1.056201	0.9927104	1.079284	1.040009	0.1953878	0.7589233
MIR4458HG	2.987542838	1.588183	3.053801	1.986769	1.630484	1.542283012	2.039525523	2.009424	1.942498	1.921026443	2.624882	2.026630507	2.254277	1.903612946	2.759643	3.156153	1.333062	2.13054	2.444201	2.229274552	1.751196	3.041516	1.835291	1.789687	1.559964	2.001385	2.483882	2.695654	2.164745	1.797822	3.379191	2.094537	3.003977	2.824875021	0.9522325	1.584434051	2.067387	2.562896	1.995646	1.088841018	1.954308	2.140306	3.000375	2.680373	0.5744913	3.433784	2.85658	2.155318	2.193716
AC018742.1	0.108386581	0	0.06746936	0.09113205	0.07129929	0.254869301	0.207757147	0.2269236	0.09218123	0.142112658	0.165376	0.241488158	0.03520609	0.057986539	0.05810015	0.0774013	0.1847324	0.1078947	0.1161763	0.170976461	0.2672915	0.3638356	0.2328835	0.148284	0	0.1149876	0.2106803	0.08058065	0.1173495	0.08082338	0.3076397	0.05126407	0.4293323	0.117913735	0.08707265	0.096741801	0.06230023	0.05837115	0.05306802	0.125825109	0.1962086	0.1188785	0.1222751	0.01450616	0.01333118	0.5652576	0	0.2125341	0.4442917
AL135910.1	0.705946814	0.09508281	0.5187875	0.5873811	0.7981681	0.345838036	0.364825311	0.5388564	0.1042357	0.433880877	0.1683019	0.210651977	0.5732635	0.157366546	0.5255829	0.1890497	0.3760014	0.3137244	0.4138112	0.530290068	0.362694	1.01825	0.5590858	0.5533276	0.5333672	0.3705697	0.6035181	0.5310885	0.1791385	0.3290133	0.2628347	0.4869298	0.2759546	0.274285487	1.27603	0.375060521	0.6128905	0.4950323	0.3840492	0.341469987	0.46592	0.7143682	0.3555383	0.3346236	0.4341453	0.6195089	0.9892563	0.3524797	0.3889482
AC005519.1	0.181823049	0.1469367	0.4933605	0.6908903	0.1610102	0.430083877	0.047310591	0.07320653	0.1288649	0.252153806	0.03556733	0.434042724	0.1930798	0.168360332	0.1374513	0.2197359	0.1936852	0.2088436	0.1499159	0.126074815	0.1326606	0.2787654	0.1040251	0.2391853	0.1690752	0.1947513	0.2265546	0.02228199	0.3028596	0.1564438	0.08821854	0.04961402	0.4811206	0.206499986	0.134832	0.347760944	0.07034412	0.2824617	0.05706657	0.09278106	0.2215421	0.317763	0.1014337	0.1216734	0.1032167	0.3226272	0.09732108	0.06094614	0.07397698
AC007365.1	0.03049345	0.1724987	0.4745453	0.1602442	0.2005932	0.165472744	0.068765101	0.1995082	0.1512831	0.099954836	0.1550895	0.121321802	0.3714327	0.285493534	0.2179451	0.1306564	0.03248284	0.2601861	0.4902752	0.309230154	0.05784594	0.4478311	0.07559928	0.05214774	0.3159614	0.1010956	0.1975758	0.3076716	0.1031721	0.0812101	0.2724762	0.2343676	0.2225046	0.094782332	0.04899399	0.038881872	0.06572824	0.1436936	0.07465071	0.176998	0.1380032	0.1911156	0.1720042	0.2448695	0.5250827	0.4587387	0.1768181	0.1993143	0.3225727
AC090197.1	0.02789407	0.07728699	0.2067111	0.1256437	0.09830029	0.205426928	0.071889485	0.08603637	0.08190258	0.097965322	0.09626827	0.091954744	0.14238	0.13324335	0.0818827	0.09675323	0.04669324	0.11617	0.2375888	0.094290061	0.07559275	0.1672066	0.05927564	0.160144	0.1204282	0.1109733	0.1506114	0.08676108	0.08089485	0.1082474	0.2199258	0.04947442	0.1370763	0.065027041	0.07683009	0.137188665	0.0858933	0.1126668	0.03902126	0.059477146	0.1623076	0.1498493	0.05137693	0.08533176	0.1788957	0.09591634	0.1340176	0.1172083	0.1185571
AC005476.2	0.864597417	0.762226	0.9785484	0.5576101	0.4685748	1.066304323	0.886242931	0.8613711	1.114133	1.111085836	1.161796	0.76616027	1.037187	0.762168394	1.141104	0.6875908	1.025663	0.8103742	1.290059	1.483436054	0.745517	1.339844	0.6820252	0.3864453	1.119828	0.9511295	0.424392	1.12697	0.6914334	0.931504	1.952073	0.9293918	1.925411	1.084127718	0.6156475	0.851884636	1.185945	1.164064	0.8017471	1.042809533	0.4224132	0.9390545	1.456745	0.8810142	1.619307	1.241565	1.04826	0.8348463	1.597965
EXOSC10-AS1	0.428046109	0.3170905	0.03700745	0.07497991	0.1759869	0.290349097	0.201099434	0.303394	0.1769673	0.11692478	0.1814199	0.198687085	0.1158648	0.143127222	0.350552	0.1018925	0.2659836	0.2029064	0.1433781	0.160768911	0.3721674	0.03741873	0.2653027	0.3660071	0.09240104	0.1655629	0.2696394	0.1515397	0.2655142	0.1519962	0.07499674	0.3374247	0.4461953	0.19402969	0.057312	0.159190799	0.1794038	0.2641404	0.145541	0.118313162	0.3228657	0.1676719	0.1437188	0.3580531	0.2632411	0.2146486	0.2068376	0.272012	0.2830034
OVOL1-AS1	0.697788061	0.1353368	0.3474918	1.320084	0.6196793	0.328167479	0.723840531	0.1278309	1.186917	1.166516713	0.2839156	0.86618453	0.2719864	0.335983319	1.471248	0.239187	1.248764	0.5755431	0.411366	1.289437073	0.5559544	0.7905457	2.28354	1.24104	0.3856113	2.461448	0.7836693	0.1482213	1.322109	0.2230017	0.278747	0.709577	1.978458	2.212302653	0.336342	1.67271517	0.7821181	0.4885282	0.09110656	1.411812825	0.1263182	1.115202	1.551911	0.168102	0.2403116	0.1959517	0.3236932	1.185847	0.2768062
AC139887.2	0.740497121	0.4414559	1.423154	0.9313695	0.9083529	1.021045629	0.438000951	0.5797899	0.6538722	1.014684379	0.6868616	0.88867642	1.035059	0.698157929	0.6832577	0.8062119	0.9827762	0.7164205	0.8376314	1.03953688	0.472078	1.044208	0.5818505	0.6435528	0.9538525	0.6600289	0.7865399	0.39968	0.6489428	1.370765	0.5870221	0.8755903	0.9743583	0.811246494	0.5363675	0.696540967	0.4709898	0.8907438	0.7825765	0.523432452	0.9202184	0.8273942	0.4793182	0.9179496	0.7092189	0.8887588	0.5631235	0.3967304	1.107576
AC116312.1	0.182669359	0	0.1263439	0.1919868	0	0	0.102983404	0.07967622	0	0.299387017	0.1548425	0	0.1483365	0	0.2719975	0.08696553	0.259449	0.08659061	0.08158242	0.48025872	0	0.8303621	0.1509578	0.3123882	0.1577292	0.3229907	0.7232911	0	0.08240626	0.03243231	0.1280199	0	0.1904146	0.283894215	0.04891597	0.116459875	0.4812396	0.04098993	0.2484395	0.10098066	0.1377834	0.1908113	0.1471974	0.04074659	0.07489238	0.4274743	0.07061461	0.0663323	0.1610295
AL157392.4	0.16625559	0.08957076	0.459965	0.4659621	0.2278477	0.250607272	0.062486549	0.03625845	0.07855444	0.090828525	0.1056968	0	0	0.074121924	0.1485343	0.03957562	0.05903404	0.039405	0.1485037	0.249774308	0.05256435	0.2325384	0.04579783	0.2369321	0.09570426	0.2204762	0.1795363	0.02942946	0.07500164	0.08855432	0	0	0.2888414	0	0.1335619	0.211990729	0.03981798	0.5596017	0	0.045953518	0.06270145	0.1302495	0	0.07417061	0.06816292	0.111161	0.06426953	0.181116	0.1099201
LINC00659	3.221971764	0.1144515	4.077398	2.97698	3.639234	0.448308565	0.998049042	2.409173	0.7779072	1.711865394	7.022967	2.986403549	2.041367	0.94711347	2.087732	5.233876	2.753282	6.59596	3.012355	2.633037493	0.9403179	5.051251	1.141129	1.725656	3.546375	2.58243	3.135236	6.956796	1.653161	3.922628	2.45656	2.909663	3.616936	3.411637389	0.5973184	1.580116084	0.7122994	6.030227	4.102748	0.939494144	3.284859	1.275962	1.169765	7.889899	0.5661309	4.190153	5.625369	0.6942781	5.40746
AC087741.1	0.668170895	0.1146303	0.3872704	1.369196	0.4327861	0.705585215	0.061028692	0.1929372	0.174608	0.617907058	0.2254467	0.288116777	0.4001205	0.254622266	0.1467363	0.1706032	0.4811355	0.217643	0.2550685	0.475275839	0.2797035	0.57953	0.07094997	0.2553427	0.4834728	0.3489869	0.2257348	0.09514873	0.2803776	0.4433767	0.204052	0.09489658	0.9027281	0.194343567	0.206914	0.326036113	0.04827599	0.844319	0.201041	0.145477605	0.1858274	0.3187577	0.2346192	0.2273122	0.1193716	0.5128881	0.3593046	0.06099671	0.1850959
AL133230.1	0.020840847	0.087579	0.06919029	0.3329389	0.08225764	0.343048411	0.014099319	0.04908764	0.04726624	0.078561625	0.01059964	0.072967645	0.08123421	0.083623491	0.02606717	0.06250825	0.08436192	0.03556501	0.07539305	0.065751575	0.04744199	0.04809697	0.02755657	0.1140497	0.08277887	0.04422022	0.06301579	0.01549425	0.1353856	0.1021261	0.109544	0.04928593	0.0999327	0.029150681	0.1473344	0.082379218	0.01197925	0.1543266	0.07823108	0.010368845	0.04244343	0.1730696	0.03694642	0.06136417	0.06408384	0.1045088	0.09667751	0.04540733	0.06889479
AC104964.3	0.220608379	0.1188535	0.1387132	0.6182959	0.1704078	0.417182246	0.124372265	0.05685985	0.08528375	0.35061081	0.05950067	0.345767135	0.1140013	0.08941281	0.1612584	0.09547964	0.178031	0.1093282	0.1119619	0.316366234	0.1077937	0.1472675	0.1602123	0.3258231	0.1616264	0.2482285	0.2887647	0.02840045	0.2397561	0.06053276	0.1405533	0.07904704	0.4459873	0.17662323	0.1235214	0.409156932	0.1152772	0.3510229	0.08182867	0.216190414	0.03025455	0.1675937	0.1077389	0.03578862	0.1110031	0.1475021	0.1085391	0.1529354	0.06187812
AC091185.1	0.108632914	0.3511581	1.014341	0.4566958	0.05955111	0.261998512	0.040829279	0.1658412	0	0.29674092	0.1381265	0.172883567	0.1764305	0.145295816	0	0.1810135	0.4243071	0.2059807	0.1698089	0.163204803	0.1717301	0.113957	0.02992472	0.3096272	0.2501361	0.1920816	0.2346213	0.03845895	0.1715236	0.09643699	0.09516631	0.0856343	0.2642242	0.084415515	0.1163607	0.069258335	0.02601743	0.2193893	0.02954924	0.090079339	0.2867879	0.08510618	0.02917928	0.07269563	0.1113457	0.2179009	0.1259829	0	0.09576376
LINC01564	0.844496152	0.08189553	0.03504592	0.4260343	0.5833063	0.030551063	0.247572589	0.088404	0.2872927	0.581318607	0.1073775	0.376311935	0.1097236	0.406622921	0.5432261	0.3618442	0.1439346	0.8646822	0.06788926	0.913485542	0.09612033	0.2834832	0.1116625	0.0577679	0.08750346	0.8287336	0.656608	0.1255691	0.4343072	0.2159098	0.1242879	0.5392237	1.126788	0.682483029	0.624154	0.603012498	1.043639	0.63672	0	0.840316096	0.1528763	0.1852488	2.340941	0.22605	0	0.7114502	0	0.03679919	0.0446672
AC068870.2	3.096456945	5.322437	1.58076	2.117942	4.486081	5.11200181	1.91194382	5.048687	3.13511	1.208322922	4.593329	4.536749243	6.186408	5.061822375	2.942048	4.317202	3.350827	6.220723	7.112142	3.322833012	3.076839	3.145097	3.57435	4.370758	2.588813	5.344707	5.254552	2.192457	4.889085	7.146948	7.233618	4.79464	5.789451	4.124858871	4.580245	4.794314757	4.202383	3.73883	3.569609	2.323074371	5.894581	5.390788	3.010041	6.446551	6.19643	7.049009	7.580996	1.874015	8.968806
AC010168.2	0.239520766	0.4070536	0.4969961	0.4220314	0.4228699	0.121056055	0.095318464	0.3986893	0.1223252	0.21360098	0.5083301	0.299902666	0.6979213	0.113067341	0.1951086	0.5408109	0.2851644	0.6336525	0.4978963	0.265914385	0.1603658	0.2216998	0.1251678	0.1415569	0.7147405	0.1891798	0.3233175	0.1964042	0.1835316	0.6679097	1.051612	0.4602291	0.5764589	0.251815772	0.1924197	0.24926876	0.1037629	1.145287	0.3535457	0.108068654	0.2191894	0.1600523	0.1589486	0.2498544	0.5133881	1.123386	0.9681278	0.1036045	1.194683
CLDN10-AS1	4.977450885	0.05179092	2.06117	0.7633709	1.422839	1.333118684	0.337217911	2.571717	0.5450537	0.735254372	1.99643	0.543955448	2.272504	2.142910365	1.259637	3.02057	0.4323666	2.764514	1.388177	1.444225745	0.344458	1.434203	0.6885025	0.2739941	1.27276	1.048186	2.399166	2.484405	0.23129	5.894057	1.762884	4.445712	1.113411	1.062409336	0.3603932	1.103180806	1.074418	3.983489	2.057023	0.549131703	1.861077	0.8367982	1.342703	2.458818	0.1313755	2.356738	1.981943	0.3258065	1.242896
OR2A1-AS1	1.231126393	0.4941388	2.265024	0.5132559	0.7997411	0.452803609	0.520553589	1.586803	0.7882	1.160213048	1.312306	0.493083675	1.003068	0.493987064	1.246553	2.045547	0.5770359	1.669067	1.968415	0.924792188	0.3074998	1.45505	0.4035694	0.5123104	0.8185395	0.5850263	0.9926711	0.8542691	1.227409	1.018593	1.704047	0.9826164	0.7913845	0.829116537	0.5373723	0.740420507	0.3833089	1.93104	1.517001	0.309661021	1.843293	0.9612852	0.3670614	1.590035	1.350201	1.074211	1.251662	0.7555248	1.6849
AC117383.1	0.045306618	0.03661364	0.04700472	0	0.03725472	0.286832494	0.025542487	0	0.06422105	0.074255548	0.02880364	0	0.1471648	0.060597307	0.08095471	0	0.2895745	0.03221499	0	0	0.08594645	0	0.03744135	0.2324405	0.1173625	0.06008239	0.04892577	0.07217888	0.122633	0.0723963	0.07144239	0	0.04722762	0.035206471	0	0.057769985	0.09765783	0	0.03697156	0.075137269	0	0.07098904	0.03650867	0.03031856	0.1114512	0.09087808	0.1050852	0	0
AC007998.3	0.125236198	1.028939	0.8445455	0.06581206	0.9611393	0.849492991	0.141208685	0.2048444	0.3550386	0.153942451	0.8758067	0.066435607	0.6101877	2.98712971	0.05594359	0.268302	0.02223444	0.4304007	1.188556	0.188148769	0.2177748	0.3503308	0.08624591	0.6425102	1.387764	0.1107195	0.2704804	0.6096331	0.09886952	0.9672336	1.239739	0.3825497	0.5657003	0.194634898	1.039625	0.212916453	0.1649664	0.8571192	0.9368013	0.155770386	0.3306201	0.1962274	0.2018339	0.6844182	1.386327	0.6908123	0.8956337	0.2728604	0.9522012
AC099509.1	0.674457111	1.658845	0.1521165	0.3698396	0.1929017	0.477383791	0.314109913	1.419752	1.350907	0.096122212	0.1304999	0.023333978	0.07143813	1.176628697	0.2095883	0.251293	0.09371201	0.1251048	0.05893454	0.09912439	1.140372	0.2460913	0.1211676	0.1504446	0.2278848	0.2333261	0.1266667	0.560604	0.2579619	0.7653429	0.1078941	0.6588062	0.1834054	0.387379171	0.1884615	0.243041519	0.02106933	0.1974055	1.052896	0	0.4313129	0.6432566	0.1417791	0.1962336	0.5049492	0.411739	0.680153	0.4791797	0.2908163
NRSN2-AS1	4.697907966	2.595761	5.962133	4.225611	4.276246	4.723159456	3.794183237	6.619136	3.298613	3.921456687	4.47309	4.085979626	5.518344	3.799278033	4.197155	4.962104	4.515598	6.245806	4.654953	5.022604505	4.207251	5.982549	3.521199	4.203853	5.414947	4.259601	5.096779	6.19633	3.326859	6.703815	8.30381	5.387034	4.919877	4.397710647	3.738969	3.413050741	3.862116	6.163293	6.561755	3.315743262	4.103899	5.443683	5.335105	7.398836	6.409846	5.040358	6.537864	2.547009	8.017889
AC009318.1	0.095155173	0.09886855	0.3173195	0.3071698	0.1397218	0.270474112	0.126450295	0.2401333	0.07707439	0.395457646	0.09938433	0.189293063	0.3587567	0.127269425	0.3036161	0.2912248	0.1737653	0.323799	0.2322184	0.061267072	0.06446748	0.3422357	0.1123374	0.1627276	0.1349828	0.1036544	0.2128523	0.155203	0.1609749	0.3620244	0.250078	0.1084965	0.1062747	0.084505542	0.387676	0.212329854	0.08301899	0.1692929	0.07764948	0.112719258	0.09997014	0.1544195	0.1752624	0.4138973	0.08359831	0.2249499	0.09458793	0.0444259	0.1348114
AP006621.4	0.179693542	0.1161726	0.6338569	0.7932086	0.2364134	0.422546472	0.020261146	0.1645943	0.1273556	0.147254892	0.091392	0.371764664	0.58368	0.096135578	0.1605399	0.1026586	0	0.178878	0.2889122	0.364449824	0.1022634	0.2639005	0	0.2151094	0.5275428	0.07148901	0.4269049	0.07633956	0.2188723	0.4211324	0.01889016	0.06374282	1.04895	0.083780811	0.2309717	0.297862914	0.05164362	0.5564461	0.1173083	0.119202734	0.04066165	0.1689326	0.1447994	0.4088446	0.221017	0.5406563	0.08335709	0.07830204	0.1188047
IL10RB-DT	0.317512359	0.6796202	0.6944378	0.1713634	0.4304358	1.02447533	0.299952261	0.4547767	0.4561481	0.140645606	0.3709826	0.143397142	0.3693322	0.539446586	0.1763345	0.1961018	0.1919666	0.3294952	0.2874426	0.154707605	0.6023195	0.3600797	0.2056586	0.3668832	0.4816356	0.1763909	0.2502065	0.3417806	0.121945	0.3885182	0.2480817	0.2283069	0.232577	0.13336742	0.4481037	0.350146267	0.2034684	0.3292809	0.5812235	0.120968305	0.5922585	0.4504363	0.2973457	0.22396	0.2691487	0.3270469	0.1890874	0.2056659	0.3120489
AC010519.1	0.222318522	0.04491557	0.1153255	0	0	0.201068625	0.031334098	0.07272771	0.0393914	0.045546281	0	0.044226029	0	0	0.09931072	0.03969067	0.05920565	0.03951955	0.03723384	0.187875297	0	0.0583036	0.04593096	0.04752417	0.1439737	0	0.0600194	0	0.1128295	0.08881174	0.05842769	0.06571935	0.05793621	0	0.04465005	0.035434497	0	0.1122457	0	0.046087104	0.06288372	0	0.0447868	0.07438622	0.03418053	0	0	0	0.07349312
AC023137.1	0.434531656	0	0.1932077	0.1304845	0.05104381	0.785995535	0.06999305	0.08122835	0.1319868	0.152609616	0.1973236	0.049395305	0	0.166052362	0.1109185	0.1329895	0.1983774	0.04413872	0	0	0.3532734	0	0	0.2653947	0.1072012	0.2058017	0.201104	0.1977889	0.04200579	0.03306411	0.1305138	0.1468017	0.129416	0.385899495	0	0	0.08920261	0.08357688	0	0.154421724	0	0.1945284	0.05002162	0.1661614	0.03817566	0	0.07199022	0.06762449	0.04104161
AL132639.2	0.998879246	0.5343598	1.21147	0.3992308	0.7982215	0.381719686	0.579000636	1.693662	0.3888705	0.276696169	1.055413	0.705273361	1.873617	0.357519654	0.992961	1.235755	0.6444223	1.160403	1.687057	0.649937009	0.5737985	1.092109	0.337165	0.6736613	0.9353877	0.802248	0.7900125	1.4195	0.6473652	1.521192	1.663835	1.347464	1.217215	0.634079156	0.2034386	0.502288556	0.6267156	1.202794	0.941401	0.524965685	0.5411979	0.8817477	0.8729306	1.506335	2.076486	1.721401	1.941564	0.4444606	1.832407
AC073073.2	0.578476588	0.7012265	0.9387087	0.4365006	0.3719981	0.65062625	0.589538045	0.3299547	0.6885702	0.929864951	0.6600927	0.761277834	0.5119086	0.614999204	0.5897007	0.5084346	0.6636177	0.5800698	0.6260138	0.76879718	0.5486838	0.5523689	0.5883724	0.6278058	0.4674771	0.5212578	0.6807476	0.5907581	0.2860565	0.5253833	0.4521913	0.4910851	0.4406568	0.697328471	0.6434595	0.699783206	0.5968063	0.773848	0.3207548	0.664169154	0.6628891	0.6275013	0.6035967	0.4466636	0.2554126	0.7512424	0.5848577	0.3393291	0.4069774
AC019080.5	1.060785338	2.204364	1.257764	0.6105366	0.4568994	0.845178819	0.811623501	2.181255	0.7518189	0.889987561	0.4014246	0.823994598	0.9639587	0.40536957	0.6769396	0.7936036	1.049277	0.6644714	1.40436	1.1098789	0.6707684	0.794839	0.8766321	0.90704	0.7851037	0.8373437	0.7636814	1.046165	0.3076355	0.7129968	0.6903266	1.11992	0.6581921	1.216832358	0.892765	1.207675059	0.9436387	1.139163	1.009905	0.628294466	1.48595	0.8112632	0.7326812	0.9633851	0.99408	1.317192	1.288787	0.4952578	0.968517
AL008723.2	0.298075167	0	0.2208908	0.08950831	0.03501446	0.231072184	0.04801305	0.02786006	0	0.034895146	0.02707157	0.135534556	0.03457881	0.113906742	0.1141299	0.03040888	0	0	0.05705319	0	0	0	0.07037973	0	0.03676834	0.02823471	0.04598368	0	0.02881466	0.02268095	0.0671463	0	0	0.066178755	0.1026255	0.054296067	0	0	0	0	0	0	0	0	0	0.04270663	0	0	0
H19	3.999844671	9.784694	9.654687	3.15112	14.3803	6.996334063	2.804429484	2.178588	7.597952	2.79526795	6.746638	6.090886971	17.42197	4.037217842	2.454891	8.293649	4.924066	1.410002	17.00689	1.014238416	5.167588	9.683887	9.765394	13.15967	11.61181	3.029109	4.3559	2.760222	2.940197	3.110999	7.178767	4.589513	5.940215	9.313974594	14.97902	1.540403432	4.72657	2.013774	5.230122	4.136060615	6.761436	6.00208	8.709534	5.099656	34.62501	5.647373	11.46716	1.172286	25.88123
AC034206.1	0.409547311	0.08709671	0.6932534	1.132729	0.9748389	0.448380768	1.190907673	0.1551306	0.8707853	0.865533379	1.178514	2.023926678	0.6651451	1.124363567	1.713922	0.4156109	0.7577255	1.241458	0.7653296	1.627264126	0.2862298	0.9044617	0.534394	0.6082237	0.4280797	1.372073	1.070741	0.526545	1.75032	1.377733	0.883727	0.3568257	2.224437	1.339989228	0.5368073	0.755829404	0.8982612	0.5949317	0.5276888	1.322653115	0.2194904	0.8443455	1.406921	0.634673	0.2120966	0.3891262	0.2999728	1.432389	0.6983089
AL590764.1	0.158011511	0.4469285	0.0273223	0.1937497	0.2598594	0.214362419	0.371175263	0.06892103	0.2799719	0	0.08371306	0.041911168	0.06415656	0.281785826	0.04705632	0.0188066	0.05610673	0.1685297	0.0882124	0.029673601	0.3996629	0.1657557	0.1958709	0.4053302	0.2273965	0.05238588	0.05687789	0.1258656	0.2673096	0.07013599	0.02768475	0.1089891	0.08235561	0.061393102	0.3385039	0.25184849	0.0567653	0.2304696	0.1289421	0.021837416	0.1787769	0.2475816	0.08488517	0.1586086	0.06478294	0.05282445	0	0.7746078	0
AC016831.1	0.101099675	0.09103902	0.1048889	0.1335796	0.06650578	0.161972792	0.074910223	0.09260449	0.08803106	0.142026776	0.05692842	0.071253418	0.0516044	0.073405229	0.04129069	0.07013477	0.06154024	0.04723957	0.1161061	0.061839802	0.07123467	0.1878681	0.03103237	0.09138657	0.07731962	0.04596725	0.03743165	0.05062009	0.09186823	0.1415478	0.245963	0.06660302	0.1475408	0.060604702	0.08353923	0.047881272	0.03943297	0.1283389	0.05185738	0.035928306	0.09150869	0.2308243	0.0395699	0.04445866	0.1740888	0.1361592	0.1473956	0.07866877	0.09739865
AP002340.1	0.134171178	0.1084278	0.2087999	0.2820297	0	0.242693358	0	0.08778362	0.09509222	0.10995032	0.1705984	0.213526371	0.1089536	0	0	0.1916293	0	0.09540159	0.1348257	0.151179186	0.06363053	0.07037347	0	0.05736251	0.2896313	0.0889641	0.07244447	0.07125026	0.09079146	0.07146489	0.07052325	0.0793244	0.2097901	0.260651413	0.1077868	0.213850297	0	0.3161259	0.3284631	0.111255886	0.07590175	0.1576704	0.1621753	0.04489274	0.165026	0.1345633	0.07779995	0.07308191	0.04435374
NUP153-AS1	0.351459428	0.4260374	0.2552425	0.2401011	0.3323477	0.476798762	0.297213134	0.3104297	0.3113658	0.172807947	0.39102	0.139832297	0.5279943	0.28204482	0.2982973	0.2635343	0.2620721	0.2124176	0.3767188	0.158404662	0.4000302	0.2949476	0.2614012	0.3305726	0.2579529	0.4078203	0.2277207	0.3452822	0.344849	0.3463223	0.4156529	0.4051888	0.1648626	0.232142665	0.3952842	0.291292408	0.239896	0.2247665	0.6166231	0.335148129	0.2783529	0.4543168	0.2690501	0.2939897	0.2809841	0.2819893	0.3464529	0.4020177	0.5925383
HIF1A-AS3	0.179356406	1.043592	0.5210204	0.1131029	0.2654661	0.291983332	0.101115663	0.5632645	0.2033867	0.205770064	0.2508565	0.228349027	0.4078094	0.239888027	0.06409547	0.1536989	0.1910576	0.1785424	1.081388	0.161673801	0.1701192	0.4139227	0	0.2453781	0.4955793	0	0	0.1523927	0.1456411	0.3821293	0.7541886	0.1696619	0.03739223	0.083623624	0.1729037	0.137217264	0.07732008	0.2414792	0.5561688	0.029744772	0.446439	0.2529234	0.0578111	0.216041	0.9927104	0.287809	0.5408046	0.07815514	0.6877743
AC093799.1	0.363863878	0.2673176	0.6520482	0.4171893	0.6527955	0.329084636	0.261081341	0.08656862	0.2109961	0.460821193	0.8201562	0.684355713	0.6446735	0.398180922	0.4432901	0.5196868	0.1057097	0.9878521	1.085837	0.298173481	0.09412475	0.7286941	0.6834018	0.4808328	0.6854942	0.350931	0.7858595	0.6499429	0.4029067	0.3523788	0.8867261	0.3324626	0.3792917	0.257043781	0.6111958	0.168712345	0.1663675	0.7571082	0.35091	0.46629305	0.5988097	0.8292699	0.453137	0.1992212	0.1627419	0.6303291	1.150847	0.3963872	0.2405692
SIRLNT	2.318966162	0.009760554	7.029685	0.5458424	2.165057	0.480634035	1.116705283	3.903682	0.4280051	0.811604223	5.282839	0.56703189	4.5999	0.032308356	0.722967	3.251676	1.26086	2.301571	1.051862	1.047892369	0.1718386	6.284266	0.1497181	0.846849	1.251471	0.7527948	0.7043085	5.400482	0.07355657	3.280929	2.996458	4.448656	4.016228	1.811387365	0.04851426	0.21560649	0.3905079	3.496185	3.784692	0.320484421	0.2459735	0.4731108	1.216571	0.7597451	0.921039	8.951692	5.196575	0.1447326	3.625351
AC130650.2	0.119347022	0.1800361	0.1485842	0.1588838	0.1635611	0.215878924	0.053827364	0.1249355	0.08458577	0.182564201	0.1163413	0.063311502	0.1356819	0.063850346	0.1137341	0.1306835	0.2712176	0.1131479	0.1119339	0.152405984	0.03773346	0.1418891	0.03945131	0.1020494	0.1374031	0.07913473	0.09451245	0.08450405	0.1184483	0.1695172	0.2509254	0.1928643	0.1078197	0.080375654	0.1406207	0.086234265	0.05145019	0.2517393	0.1038835	0.079170855	0.117027	0.1308999	0.1410514	0.1703794	0.1712583	0.2553512	0.2306803	0.06934114	0.2051568
AC135178.2	0.071208167	0.05754546	0.1108156	0.03742014	0.08782957	0.064401869	0.080289979	0.04658907	0.0757019	0.029176761	0	0.084993039	0	0.095240461	0.03180902	0.1271284	0	0.05063213	0.07155553	0.080234764	0	0	0.1176927	0.152219	0.1537149	0.04721558	0.1922409	0.01890719	0.09637082	0.09482073	0.01871427	0.02104977	0.1855685	0.05533382	0.1716158	0.113495968	0.05116276	0.02396804	0.058108	0.05904642	0.08056611	0.02789327	0.08607071	0.02382575	0.02189591	0.1428326	0.1238714	0.03878649	0
ZNF687-AS1	0.799202918	0.2484077	0.4464693	0.5815162	0.9857527	1.195420862	0.7798261	0.8446704	0.6753535	0.478602075	0.5276345	0.782701167	0.8237207	0.781140209	0.851326	0.6585332	0.7203671	0.6556942	0.4942164	0.692702059	0.8746641	0.9351072	0.609656	0.5256693	0.6104609	0.8560291	0.6306862	0.5876428	0.6656094	1.0151	1.066352	0.6905814	0.7369635	0.95544248	0.5432662	0.666305266	0.9496779	0.744936	0.7775916	0.586239815	0.765119	0.9150967	0.6192386	0.5965249	0.7561481	0.739882	0.962493	0.6027495	0.85356
AC067945.2	0.147072253	0.05942676	0	0.154574	0	0.099760972	0	0	0.1042357	0	0.04675052	0	0.08957243	0.098354091	0.03284893	0.0262569	0.03916681	0.0261437	0.02463162	0.082857823	0.06974885	0	0.06077019	0.09431721	0.0634961	0.04875917	0.03970514	0.05857594	0.07464106	0.03916826	0.03865216	0	0.07665407	0.028571405	0	0.046882565	0	0.04950323	0	0	0.0832	0.1152207	0.02962819	0	0.1356704	0	0.08528072	0	0.04861852
AC093001.1	0	0.08412499	0	0	0.02853265	0.094148286	0.019562486	0.02270266	0.02459281	0	0	0	0	0	0	0	0.03696324	0	0.02324581	0	0.03291234	0	0.02867559	0	0	0	0.03747128	0	0	0	0	0.02051493	0	0	0	0	0.0249314	0	0.02831579	0	0	0	0	0	0	0	0	0	0.04588318
AC243829.1	0.040940884	0.03308556	0	0.02868611	0.03366487	0.222165762	0	0.01785748	0.02901636	0	0.01735209	0.010859211	0	0	0.03657697	0	0.01453729	0.01940717	0.01828471	0	0.01294411	0.0429474	0.02255568	0	0	0.009048811	0.0147371	0.007247082	0.009234678	0.01453782	0	0	0.02845119	0	0.1863765	0.139208759	0.02941585	0.009186895	0	0.022632354	0	0.01069143	0.0219938	0.03652942	0.0503559	0	0	0.1635345	0
AL359504.1	0.286611761	0.07720653	0.2230155	0.2761284	0.2062157	0.226814452	0.067326231	0.2422137	0.05924702	0.166367676	0.1594365	0.323090339	0.3006262	0.143753013	0.1493693	0.1620351	0.5470143	0.2207763	0.2400083	0.134559863	0.09061687	0.6138447	0.1677728	0.163381	0.2165451	0.1821236	0.2579222	0.1585441	0.1777834	0.3116824	0.357792	0.3035979	0.4730432	0.213437853	0.201469	0.144659508	0.1630274	0.3054915	0.1656677	0.148538073	0.3107658	0.1777608	0.2020861	0.319661	0.1689172	0.3712889	0.4570322	0.1170863	0.3237186
AC017083.1	0.156236101	0.07891193	0.3039223	0.1231539	0.1124111	0.17662821	0.011010143	0.1916624	0.05536523	0.080020023	0.1489904	0.07770048	0.206166	0.026120596	0.1046871	0.1534111	0.1872326	0.1249771	0.07849913	0.154035994	0.0740948	0.1229199	0.04841752	0.016699	0.1854942	0.1424425	0.1054478	0.03111286	0.03964591	0.2496526	0.153977	0.1501006	0.3257211	0.075879114	0.09413452	0.07470562	0.05612748	0.17091	0.04781001	0.048582115	0.02209602	0.1223999	0.09442282	0.1176199	0.1441238	0.3133855	0.06794582	0.08510048	0.1678556
AC011247.1	0.328229921	0.06631312	0.3405321	0.258729	0.2024226	0	0.046261501	0.1610622	0.1744718	0.134488588	0.2608398	0.130590162	0.3998083	0.329254039	0.07331092	0.1757973	0.2622327	0.05834646	0.05497185	0.092459374	0.1556627	0.3443165	0	0	0.2834161	0.1088187	0.08861233	0.08715161	0	0.3496565	0.6900987	0.2910831	0.08553673	0.063764509	0.1977633	0	0.2358318	0.4419172	0.1339227	0	0	0.1285724	0.198369	0.1098234	0.2523198	0.246892	1.046793	0.1787841	0.4340195
AC114341.1	0.383483525	0.04427208	0.2841833	0.1727331	0.4504726	0.198187986	0.308851852	0.1433715	0.2717894	0.314256286	0.1044854	0.653886272	0.2224339	0.219817166	0.3426078	0.1956102	0.2334297	0.311627	0.2202024	0.123455782	0.1558857	0.1724049	0.1358188	0.2342166	0.7095552	0.5448732	0.05915952	0.1745529	0.2965681	0.05835958	0.2879531	0.1295556	0.2284247	0.127711724	0.2200518	0.174634197	0.2361697	0.368792	0.2235243	0.681402451	0.06198281	0.3862699	0.4414515	0.03666026	0.1347634	0.2747174	0.1905987	0.4177605	0.1811005
AL031123.2	0.747525135	0.4600435	1.789714	0.5439144	0.7565229	0.29123203	0.414948269	0.9631117	0.2526736	0.43823056	1.564631	0.443829814	3.203236	0.446069081	0.8425133	1.236009	0.5329043	1.238858	1.587091	0.67382723	0.2236159	1.091794	0.5654826	0.3343415	1.410091	0.6214778	0.8010288	1.206165	0.4202348	1.525265	1.130387	0.8805009	0.5934062	0.848978889	0.3141215	0.593892825	0.4627268	1.432244	0.7320036	0.495883375	0.4033636	0.5991475	0.6394342	1.012011	1.039664	1.343711	1.353719	0.2944157	2.311464
AC018690.1	0.427590256	0.3455485	1.109041	0.6741006	0.5525125	1.243028083	0.223843587	0.2797577	0.4329278	0.675772931	0.4077601	0.656184275	0.6200434	0.490199304	0.5184464	0.3271627	0.5856252	0.2606018	0.53198	0.688275848	0.5504143	0.3844685	0.3533602	0.6267725	0.6329323	0.5062853	0.5606924	0.6325452	0.2273412	0.3741632	0.4816084	0.2708561	0.7004173	0.356001531	0.4907226	0.681519717	0.2633329	0.6373738	0.4236965	0.303909847	0.5183387	0.7656837	0.4922255	0.3474526	0.4507899	0.7964172	0.4604614	0.299449	0.5855969
AL162595.1	0.331071738	1.337745	0.7213088	0.4349484	0.558079	0.389254932	0.401293485	1.072214	0.4692863	0.610438463	0.7892945	0.684948229	1.061944	0.885612595	0.6950891	0.7802051	0.5290063	0.7533008	0.7762691	0.634167236	0.4710312	0.6598655	0.3009572	0.5661755	0.7718487	0.6914937	0.6256568	0.755993	0.4704648	0.7230019	0.6612699	0.7927289	0.5349193	0.784662307	0.359056	0.633219061	0.2854483	0.7131894	0.7699688	0.480423142	0.7491602	0.7003023	0.6135985	0.8418846	1.089279	0.4150493	0.3071583	0.4147636	0.7661101
AC064875.1	0.107487803	0.1411542	0.3833379	0.32479	0.4419253	0.151896537	0.185582415	0.6680932	0.1666453	0.137631066	0.5552241	0.165715521	1.009237	0.179705296	0.09002869	0.3646074	0.2433132	0.4346873	0.4905552	0.317922498	0.08283595	0.8033851	0.2442765	0.29296	0.3944522	0.2316318	0.2756759	0.4744802	0.1454705	0.53674	0.6038212	0.6712333	0.2170878	0.130508877	0.1187321	0.141339567	0.1641127	0.3301375	0.3672993	0.194971444	0.1064118	0.2473641	0.1678167	0.6293817	0.3139901	0.626599	0.7089746	0.2049169	0.6307083
AC087501.4	0.595970966	0.9176853	0.551464	0.5078673	0.582768	0.706535161	0.503985337	1.301501	0.5822095	0.785375967	0.5529716	0.595989518	0.5493574	0.549357729	0.5468364	0.7994309	0.720643	0.7673518	0.6636218	0.49002689	0.6874992	0.8617341	0.6855206	0.5853441	0.4659233	0.4485679	0.6696688	0.6244152	0.3596856	0.827912	0.5630126	0.7285048	0.5708694	0.582019015	0.562884	0.59561001	0.7001691	0.7969728	0.3220295	0.447437054	0.8291963	0.7508273	0.6684439	0.6090019	0.6141553	1.00965	0.6818147	0.2982998	0.9584444
AC007405.3	5.615209492	1.869454	5.435923	2.389742	3.950696	2.431953094	2.162473994	5.174422	2.087948	2.154946674	5.845024	2.061015268	6.101176	1.110679085	4.539743	5.944324	2.801217	5.229822	6.304879	4.032356939	1.744082	6.761529	2.614312	1.335591	3.226679	2.936643	4.910791	7.475751	1.766068	6.845331	6.048444	7.329304	4.513632	2.427535294	1.508959	2.180742274	2.116694	5.710021	5.679321	2.246114814	3.534494	2.881113	4.715999	7.14477	3.951793	8.863855	6.259799	1.443122	7.464226
CR936218.1	0.06289274	0.2541276	0.7177497	0.7932086	0.3102926	0.170643768	0.106371016	0.2057429	0.08914895	0.412313699	0.279888	0.400361945	0.306432	0.168237261	0.1685669	0.4940443	0.3349793	0.3130365	0.1685321	0.070865244	0.1789609	0.1319502	0.207898	0.1613321	0.4887529	0.1251058	0.2716668	0	0.3830265	0.3349917	0.1652889	0.1115499	0.2622376	0.14661642	0.4042004	0.521260099	0.04518816	0.8044275	0.1539671	0.052151196	0.2846316	0.394176	0.05067979	0.3787825	0.3867797	0.2523063	0.2188124	0.06851429	0.2494898
NEBL-AS1	1.431848806	0.6806589	1.572898	0.7967029	1.777614	0.507838525	0.823060707	3.030855	0.3183704	0.598187863	2.052629	0.446806283	3.57939	0.375507543	1.404641	2.506165	0.6280493	2.275769	2.181761	0.632688224	0.5858494	2.208859	0.6728447	0.3360887	1.890897	0.8563284	1.364318	2.117106	0.9689089	3.245041	3.098984	2.157833	1.580357	1.003565354	0.270654	0.644377106	0.8270562	2.419189	2.039028	0.372486665	0.9847166	1.143747	1.26692	3.381788	1.951051	2.928383	2.96291	0.6116988	5.12315
AL354760.1	0.208142691	0.2643243	0.3393405	0.2812621	0.04890044	0.295817915	0.050290496	0.1167263	0.2739632	0.170568342	0.1134227	0.141963489	0.1207301	0.079539856	0.07969569	0.1486394	0.1900474	0.2537118	0.2788774	0.301535469	0.1692196	0.09357591	0.1720089	0.2288256	0.07702481	0.09857997	0.1926595	0.1105321	0.2012097	0.09502718	0.04688754	0.2461154	0.216968	0.069317872	0.167212	0.246443344	0.0640927	0.2402023	0.1455863	0.123281211	0.2354961	0.2795401	0.1198029	0.0795921	0.07314527	0.1789295	0.1379346	0.1295698	0.1179547
AC004069.1	0.31343267	0.3658696	0.1806557	0.2562155	0.1145464	0.2834738	0.157070013	0.1822829	0.2715065	0.057078035	0.08856201	0.138558779	0.2828031	0.186317404	0.03111374	0.1243496	0.07419579	0.1733389	0.1633135	0.235442995	0.264258	0.2922614	0.1151202	0.2680052	0.2104971	0.1847342	0.1880389	0.1109635	0.09426436	0.2225955	0.1830521	0.3294347	0.03630247	0	0.1678647	0.133218218	0.2252	0.3516623	0.02841894	0.086633681	0.1970127	0.1091343	0.2525682	0.1864398	0.2141731	0.3842041	0.2827157	0.07587739	0.2072265
AC105345.1	0.124667055	0.1831767	0.3586235	0.2799191	0.1258092	0.128126125	0.146956362	0.1186406	0.08835628	0.143955405	0.183732	0.220946634	0.3359187	0.098528995	0.1518801	0.2306623	0.1448731	0.1571412	0.2391618	0.191550392	0.07524773	0.2377764	0.1077077	0.164743	0.3327241	0.180354	0.1835804	0.09629555	0.145713	0.2565556	0.1221198	0.1005074	0.129953	0.118892272	0.1138087	0.169799925	0.09364423	0.2136239	0.1618465	0.112772711	0.1987528	0.15982	0.1506875	0.1403064	0.1080324	0.1989136	0.1248627	0.03086595	0.1348753
SNHG29	62.541115963	50.27418	48.71137	38.56948	51.7107	63.481842112	79.590308957	66.62903	55.52915	45.719984188	95.68249	44.228758424	50.90211	73.85217435	56.05204	52.44228	55.6225	74.71855	59.3945	48.713963624	68.53943	103.1207	49.09469	51.38912	59.87856	56.84756	57.7272	82.15715	47.84811	65.17435	54.57081	65.83767	138.8742	49.013906923	59.64058	45.946410465	70.10029	67.3639	63.81089	52.429003083	55.46401	66.37802	65.05716	79.3772	72.20332	67.00889	65.45131	101.676	53.13582
AL591895.1	18.240340338	11.72142	12.882	15.35968	12.83018	13.763956298	11.553278045	9.885117	10.98069	13.371759784	9.011566	21.028205859	5.710671	12.565583018	16.49243	6.78756	9.890746	11.368	7.545202	13.062012013	13.4968	8.933183	8.898992	11.88541	9.108406	15.11814	9.433394	8.285914	19.55538	6.642846	5.746733	7.795674	8.876893	23.09686102	15.22721	14.256071956	12.43454	13.83245	8.249333	9.475932318	12.05922	9.813623	19.08123	7.978136	2.669225	11.46108	6.881272	10.17477	8.354563
GAS5-AS1	2.3968115	1.692036	1.572017	1.737287	1.812276	1.993302798	1.553159892	1.784449	2.499254	1.986710387	1.471227	3.047135153	1.991072	1.584436223	2.510529	2.124766	2.611873	2.233139	1.827141	2.390221355	1.724626	3.178974	1.866888	1.743192	1.8079	2.28339	2.707273	1.433732	1.491387	1.848922	1.549428	1.824233	1.981519	2.568956293	1.460713	2.564354714	2.573251	2.596423	1.213988	2.444343104	2.088392	2.482059	2.841574	1.806706	0.8810106	3.232719	2.587913	1.140457	1.530012
AP000873.3	0.274643213	0.1878017	0.3506916	0.4218759	0.1737181	0.133749516	0.047641678	0.09675598	0.1048116	0.27700191	0.06715545	0.151297	0.1887124	0.056512848	0.03774905	0.1357815	0.3150656	0.07510898	0.05661189	0.119022287	0.1202301	0.06648543	0.0872942	0.289031	0.1824197	0.1540898	0.11407	0.01121896	0.1000713	0.2025497	0.03331347	0.03747092	0.1981995	0.032833438	0.1866915	0.25591146	0.01517923	0.3128823	0.03447956	0.122627343	0.1195138	0.03310207	0.08511966	0.08482495	0.06496189	0.2118815	0.2450054	0.02301474	0.111742
AC022784.6	0.171014248	0.3316842	0.2129087	0.1797372	0.1968702	0.154668173	0.212107739	0.5370662	0.2424086	0.168170883	0.4783774	0.217728142	0.5277135	0.228730444	0.4889143	0.4640755	0.145737	0.7295917	0.7561334	0.539539314	0.09732398	0.7534619	0.3391825	0.08773694	0.1181323	0.6803605	0.3693501	0.5630555	0.2777342	0.2550491	0.791021	0.8695175	0.8556733	0.159468307	0.1373848	0.261670131	0.2211714	0.3683961	0.2232844	0.36869683	0.07739535	0.2411596	0.1929277	0.2517688	1.40929	0.8575705	0.5949818	0.1863	0.3618123
AC005070.3	0.231224706	0.3094863	0.3673332	0.2658018	0.196073	0.202588418	0.179241461	0.1985582	0.1587566	0.260539873	0.1929387	0.206989849	0.2112366	0.193288463	0.1872116	0.2734846	0.254007	0.2620299	0.2856002	0.162834724	0.1302189	0.1591781	0.1731698	0.3027466	0.3493965	0.1724814	0.1872714	0.1918587	0.1662451	0.1077645	0.2012951	0.2093283	0.2334965	0.21898265	0.3599003	0.161236335	0.1972841	0.2529417	0.1474112	0.16177514	0.2370854	0.2887049	0.1979691	0.2224277	0.1999677	0.3406039	0.2178752	0.09445961	0.1910932
AC010463.3	0.152955143	0.1236077	0.1983599	0.3215139	0.09432895	0.207502821	0.064673578	0.1751283	0.05420256	0.188015047	0.1458616	0.091282524	0.06210355	0.153432382	0.1024887	0.1365359	0.2036674	0.1087578	0.1537013	0.258516408	0	0.2005644	0	0.0980899	0.2311258	0.05070954	0.08258669	0.02030632	0.02587557	0.1018375	0.0803965	0.02260745	0.4384613	0.118857045	0.1535962	0.097515735	0.05494881	0.2316751	0.124816	0.063415855	0.086528	0.1797443	0.06162663	0.02558886	0.1646134	0.4218561	0.1330379	0.1666267	0.02528163
DOCK8-AS1	2.476741093	0.7571922	0.5778134	13.62825	1.794125	2.074080062	13.523530312	0.9859864	6.58028	10.787132418	0.5415242	17.851916877	0.5799595	3.43531493	15.03261	2.456523	8.40355	6.8952	0.7067029	10.2104236	2.262177	3.81471	13.57479	6.82954	0.7354928	13.49416	9.91295	0.8142015	13.40776	0.7154448	1.012533	4.427745	22.56645	19.022015006	1.215926	8.759873939	23.93418	0.4631385	0.6736984	15.489941902	0.8228759	8.182327	12.23346	1.837171	1.30556	1.412846	1.056218	16.14589	1.299604
AP003774.2	0.028451478	0.02299249	0.05903569	0	0.02339508	0.102927987	0.032080148	0.03722966	0.1008232	0.023315358	0.054264	0	0.023104	0.152214665	0.02541882	0	0.09092296	0.02023025	0.0953009	0.032058086	0.161917	0	0.09404911	0.07298355	0.07370083	0	0	0.03021774	0.09626327	0.01515438	0	0.06728409	0	0.022108825	0.1371394	0.072556351	0.02044226	0.1723773	0.06965178	0.023592208	0.06438095	0.1337383	0.02292657	0.03807866	0.05249153	0.02853464	0	0.1549728	0.1128644
AL928654.2	0.945228412	0.7638675	2.139613	2.393291	1.236522	0.777164125	0.193778511	0.8152041	0.6699193	1.056264307	0.1638895	1.094022754	1.221137	0.459722493	0.4222379	0.5829622	1.556111	0.4276992	0.8059244	0.871403624	0.4890257	0.6760597	0.3195556	0.4041157	1.372657	0.398839	0.8351463	0.1597127	0.9594311	1.23578	0.2935827	0.3302212	1.298813	0.367254913	0.5177399	0.876545937	0.1543506	1.590778	0.4908494	0.463149501	0.9236135	0.4375797	0.692434	1.523831	0.5812995	1.335806	0.3986155	0.2808316	0.4829076
AC127024.6	0.270557446	0.1457637	0.233915	0.3317507	0.111237	0.489393446	0.127110019	0.118011	0.1917544	0.221715857	0.1146711	0.107644485	0.109853	0	0.2014321	0.1932112	0	0.1603152	0	0.050809043	0.08554105	0.2838175	0.149059	0.1542294	0.1946814	0.05979898	0.04869498	0.1915691	0.09154092	0.1921462	0.1896144	0.2132779	0.2820291	0	0.144902	0.143743714	0.09719718	0.364269	0.07359434	0.112174271	0.2040755	0.1766355	0.03633646	0.2112288	0.1941196	0.2713482	0.1045896	0.1473704	0.08943974
LINC02754	0.149596461	0	0.0250328	1.541838	0.285701	0.20076413	1.784699104	0.006314571	0.9644828	0.818591508	0.06442652	1.847000414	0.0313496	0.354988264	1.508961	0.4652283	0.9715584	1.266142	0.05172515	2.164090748	0.4760245	0.5011578	0.9491317	1.134727	0.0666693	2.882969	1.219415	0.05125271	1.969077	0.03084426	0.05326623	0.3851598	6.48909	2.294942934	0.1899599	1.369084499	2.468674	0.3411	0.03544119	3.261226755	0.05459869	0.9602693	1.648769	0.3713679	0.02374175	0.2468296	0.01119283	1.64545	0.03190514
AC107375.1	0.796998448	0.5886738	1.289206	1.098854	1.007698	1.216866239	0.454154813	0.7569419	0.6802653	0.877853012	0.4848978	0.78421412	1.343118	1.157677469	0.6814202	0.8873915	1.022445	0.8226302	0.757828	0.92699743	0.8941359	0.8899988	0.5169961	0.9013191	1.139571	1.017146	1.036498	0.2184454	0.7016906	1.154858	0.7882893	0.4863997	0.8843907	0.572708753	1.204811	1.098199396	0.5603251	1.084589	0.4755428	0.76036491	0.775688	1.060795	0.9460834	1.112559	0.4690592	1.220479	0.7553326	0.2147252	0.872562
AL021392.1	0.194500436	0.2148149	0.2757802	0.149909	0.2185762	0.181773128	0.149859653	0.229059	0.3400296	0.233770263	0.3998129	0.170245466	0.3948598	0.190771584	0.2432759	0.291684	0.214096	0.1843978	0.2171658	0.321428789	0.2767249	0.2244362	0.09108317	0.1108736	0.2967027	0.2708292	0.2100374	0.2513329	0.3246511	0.3107959	0.3816721	0.2606489	0.250055	0.367775697	0.07291781	0.276939398	0.2049633	0.3797094	0.17459	0.327938889	0.1247013	0.2285659	0.3186864	0.3470853	0.1355631	0.3576264	0.2781962	0.1483198	0.6472578
AP000757.1	10.735068955	0.8654224	10.14833	8.180595	8.322511	5.244265293	6.898809482	9.381875	5.312888	10.884067762	11.70679	7.596485055	9.883967	4.244543358	12.06435	9.167676	7.65144	15.49836	8.346484	9.829745036	7.370319	13.53536	8.342619	8.017822	5.254909	14.89419	17.60044	6.637006	4.78097	15.27562	6.404537	7.111156	7.78688	14.035117193	6.032636	7.335328119	10.59378	9.76742	7.769028	7.71039764	10.97854	9.811859	8.303178	10.2338	3.260785	11.10699	8.31487	4.182741	14.30726
AP001010.1	0.07107581	0.1435963	0.03686987	0	0.05844421	0.032141081	0.020035185	0.02325124	0	0	0	0	0.02885853	0.237658584	0	0.07613525	0.0757128	0.02526901	0	0.040042814	0.03370762	0	0.0293685	0.09116161	0.03068585	0	0.03837672	0	0	0.09464448	0.01867948	0.04202129	0.03704472	0	0.08564842	0.045314003	0.02553383	0.04784699	0.116	0.029468334	0	0.08352428	0	0	0.04371042	0	0.08242746	0	0.02349594
AC027097.1	0.949189718	0.9411096	0.8358094	0.603593	0.655882	1.060454552	0.701507311	0.7358333	0.9610384	0.705938849	1.135899	0.806068731	0.9910141	0.928147493	0.7054914	0.8601134	0.9261473	0.8110329	0.8122165	0.781912374	1.271018	0.9873424	0.6525761	0.8525405	0.7576088	0.5553297	0.5254264	1.029294	0.7394561	0.9304299	0.7714307	0.9525878	0.7566271	0.725191604	0.6664164	0.757709876	0.6762577	0.9450429	0.8071122	0.648180409	0.8302645	0.9873311	0.6298925	0.8273411	0.5052501	0.9119655	0.7400246	0.7472831	0.9281534
AC104083.1	10.448035347	15.62821	13.36559	7.699735	17.75957	10.104025206	9.542341163	8.3522	9.892227	6.261176665	20.88452	6.748739792	9.784575	16.458043283	6.649679	10.40597	3.247775	10.65223	17.05017	7.958153298	13.36351	10.13176	7.111623	10.85928	14.10366	4.983691	10.75364	14.1096	5.506598	10.57318	7.374803	10.99682	6.676379	6.692810633	20.39921	12.935285175	7.396551	12.0095	9.796743	5.741378054	10.43961	9.863595	8.030315	10.13769	7.837236	13.86633	8.691133	16.15292	7.884196
AL391987.4	0.348417182	0	0.5422139	0.1830945	0.3581206	0.078778596	0.294640446	0.7123671	0.1543353	0.35690024	1.107529	0.519832139	0.2475654	0.524256431	0.1167297	0.5287267	0.3711479	0.4954798	0.7002337	0.687021586	0.2065456	0.776673	0.3599146	0.2979192	0.4512707	0.6064352	0.658436	0.6244542	0.3241814	0.3711616	0.1831355	0.2574881	0.6809814	0.372274342	0.3148896	0.333197274	0.4380884	0.381141	0.1776993	0.108341437	0.394205	0.1706001	0.2105694	0.6703232	0.3749737	0.393115	0.7071112	0.3795598	0.3743294
AC132872.1	1.855941067	1.344686	3.170439	2.455075	2.381247	2.31523371	1.253783449	2.229667	1.22466	1.730682438	2.085191	1.285848658	4.10559	1.562142803	1.672409	2.95923	2.147456	2.08187	2.186546	1.153769187	1.730005	2.601463	1.7453	2.489869	2.721565	1.62313	2.367024	1.733259	1.580683	3.119039	2.270612	2.241827	1.417619	1.728151589	2.249316	2.101280492	1.908264	3.091156	2.141195	1.618563657	1.99123	2.130859	1.817857	3.179871	2.351621	2.904372	3.618186	0.8889084	5.490028
AL353600.1	0.07617288	0.6771336	0	0.3202329	0.1252709	0.413352234	0.128831828	0.3986985	0.1619599	0.062421994	0	0.363675393	0.1855684	0.305642195	0.2722142	0.05439677	0.1622848	0.1083245	0	0.085828821	0.4334989	0.1598123	0.314746	0.1953982	0.1973185	0.05050751	0.08225766	0.04045084	0	0.1622908	0.1601524	0.09006954	0.3176105	0.355150531	0.4283558	0.097127227	0.1094598	0.1538347	0	0.126326404	0.08618327	0.3580563	0.2455244	0.05097383	0.09369006	0	0	0.2489443	0.2518091
AC015660.3	0.092364217	0.02488077	0.1277681	0.4853772	0.1265821	0.22276202	0.017357375	0.06043075	0.1745654	0.126150729	0.05872046	0.146992792	0.05000286	0.041178847	0.0550127	0	0.1639834	0	0.08250203	0.069381752	0.05840484	0.032297	0	0.07897737	0.07975355	0.1224868	0.06649492	0	0.1041689	0.01639895	0.1132801	0	0.1604674	0.167471681	0.09893472	0.058886314	0.0221211	0.1243559	0.05024798	0.076589197	0.06966828	0.09648108	0.0744283	0.04120589	0.1514731	0.03087806	0.07141059	0	0.08142233
MMP25-AS1	0.382077226	0.1932939	0.3673929	0.5190973	0.3703682	0.935532622	0.196139743	0.1808799	0.4865462	0.280011578	0.209333	0.306499673	0.229546	0.419622816	0.2802966	0.2440121	0.4334758	0.284926	0.2372319	0.241505987	0.4773065	0.3649587	0.2310353	0.4435693	0.4237887	0.2265658	0.3320911	0.1831033	0.2900754	0.340837	0.2269519	0.2001797	0.3885633	0.234141619	0.4441936	0.400044244	0.254434	0.4516818	0.235741	0.144244024	0.3619977	0.5013176	0.3028766	0.2473659	0.2502537	0.4828867	0.3998703	0.1353589	0.2300197
AC087071.2	0.232757826	1.262948	0.3449738	0.3844188	0.3554424	0.421020217	0.187459646	1.392325	0.282796	0.463225477	0.2748118	0.449797942	0.8100463	0.222365771	0.2376549	0.9260695	0.7084085	0.47286	0.6237154	0.299729169	0.1261544	0.3488076	0.1648722	0.3127504	0.4880917	0.529143	0.4667944	0.6356762	0.4725103	0.6907237	0.4718925	1.277813	0.3812707	0.387577319	0.3739733	0.254388875	0.3583618	0.6267539	0.298473	0.413581661	0.6395548	0.494948	0.3215302	0.7565402	1.104239	0.7336627	0.7326726	0.2535624	1.319042
AC012313.9	0.815519128	0.3417273	0.4387107	0.603156	0.1986918	0.437078086	0.425708122	0.6718983	0.3853263	0.594044381	0.4224534	0.480687328	0.3188571	0.403982049	0.4857283	0.5176716	0.4182743	0.5583932	0.5260971	0.204199375	0.2291905	0.3168474	0.1996872	0.464881	0.4694498	0.4406042	0.4566405	0.577431	0.4496544	0.6274346	0.8573087	0.3035756	0.2833657	0.704129411	0.2669128	0.288849927	0.6510522	1.036987	0.4436587	0.425777856	0.5126066	0.4022713	0.4137649	0.6467958	1.040211	0.9390735	1.120909	0.1974251	0.7788181
AC109347.2	0.602616968	0.7968975	0.8525498	0.2303108	0.3153308	0.445922968	0.154425926	0.4659575	0.5435787	0.404043797	0.4875986	0.348739345	0.5783282	0.146544778	0.2936638	0.3520983	0.05835743	0.311627	0.8441093	0.308639456	0.4156952	0.5172147	0.1810917	0.3747465	0.6622516	0.2905991	0.4141167	0.6982117	0.07414202	0.3793373	0.2303625	0.4210557	0.1713185	0.212852873	0.484114	0.314341554	0.196808	0.5531879	0.5811633	0.27256098	0.4338797	0.1287566	0.3090161	0.5132436	0.6738168	0.5494348	0.698862	0.3580804	0.2897608
AC023794.2	1.484649826	0.2926318	2.780044	1.522319	1.220798	0.294748326	0.979902695	2.392852	0.6159382	0.623155931	2.371172	1.09492926	3.763852	0.581183266	1.3264	2.534189	0.9643344	2.111302	1.261437	1.060831221	0.2404222	3.494682	1.01744	0.8359934	1.219414	1.104469	2.111592	3.634371	0.5635777	2.314488	1.941393	1.241697	1.170136	1.069263185	0.639984	0.877272241	0.6764531	1.194453	2.127545	0.420370249	1.39297	0.9077993	0.6419441	2.883593	0.9130345	1.997425	3.317549	0.7100572	1.436456
LINC01014	0.363863878	0	0.102955	0.764847	0.299198	0.897503552	0.596757351	0.1514951	1.172201	0.81321387	0.1261779	0.789641207	0.2954754	0.176969299	0.7388168	0.3307098	1.021861	0.8467303	0.1329596	0.931792129	1.286372	0.3122975	0.7927461	0.4808328	0	0.8553944	0.5000924	0.1932263	1.231104	0.3523788	0.1390943	0.3324626	2.344713	0.899653235	0.1328686	0.527226078	0.9744382	0.1336073	0.08097923	1.152018123	0.03742561	0.6478671	0.7463433	0.1106785	0.02034274	0.6635043	0.1150847	0.7927743	0.2186992
LINC02038	1.301828581	4.333805	4.999315	1.96045	1.981164	1.089530396	1.533587552	4.220572	1.142991	1.385273464	3.977595	4.499189424	1.956514	3.508362396	2.083103	2.67799	1.200479	2.74934	2.863676	1.795252836	1.787669	1.83443	0.9794871	1.246061	5.234556	1.752159	1.636627	4.034437	5.114632	1.749038	4.554985	1.86098	2.835577	1.781647771	0.7804683	1.300705313	1.633387	1.478054	3.123571	1.498392909	2.088455	1.826669	1.644003	1.95037	8.400352	0.4287155	1.577347	2.518875	2.800506
AL139384.2	0.117166196	0.3098799	0.2375899	0.1903111	0.2014453	0.197484115	0.201166654	0.2473958	0.1698548	0.078557819	0.1591341	0.135610063	0.3459808	0.220817263	0.1141935	0.216784	0.06240506	0.2802256	0.2247721	0.120016903	0.2222638	0.2402303	0.1540414	0.1184001	0.2391274	0.1412522	0.1955395	0.1696907	0.1621728	0.4964222	0.2687348	0.4093272	0.1943042	0.111738865	0.1839731	0.156188156	0.1224486	0.2258671	0.1608005	0.088322917	0.1988457	0.1335148	0.2532013	0.2280901	0.3733771	0.4486694	0.3335213	0.1624495	0.4049287
AL645940.1	0.160937651	0.1300586	0.03339393	0.2029759	0.07940148	0.058221891	0.072585385	0.08423681	0.1140626	0.184638794	0.02046319	0.128061902	0.2091029	0.043050612	0.1150266	0.02298584	0.2057247	0.02288674	0.06468909	0.108803202	0.152649	0.3038854	0.0531995	0.1651345	0.08337871	0.1493968	0.243311	0.0512786	0.08712312	0.01714435	0.186103	0.07611938	0.1342091	0.050024009	0.1034318	0.123125929	0.115633	0.06500424	0	0.053380349	0	0.02521665	0.1037485	0.02153944	0.1187687	0.1291264	0.07465652	0.1051937	0.127685
PAX8-AS1	0.170229989	0.6416698	0.8951478	0.3602767	0.7171409	0.796157205	0.563333499	0.3181072	0.4883784	0.444297052	0.3231881	0.473168344	0.498972	0.484992792	0.2906283	0.7535369	0.334105	0.2296462	0.6295648	0.379676597	0.3185019	0.7338616	0.193673	0.3828365	0.5295601	0.2357972	0.3412153	0.1931813	0.2027693	0.4663979	2.054896	0.2984824	0.3828496	0.314393481	0.1760951	0.258686089	0.1382265	0.5635603	0.4947579	0.145990274	0.1939202	0.5307122	0.2076394	0.2559198	0.6367359	0.6875876	0.5246444	0.3823229	0.5989703
AC016957.2	0.653847162	0.273307	0.2573065	0.4739296	0.2410134	0.754481563	0.266931041	0.2802761	0.3195906	0.351050107	0.1720066	0.251170466	0.2013971	0.241245884	0.1812889	0.1449084	0.2882086	0.08015758	0.2416687	0.355663298	0.7057136	0.2601661	0.2608532	0.6169176	0.2920221	0.2690954	0.4382549	0.07183841	0.1983387	0.1441096	0.1422108	0.1066389	0.4465461	0.245282816	0.4709316	0.402482399	0.4211878	0.1517788	0.1287901	0.149565695	0.5101887	0.4239251	0.3088599	0.1056144	0.06932844	0.2487359	0.1568843	0.1719321	0.01490662
VPS9D1-AS1	0.392640128	0.6257946	0.1810473	0.4012046	0.2242084	0.434023775	0.092232712	0.2426193	0.1777894	0.16087996	0.08320686	0.164895222	0.1771351	0.350102412	0.3118119	0.2648158	1.336096	0.2016331	0.1169053	0.208917044	0.2689688	0.2517066	0.09013263	0.1585404	0.3578673	0.1591001	0.1766686	0.06950254	0.361638	0.2091357	0.1834489	0.1354126	0.4206572	0.135604158	0.2278095	0.326814002	0.1959099	0.2276075	0.09790188	0.099482944	0.5552995	0.3417841	0.2197184	0.1897634	0.2750041	0.2625252	0.1264859	0.1425785	0.05047673
AC137932.2	0.014058377	0.06816598	0.05834115	0	0.06935953	0	0.015851367	0.07358333	0.01992741	0.069123179	0.0715008	0.033559751	0.06849656	0.09401494	0.05023954	0.1204728	0.1048288	0.01999224	0.04708986	0	0.02666868	0.04424214	0.01161783	0.0601041	0.1699454	0.04660803	0.01518138	0.05972448	0	0.1347849	0.48031	0.09973877	0.02930891	0.043697443	0.03388151	0.05377706	0	0.03785541	0.04588823	0.011657326	0.09543529	0.09912367	0	0.04703835	0.0951023	0.0845968	0.1304293	0.06125983	0.1580102
AC010976.1	0.04857922	0.1065583	0.1331999	0.2078753	0.0827447	0.116116219	0.033256226	0.05675665	0.03197066	0.088149825	0.02867818	0.091116857	0.05635531	0.060333363	0.02480064	0.06194913	0.114586	0.05428021	0.06508826	0.08992555	0.07240716	0.06916013	0.03727827	0.09494485	0.04793898	0.02991034	0.08618394	0.01842679	0.1009664	0.09795618	0.03100591	0.03692688	0.08319262	0.032356727	0.06968973	0.077428556	0.00997256	0.1658493	0.05096842	0.028773074	0.09029691	0.1060198	0.04473803	0.06501707	0.04694705	0.1322433	0.1247482	0.05670148	0.07111893
LINC00324	1.662156634	1.113181	2.934431	1.138888	1.261042	1.079705682	1.635995086	1.880581	1.607593	1.046033121	3.222687	1.563757608	1.655498	1.166832877	1.411147	1.750965	1.115182	1.874009	2.282388	1.32445166	1.776887	2.167482	1.107991	1.436956	3.124179	1.363945	1.497429	2.760178	1.199324	1.301093	2.061077	1.102141	2.852621	1.505693828	1.099223	1.317305504	1.332812	1.390941	2.360533	1.294511924	1.059781	1.467652	1.191389	1.54246	2.637384	1.648595	1.863724	1.130453	1.900373
DUBR	1.118252651	2.020453	2.46653	1.165736	2.070781	1.414268714	1.342881392	1.656587	0.9053091	0.890307421	2.97376	1.14302098	1.882597	1.31325862	1.011241	1.678294	0.6343422	2.133267	2.618939	1.111468945	1.2978	1.940792	0.9504192	1.294339	2.512066	1.16345	1.585562	1.98187	0.8520604	1.939415	2.286598	1.456638	1.473668	1.031450814	2.048679	1.330234266	0.6499532	1.747325	1.817637	0.851877269	1.501794	1.260688	0.7032996	1.849504	3.30155	1.791698	2.129788	1.143925	2.771002
LINC00957	2.942533274	0.4973116	3.74264	1.999797	2.477749	1.535351989	1.164427472	2.924822	1.318468	2.324393689	2.57223	1.778596464	3.951835	0.870377306	2.906942	3.500532	1.748089	3.79224	2.369301	2.614175051	1.288148	3.272249	1.741944	1.626969	2.552999	2.255946	2.222783	2.099748	1.383285	2.893495	2.260501	2.864615	2.757618	1.780876916	1.863838	1.82188111	1.976978	3.580788	1.841301	2.4693003	2.184808	1.601495	1.721351	3.057788	1.705208	3.547036	3.396085	0.6395681	2.623566
AL121820.2	0.479698029	0.5537977	0.1421935	0.4321423	0.394446	0.433846998	0.386341565	1.031222	0.3399802	0.336944528	0.3485344	0.436236672	0.5008351	0.274968427	0.1836714	0.1957504	0.1459982	0.09745323	0.1836336	0.154430351	0.5199915	0.6469819	0.3964221	0.1757883	0.6508919	0.136316	0.2220072	0.1819563	0.3246039	0.2920071	0.7203987	0.2836061	0.2857356	0.053251364	0.2752619	0.174759383	0.344661	0.5997165	0.5592114	0.056824243	0.3101362	0.1610612	0.276105	0.3668654	1.601462	0.4123715	0.5563115	0.5972285	0.9514593
RNASEH1-AS1	4.301078531	1.699859	8.647711	4.932915	4.582208	3.634422705	4.380599488	7.137825	3.426599	4.335048626	8.722158	3.759720798	8.094367	3.989073974	4.2353	6.793165	5.083325	7.924676	8.233998	3.307510151	3.02245	8.694416	3.632241	2.979742	4.730407	5.485206	6.322832	11.33686	5.045523	6.605221	7.739318	8.751572	8.296009	3.525214066	3.770546	2.031577822	2.255698	5.843657	7.762571	2.759474796	5.185997	3.898394	4.224814	8.182973	3.571838	8.029056	9.30246	5.044632	6.68365
AC130895.1	0	0	0.04023528	0.04075987	0.06377887	0	0	0	0	0	0	0	0	0	0.03464796	0	0	0	0	0	0	0	0	0	0	0	0.04187966	0	0	0	0	0	0	0	0.03115541	0	0	0.02610718	0.03164706	0	0	0	0	0	0.02385011	0	0	0	0
CAPN10-DT	0.219873018	0.0695293	0.2876219	0.4822708	0.1611453	0.220471748	0.080841972	0.3189837	0.1761583	0.176264106	0.2734906	0.266240694	0.2988733	0.102288255	0.1152997	0.249178	0.3869681	0.224313	0.2849878	0.285445201	0.09520719	0.36603	0.126402	0.2247893	0.1898533	0.2123462	0.2787301	0.1091465	0.181129	0.3360636	4.102734	0.2684635	0.4434438	0.111428479	0.1075173	0.170652537	0.05838311	0.4247377	0.195025	0.114941237	0.194688	0.1797443	0.1463632	0.1119513	0.2087063	0.450619	0.5099787	0.08331337	0.4929918
AC242426.2	0.7979625	1.071915	0.9923479	0.5887312	0.9777047	0.841175985	0.539244408	1.282725	0.6104905	0.749184703	0.9877308	0.714853004	1.506243	0.855229327	0.788447	1.075531	1.024529	1.236226	1.228449	0.85743419	0.5764209	1.141964	0.5589917	0.6868281	0.9354179	0.7498508	0.9644245	0.9709768	0.7044619	1.370781	1.211058	1.237224	0.688573	0.665244652	0.598592	0.798480835	0.6834429	1.14194	0.9271503	0.683587157	0.6337734	0.8280093	0.5535836	1.527693	1.615195	0.8267946	1.090877	0.6735534	1.974036
AC022098.1	0.738130987	0.4219188	1.189163	0.782088	0.8586126	0.906386565	0.466883958	0.6831748	0.3657737	0.801591667	1.110215	0.515720472	1.057476	0.425398423	0.5951162	0.7542472	0.7159684	0.8235349	0.9688745	0.642369188	0.5976597	1.013524	0.451294	0.6516749	1.051891	0.5610518	0.6610046	0.6915368	0.4548122	1.141117	0.7349492	0.6066972	0.5129519	0.680835236	0.7568926	0.726929917	0.6596961	1.082669	1.013689	0.442875947	0.6789705	0.5265578	0.735032	0.8834823	0.6827524	1.306037	0.8351407	0.3268729	1.321215
AC012467.2	3.286492621	2.81144	3.002661	2.909557	1.813784	3.628420736	1.965495883	2.508613	2.434184	2.644681905	2.056444	2.797728655	2.620707	2.217631539	2.307946	2.315243	1.860841	1.831577	2.514084	2.635539587	2.885545	1.684958	2.067551	2.348132	2.23699	1.899399	2.749692	2.067582	1.692981	1.821483	1.731342	1.999924	1.628046	2.599854051	2.289374	2.147196072	2.27092	2.561212	1.8302	2.123682321	2.688297	2.916872	2.773556	1.832729	1.374738	2.613123	2.24906	1.314371	1.874345
CERS3-AS1	0.028924951	0.02337512	0	0.03040033	0.02378441	0.052320429	0.08153502	0.01892461	0.02050021	0	0	0.046032538	0	0.038686934	0.02584182	0	0.09243605	0.04113382	0.01937737	0.032591579	0.08230576	0.03034257	0.07171067	0.2225943	0.02497577	0.0191791	0.03123551	0	0.03914609	0.01540658	0.01520357	0.01710095	0	0.044953496	0.09294775	0.092204742	0.02078245	0	0.04720726	0.023984816	0.09817852	0	0.1398486	0	0	0	0	0.03151035	0.03824755
AC010336.2	0.226712169	0.09160646	0.1176047	1.151668	0.3107014	0.136694876	0.873391533	0.14833	0.7230579	1.176642255	0.12011	1.202668295	0.214785	0.202150701	1.519101	0.1888836	1.328266	0.3761387	0.02531312	0.894078487	0.2508753	0.6341957	1.467612	0.5169428	0.09787936	1.578409	0.4896444	0.1605243	2.250049	0.2213858	0.1588864	0.3574301	2.914672	1.468095906	0.1214199	1.084043502	1.628917	0.4324195	0.09250197	2.193236083	0.04275099	0.3256237	1.248366	0.3539961	0.09294943	0.0757916	0.1752805	1.523021	0.1249093
LINC01770	0.471806405	0.6717807	0.3030175	0.425033	0.4988018	0.772141325	0.189992885	0.632073	0.5732351	0.239345437	0.1714003	0.178775017	0.6020614	0.270444857	0.200722	0.1443975	0.5025871	0.367425	0.2107147	0.177204745	0.3835777	0.9191552	0.1856669	0.9797463	0.4655883	0.2383527	0.3396632	0.2386172	0.2888577	0.5863732	0.3306554	0.4781835	0.491811	0.209501254	0.6678094	0.329445052	0.419703	0.3932336	0.8250176	0.372596091	0.6354877	0.8096588	0.3439794	0.3457954	0.8980925	0.3830549	0.4950491	0.2202763	1.054639
AL139287.1	2.724265825	1.681192	4.573584	4.789391	1.792087	4.390171953	0.586418452	1.847208	2.316949	2.963104146	1.29109	2.640729309	1.890458	1.192479654	1.416078	2.511411	3.218579	2.148389	1.19457	1.953383915	1.785282	2.442105	0.9414657	2.244717	3.378782	1.477933	3.904682	0.8680164	1.340703	2.453597	1.588143	1.288508	2.94304	1.693558924	2.984381	2.084209372	1.174424	4.968277	1.29343	0.86252134	2.241658	2.289489	1.756199	1.458432	1.157533	5.663164	2.067947	0.485635	2.03039
AL133355.1	2.714185171	2.154593	5.557068	3.710941	3.548528	2.628542858	2.997156318	2.456783	2.627281	3.188697399	3.303469	4.370450249	4.583648	2.184548154	4.313279	4.019461	3.130065	4.360787	3.936933	4.483621404	2.111159	3.577907	3.625853	4.107617	3.726274	3.928503	5.680429	3.405646	2.492203	3.339143	3.063686	2.215303	2.361895	3.160562113	2.86224	3.471037484	3.261723	3.912994	2.567666	3.219921436	4.339082	3.920302	3.696824	3.46114	2.225571	4.809879	2.571992	1.37809	2.472052
AC005632.3	0.254001596	0.5784778	0.2156086	0.3883018	0.303797	0.208839393	0.325450774	0.438123	0.2618481	0.321684359	0.3376427	0.110244594	0.2250129	0.308841349	0.2269274	0.2143679	0.2951702	0.2298625	0.2629752	0.390272356	0.2847236	0.4360095	0.2289891	0.3356538	0.4187061	0.3215279	0.2244204	0.3310814	0.1718788	0.46737	0.2912917	0.4778146	0.4814023	0.358867888	0.1298518	0.294431568	0.2322715	0.2798009	0.2826449	0.210620291	0.1828792	0.2532628	0.4093556	0.293592	0.4544194	0.3705367	0.1874528	0.3521701	0.3053337
ZNF710-AS1	20.50953482	1.671813	16.4662	16.61857	15.06598	5.839443053	8.089768704	12.09967	8.895235	16.871899288	11.30486	17.578124369	22.18672	4.546927933	25.71634	19.73701	20.31762	22.63133	13.2807	18.967075103	6.573986	14.99049	12.88739	10.64725	10.22283	18.22101	33.96527	11.79404	9.054665	14.21584	9.173429	14.85221	10.43203	23.09971506	7.393998	15.763979804	14.92536	30.71349	6.731118	15.897668618	13.01498	16.81102	21.26777	21.49746	0.9116379	30.67912	13.08069	3.502492	14.23508
AC100861.1	0.203314607	0.2970123	0.2758379	0.1479358	0.5015445	0.54457114	0.24247081	0.5781332	0.2493983	0.275550341	0.4126283	0.36712126	0.2603523	0.35560334	0.3143824	0.3964846	0.2998784	0.2946914	0.4924308	0.299575933	0.5414451	0.5496038	0.239104	0.4814228	0.4523935	0.3007314	0.2280001	0.406957	0.2539933	0.3290454	0.5055608	0.3328705	0.2608433	0.273444121	0.3769231	0.269215221	0.2135025	0.3842827	0.7848859	0.155621729	0.7166429	0.3614489	0.3339684	0.5756185	0.6876927	0.3607618	0.3174047	0.3322312	0.3515646
AP4B1-AS1	0.077183247	0.09801645	0.1601522	0.1506517	0.06346623	0.139611664	0.006216222	0.08656862	0.08596139	0.045178548	0.01401976	0.131606868	0.06267659	0.029494883	0.01970178	0.04724425	0.1644374	0.08624105	0.1403462	0.02484779	0.04183322	0.05783287	0.01822405	0.06599666	0.114249	0.09504382	0.0952557	0.01756602	0.07461236	0.09396767	0.01159119	0.03259437	0.1264306	0.051408756	0.07086328	0.077326491	0.007922262	0.1484526	0	0.064001007	0.07485121	0.1382117	0.04442519	0.02951426	0.1220564	0.1216425	0.01278719	0.06005866	0.02186992
AC087482.1	1.808336667	0.01522262	0.1758856	5.107794	1.084241	0.511090693	6.021333115	0.0123243	4.619233	6.359786471	0.2395101	5.246122044	0.0764822	1.688008145	6.479168	1.372085	3.611836	4.634261	0.3154788	8.171495667	1.054135	2.114324	3.876121	3.817292	0.2277101	8.455753	3.213965	0.3200997	8.438239	0.2407979	0.06930733	2.060285	9.621407	5.72328872	0.5599072	5.200038602	6.239261	1.166618	0.1076	5.982333096	0.4901832	4.191081	6.572495	0.8319531	0.05792169	0.5289731	0	7.551557	0.1619021
KCTD21-AS1	0.154075694	0.1660176	0.4165801	0.3140551	0.3493665	0.278697318	0.171094121	0.07331379	0.3673068	0.252523262	0.2493361	0.256348967	0.3715597	0.093670563	0.1293101	0.3867683	0.2138632	0.5876109	0.1282408	0.136781168	0.2568529	0.2938672	0.2353639	0.3393423	0.5563468	0.2631447	0.5949469	0.1363673	0.2811875	0.2486873	0.301855	0.0717697	0.4234225	0.22131501	0.4013379	0.104183478	0.3891369	0.2074421	0.1905006	0.313594886	0.3539302	0.2487304	0.4063294	0.2999427	0.2067359	0.5291346	0.308635	0.1831063	0.2469512
AC110296.1	0.168205803	0	0	0	0	0.050709389	0	0	0	0.045946981	0	0	0	0	0	0	0	0	0	0	0	0	0	0	0	0	0.06054743	0.02977467	0	0.02986436	0.02947086	0	0	0	0.04504286	0	0	0.0377444	0.04575366	0	0	0.04392577	0	0	0	0	0	0	0
AL121603.2	0.677352133	1.919509	0.8339175	0.3132368	0.5272678	1.315066691	0.6924584	0.7622496	1.068945	0.399654091	0.7062266	0.294645211	0.7847284	1.207938766	0.2339924	0.6771974	0.4425461	0.5008921	1.101151	0.325638682	1.053646	0.7200233	0.3731755	0.834019	0.8032241	0.5090116	0.3803591	0.7194021	0.3850167	0.678275	0.7642794	0.7368514	0.2918431	0.39300865	0.9141765	0.552758066	0.4672076	0.5654171	0.7222465	0.396910758	1.420334	0.9905604	0.6549831	0.5560168	1.105273	0.7427362	0.659848	0.8362821	0.603081
AL158196.1	0.088107801	0.07120256	0.0914101	0.2315048	0.03622464	0.119529275	0.024836243	0.02882296	0.03122268	0.036101199	0.02800723	0.035054733	0.03577393	0	0.03935817	0.06291976	0.3284959	0.03132425	0.2951254	0.049638327	0.04178503	0	0.07281221	0.1130068	0.03803914	0	0.09514596	0	0.1490528	0.07039456	0.04631135	0.02604545	0.09184358	0.03423302	0.03539082	0.056172659	0.06330508	0.2372505	0	0.03652987	0	0.1380524	0.1064976	0.1768815	0.2167392	0.04418266	0	0	0.05825261
LINC01507	3.258013137	0.0692868	3.646976	3.198919	3.172498	4.226047743	3.335184511	2.608414	4.253564	3.407597071	4.30608	4.366279154	4.038123	2.465468024	3.791621	4.28588	1.552622	6.218215	4.020587	4.202340719	1.992378	4.631868	2.975832	2.16267	1.998846	4.064722	4.351541	5.167641	4.525323	5.662711	3.920681	4.33394	6.658248	4.263929848	1.859684	3.170354628	2.956886	4.097891	1.784085	4.798845511	1.746081	3.392035	3.834392	4.876801	0.3163615	2.794603	3.977217	3.315723	2.664208
AC009404.1	0.226153489	0.1675313	0.1515317	0.569463	0.2208292	0.221581787	0.294840116	0.08631263	0.2471039	0.447875501	0.1228094	0.427394763	0.1453878	0.189049263	0.4714445	0.1715951	0.396494	0.2345073	0.110472	0.307909308	0.1787551	0.1383884	0.2491907	0.3424364	0.1342525	0.3217769	0.3256252	0.07756235	0.3985271	0.2007639	0.1114417	0.1615614	0.4813074	0.443004632	0.2725215	0.414525982	0.2505059	0.215677	0.08458452	0.38677733	0.2132282	0.295292	0.4252207	0.1481859	0.2144159	0.2646169	0.1420645	0.3182251	0.1308315
AC092354.2	0.892734298	0.931867	0.5402799	0.3909459	0.489385	0.807403974	0.754944489	0.7057701	0.7645303	0.731576057	0.9932212	0.38478366	0.9967982	0.845768643	0.69788	0.8765923	0.4754882	0.7670176	0.9967658	0.838250351	0.7761935	0.4292234	0.3381377	0.6679273	0.9314408	0.863246	0.8033725	0.6716099	0.6292696	0.6141948	0.7820671	0.6377589	0.3877443	0.838242775	1.434361	0.711447486	0.7750561	0.9014596	0.5463735	0.678574321	0.8417121	0.9325253	0.7793251	0.896108	0.5032651	0.9699556	0.6039335	0.7293972	0.5164536
AL353804.2	0.11019823	0.04452725	0	0.1158191	0.04530689	0	0	0.07209894	0	0.225762544	0.1401168	0.131531014	0	0	0	0	0.1173876	0.03917788	0	0	0	0	0.04553386	0.0471133	0	0	0	0.02925983	0.07456936	0.02934797	0.05792255	0	0	0.042815938	0	0.035128147	0	0.1854588	0	0	0	0.04316625	0.04439959	0	0	0	0	0	0.03642887
AC145423.2	0.573172378	0.03308556	1.316736	0.3872624	0.4376433	0.407303896	0.04616244	0.1071449	0.05803272	0.134200604	0.3904219	0.260621052	0.8976423	0.109516333	0.2926157	0.4385521	0.5669543	0.3784399	0.3291248	0.415176245	0.4271557	0.4724214	0.1015005	0.2450497	0.4595649	0.1357322	0.2652678	0.2826362	0.2493363	0.414328	0.2367135	0.1694349	0.7255053	0.254511873	0.3946796	0.313219707	0.1470792	0.8268205	0.4343169	0.169742652	0.231606	0.3207428	0.1979442	0.3561619	0.528737	0.7390899	0.6172352	0.04460031	0.5684307
AC023043.3	0.851643336	1.032358	1.148632	0.3580333	0.5252169	0.57768046	0.216058723	1.699464	0.301796	0.314056314	0.4602167	0.271069112	2.282202	0.91125394	0.1521732	1.09472	0.9525648	0.2725001	0.8843244	0.431820281	0.4846691	2.635478	0.4222784	0.145642	1.029514	0.3388165	0.3218858	1.492447	0.1440733	0.9525999	2.282974	0.8056109	0.3994889	0.264715021	0.410502	0.190036233	0.305951	0.7166392	0.7297149	0.35309496	0.6263163	0.8340027	0.377446	1.339283	1.152242	0.9822524	2.321003	0.09277659	1.717349
AC131097.3	0	0.1623568	0.1389562	0.2815358	0.1651996	0.242268326	0.132140994	0.416242	0.3085085	0.109757762	0.1277247	0.159864314	0.4078604	0.1791388	0.05982993	0.4543226	0.1426742	0.09523451	0.2691791	0.075457212	0.1270382	0.1756255	0.1936983	0.2576792	0.144562	0.08880829	0.07231759	0.08890685	0.1812649	0.1961843	0.4927982	0.2969456	0.1745189	0.104077972	0.4572915	0.106737889	0.1202907	0.4057357	0.13662	0.111061042	0.2651909	0.1573943	0.1349094	0.2464776	0.4530267	0.2686554	0.3883185	0.3647696	0.4870367
AL355987.4	0.066157069	0.02138541	0.1921826	0.2317718	0.1051726	0.167533996	0.054702757	0.09811111	0.05626564	0.086742813	0.08692254	0.12985211	0.1038641	0.029494883	0.06698605	0.1007877	0.3006855	0.1881623	0.08568507	0.109330277	0.04183322	0.1480521	0.06196177	0.05656857	0.06854942	0.05848851	0.1381208	0.09134333	0.06565888	0.08926929	0.097366	0.07301139	0.1379243	0.061690508	0.07440644	0.129346131	0.07605371	0.1751741	0.1007742	0.054858006	0.04990081	0.07256112	0.1030665	0.1092027	0.0542473	0.1946279	0.08183801	0.02882816	0.09039569
AC011450.1	2.020748841	0.4019761	2.515784	2.123821	1.405987	1.152793452	0.981496033	1.078026	0.8813425	1.248338386	2.114796	2.201665202	2.54978	0.665289462	1.555383	2.464306	1.258433	3.183155	1.853579	1.611348887	0.3833352	1.532768	0.6422866	1.355714	1.503257	1.546022	2.450743	1.816013	1.009778	2.036749	1.781142	1.433643	1.555517	1.811845191	0.9989994	1.268497372	0.6254336	3.70429	1.395301	0.902258096	0.9496976	1.242135	1.327728	2.434062	0.7647547	2.24491	1.98295	0.5757428	1.664888
AP000240.1	0.972889461	0.58112	0.4827343	0.9335994	0.3478206	0.650359138	0.596179737	0.4981526	0.3597515	0.589280198	0.3227027	0.269269981	0.1717465	0.282876811	0.4156989	0.3322776	0.811065	0.5714597	0.1416863	0.762585275	0.6820574	0.5768444	0.2796505	0.3255196	0.2191458	0.1402365	0.5481418	0.1572392	0.2003639	0.4055474	0.2668025	0.200066	0.4409305	0.493046368	0.6456476	0.512389097	0.3039204	0.1993272	0.3796947	0.315676268	0.4785841	0.6296351	0.1704276	0.113225	0.156081	0.721194	0.1471658	0.2764824	0.1677984
AL355075.2	0.239992379	0.1616209	0.4564768	0.5465063	0.1973409	0.289404214	0.067650186	0.1046792	0.1700917	0.327780765	0.07628746	0.286451434	0	0.160494124	0.2144114	0.114256	0.2130412	0.2275268	0.1339795	0.180276435	0.07587741	0.08391815	0.06610983	0.136806	0.4489891	0.05304345	0.2591633	0.02124092	0.08119948	0.1917442	0.08409676	0.1418878	0.4586415	0.155409316	0.4819963	0.280510745	0.05747783	0.6193082	0.1305607	0.132669152	0.1810209	0.2193532	0.1611575	0.2408993	0.1721898	0.2808095	0.046387	0.2614436	0.05289045
LINCR-0001	0.060171181	0.07293921	0.234099	0.4901126	0.160802	0.312914037	0.084806685	0.03936795	0.07462981	0.197235821	0.04781721	0.323187534	0.01221549	0.140837487	0.04031812	0.1181664	0.09614513	0.1711374	0.0201549	0.271194764	0.08560835	0.07890023	0.1118822	0.1157631	0.07793384	0.1296664	0.2436665	0.02396498	0.2646596	0.05608672	0.1106954	0.08004213	0.2979316	0.128582562	0.04833868	0.239761348	0.07565729	0.2126575	0.02455075	0.174630599	0.1191377	0.1178496	0.06060841	0.05033214	0.1850213	0.07543381	0.05233592	0.1638737	0.04972784
AL353801.3	0.070551265	0.0285073	0.2195866	0.1482998	0.05801289	0.191423267	0.019887324	0.02307964	0.07500355	0.028907602	0.06727935	0.056139313	0.1432277	0.235904647	0.03151558	0.02519112	0.03757702	0.1504951	0.04726362	0.158989181	0.1672943	0.148018	0	0.03016294	0.03045938	0.09356003	0.1904675	0.03746554	0.0477409	0.0751568	0.07416651	0.06256676	0.110314	0.10964672	0.02833877	0.067469374	0.02534539	0.1187347	0.08635793	0.029250856	0.07982288	0.05527191	0.0852767	0	0	0.2122724	0	0.115286	0.1166127
LINC01003	1.875087851	2.11093	4.081896	2.096037	2.47765	1.597834461	2.144787022	4.049169	1.851306	1.421126581	3.466005	1.811161182	4.559189	1.638119726	2.44989	3.862325	2.932626	3.244546	3.746687	1.624276375	1.336458	4.388767	1.594356	2.066709	2.901239	2.120084	2.72714	2.733986	2.611027	3.960346	5.862245	2.99254	2.655081	2.20667132	2.211645	2.425455155	2.242808	4.385133	3.166392	1.734588997	3.887383	2.216234	2.637648	3.691817	4.059345	5.185151	5.291852	1.936422	5.503485
AC015802.5	0.191673112	0	0.4971427	0.3021747	0	0.086676199	0.108059445	0.1254052	0.1698075	0.157071885	0	0.152518836	0.58368	0.064090385	0.1712425	0.2053171	0.1531334	0.272576	0.2568108	0.053992566	0.04545038	0.2513338	0.07919925	0.04097322	0.08275181	0.1270916	0.3104763	0.1781257	0.1297021	0.1786622	0.05037375	0.05666029	0.5994002	0.186179581	0.1154858	0.213850297	0.1032872	0.2258042	0.1173083	0.238405469	0.05421554	0.1877029	0.07722635	0.1603312	0.1178757	0.4805833	0.5001426	0.1044027	0.25345
AC016590.2	0.203940191	0.04120255	0.4760638	0.4822708	0.2096199	0.046111738	0	0.30022	0.07227009	0.250686729	0.06482739	0.608550157	0.2070118	0.613729528	0.1822021	0.2912766	0.1086226	0.2175156	0.1366234	0.114896181	0.241796	0.2139353	0.168536	0.1307865	0.1760958	0	0.4404624	0.0541502	0.2415053	0.1357833	0.1339942	0.06028655	0.3188809	0.118857045	0.2457539	0.130020981	0	0.2745779	0.124816	0.169108946	0	0.239659	0.1232533	0.1705924	0.2194846	0.3579385	0.1182559	0	0.03370884
AC116348.1	0.036210971	0	0.07513634	0.1522319	0.1191022	0.294748326	0.020414639	0.09476641	0.02566409	0.089022276	0.02302109	0.172883567	0.02940509	0.145295816	0.1617561	0.07757721	0.1157201	0.308971	0.04851682	0.326409607	0.03434603	0.07597135	0.02992472	0.216739	0.03126702	0.3361428	0.0782071	0.03845895	0.1225169	0.1157244	0.01903326	0.1070429	0.113239	0.281385049	0.1745411	0.323205563	0.05203486	0.07312977	0	0.210185125	0.0409697	0.1702124	0.02917928	0.02423188	0.02226913	0.2542177	0.04199429	0.1577905	0.04788188
LINC01537	0.335564855	0.7000229	0.2833713	0.3854886	0.5775242	0.458764741	0.576342769	0.1531735	0.2710128	0.396494316	0.2381414	0.447098075	0.5006307	0.448815812	0.404377	0.3901025	0.7814179	0.3162855	0.5437052	0.263792253	0.4811247	0.2865205	0.6965008	0.4804403	0.1954125	0.408781	0.750022	0.1450452	0.1425797	0.3075907	0.1517689	0.3414187	0.2359068	0.291078476	0.6206539	0.507479848	0.9083374	0.4675529	0.2037812	0.33649229	0.3796637	0.4279625	0.6036894	0.3498885	0.2831543	0.4774252	0.2081546	0.2465396	0.2166997
LGR4-AS1	0.230500295	0.02941172	0.1258629	0.2422574	0.1296824	0.186524321	0.129949025	0.2222441	0.1031775	0.198831479	0.1619656	0.231681532	0.2856921	0.097355572	0.2167696	0.1819323	0.1809228	0.2501568	0.0975262	0.259719319	0.1035611	0.229071	0.1203065	0.1244796	0.1676039	0.1689245	0.1572082	0.09663543	0.1149295	0.3166266	0.1912988	0.2008276	0.3920252	0.11312536	0.05847569	0.154688667	0.1481805	0.220503	0.1187969	0.171013568	0.1372589	0.2090934	0.146637	0.2110756	0.1342931	0.2433411	0.1406915	0.07929572	0.272708
CPNE8-AS1	1.381248916	0.7343611	1.169041	1.107878	1.075996	1.545093885	1.413966057	1.117739	1.39113	1.48934606	1.502061	0.896628083	1.387294	1.847411445	1.169072	1.29787	1.200321	1.60242	0.9253246	1.433471846	1.379065	3.851141	1.501925	1.274298	0.6904899	1.277379	0.9813058	1.370484	1.524986	2.265206	2.254465	1.654728	1.705043	1.581747741	1.255634	1.529476839	1.880377	1.101117	1.779696	1.326187076	1.645019	2.021838	1.200899	1.435117	1.967135	2.406023	2.318468	0.9503427	3.797051
SCOC-AS1	0.134867087	0.2115691	0.2798439	0.2918305	0.1369923	0.14350126	0.26388251	0.1609063	0.2305296	0.201537567	0.2521812	0.164131785	0.2705756	0.116718963	0.1913689	0.2379464	0.2366261	0.3610218	0.2657353	0.250292512	0.1730698	0.3079204	0.1966836	0.2713413	0.3562105	0.1841114	0.3855188	0.3412474	0.1073675	0.2619885	0.5379226	0.2063751	0.2811709	0.203437887	0.2103184	0.242777765	0.2793041	0.2990734	0.181268	0.138146572	0.08975934	0.223748	0.1917841	0.1274134	0.2634596	0.350088	0.3680164	0.2074192	0.414367
AC016027.1	0.461945063	0.2350481	0.3638817	0.4135805	0.2602663	0.557054554	0.381000198	0.5149187	0.5274746	0.49071787	0.2447343	0.612634386	0.3959622	0.400457373	0.4203487	0.3848663	0.2824917	0.4501162	0.4699294	0.443391304	0.6978006	0.4576637	0.4383067	0.3803635	0.3767151	0.5388597	0.3325639	0.2861965	0.4630974	0.2278243	0.2922692	0.4652988	0.7133801	0.584978743	0.2817648	0.436312015	0.3134663	0.2764207	0.2652689	0.411422771	0.3097199	0.5093424	0.6066156	0.3263009	0.4682198	0.2917044	0.347228	0.6150652	0.4468119
AC018648.1	0.085865537	0.138781	0.0890838	0.1804906	0.02353517	0.077658242	0.016136122	0.1310841	0	0.046909942	0	0.091100323	0.04648469	0.076563065	0	0.06131851	0.03048914	0.02035139	0.1342202	0.096750153	0.02714776	0.06004921	0.04730614	0.07342058	0.02471405	0.07591248	0.154541	0	0.05810382	0.04573539	0.04513277	0.0338435	0.05967083	0.022241213	0.1149672	0.07299082	0.1645174	0.03853545	0.04671257	0.023733479	0.0971497	0.04484637	0.06919158	0.03830668	0.01760195	0.08611651	0.03319309	0	0.03784676
AC114956.1	0.074685128	0.03017765	0.1162265	0.3139784	0.1842362	0.168866228	0.084210388	0.04886393	0.07939829	0.030601407	0.1661835	0.059428726	0.212268	0.099890874	0.06672439	0.1333358	0.1193364	0.0531044	0.07504946	0.126228715	0.07083868	0.07834546	0	0.09579092	0.3224411	0.02476052	0	0.1586432	0.05053822	0.2187914	0.1766525	0.08831037	0.1557036	0.087053499	0.0599985	0.047615105	0	0.3016603	0.1523633	0.092894318	0	0.1755315	0.09027338	0.07496736	0.2526155	0.1498068	0.1732265	0	0.2468909
AC133919.2	0.020083396	0.08114998	0.08334451	0.4643714	0.01651417	0.417766534	0.033967215	0.03941964	0.07116933	0.131663198	0.025536	0.111865838	0.1467783	0.026861411	0	0.02868401	0.1283618	0.01428017	0.1479967	0.045258475	0.1904906	0.06320306	0	0	0.4161929	0.02663316	0	0.02133017	0.01359011	0.203247	0.08445011	0.07124198	0	0.109243607	0.04840215	0.089628433	0	0.01351979	0.06555462	0	0	0.1573392	0.01618346	0.04031858	0.03705285	0.08056838	0.02329095	0	0.01327817
FAM111A-DT	1.908325036	1.980293	3.127262	1.466261	2.264608	1.967811884	1.544504475	2.222801	1.357626	1.285421081	2.624039	1.68530431	2.870381	1.546892321	1.633877	2.328079	1.516918	2.760063	2.886136	1.865162493	1.762049	2.744964	1.565091	1.872794	3.339247	1.337236	2.224689	2.767648	0.9636081	2.999296	2.31007	1.730816	1.733048	1.640182278	1.538865	1.742010775	1.194539	2.686088	2.347673	1.246738921	1.602976	2.134959	1.491155	2.539537	3.027323	2.377879	2.548426	1.488301	2.399127
LINC02310	0	0	0.03467831	0	0.02748513	0	0.056532848	0	0	0	0.02125024	0	0	0	0.02986266	0	0	0.023767	0	0	0	0	0	0	0	0.02216326	0	0	0	0	0	0.01976176	0.03484276	0	0	0	0	0	0	0	0.03781818	0.02618652	0	0	0	0	0	0	0
AC012640.4	0.202440631	0.02423679	0.07778821	0.5910181	0.06165291	0.06781138	0.464973436	0.05886666	0.1062795	0.534552584	0.06673408	0.399733927	0.04262008	0.120339123	0.254547	0.1552761	0.3674001	0.1706005	0.07032085	0.667411643	0.1351213	0.1258443	0.5452635	0.3974885	0.02589645	0.9445894	0.3319661	0.06768775	0.3551548	0.03594263	0.03546904	0.1462835	0.7112295	0.524369314	0.1023974	0.597522889	0.430971	0.1261847	0.01223686	0.721199917	0.1017976	0.1527239	0.138962	0.06522651	0.05072123	0.2932689	0.09564818	0.1878635	0.0297431
AL133243.3	0.114563606	0.2314557	0.0990479	0.2475036	0.1779397	0.189957643	0.147115884	0.1624026	0.09021732	0.099098033	0.1132969	0.131676965	0.1292101	0.144715407	0.1307834	0.1636249	0.162717	0.1312407	0.1321777	0.107571741	0.1328107	0.1135018	0.1051947	0.1904764	0.1758614	0.08018319	0.116842	0.1013964	0.1335124	0.1186522	0.1538881	0.09030941	0.1791317	0.163210822	0.2045222	0.170425303	0.1371891	0.2013746	0.1090686	0.105552355	0.2736405	0.2243811	0.1846337	0.1192557	0.211364	0.1914974	0.08119269	0.1733384	0.1893598
NOP14-AS1	1.575788739	0.9878304	2.690748	1.340572	2.239684	1.643872247	1.262910034	2.762622	1.288205	1.33052112	2.25871	1.224289579	2.470763	1.489186197	1.835157	2.326518	1.610657	2.008505	2.857199	1.464147831	1.519837	2.079514	1.199018	1.56553	2.718992	1.437769	1.787752	2.404585	1.451118	2.280197	3.244633	1.569482	1.426543	1.499135065	1.771853	1.673828121	1.315487	2.305839	2.309399	1.28462277	2.083527	1.61341	1.747301	2.237025	4.105122	2.132067	2.209594	1.192672	3.900294
AL161804.1	0.24304313	0.1745871	0.2801694	0.1986756	0.2442605	0.610589752	0.304489538	0.4417078	0.3062292	0.354077301	0.2746923	0.451255413	0.2850799	0.216712404	0.3860213	0.2314168	0.345199	0.6336525	0.1990012	0.36513617	0.3073678	0.6515509	0.1785339	0.1847267	0.1865422	0.2864946	0.3207816	0.3298344	0.1827371	0.4746661	0.2838859	0.3193143	0.562996	0.419692954	0.1301662	0.223817896	0.2522368	0.3090456	0.06611017	0.403066873	0.2444294	0.4654395	0.1740865	0.2891397	0.2158974	0.2437535	0.1565889	0.3236042	0.1428341
AC090286.1	0.0513617	0.02075347	0.05328675	0.1214584	0.07390896	0.406458403	0.152019827	0.04200526	0.109206	0.178881564	0.0653063	0.531306383	0.06256234	0.051521955	0.1720763	0.07335709	0.1778158	0.2282526	0.06021429	0.260426201	0.2557614	0.01346974	0.1061132	0.1097939	0.09978567	0.1362244	0.1525275	0.07500657	0.4865788	0.04103592	0.02699681	0.09868936	0.3346215	0.349227381	0.02063078	0.253776679	0.2029674	0.02593185	0.03143452	0.14906346	0	0.0804765	0.1552047	0.0515558	0.01579329	0.01287796	0.04467358	0.293751	0.03395787
HCP5	11.082911299	5.391586	5.84713	6.877507	6.533087	10.480942376	9.758744148	11.35711	7.984428	7.005128279	7.169903	5.284573544	9.51443	9.558964533	6.379685	9.084988	6.762953	7.174272	16.86567	7.091763593	10.33297	12.01597	7.104574	10.87283	6.628847	8.019314	7.513863	18.03497	5.16192	17.38182	17.38978	6.851399	8.180342	15.041779414	7.958807	8.339957138	5.835465	9.232715	12.24593	4.961310497	11.09174	11.68032	6.790123	11.93005	4.822396	12.42299	5.327735	10.60666	11.96809
H3-3A-DT	0.156076677	0.06306513	0.526261	0.1640377	0	0.035289595	0.109989078	0.1787024	0.1382718	0.063950696	0.1984512	0.310484774	0.1901129	0.052187885	0.2091605	0.1671868	0.1662591	0.3329321	0.156838	0.043965376	0.1110288	0.3683835	0.03224541	0.1334556	0.03369181	0.1034888	0.2106803	0.08288296	0.02640364	0.270181	0.1230559	0.1153442	0.488083	0.181924048	0.09403846	0.124382316	0.1121404	0.1576021	0.1592041	0.097065084	0.1765878	0.1528438	0.09432647	0.2872219	0.1439768	0.1956661	0.271506	0.1700273	0.07739275
GSEC	1.145212091	0.336161	1.188135	0.8204087	0.8192236	0.315833822	0.23161815	0.5308752	0.1965443	0.307214129	0.9631386	0.453592986	0.729796	0.315958885	0.5780988	0.9938551	0.5251698	1.088162	0.8807308	0.474490677	0.3653244	0.7595911	0.3140528	0.2590789	0.7981782	0.4494802	1.025956	0.9272294	0.3648851	0.6893108	1.136413	0.2884378	0.7762176	0.395072771	0.5528307	0.428906841	0.2841162	1.303332	1.156635	0.238469505	0.7669686	0.2413971	0.4221002	0.9416261	0.4137286	1.622404	0.4943212	0.2517527	0.933716
AC136475.7	0.192348017	0.06217689	0.1995573	0.2425909	0.2530623	0.104377677	0.130127923	0.07550804	0.1090595	0.031524991	0.04891403	0.1224447	0.09371763	0.205811378	0.0687382	0.2747201	0.08195872	0.1094143	0.1804006	0.043346145	0	0.24213	0.03179125	0.131576	0.1660864	0.07652344	0	0	0.104127	0.143433	0.3437476	0.1592074	0.1604029	0.029893623	0.3090466	0.049052181	0.05528049	0.3366618	0.06278471	0.063798647	0.2611509	0.2109674	0	0.07722996	0.3548723	0.3858204	0.3122956	0.1257244	0.4323821
AC133644.1	0.070812566	0.05722577	0.2571332	0	0.05822775	0	0.139726866	0.06949537	0.05018756	0.174088006	0.1350571	0.028173618	0.02875164	0.047355673	0	0.02528442	0.07543238	0.1762279	0.1660353	0.039894507	0.1679139	0.3714155	0.05851945	0.3330213	0.2751498	0.07042991	0.2294075	0.3008344	0.04791772	0.05657637	1.098008	0.607052	0.1845376	0.027513205	0.02844373	0.158011608	0	0.07150466	0.05778518	0.029359192	0.2403556	0.2219065	0.05706169	0.4975612	0.1306456	0.2130586	0.3695498	0.07714201	0.3277249
SNHG20	1.146673018	0.5896933	1.399589	1.301832	1.265585	1.164624558	0.753626255	1.175493	0.8561502	0.879373347	0.9784923	0.800210277	1.5984	1.057984675	0.7614883	1.47133	1.358654	1.325464	1.643161	0.849837455	0.8607876	1.273629	1.074295	0.8808586	1.318389	1.032731	1.42368	0.7652319	0.8547734	1.391365	1.211878	1.178227	1.093021	0.624209142	0.9211829	1.196272252	0.8018508	1.911225	0.9857581	0.69151349	0.9574137	1.489222	0.8301214	1.07099	0.7617501	2.343098	1.806266	0.6546433	1.86896
LINC00987	0.51820361	1.681354	1.019082	0.6909557	1.068451	0.888378449	0.470924111	0.7792927	0.4001605	0.532405067	1.116188	0.41234689	0.8164909	0.848264249	0.456058	0.7180285	0.4201877	1.132894	0.9067464	0.461885438	0.4034824	0.6653025	0.5752518	0.9986229	1.128648	0.5641231	0.8101648	0.5996609	0.4501009	0.9063205	0.7114375	0.5395792	0.628861	0.372630297	0.7456124	0.818548346	0.3334272	0.9632303	1.18656	0.378391528	1.102602	0.7392395	0.2742285	0.7608338	1.250963	0.9773806	0.6278758	0.5897994	0.5982911
AC008280.2	1.645521519	0.4854809	0.8129505	1.015712	0.7946656	0.826798582	0.971870706	0.8373622	0.4072597	0.556510839	1.378246	0.706649773	0.4878353	0.873362831	0.9100769	1.175104	1.001643	1.300042	0.8573956	0.882911231	0.272516	0.7671861	1.640463	0.5806779	1.060003	1.073767	1.128234	0.6519107	0.1944202	1.210363	0.7962768	0.370614	1.361343	0.446525782	1.154069	0.566177426	1.257367	1.107736	1.087025	0.952970495	1.122973	0.3683284	1.704835	1.363341	0.5782674	1.807505	0.6058193	0.3699023	0.6216795
AC019080.3	0.430616957	0	1.652999	2.353424	0	0.272620073	0.412706766	0.1126952	0.03051946	1.940846015	0.05475286	0.822365077	0	0.057594738	0.4616606	0.2460106	1.192647	0.3368063	0.08654352	0.727805204	0	0.2710329	0.4982061	0.7732312	0.0371824	0.8280273	1.116036	0	0.2622524	0.09174546	0.02263415	0.02545885	0.3591001	1.104246191	0.1383749	0.713797613	0.2165775	0.2608954	0.1054189	0.39277838	0.2436036	0.775923	0.5898945	0.05763257	0.1324111	0.2159378	0.1997566	0.6098389	0.02847031
AL596202.1	0.65010889	0.3152235	0.7708287	0.6637471	0.422566	0.425577893	0.321133914	0.583329	0.3949345	0.451568954	0.4251149	0.625695191	0.7139495	0.223589935	0.4646507	0.4642574	0.5540176	0.5018778	0.6180239	0.592991546	0.4287025	0.5455767	0.2762997	0.4288257	0.5346174	0.2750598	0.541574	0.7003315	0.3435551	0.5573359	0.5044308	0.3623928	0.4711445	0.331976039	0.3481778	0.489473413	0.262466	0.7585793	0.3385149	0.508271504	0.3712746	0.499613	0.5687691	0.5966315	0.845304	0.8320877	0.4667241	0.2563073	0.5280652
NR2F1-AS1	0.975782487	1.869326	0.9609665	1.048981	1.737103	1.440245187	1.253818501	0.6400415	1.209377	0.823986495	2.553838	0.86907584	1.132264	1.493912011	0.9713412	1.047011	0.7466047	1.503873	2.128657	0.965529764	1.007744	1.499037	0.9107657	1.308712	1.988777	0.8457063	1.31315	1.131052	0.8111253	1.19382	1.072648	1.30315	1.36051	0.80251599	1.800577	1.48578865	1.003599	1.352105	0.8326456	0.757786606	1.061985	1.138924	0.9619183	1.604276	3.463462	1.649272	1.332677	1.346288	1.611213
EPB41L4A-AS1	5.025701658	2.065364	5.688611	3.479301	4.640285	3.087100885	4.599740613	4.574973	4.125165	3.082981975	8.58929	3.439473077	5.543633	3.349450925	4.45936	4.658716	3.715225	6.098113	6.316124	4.425856573	3.356872	7.875031	4.153236	4.434187	5.716927	3.298243	5.124623	6.230349	2.863026	3.995537	5.619821	3.282273	6.001665	3.261104615	5.093844	4.184661494	3.762942	5.550165	6.191344	3.939785832	3.486737	4.37177	5.026514	5.792694	4.680034	6.456747	6.484803	3.7496	5.333789
LINC00921	0.278889037	0.1627734	0.2571928	0.2686881	0.3630977	0.385354375	0.310090764	0.3142497	0.2635457	0.26663398	0.310281	0.246576239	0.3522892	0.248674849	0.3529796	0.2489512	0.1980558	0.2533863	0.1505044	0.410260373	0.2645256	0.4794691	0.2048655	0.4769363	0.2341226	0.3030655	0.4099218	0.1028481	0.2254152	0.4126315	0.1140145	0.196945	0.3876186	0.144477769	0.4792101	0.276584339	0.3395338	0.349411	0.3097642	0.301919082	0.3681297	0.3459422	0.2934007	0.2851271	0.21439	0.2408564	0.2066364	0.2194234	0.2458506
MANEA-DT	0.118020944	0.149877	0.2186507	0.2835219	0.2287519	0.167734497	0.09505229	0.1599497	0.08364593	0.124348576	0.2358139	0.254904166	0.3628184	0.124026764	0.1581615	0.1685628	0.1706209	0.2757308	0.3501426	0.123482999	0.1199385	0.2299239	0.1462986	0.1225403	0.2183728	0.1732799	0.2457937	0.1701147	0.07986286	0.2200192	0.2569994	0.1046641	0.1933251	0.170319839	0.1963972	0.204232691	0.1029684	0.1759242	0.1719797	0.132815392	0.2002963	0.1849221	0.1766195	0.1692385	0.103687	0.2198224	0.1564232	0.1377536	0.2340892
AL355297.3	0.532573618	0.2151944	0.4972811	0.7836341	0.5255095	0.481668573	0.300248737	1.097601	0.3963279	0.458253944	1.032679	0.529726808	1.383923	0.391772563	0.09516125	0.8747425	0.453855	0.6816297	0.9454699	0.510071836	0.3030869	0.9776815	0.3961066	0.4553849	0.4368673	0.6356349	0.4025814	0.3393815	0.4324607	0.8793764	1.091735	1.054805	0.7772167	0.331078118	0.4920211	0.509309203	0.4400496	0.9321499	0.4128663	0.463695317	0.3916657	0.4380953	0.3862393	0.9266161	1.195462	1.735923	1.513198	0.348106	2.464783
LINC01614	0.029505236	0.5961017	0	0	0.4609697	0.106740134	0.066536603	0.07721707	0.4182297	0.120894449	0.1313055	0.046956031	0.09583881	0.276241429	0.02636025	0.04214071	0	0.08391806	0.03953222	0.066490846	0.1679139	0.09285388	0.0243831	0.07568665	0.02547683	0.01956386	0.0637243	0	0.03993143	0.03143132	0.06203434	0.06977609	0.123025	0.022927671	0.2370311	0.094054529	0.02119939	0.03972481	0.02407716	0.07339798	0.03338272	0.1618068	0.02377571	0.09872246	0.07258088	0.1479574	0.06843514	0.3214251	0.1560595
AC109587.1	0.071455286	0.4289641	0.2488766	0.2682143	0.1846625	0.212340492	0.152504878	0.187003	0.119373	0.12965978	0.1687312	0.174637325	0.2279562	0.252580448	0.1185578	0.2296252	0.1522341	0.1233905	0.2667	0.109267925	0.174279	0.2034556	0.1307549	0.1876609	0.1895052	0.1556753	0.1818847	0.1761761	0.1519654	0.2229224	0.1877921	0.2806318	0.1010868	0.142780753	0.3731247	0.218017695	0.1576881	0.2508199	0.1291142	0.114270427	0.2483118	0.219922	0.1069336	0.1502816	0.2416909	0.2559433	0.2308453	0.1334437	0.202469
AL359881.1	0.071608213	0.231475	0.07429211	0.6020859	0.05888199	1.036218833	0.161482092	0.2811049	0.3045088	0.762857555	0.04552485	0.284901759	0.1162988	0.095775519	0.06397544	0.2045481	0.3813997	0.2036663	0.1918868	0.242056562	0.4754416	0.3755887	0.05917697	0.1836889	0.1854942	0.1424425	0.1546567	0	0.1938245	0.1525655	0.1129164	0.04233606	0.2985776	0.222578735	0.5752665	0.410880908	0.4630517	0.4338485	0.1168689	0.118756282	0.4050936	0.3365997	0.05770284	0.4791921	0	0.143635	0.1660898	0.07800878	0.09468776
AL161729.1	0.272744549	0.2424544	0.5517858	0.2579908	0.3700494	0.296009731	0.30753009	0.3301278	0.3286175	0.279385174	0.537531	0.184474905	0.6090755	0.127677921	0.2314889	0.4869326	0.1743231	0.37817	0.4019767	0.368782323	0.2328278	0.5865292	0.2028563	0.3264999	0.5652149	0.3436096	0.2356254	0.4634824	0.2399304	0.5084609	0.4730892	0.2338146	0.4833252	0.211941948	0.1971991	0.252135907	0.2449572	0.5508205	0.7010884	0.282702634	0.3703053	0.2564112	0.3516498	0.520173	0.3019199	0.3419272	0.4111966	0.3268356	0.3786835
AC010525.1	0.260127794	0.03503618	0.2698774	0	0.07129929	0	0	0	0.09218123	0	0.02756267	0.068996616	0.1408244	0	0.07746686	0.03096052	0.09236618	0.06165409	0.08713225	0.048850417	0.04112177	0.1364384	0.03582823	0	0.03743534	0	0	0	0.1173495	0.04618479	0.02278812	0	0.361543	0	0.03482906	0.027640515	0	0.1459279	0.106136	0	0.04905215	0.03396528	0.1048072	0.05802463	0.02666236	0.2608881	0.1005578	0.1416894	0
LINC00958	7.015653701	3.768013	2.342124	3.768881	5.083425	5.82678979	3.348223379	5.283163	3.544582	4.283418789	3.113305	3.039987161	6.536103	6.271078288	6.167006	6.715185	4.513611	8.686548	3.524939	3.433971365	6.17667	6.649046	2.848637	4.380339	3.65117	3.61553	4.556895	7.598733	4.324345	9.096925	4.326515	5.61593	6.634301	3.94031074	3.613207	4.677611061	3.081825	5.769082	6.305985	4.715870216	6.788243	4.625571	5.828222	2.771546	6.044583	7.245154	5.709393	4.28485	3.507511
AC116914.2	0.394214286	0	1.431463	0.414322	0.1620772	0.237689371	0.111122986	0.2149341	0.1396973	0.215366606	0	0.679652237	0.2134143	0.087876508	0.2934956	0.04691955	0.6298993	0.3737382	0.1320458	0.222093134	0.2492743	0.2756899	0.1628892	0.4494382	0.1701957	0.2178245	0.2838031	0	0.3112182	0.2099742	0.1036037	0.03884442	0.5479053	0.204221726	0.4750397	0.209441013	0.04720688	0.4422969	0.1072302	0.054480975	0.2973471	0.2573658	0.1058877	0.1319013	0.1212176	0.2635777	0	0.2147252	0.04343923
[truncated: 2,525 more rows]
[truncated: 562 more columns]
