# Supplementary material for: Identification and validation of a ferroptosis-related lncRNA signature to robustly predict the prognosis, immune microenvironment, and immunotherapy efficiency in patients with clear cell renal cell carcinoma
Source: PeerJ. 2022 Dec 19;10:e14506. doi: 10.7717/peerj.14506 (PMC9774008; doi:10.7717/peerj.14506)
Supplement: Code S1 [file peerj-10-14506-s001.zip › 0. raw data processing/corResult.txt]

ferrGene	lncRNA	cor	pvalue	Regulation
IREB2	AC092755.1	0.3973655875956	7.82691700749998e-22	postive
PIK3CA	AC092755.1	0.382550605902449	3.15361081686577e-20	postive
ATG7	AC092755.1	0.447993533838408	5.75669837180017e-28	postive
ALOX12	AC092755.1	0.41481793576067	7.86744595546681e-24	postive
MAPK8	AC092755.1	0.422719558696175	8.95304135441841e-25	postive
LINC00472	AC092755.1	0.58730685375784	2.7525572059468e-51	postive
PRKAA2	AC092755.1	0.361250974040237	4.64846174226261e-18	postive
PRKAA1	AC092755.1	0.36282713486204	3.25322433486642e-18	postive
ATM	AC092755.1	0.749934390243349	1.94956530292431e-98	postive
FBXW7	AC092755.1	0.551858700833043	2.7658597980301e-44	postive
BACH1	AC092755.1	0.363733060002067	2.6475123375756e-18	postive
ZNF419	AC092755.1	0.390979662834798	3.94009642828656e-21	postive
KLHL24	AC092755.1	0.389557175001978	5.62064715659579e-21	postive
TUBE1	AC092755.1	0.479357351518878	2.56434982009994e-32	postive
GABPB1	AC092755.1	0.585651318392947	6.11093641011371e-51	postive
HELLS	AC092755.1	0.52855707662474	4.04528756218661e-40	postive
ALOX12	AC021851.1	0.529564881613294	2.71299525944761e-40	postive
LINC00472	AC021851.1	0.369823240052228	6.51459665398303e-19	postive
ATM	AC021851.1	0.640526027696847	1.40845502334012e-63	postive
TAZ	AC021851.1	0.419694920963413	2.07122624009422e-24	postive
FBXW7	AC021851.1	0.49319797330986	2.19216139782945e-34	postive
ZNF419	AC021851.1	0.447599827431132	6.4860034065524e-28	postive
TUBE1	AC021851.1	0.635951652028955	1.9986036135539e-62	postive
GABPB1	AC021851.1	0.555570370842168	5.59379278044645e-45	postive
HELLS	AC021851.1	0.548964915060702	9.48407063778309e-44	postive
NOX1	AC068792.1	0.36186472131539	4.04629305970284e-18	postive
BECN1	AC068792.1	-0.377649711596527	1.02821522779411e-19	negative
LINC00472	AC068792.1	0.625575939485593	6.96374645121648e-60	postive
ATM	AC068792.1	0.394209450302446	1.74748306874717e-21	postive
FBXW7	AC068792.1	0.4004905335077	3.50351428230018e-22	postive
GABPB1	AC068792.1	0.403678468930548	1.52947653017452e-22	postive
HELLS	AC068792.1	0.434211284648889	3.41939658135561e-26	postive
TF	DCST1-AS1	0.49042011979806	5.80171638245125e-34	postive
TFR2	DCST1-AS1	0.491723275505189	3.6791552755081e-34	postive
PHKG2	DCST1-AS1	0.385350482555113	1.5909464214847e-20	postive
BID	DCST1-AS1	0.355410077585864	1.71484253916335e-17	postive
CDO1	DCST1-AS1	0.493131074754295	2.24438603103965e-34	postive
TAZ	DCST1-AS1	0.384969549305149	1.74683833444873e-20	postive
ALB	DCST1-AS1	0.519968775101191	1.15369484376289e-38	postive
GPX2	DCST1-AS1	0.418388853669324	2.96741972007177e-24	postive
PSAT1	DCST1-AS1	0.407239784883769	5.99512436945314e-23	postive
HSPB1	DCST1-AS1	0.351821820746262	3.77329498853608e-17	postive
SLC2A6	DCST1-AS1	0.37271651281997	3.31145367677986e-19	postive
GABARAPL1	AL109976.1	0.354765595673647	1.97725168210042e-17	postive
LPIN1	AL109976.1	0.467090433048438	1.46100464481404e-30	postive
TFAP2C	AL109976.1	0.48598252118081	2.69651915800258e-33	postive
ALOX12	CEBPB-AS1	0.432517074109128	5.57748606332878e-26	postive
TSC22D3	CEBPB-AS1	0.362851472541642	3.23529557530343e-18	postive
ZNF419	CEBPB-AS1	0.367597054966333	1.09141212739785e-18	postive
VEGFA	CEBPB-AS1	0.451545410386573	1.9487344840947e-28	postive
ALOX12	AC007991.4	0.51610770765468	5.04505433744842e-38	postive
LINC00472	AC007991.4	0.358645444922755	8.34926313193595e-18	postive
ATM	AC007991.4	0.529876573575722	2.39701631608179e-40	postive
FBXW7	AC007991.4	0.469401360965921	6.90739568650268e-31	postive
TUBE1	AC007991.4	0.438166420199282	1.07945562725388e-26	postive
GABPB1	AC007991.4	0.420140524911474	1.83145019659801e-24	postive
HELLS	AC007991.4	0.431151214410964	8.2579903847821e-26	postive
NNMT	AC104031.1	0.378269121967426	8.86526326784246e-20	postive
IREB2	AC009716.1	0.444989238675997	1.42486021444704e-27	postive
PIK3CA	AC009716.1	0.434596214507659	3.05846802807693e-26	postive
ATG7	AC009716.1	0.42729328689999	2.47802083562843e-25	postive
ALOX12	AC009716.1	0.450954777701714	2.33540278120095e-28	postive
MAPK8	AC009716.1	0.42055914359711	1.63126952191561e-24	postive
LINC00472	AC009716.1	0.78113728472811	6.19276129772511e-112	postive
ATM	AC009716.1	0.694593924785581	7.72574348155566e-79	postive
FBXW7	AC009716.1	0.460532580151911	1.18707764355412e-29	postive
ZNF419	AC009716.1	0.38020141082683	5.5709151819361e-20	postive
KLHL24	AC009716.1	0.457074896823485	3.51817046019267e-29	postive
TUBE1	AC009716.1	0.433784834967176	3.86854853164977e-26	postive
GABPB1	AC009716.1	0.556666099246141	3.47632670785062e-45	postive
HELLS	AC009716.1	0.505184278763027	2.9640441575836e-36	postive
G6PD	CDK6-AS1	0.386238609839204	1.27878791202442e-20	postive
CDKN2A	CDK6-AS1	0.689426731592899	3.10062848244235e-77	postive
STMN1	CDK6-AS1	0.750378578141535	1.29408835451814e-98	postive
RRM2	CDK6-AS1	0.583260073129626	1.91824292578964e-50	postive
AURKA	CDK6-AS1	0.600839778748377	3.40422010634312e-54	postive
FANCD2	CDK6-AS1	0.600917599163965	3.2726098378408e-54	postive
HELLS	CDK6-AS1	0.410537447555852	2.49330555122278e-23	postive
ATG7	AC110015.1	0.383596879325699	2.44400219169717e-20	postive
ALOX12	AC110015.1	0.524529740581909	1.97012515435893e-39	postive
LINC00472	AC110015.1	0.399188484585314	4.90237166551369e-22	postive
ATM	AC110015.1	0.692372400925909	3.81496533524558e-78	postive
FBXW7	AC110015.1	0.497675349340666	4.48098973721945e-35	postive
ZNF419	AC110015.1	0.42861057738691	1.70547273968784e-25	postive
ZFP69B	AC110015.1	0.403582890228375	1.56816450313713e-22	postive
TUBE1	AC110015.1	0.475201397548028	1.0274555313478e-31	postive
GABPB1	AC110015.1	0.510509561420231	4.14443534669564e-37	postive
HELLS	AC110015.1	0.632769069374549	1.23252549433503e-61	postive
NCOA4	AC104695.2	-0.350214647161685	5.35439549635567e-17	negative
TFAP2C	LINC02544	0.481527732620177	1.23277093074515e-32	postive
HBA1	LINC02544	0.416373595914509	5.15206365784619e-24	postive
FANCD2	LINC02544	0.354194053282476	2.2427601819109e-17	postive
ALOX12	AC018730.1	0.450009796288522	3.11754701061121e-28	postive
MAPK3	AC018730.1	0.358969085847508	7.76574395276019e-18	postive
YY1AP1	AC018730.1	0.46953906646711	6.6046442530834e-31	postive
VEGFA	AC018730.1	0.558381928462014	1.64466486981094e-45	postive
SETD1B	AC018730.1	0.379651143901127	6.36094272050967e-20	postive
SP1	AC018730.1	0.40151125325354	2.68951636823455e-22	postive
RIPK1	AC018730.1	0.369674072306475	6.744631280204e-19	postive
NRAS	AC087239.1	-0.391087986174905	3.83466618351885e-21	negative
HRAS	AC087239.1	0.50472124897678	3.51129055613096e-36	postive
NCOA4	AC087239.1	-0.44575881359755	1.13063350463484e-27	negative
ALOX12	AC087239.1	0.380595365334641	5.06553229597395e-20	postive
PHKG2	AC087239.1	0.566141398937364	5.27526478459757e-47	postive
MAP1LC3A	AC087239.1	0.411237972554605	2.06674639312986e-23	postive
MAPK1	AC087239.1	-0.353392339180444	2.67518489487996e-17	negative
ANO6	AC087239.1	-0.355845835265077	1.55716018289463e-17	negative
EGLN2	AC087239.1	0.467687735432342	1.20448042563312e-30	postive
TAZ	AC087239.1	0.673502075278961	1.69040303636336e-72	postive
ATF4	AC087239.1	0.385131799365265	1.67867938501222e-20	postive
ZNF419	AC087239.1	0.388137499725409	7.99858160011951e-21	postive
HSPB1	AC087239.1	0.41699104947054	4.35253086481334e-24	postive
DRD4	AC087239.1	0.453020914635344	1.23794250897262e-28	postive
HSF1	AC087239.1	0.410279173841226	2.67159468671613e-23	postive
TFAP2C	HNF4A-AS1	0.459743637054766	1.52269888971042e-29	postive
HBA1	HNF4A-AS1	0.417948460610556	3.34871068141923e-24	postive
ALOX12	MIR223HG	0.389701267113891	5.42241354449402e-21	postive
TAZ	MIR223HG	0.368468329656081	8.92254321545002e-19	postive
NCF2	MIR223HG	0.413773749972139	1.04399984598097e-23	postive
TUBE1	MIR223HG	0.395604335237815	1.22662068474615e-21	postive
CXCL2	MIR223HG	0.393459038624614	2.11251058178053e-21	postive
ALOX12	DNAJC9-AS1	0.383016122911478	2.81579402308073e-20	postive
PHKG2	DNAJC9-AS1	0.563795276001917	1.50689223205174e-46	postive
ANO6	DNAJC9-AS1	-0.357021766817436	1.19939749358931e-17	negative
TAZ	DNAJC9-AS1	0.616524597093725	9.62432504819777e-58	postive
ZNF419	DNAJC9-AS1	0.405876121217284	8.59258971692043e-23	postive
TUBE1	DNAJC9-AS1	0.38413641225067	2.14218681378239e-20	postive
HSF1	DNAJC9-AS1	0.41496642181362	7.55660502974046e-24	postive
FANCD2	DNAJC9-AS1	0.398686878939119	5.57753230392425e-22	postive
HELLS	DNAJC9-AS1	0.404010865549087	1.40212355531623e-22	postive
ALOX12	AL133406.2	0.564089012866848	1.32193554815185e-46	postive
ATM	AL133406.2	0.496561018052378	6.66700340504801e-35	postive
YY1AP1	AL133406.2	0.371898852035075	4.01207331789365e-19	postive
TAZ	AL133406.2	0.367251528916454	1.18199423136115e-18	postive
FBXW7	AL133406.2	0.507095948394002	1.46857676448402e-36	postive
ZNF419	AL133406.2	0.470222211938924	5.28633626151952e-31	postive
ZFP69B	AL133406.2	0.357973097656107	9.70287037793631e-18	postive
VEGFA	AL133406.2	0.440039588645862	6.21930919972745e-27	postive
TUBE1	AL133406.2	0.558172728520492	1.80222553253312e-45	postive
SETD1B	AL133406.2	0.468537163579497	9.14678291978249e-31	postive
GABPB1	AL133406.2	0.42543849435706	4.18182731288199e-25	postive
HELLS	AL133406.2	0.404920930001824	1.10457552051842e-22	postive
BRD4	AL133406.2	0.385239133265092	1.63503808002882e-20	postive
IREB2	AL031667.3	0.386231388068414	1.28106455931342e-20	postive
PIK3CA	AL031667.3	0.432896883979638	4.9992713925031e-26	postive
KRAS	AL031667.3	0.392875813843354	2.44728265013196e-21	postive
ATG7	AL031667.3	0.36591969541716	1.60580383915178e-18	postive
MAPK8	AL031667.3	0.39848261377956	5.87805701211854e-22	postive
LINC00472	AL031667.3	0.812994785418341	3.15100165857779e-128	postive
PRKAA1	AL031667.3	0.367236400543274	1.18612504590341e-18	postive
TGFBR1	AL031667.3	0.367337700869657	1.15873368427721e-18	postive
LPIN1	AL031667.3	0.398105518335232	6.47542304981065e-22	postive
ATM	AL031667.3	0.625054566012771	9.29085808567063e-60	postive
FBXW7	AL031667.3	0.488110336459027	1.29443283180557e-33	postive
ZNF419	AL031667.3	0.355404131729094	1.71709924423432e-17	postive
KLHL24	AL031667.3	0.50607422687027	2.13866229278011e-36	postive
TUBE1	AL031667.3	0.390269222746835	4.70601520330551e-21	postive
GABPB1	AL031667.3	0.571927940403312	3.82131022271865e-48	postive
HELLS	AL031667.3	0.473196184653962	1.99370146106467e-31	postive
ALOX12	AC005962.1	0.471755504109627	3.2013444305091e-31	postive
PHKG2	AC005962.1	0.398519766070729	5.82223266975201e-22	postive
TAZ	AC005962.1	0.438255273519014	1.05167024521165e-26	postive
TUBE1	AC005962.1	0.385751094553648	1.44179583754538e-20	postive
ATP5MC3	ZNF503-AS2	0.451464098359054	1.99794654064033e-28	postive
VDAC2	ZNF503-AS2	0.435552191839612	2.31696837686341e-26	postive
GOT1	ZNF503-AS2	0.50642358387008	1.88098694463168e-36	postive
ATG4D	ZNF503-AS2	0.512510407856019	1.96120776397766e-37	postive
MAP1LC3A	ZNF503-AS2	0.41900281487736	2.5064549958454e-24	postive
GABARAPL2	ZNF503-AS2	0.584402122651686	1.1121151185011e-50	postive
GABARAPL1	ZNF503-AS2	0.363796060637846	2.60978642558802e-18	postive
BAP1	ZNF503-AS2	0.400031033849611	3.94518410448175e-22	postive
DDIT3	ZNF503-AS2	0.432216565182715	6.08139841868964e-26	postive
AKR1C1	ZNF503-AS2	0.366399125960425	1.43833217922093e-18	postive
FH	ZNF503-AS2	0.388567435935363	7.18932848950827e-21	postive
ISCU	ZNF503-AS2	0.621251527440125	7.48611578082516e-59	postive
OTUB1	ZNF503-AS2	0.417557340484103	3.72767030897498e-24	postive
TMBIM4	ZNF503-AS2	0.442394635856582	3.09424682008057e-27	postive
CHMP5	ZNF503-AS2	0.427044685197619	2.65856347358395e-25	postive
DUOX1	LINC00092	0.355871335137833	1.54838832769675e-17	postive
LURAP1L	LINC00092	0.381188163713566	4.38905700726219e-20	postive
MUC1	LINC00092	0.385317067211736	1.60405351165464e-20	postive
ALOX12	IGBP1-AS1	0.568925363744931	1.50168671636221e-47	postive
PHKG2	IGBP1-AS1	0.368566453648996	8.72203002220449e-19	postive
LINC00472	IGBP1-AS1	0.568842238227498	1.55936392398668e-47	postive
ATM	IGBP1-AS1	0.457469599482588	3.10976601704946e-29	postive
TAZ	IGBP1-AS1	0.493364248817622	2.06751447372058e-34	postive
FBXW7	IGBP1-AS1	0.412123005386544	1.62952341242131e-23	postive
ZNF419	IGBP1-AS1	0.578344992239641	1.95532991867902e-49	postive
VEGFA	IGBP1-AS1	0.366862186950125	1.29295303567101e-18	postive
TUBE1	IGBP1-AS1	0.544875237263815	5.3024550117515e-43	postive
SETD1B	IGBP1-AS1	0.452799882863988	1.32519676515062e-28	postive
GABPB1	IGBP1-AS1	0.469564471837489	6.55024239618105e-31	postive
HSPA5	IGBP1-AS1	-0.355739830325717	1.59415259381118e-17	negative
HELLS	IGBP1-AS1	0.388119370412767	8.03461130779669e-21	postive
BRD4	IGBP1-AS1	0.415730597235429	6.13888214579836e-24	postive
ALOX12	AC079921.2	0.554113465355207	1.05003379352077e-44	postive
ZEB1	AC079921.2	0.542177108206054	1.62937817215407e-42	postive
MAPK8	AC079921.2	0.474133592152233	1.46321952005961e-31	postive
TNFAIP3	AC079921.2	0.367251591422558	1.18197719344259e-18	postive
TLR4	AC079921.2	0.389574375311786	5.59661336446828e-21	postive
ATM	AC079921.2	0.654959999798437	2.4091293448908e-67	postive
YY1AP1	AC079921.2	0.448002037216478	5.74187665187734e-28	postive
FBXW7	AC079921.2	0.527241588133896	6.80055183497626e-40	postive
ZNF419	AC079921.2	0.448659472828409	4.70322312611394e-28	postive
ZFP69B	AC079921.2	0.364080599163037	2.44588872216691e-18	postive
VEGFA	AC079921.2	0.392752208878927	2.52468515851549e-21	postive
TUBE1	AC079921.2	0.513075098374933	1.58644900973519e-37	postive
SETD1B	AC079921.2	0.45117981054179	2.17986501785128e-28	postive
GABPB1	AC079921.2	0.538772164500932	6.62242332319121e-42	postive
RIPK1	AC079921.2	0.372052375385303	3.87023369643301e-19	postive
HELLS	AC079921.2	0.390659811055165	4.26837606456536e-21	postive
MTOR	AC079921.2	0.379070706981262	7.31401118639223e-20	postive
PRDX6	AC079921.2	-0.35045968696435	5.07683962481413e-17	negative
ARNTL	AC079921.2	0.408608659388981	4.17012183730755e-23	postive
ALOX12	AC073389.1	0.381148628834764	4.43125782847567e-20	postive
ATP5MC3	SAP30-DT	-0.356539585061119	1.33507871129238e-17	negative
CS	SAP30-DT	-0.390709160554597	4.21602063886022e-21	negative
ALOX12	SAP30-DT	0.399355406743957	4.69610353178952e-22	postive
WIPI2	SAP30-DT	-0.354075956299838	2.30184398383215e-17	negative
HILPDA	SAP30-DT	0.441545260303175	3.98268935041568e-27	postive
TAZ	SAP30-DT	0.381303906299364	4.26777404153761e-20	postive
BNIP3	SAP30-DT	0.404121825276424	1.36198723348709e-22	postive
DDIT4	SAP30-DT	0.372597364027257	3.40548657115184e-19	postive
TSC22D3	SAP30-DT	0.382855547696845	2.92808254557611e-20	postive
VEGFA	SAP30-DT	0.531877489370793	1.0792097595024e-40	postive
FH	SAP30-DT	-0.397718913835481	7.15000783039535e-22	negative
CA9	SAP30-DT	0.445161508325781	1.35303384343656e-27	postive
IREB2	AL138963.1	0.377011176957044	1.19762288776347e-19	postive
PIK3CA	AL138963.1	0.358101519161589	9.42863363584702e-18	postive
ATG7	AL138963.1	0.437127396249748	1.46349201938526e-26	postive
ALOX12	AL138963.1	0.449462444784463	3.68381190562323e-28	postive
MAPK8	AL138963.1	0.396889925221071	8.83898083832876e-22	postive
LINC00472	AL138963.1	0.731006180291844	3.47630220209725e-91	postive
ATM	AL138963.1	0.708192237365454	3.16533661990821e-83	postive
FBXW7	AL138963.1	0.465343718485298	2.56399026241219e-30	postive
KLHL24	AL138963.1	0.366384728473546	1.44310130829667e-18	postive
TUBE1	AL138963.1	0.43139978264806	7.68980003156553e-26	postive
GABPB1	AL138963.1	0.550860975742002	4.23580411397497e-44	postive
HELLS	AL138963.1	0.555398122249008	6.02715006553781e-45	postive
PHKG2	AC004854.2	0.383571242392174	2.45934249793054e-20	postive
CARS1	AL596094.1	0.365835100636352	1.63728492005948e-18	postive
JDP2	AL596094.1	0.501419084323519	1.16673961751953e-35	postive
PSAT1	AL596094.1	0.390517610138334	4.42285131226522e-21	postive
FANCD2	AL596094.1	0.410296603761837	2.65917634544658e-23	postive
HRAS	DLG5-AS1	0.437166322811669	1.44692598539745e-26	postive
MAP1LC3A	DLG5-AS1	0.436287578612637	1.87024900045187e-26	postive
MAPK1	DLG5-AS1	-0.424433493244731	5.54521016216961e-25	negative
EGLN2	DLG5-AS1	0.487950903032185	1.36785027394641e-33	postive
HSPB1	DLG5-AS1	0.425871007383889	3.70252230545906e-25	postive
SLC2A8	DLG5-AS1	0.352898530791296	2.98131870478057e-17	postive
HBA1	DLG5-AS1	0.396701169466201	9.27546139535536e-22	postive
RB1	DLG5-AS1	-0.366278485582065	1.47877869618757e-18	negative
ALOX12	ARMC2-AS1	0.516466581067748	4.4020358522937e-38	postive
MAPK8	ARMC2-AS1	0.391162745973416	3.76353096570061e-21	postive
LINC00472	ARMC2-AS1	0.39185968515112	3.15998570468514e-21	postive
ATM	ARMC2-AS1	0.686261930788791	2.86438114609318e-76	postive
FBXW7	ARMC2-AS1	0.4637314340701	4.29670417809666e-30	postive
ZFP69B	ARMC2-AS1	0.355746185656716	1.59191061919107e-17	postive
TUBE1	ARMC2-AS1	0.491994339087292	3.3457685328334e-34	postive
GABPB1	ARMC2-AS1	0.443888023187591	1.98182629736225e-27	postive
HELLS	ARMC2-AS1	0.452718642322895	1.35877347986483e-28	postive
LINC00472	AC078993.1	0.645590941628614	7.08177949123363e-65	postive
LPIN1	AC078993.1	0.394401427505042	1.66457105417552e-21	postive
KLHL24	AC078993.1	0.454841523466107	7.05066840374103e-29	postive
IREB2	ZKSCAN7-AS1	0.503501528438899	5.47973281629817e-36	postive
PIK3CA	ZKSCAN7-AS1	0.516247077328853	4.78496693642547e-38	postive
KRAS	ZKSCAN7-AS1	0.389812157703598	5.27456666276706e-21	postive
ATG7	ZKSCAN7-AS1	0.423648656383117	6.90774954623291e-25	postive
GABARAPL1	ZKSCAN7-AS1	0.386558599547254	1.18181854929998e-20	postive
ZEB1	ZKSCAN7-AS1	0.369021343721338	7.84896265873197e-19	postive
MAPK8	ZKSCAN7-AS1	0.446397433752604	9.3275970117947e-28	postive
LINC00472	ZKSCAN7-AS1	0.636918630678527	1.14507204182197e-62	postive
PRKAA1	ZKSCAN7-AS1	0.425555274681784	4.04668067176275e-25	postive
TGFBR1	ZKSCAN7-AS1	0.351057022294094	4.45816491613145e-17	postive
LPIN1	ZKSCAN7-AS1	0.495648940620828	9.2192607512823e-35	postive
ATM	ZKSCAN7-AS1	0.516098354063254	5.06300317892978e-38	postive
FBXW7	ZKSCAN7-AS1	0.391758411781365	3.24135812318684e-21	postive
ZNF419	ZKSCAN7-AS1	0.421808022402433	1.15381368879469e-24	postive
KLHL24	ZKSCAN7-AS1	0.541528645775248	2.13078822047429e-42	postive
MAP3K5	ZKSCAN7-AS1	0.359051015044665	7.624511430595e-18	postive
EIF2AK4	ZKSCAN7-AS1	0.383548554884105	2.47299711307038e-20	postive
GABPB1	ZKSCAN7-AS1	0.483171350789199	7.0545791560728e-33	postive
MTOR	ZKSCAN7-AS1	0.435399129131465	2.42243838453615e-26	postive
ALOX12B	LINC01275	0.360879109298469	5.05535993029042e-18	postive
TRIB3	LINC01275	0.388121297134484	8.03077460470874e-21	postive
AIFM2	LINC01275	0.372528861112653	3.46073535286006e-19	postive
LINC00472	AC040169.3	0.792441773087223	2.18465137515226e-117	postive
LPIN1	AC040169.3	0.469391482199291	6.92963524709498e-31	postive
ATM	AC040169.3	0.422490137698978	9.54397483139287e-25	postive
FBXW7	AC040169.3	0.410038701824137	2.84888375622601e-23	postive
ZNF419	AC040169.3	0.364829187156698	2.06155347446405e-18	postive
KLHL24	AC040169.3	0.43610716067712	1.97125116517578e-26	postive
GABPB1	AC040169.3	0.45840930375678	2.316655309555e-29	postive
HELLS	AC040169.3	0.460814957231529	1.08569323855033e-29	postive
PHKG2	AC116407.2	0.490824173971308	5.03866334197141e-34	postive
TAZ	AC116407.2	0.57120978622212	5.30798003570879e-48	postive
VEGFA	AL596442.2	0.410676068884506	2.40251273486036e-23	postive
GABPB1	AL596442.2	0.360704398550626	5.25844430899481e-18	postive
CS	CEROX1	0.366321019902198	1.46439218772005e-18	postive
GOT1	CEROX1	0.425269253707705	4.3856351367309e-25	postive
ACO1	CEROX1	0.362515605109159	3.49154159714442e-18	postive
ATG4D	CEROX1	0.398324243044914	6.1220059426777e-22	postive
MAP1LC3A	CEROX1	0.356652666714294	1.30196267663638e-17	postive
GABARAPL1	CEROX1	0.390140653634119	4.85953337965318e-21	postive
WIPI2	CEROX1	0.510829545238719	3.67827253158221e-37	postive
CHAC1	CEROX1	0.43686911351768	1.57825984006092e-26	postive
LPIN1	CEROX1	0.363055127229366	3.08903336344394e-18	postive
DDIT3	CEROX1	0.480051194328782	2.03017720860348e-32	postive
SLC3A2	CEROX1	0.438530819875393	9.69923052169215e-27	postive
SLC2A8	CEROX1	0.38760808556917	9.11931842269283e-21	postive
SLC2A12	CEROX1	0.43116173170561	8.23312970031087e-26	postive
PLIN4	CEROX1	0.40460593776321	1.19973822435605e-22	postive
AKR1C1	CEROX1	0.395910372490894	1.13472355554321e-21	postive
ISCU	CEROX1	0.485844821945163	2.82717316233879e-33	postive
MTDH	TPRG1-AS1	0.388252367119739	7.77397185842418e-21	postive
ALOX12	HCP5B	0.396910332589752	8.7930223062668e-22	postive
TAZ	HCP5B	0.394169780898146	1.76511689143158e-21	postive
TUBE1	HCP5B	0.377726679353839	1.00946243777599e-19	postive
NOX1	AC120053.1	0.390092811204567	4.91791186964766e-21	postive
NCOA4	AC120053.1	-0.360062883188215	6.07540187453812e-18	negative
ALOX12	AC120053.1	0.499901628727225	2.01707272388739e-35	postive
PHKG2	AC120053.1	0.532232319468161	9.36280751714369e-41	postive
BECN1	AC120053.1	-0.395537921751724	1.24751273848948e-21	negative
TAZ	AC120053.1	0.576273994116911	5.14025637283389e-49	postive
SRXN1	AC120053.1	-0.381143768864483	4.43647304696949e-20	negative
ZNF419	AC120053.1	0.495246448536663	1.06335920538247e-34	postive
TUBE1	AC120053.1	0.549657910530566	7.06822694269446e-44	postive
DRD4	AC120053.1	0.358341430812843	8.93659939497647e-18	postive
GABPB1	AC120053.1	0.395933503039195	1.12806071913705e-21	postive
HSPA5	AC120053.1	-0.365135482300069	1.92203426156523e-18	negative
HELLS	AC120053.1	0.388666739807085	7.0142113547441e-21	postive
DUOX1	AC087284.1	0.3719125848661	3.99917981071033e-19	postive
ATG7	AC087284.1	0.40008166221928	3.89394566367516e-22	postive
ALOX12	AC087284.1	0.427654844489498	2.2368679051851e-25	postive
LINC00472	AC087284.1	0.663774871056598	9.5017302990855e-70	postive
ATM	AC087284.1	0.592477583087428	2.2129356998684e-52	postive
FBXW7	AC087284.1	0.458777354963573	2.06382123106902e-29	postive
TUBE1	AC087284.1	0.386699333566411	1.141501429495e-20	postive
GABPB1	AC087284.1	0.523128158575066	3.40107724610409e-39	postive
HELLS	AC087284.1	0.557579410806564	2.33528626148681e-45	postive
GOT1	AL133370.1	0.352624519510992	3.16579692554075e-17	postive
ATG4D	AL133370.1	0.404097908039536	1.37054155590271e-22	postive
GABARAPL2	AL133370.1	0.394741086056593	1.52727813250867e-21	postive
GABARAPL1	AL133370.1	0.583298833323028	1.88314486803091e-50	postive
LINC00472	AL133370.1	0.373345640081294	2.85578446712452e-19	postive
LPIN1	AL133370.1	0.472274038236999	2.70034207680071e-31	postive
DDIT3	AL133370.1	0.470170165398373	5.37686701376602e-31	postive
KLHL24	AL133370.1	0.358421658110673	8.7777690185279e-18	postive
ISCU	AL133370.1	0.501600348588589	1.09268386506902e-35	postive
IREB2	TMEM30A-DT	0.443960536331335	1.93930473664477e-27	postive
DUOX1	TMEM30A-DT	0.359539302951156	6.83372776631195e-18	postive
PIK3CA	TMEM30A-DT	0.36184585668267	4.06360258067897e-18	postive
ALOX12	TMEM30A-DT	0.63885618304494	3.72848897464066e-63	postive
MAPK8	TMEM30A-DT	0.553954546382808	1.1244879220604e-44	postive
LINC00472	TMEM30A-DT	0.563123523289251	2.0320297001794e-46	postive
PRKAA2	TMEM30A-DT	0.382296421753897	3.35461881958025e-20	postive
PRKAA1	TMEM30A-DT	0.353566674318462	2.57467128720284e-17	postive
ATM	TMEM30A-DT	0.68851237555892	5.91145034639087e-77	postive
FBXW7	TMEM30A-DT	0.535186066706134	2.85064813242164e-41	postive
ZNF419	TMEM30A-DT	0.516136235264578	4.99070061866899e-38	postive
KLHL24	TMEM30A-DT	0.350692916096371	4.82582821921914e-17	postive
TUBE1	TMEM30A-DT	0.652126426996745	1.37281799113927e-66	postive
GABPB1	TMEM30A-DT	0.605447785158029	3.23536147441395e-55	postive
HELLS	TMEM30A-DT	0.480548493022718	1.71665655518589e-32	postive
HRAS	AL359091.4	0.418786431206149	2.66022041813153e-24	postive
NCOA4	AL359091.4	-0.410510929242319	2.5110563460316e-23	negative
MAPK1	AL359091.4	-0.37748151994942	1.0703972729651e-19	negative
EGLN2	AL359091.4	0.358393947198006	8.83231321165541e-18	postive
SLC2A6	AL359091.4	0.421846562183274	1.14152311275473e-24	postive
GCLC	AL359091.4	-0.396417598261365	9.97146021361711e-22	negative
IREB2	AC008957.1	0.356210583369146	1.4362132012964e-17	postive
CYBB	AC008957.1	0.461606421223814	8.44970682931814e-30	postive
PIK3CA	AC008957.1	0.351717211444092	3.86046974551856e-17	postive
ATG7	AC008957.1	0.579346360032136	1.22230148013657e-49	postive
LINC00472	AC008957.1	0.453935886493684	9.33303055277216e-29	postive
TGFBR1	AC008957.1	0.411569254220793	1.89096680032546e-23	postive
TLR4	AC008957.1	0.44474808497419	1.53178088833129e-27	postive
ATM	AC008957.1	0.655917376888576	1.33250217904863e-67	postive
FBXW7	AC008957.1	0.408231587507029	4.60943634537718e-23	postive
BACH1	AC008957.1	0.443942223491016	1.94995741995243e-27	postive
MAP3K5	AC008957.1	0.359155967317879	7.44727929294271e-18	postive
GABPB1	AC008957.1	0.44492008841209	1.45474107081497e-27	postive
HELLS	AC008957.1	0.459789647153041	1.50077465199498e-29	postive
NRAS	AC109322.1	-0.371806376847343	4.09996929805623e-19	negative
HRAS	AC109322.1	0.361943818281794	3.97450326126168e-18	postive
NCOA4	AC109322.1	-0.41015836084063	2.75925877666449e-23	negative
PHKG2	AC109322.1	0.622699727666747	3.39349475489454e-59	postive
MAPK1	AC109322.1	-0.416022633612042	5.66947707873865e-24	negative
PRKAA1	AC109322.1	-0.386079253585957	1.329964338231e-20	negative
ANO6	AC109322.1	-0.423644601386653	6.91558509101656e-25	negative
TAZ	AC109322.1	0.544659207043114	5.80331460398391e-43	postive
SIRT1	AC109322.1	-0.424879796083657	4.89266808838163e-25	negative
HSPB1	AC109322.1	0.487715025828353	1.48409661081998e-33	postive
RB1	AC109322.1	-0.388948503813101	6.53991345463564e-21	negative
HSF1	AC109322.1	0.435728425231661	2.20114520721347e-26	postive
SRC	AC109322.1	0.402589119124614	2.03227800178411e-22	postive
OTUB1	AC109322.1	0.356868340397681	1.24102809042238e-17	postive
SCP2	LINC01089	-0.382440660212478	3.239054996728e-20	negative
NRAS	LINC01089	-0.3691451118974	7.6267019799397e-19	negative
NCOA4	LINC01089	-0.421774710304722	1.16454239842667e-24	negative
ALOX12	LINC01089	0.526788056880336	8.13002343675835e-40	postive
PHKG2	LINC01089	0.628098713572045	1.71239485283328e-60	postive
ULK1	LINC01089	0.484814977210878	4.02476812966499e-33	postive
MAPK1	LINC01089	-0.390945403379789	3.97403219074863e-21	negative
EGLN2	LINC01089	0.391242061119141	3.68948405118832e-21	postive
TAZ	LINC01089	0.744157301973974	3.7234355835952e-96	postive
ZNF419	LINC01089	0.570874649831777	6.18600097499819e-48	postive
VEGFA	LINC01089	0.350826336460791	4.68776689006326e-17	postive
TUBE1	LINC01089	0.461021018880422	1.01716369664289e-29	postive
SETD1B	LINC01089	0.42896442271264	1.5421882170115e-25	postive
DRD4	LINC01089	0.411902053212369	1.72926039451927e-23	postive
HSF1	LINC01089	0.356116653837622	1.46644531697215e-17	postive
HSPA5	LINC01089	-0.411271999954867	2.04797221729661e-23	negative
BRD4	LINC01089	0.427337744281511	2.44703649972731e-25	postive
LAMP2	LINC01089	-0.351446798112443	4.09509976341139e-17	negative
IREB2	AC007637.1	0.570787503134995	6.43701756122548e-48	postive
EMC2	AC007637.1	0.385211062716402	1.64634216426405e-20	postive
PIK3CA	AC007637.1	0.54392121517255	7.8953555431101e-43	postive
KRAS	AC007637.1	0.431185819582109	8.17646937950667e-26	postive
SLC38A1	AC007637.1	0.404439992673457	1.25308158595755e-22	postive
ATG7	AC007637.1	0.406505760749939	7.27836531215655e-23	postive
GABARAPL1	AC007637.1	0.51577437984539	5.72532443117419e-38	postive
MAPK8	AC007637.1	0.408342505290236	4.47567019451641e-23	postive
LINC00472	AC007637.1	0.703311735848173	1.27030642719128e-81	postive
PRKAA2	AC007637.1	0.406033468924719	8.24371602523797e-23	postive
PRKAA1	AC007637.1	0.446642248894091	8.66349525639767e-28	postive
LPIN1	AC007637.1	0.651009747589132	2.71158024139408e-66	postive
ATM	AC007637.1	0.559467953499148	1.02179367741307e-45	postive
FBXW7	AC007637.1	0.385259906830703	1.62672181713959e-20	postive
ZNF419	AC007637.1	0.401525687903559	2.67946110508631e-22	postive
KLHL24	AC007637.1	0.686787158758665	1.98444534052777e-76	postive
MAP3K5	AC007637.1	0.454166488746805	8.69051105264504e-29	postive
EIF2AK4	AC007637.1	0.425303009169312	4.34421655791299e-25	postive
GABPB1	AC007637.1	0.410744644296008	2.35881270548761e-23	postive
GCLC	AC007637.1	0.387996439419542	8.28317871606709e-21	postive
MTOR	AC007637.1	0.514164861894329	1.05245697653451e-37	postive
ISCU	AC007637.1	0.416902341005629	4.45936864516237e-24	postive
ACSL3	AC007637.1	0.488186932753177	1.26056266701963e-33	postive
ATG7	DTX2P1-UPK3BP1-PMS2P11	0.357284258745966	1.1313371276438e-17	postive
ALOX12	DTX2P1-UPK3BP1-PMS2P11	0.556959881277189	3.05915291406623e-45	postive
LINC00472	DTX2P1-UPK3BP1-PMS2P11	0.423701817202139	6.8058336029725e-25	postive
ATM	DTX2P1-UPK3BP1-PMS2P11	0.734375004431847	1.97812971910627e-92	postive
FBXW7	DTX2P1-UPK3BP1-PMS2P11	0.607281770143943	1.25448149946564e-55	postive
ZNF419	DTX2P1-UPK3BP1-PMS2P11	0.422155269257146	1.04763087812042e-24	postive
TUBE1	DTX2P1-UPK3BP1-PMS2P11	0.547137335624011	2.05257552414182e-43	postive
YWHAE	DTX2P1-UPK3BP1-PMS2P11	-0.370426241382766	5.66089629021158e-19	negative
GABPB1	DTX2P1-UPK3BP1-PMS2P11	0.496417498651193	7.01631137889396e-35	postive
HELLS	DTX2P1-UPK3BP1-PMS2P11	0.543279616468807	1.03118216868836e-42	postive
CDKN2A	LINC02446	0.507301078937126	1.36161815434044e-36	postive
IFNG	LINC02446	0.49251119687646	2.79083878114904e-34	postive
STMN1	LINC02446	0.599655646878055	6.19429606500554e-54	postive
RRM2	LINC02446	0.547962958730542	1.4490336196815e-43	postive
AURKA	LINC02446	0.505422101396927	2.71673574044969e-36	postive
FANCD2	LINC02446	0.40367858404531	1.52943050726876e-22	postive
ALOX12	AC006064.3	0.685966378792067	3.52025204488416e-76	postive
PHKG2	AC006064.3	0.360118190176083	6.00030761116103e-18	postive
ATM	AC006064.3	0.360168354247799	5.93298684315394e-18	postive
YY1AP1	AC006064.3	0.368724465948317	8.40842642626227e-19	postive
TAZ	AC006064.3	0.544164138749968	7.13509813550146e-43	postive
ZNF419	AC006064.3	0.473001295891896	2.12588490727232e-31	postive
VEGFA	AC006064.3	0.478872261526292	3.01829800772255e-32	postive
TUBE1	AC006064.3	0.459618582697019	1.58390266835362e-29	postive
SETD1B	AC006064.3	0.447692435629934	6.30663807736777e-28	postive
IREB2	AC120114.1	0.423937558384456	6.37150033109471e-25	postive
ALOX12	AC120114.1	0.43649077431187	1.76261153865783e-26	postive
BECN1	AC120114.1	0.37714205212385	1.16079670723764e-19	postive
ULK2	AC120114.1	0.439111463836809	8.17670531566637e-27	postive
PRKAA2	AC120114.1	0.353785684835847	2.45365222987467e-17	postive
ATM	AC120114.1	0.417363276314215	3.9311233346323e-24	postive
SIRT1	AC120114.1	0.401349706578525	2.80462306405808e-22	postive
SP1	AC120114.1	0.52688326599901	7.83108714981227e-40	postive
ALOX12	ARHGAP42-AS1	0.411010974385782	2.196411690697e-23	postive
ATM	ARHGAP42-AS1	0.370164737193402	6.01666606422819e-19	postive
TUBE1	ARHGAP42-AS1	0.358397549563273	8.82520375292603e-18	postive
PHKG2	URB1-AS1	0.357784406286806	1.01201062276097e-17	postive
OTUB1	URB1-AS1	0.459486937643992	1.65096280145678e-29	postive
CHMP6	URB1-AS1	0.420954622348014	1.46207694428386e-24	postive
ALOX12	AC131953.1	0.47053622458273	4.77128366979443e-31	postive
ZEB1	AC131953.1	0.36839403065505	9.07738472398766e-19	postive
MAPK8	AC131953.1	0.39441510596419	1.65881390925647e-21	postive
LINC00472	AC131953.1	0.637359631790131	8.87619733912438e-63	postive
ATM	AC131953.1	0.604817519436617	4.47411553293044e-55	postive
FBXW7	AC131953.1	0.530479250123002	1.88594454521178e-40	postive
ZNF419	AC131953.1	0.498932479907161	2.85719879707589e-35	postive
KLHL24	AC131953.1	0.377165246988503	1.15438747704262e-19	postive
TUBE1	AC131953.1	0.483755466473642	5.78102725630174e-33	postive
GABPB1	AC131953.1	0.556287884502092	4.09746152698364e-45	postive
HELLS	AC131953.1	0.436065617099314	1.99526144895808e-26	postive
BRD4	AC131953.1	0.361865618423469	4.04547171545512e-18	postive
ATG4D	PGM5-AS1	0.350738309472477	4.77841280879067e-17	postive
LPIN1	PGM5-AS1	0.410111029278857	2.79437247997956e-23	postive
SLC2A8	PGM5-AS1	0.397441150221527	7.67703193880876e-22	postive
LPCAT3	AL451085.2	-0.383389723518935	2.57070655701573e-20	negative
HRAS	AL451085.2	0.532766725725374	7.55688035617853e-41	postive
PHKG2	AL451085.2	0.373993307573349	2.45126529089513e-19	postive
ANO6	AL451085.2	-0.355370269317835	1.73000728667546e-17	negative
EGLN2	AL451085.2	0.399294200339962	4.77072316030248e-22	postive
TAZ	AL451085.2	0.437383170571998	1.3579784533114e-26	postive
MTDH	AL451085.2	-0.392884375025294	2.44200909543008e-21	negative
HSPB1	AL451085.2	0.386904015455689	1.08527427032393e-20	postive
CHMP6	AL451085.2	0.417558094692048	3.72690026348737e-24	postive
IREB2	USP3-AS1	0.421637771240802	1.20969086678594e-24	postive
PIK3CA	USP3-AS1	0.431958594706688	6.54969276806328e-26	postive
KRAS	USP3-AS1	0.354379428986545	2.15301316155876e-17	postive
ALOX12	USP3-AS1	0.381132522590182	4.44856459885185e-20	postive
MAPK3	USP3-AS1	-0.350304970413914	5.2503919459441e-17	negative
MAPK8	USP3-AS1	0.415266908047955	6.96420505158974e-24	postive
LINC00472	USP3-AS1	0.838005164960156	2.19443637538321e-143	postive
PRKAA1	USP3-AS1	0.395178562152605	1.36679653815816e-21	postive
LPIN1	USP3-AS1	0.454924359385798	6.87182482276787e-29	postive
ATM	USP3-AS1	0.645291634544616	8.46384527138096e-65	postive
FBXW7	USP3-AS1	0.459999505011576	1.40467185483946e-29	postive
ZNF419	USP3-AS1	0.433933545570833	3.70566293217467e-26	postive
KLHL24	USP3-AS1	0.559488893232796	1.01244174867194e-45	postive
TUBE1	USP3-AS1	0.502079893123591	9.18477116251063e-36	postive
GABPB1	USP3-AS1	0.540586136665343	3.14371172878798e-42	postive
HELLS	USP3-AS1	0.454333412415933	8.25291360600352e-29	postive
DUOX1	AC096642.1	0.451686524241659	1.86615896536527e-28	postive
ALOX12	AC096642.1	0.528451090047143	4.21853672434798e-40	postive
ZNF419	AC096642.1	0.373456107726036	2.78241384230586e-19	postive
TUBE1	AC096642.1	0.389863791040109	5.20708917566725e-21	postive
TFAP2C	AC096642.1	0.488088644459219	1.30418755228488e-33	postive
HBA1	AC096642.1	0.439563213750867	7.15784848992688e-27	postive
FANCD2	AC096642.1	0.42563511549944	3.95677634518383e-25	postive
HELLS	AC096642.1	0.467026610852728	1.49142513133788e-30	postive
ALOX12	LINC02019	0.449798394111769	3.32524817950531e-28	postive
PHKG2	LINC02019	0.54891371075578	9.69208765645269e-44	postive
TAZ	LINC02019	0.613835257802631	4.03663527147723e-57	postive
FBXW7	LINC02019	0.354831475261244	1.94871053724976e-17	postive
ZNF419	LINC02019	0.39807904663699	6.51953901609911e-22	postive
VEGFA	LINC02019	0.367467323740595	1.12459094829506e-18	postive
TUBE1	LINC02019	0.553455053441854	1.39431776743086e-44	postive
DRD4	LINC02019	0.351440891546995	4.10037820104551e-17	postive
ALOX12	C2orf49-DT	0.613047140103031	6.1284916740603e-57	postive
PHKG2	C2orf49-DT	0.463262714932089	4.9899502529444e-30	postive
ATM	C2orf49-DT	0.453843454023521	9.60357068168228e-29	postive
YY1AP1	C2orf49-DT	0.392791083661834	2.50008467064906e-21	postive
TAZ	C2orf49-DT	0.628919940179227	1.08160363300161e-60	postive
FBXW7	C2orf49-DT	0.410196155112596	2.73153360722519e-23	postive
ZNF419	C2orf49-DT	0.539002152364051	6.02699476797625e-42	postive
VEGFA	C2orf49-DT	0.505305888402659	2.83491767908792e-36	postive
TUBE1	C2orf49-DT	0.659884755356838	1.11886448084899e-68	postive
SETD1B	C2orf49-DT	0.465856613205042	2.17439247665494e-30	postive
DRD4	C2orf49-DT	0.420962953689206	1.45870584883453e-24	postive
GABPB1	C2orf49-DT	0.456376030133415	4.37553680445774e-29	postive
HELLS	C2orf49-DT	0.420995624781758	1.44556014094367e-24	postive
ATG4D	AC009570.1	0.458443655929671	2.29181504158436e-29	postive
MAP1LC3A	AC009570.1	0.360070953776983	6.06438648887375e-18	postive
GABARAPL1	AC009570.1	0.504566210481419	3.71603198200127e-36	postive
LINC00472	AC009570.1	0.489309173668058	8.54119484949572e-34	postive
LPIN1	AC009570.1	0.373455660779018	2.7827069215249e-19	postive
DDIT3	AC009570.1	0.375950133180895	1.54191311483482e-19	postive
SLC3A2	AC009570.1	0.367319242999893	1.16367780330531e-18	postive
ISCU	AC009570.1	0.45526405051356	6.18419010795197e-29	postive
VDAC2	AC009283.1	-0.391572985328264	3.3957387615051e-21	negative
NRAS	AC009283.1	-0.352406490322949	3.32056761261403e-17	negative
NCOA4	AC009283.1	-0.448969104064519	4.28072049420787e-28	negative
ALOX12	AC009283.1	0.558312666010254	1.69525494057217e-45	postive
PHKG2	AC009283.1	0.657657713174077	4.51571491852843e-68	postive
ULK1	AC009283.1	0.363463246278393	2.81524792965015e-18	postive
MAPK1	AC009283.1	-0.405856261239656	8.63764668930114e-23	negative
TAZ	AC009283.1	0.76644581959576	2.57172316850501e-105	postive
FBXW7	AC009283.1	0.379188237644866	7.11029874676101e-20	postive
ZNF419	AC009283.1	0.52430744620134	2.14870056077534e-39	postive
VEGFA	AC009283.1	0.376044414775398	1.50773510225289e-19	postive
TUBE1	AC009283.1	0.475996560396963	7.88986811657855e-32	postive
SETD1B	AC009283.1	0.418081991953222	3.22825428967888e-24	postive
DRD4	AC009283.1	0.407216527643532	6.03212558627303e-23	postive
HSPA5	AC009283.1	-0.378088760555839	9.25669221834767e-20	negative
PML	AC009283.1	0.375644563003913	1.65801730628232e-19	postive
BRD4	AC009283.1	0.417962370273065	3.33595867641478e-24	postive
LAMP2	AC009283.1	-0.39425478040069	1.72754564566962e-21	negative
NRAS	AC074212.1	-0.364345394962042	2.30248902851046e-18	negative
NCOA4	AC074212.1	-0.395070446937437	1.40483703016491e-21	negative
PHKG2	AC074212.1	0.650136363796367	4.60847828553416e-66	postive
ULK1	AC074212.1	0.415954321412821	5.77599752277089e-24	postive
MAPK1	AC074212.1	-0.357784744361732	1.0119343109504e-17	negative
CHAC1	AC074212.1	0.410195657480184	2.73189686781883e-23	postive
TAZ	AC074212.1	0.582789337216111	2.40003575817114e-50	postive
ATF4	AC074212.1	0.373446107282964	2.78897877046913e-19	postive
HSF1	AC074212.1	0.442312657722847	3.17065242217527e-27	postive
SRC	AC074212.1	0.406500664627338	7.28816076252088e-23	postive
IREB2	AC007663.4	0.360950412379803	4.97471341961234e-18	postive
ALOX12	AC007663.4	0.562554683763237	2.6160925568467e-46	postive
MAPK8	AC007663.4	0.475580808724564	9.0588853957243e-32	postive
LINC00472	AC007663.4	0.618599484376578	3.15392753191753e-58	postive
ATM	AC007663.4	0.557631847514991	2.28246375329188e-45	postive
YY1AP1	AC007663.4	0.42170006131482	1.18894352747571e-24	postive
FBXW7	AC007663.4	0.416292610408364	5.26715459585604e-24	postive
ZNF419	AC007663.4	0.54329574031792	1.02429299426424e-42	postive
KLHL24	AC007663.4	0.352225124551221	3.45496410256601e-17	postive
VEGFA	AC007663.4	0.430782388263633	9.17835056762928e-26	postive
TUBE1	AC007663.4	0.561208188454796	4.74824246147871e-46	postive
SETD1B	AC007663.4	0.469372644166817	6.97224097218517e-31	postive
GABPB1	AC007663.4	0.541529616235739	2.12993377494687e-42	postive
BAP1	AC006026.3	0.353575845990682	2.56948746493891e-17	postive
ATG7	AC011676.1	0.371325963270987	4.588031024567e-19	postive
ALOX12	AC011676.1	0.394704141156708	1.5416526711722e-21	postive
LINC00472	AC011676.1	0.576513573561848	4.59809685386862e-49	postive
ATM	AC011676.1	0.618114156827348	4.09739523164706e-58	postive
FBXW7	AC011676.1	0.41034582987392	2.62441105060705e-23	postive
TUBE1	AC011676.1	0.360176873184842	5.92162841475188e-18	postive
GABPB1	AC011676.1	0.470158673738779	5.39706173333864e-31	postive
HELLS	AC011676.1	0.479960491373988	2.09318865207341e-32	postive
PHKG2	SNHG12	0.405209665717895	1.0239115459153e-22	postive
SAT1	SNHG12	0.426362152360273	3.22381140286895e-25	postive
SOCS1	SNHG12	0.368355156861786	9.15945046486767e-19	postive
TAZ	SNHG12	0.487360041277883	1.67772654845629e-33	postive
PIK3CA	CD2BP2-DT	-0.35513288074336	1.82321752042845e-17	negative
KRAS	CD2BP2-DT	-0.369057965179063	7.78254219926799e-19	negative
PHKG2	CD2BP2-DT	0.38439458051153	2.01107445027295e-20	postive
TLR4	CD2BP2-DT	-0.37428576539589	2.28763821876296e-19	negative
HSPB1	CD2BP2-DT	0.395309986432453	1.32192111029067e-21	postive
PIK3CA	AC097504.2	0.376914791488415	1.22547810647446e-19	postive
LINC00472	AC097504.2	0.770926120742568	2.78259195983204e-107	postive
LPIN1	AC097504.2	0.444600344553504	1.60116494453869e-27	postive
KLHL24	AC097504.2	0.515075693590638	7.46020035629812e-38	postive
CD44	AP000844.2	0.35405114008491	2.31445284603581e-17	postive
ALOX12	AC025034.1	0.546058048649763	3.23108102548853e-43	postive
MAPK8	AC025034.1	0.374319579402559	2.26942810653965e-19	postive
LINC00472	AC025034.1	0.631807932763598	2.12609281154591e-61	postive
LPIN1	AC025034.1	0.377451845103872	1.07801463873106e-19	postive
ATM	AC025034.1	0.574834540970016	1.00227185448406e-48	postive
FBXW7	AC025034.1	0.511981868822885	2.39094162746286e-37	postive
ZNF419	AC025034.1	0.489983065457486	6.75627791337035e-34	postive
TUBE1	AC025034.1	0.562859933942319	2.28454664243622e-46	postive
GABPB1	AC025034.1	0.551792490016949	2.84533519064875e-44	postive
HELLS	AC025034.1	0.523252654239992	3.24040110923534e-39	postive
ALOX12	AC109347.1	0.360509015806893	5.49507852803683e-18	postive
LINC00472	AC109347.1	0.373893713405813	2.50957759002627e-19	postive
ATM	AC109347.1	0.384880838870515	1.78525068695454e-20	postive
ZNF419	AC109347.1	0.356275065461346	1.41581491715405e-17	postive
KLHL24	AC109347.1	0.379057447661339	7.33735118653084e-20	postive
TUBE1	AC109347.1	0.443702524108683	2.09484449171165e-27	postive
GABPB1	AC109347.1	0.377290887757624	1.12027164840142e-19	postive
ALOX12	LGALSL-DT	0.376725984899875	1.28190584300358e-19	postive
NCOA4	AC048341.2	-0.377808120633016	9.89986688542798e-20	negative
ALOX12	AC048341.2	0.40901882252229	3.73911936180114e-23	postive
PHKG2	AC048341.2	0.655306548494282	1.94478113552613e-67	postive
ULK1	AC048341.2	0.378898933060314	7.62212906795701e-20	postive
SAT1	AC048341.2	0.409591415037663	3.21009081791454e-23	postive
SOCS1	AC048341.2	0.428582765350983	1.71900828803084e-25	postive
TAZ	AC048341.2	0.683241538382968	2.32867325664776e-75	postive
FBXW7	AC048341.2	0.380534080107532	5.14107346479543e-20	postive
ZNF419	AC048341.2	0.511889558036304	2.4750363282541e-37	postive
TUBE1	AC048341.2	0.416429022830979	5.07473013048119e-24	postive
RPL8	AC004112.1	-0.417631546447172	3.65265403370883e-24	negative
IREB2	AC004112.1	0.646385287639857	4.40795954340176e-65	postive
CYBB	AC004112.1	0.355171311048404	1.80779956207499e-17	postive
PIK3CA	AC004112.1	0.575237296043008	8.31742163427493e-49	postive
NRAS	AC004112.1	0.435269300561902	2.51560853902905e-26	postive
KRAS	AC004112.1	0.482605007913477	8.55356973948371e-33	postive
SLC38A1	AC004112.1	0.385152028729017	1.67036733893618e-20	postive
NCOA4	AC004112.1	0.436895173574043	1.56628772468995e-26	postive
ULK2	AC004112.1	0.366124579985154	1.53200709509721e-18	postive
MAPK1	AC004112.1	0.466563880094337	1.7315473415818e-30	postive
ZEB1	AC004112.1	0.353160511764047	2.81484671512963e-17	postive
MAPK8	AC004112.1	0.576129401360393	5.49768963776017e-49	postive
MAPK9	AC004112.1	0.45344707215312	1.08544604568601e-28	postive
MAPK14	AC004112.1	0.458655609224547	2.14427609935189e-29	postive
LINC00472	AC004112.1	0.504115391488306	4.38102977696142e-36	postive
PRKAA2	AC004112.1	0.637754872628982	7.06227319850881e-63	postive
PRKAA1	AC004112.1	0.545857201520745	3.51510408417196e-43	postive
TGFBR1	AC004112.1	0.371387424214129	4.52253467509206e-19	postive
ANO6	AC004112.1	0.388905285678089	6.61055369022896e-21	postive
TLR4	AC004112.1	0.502173627562415	8.87791828518994e-36	postive
ATM	AC004112.1	0.706640768688829	1.03214640182108e-82	postive
SIRT1	AC004112.1	0.455809048281076	5.22049123175851e-29	postive
FBXW7	AC004112.1	0.385823314522566	1.41641481913791e-20	postive
BACH1	AC004112.1	0.399171123505651	4.92433157736758e-22	postive
OXSR1	AC004112.1	0.406603309933281	7.09334808409137e-23	postive
KLHL24	AC004112.1	0.413154928505214	1.23399132273306e-23	postive
TUBE1	AC004112.1	0.417642998800858	3.64121022158583e-24	postive
MAP3K5	AC004112.1	0.486908061436605	1.96084093565807e-33	postive
SP1	AC004112.1	0.493470077709476	1.99186440469179e-34	postive
GABPB1	AC004112.1	0.410832662430338	2.30387123031152e-23	postive
RB1	AC004112.1	0.545079308088378	4.86879806669319e-43	postive
HSF1	AC004112.1	-0.368894889249429	8.08263466989493e-19	negative
GCLC	AC004112.1	0.378765193554372	7.87084907512743e-20	postive
HELLS	AC004112.1	0.366416460813812	1.43261064537353e-18	postive
MTOR	AC004112.1	0.444454624456017	1.67264266819483e-27	postive
OTUB1	AC004112.1	-0.427346251224727	2.44115141957424e-25	negative
ALOX12	AC139795.2	0.451490963557678	1.98155257272597e-28	postive
MAPK3	AC139795.2	-0.359728300259634	6.54981754684982e-18	negative
LINC00472	AC139795.2	0.404726581096785	1.16237051410122e-22	postive
LPIN1	AC139795.2	0.460766770316668	1.10236656524638e-29	postive
ATM	AC139795.2	0.427939293648821	2.06357767147864e-25	postive
FBXW7	AC139795.2	0.372307581947714	3.64530340226953e-19	postive
ZNF419	AC139795.2	0.422054282659081	1.07747369671373e-24	postive
TUBE1	AC139795.2	0.352101384339162	3.54971486122918e-17	postive
SETD1B	AC139795.2	0.44038571370742	5.61475412808244e-27	postive
YWHAE	AC139795.2	-0.350089645912606	5.50167897395247e-17	negative
GABPB1	AC139795.2	0.359711284889051	6.57489491436877e-18	postive
FANCD2	AC139795.2	0.393806229780891	1.93511969011661e-21	postive
HELLS	AC139795.2	0.382681012687384	3.05514256162836e-20	postive
PHKG2	SLC25A25-AS1	0.416161270409991	5.45922713362427e-24	postive
ATG4D	SLC25A25-AS1	0.509413597145305	6.23076582521916e-37	postive
GABARAPL1	SLC25A25-AS1	0.419254364173206	2.33870975392931e-24	postive
LPIN1	SLC25A25-AS1	0.546904633323112	2.26383554056388e-43	postive
TAZ	SLC25A25-AS1	0.424460222067884	5.50381682222331e-25	postive
ZNF419	SLC25A25-AS1	0.491618060446974	3.81724901277962e-34	postive
TUBE1	SLC25A25-AS1	0.362299371556682	3.66698055544056e-18	postive
ISCU	SLC25A25-AS1	0.359675056167778	6.62860428832955e-18	postive
BRD4	SLC25A25-AS1	0.367153245293643	1.20908577776532e-18	postive
ALOX12	YEATS2-AS1	0.659668857053914	1.28158489042825e-68	postive
PHKG2	YEATS2-AS1	0.398370929812172	6.04907103732816e-22	postive
ATM	YEATS2-AS1	0.481545394829391	1.22541848901e-32	postive
YY1AP1	YEATS2-AS1	0.381495318723782	4.07440883347105e-20	postive
TAZ	YEATS2-AS1	0.516822003162229	3.84539719499595e-38	postive
FBXW7	YEATS2-AS1	0.45309756216287	1.20903245492188e-28	postive
ZNF419	YEATS2-AS1	0.552218535820172	2.37092384220848e-44	postive
VEGFA	YEATS2-AS1	0.462028812949564	7.38967402581503e-30	postive
TUBE1	YEATS2-AS1	0.529171422837536	3.17142901339766e-40	postive
SETD1B	YEATS2-AS1	0.455840413585278	5.16979359998533e-29	postive
GABPB1	YEATS2-AS1	0.402738314611802	1.9548069251085e-22	postive
HELLS	YEATS2-AS1	0.462863058366577	5.66769005440953e-30	postive
PML	YEATS2-AS1	0.355202609426558	1.79533772625096e-17	postive
BRD4	YEATS2-AS1	0.446981143407484	7.8207226905266e-28	postive
CISD1	AC008074.2	0.396547501419695	9.6464525440788e-22	postive
ULK1	AC068888.1	0.362354176557533	3.62171088649828e-18	postive
GABARAPL1	AC068888.1	0.372234649290276	3.70823539253784e-19	postive
ZNF419	AC068888.1	0.37695169788391	1.21473759647826e-19	postive
PRDX1	AC068888.1	-0.359772792988301	6.48468794666067e-18	negative
DUOX1	AL355312.2	0.379403575713131	6.75146568007595e-20	postive
ALOX12	AL355312.2	0.456053039320829	4.83872608798547e-29	postive
FBXW7	AL355312.2	0.360783891271394	5.16506494251423e-18	postive
ZNF419	AL355312.2	0.370694220510902	5.31782444172639e-19	postive
TUBE1	AL355312.2	0.384226349137549	2.09558232350761e-20	postive
TFAP2C	AL355312.2	0.402197585637718	2.25029115237632e-22	postive
GABPB1	AL355312.2	0.35803366260975	9.57257304306513e-18	postive
HELLS	AL355312.2	0.393100026559854	2.3128069812004e-21	postive
CS	Z99572.1	0.500640258345166	1.5457724598684e-35	postive
GOT1	Z99572.1	0.452453623478935	1.47426498128552e-28	postive
ATG4D	Z99572.1	0.369600570638626	6.86090378612373e-19	postive
GABARAPL1	Z99572.1	0.713895728950884	3.83654400767959e-85	postive
WIPI2	Z99572.1	0.454629141265296	7.53051629374043e-29	postive
BAP1	Z99572.1	0.489688449339985	7.48593008173556e-34	postive
LPIN1	Z99572.1	0.52435308714516	2.1107722595882e-39	postive
DDIT3	Z99572.1	0.358386694020057	8.84664484695642e-18	postive
VLDLR	Z99572.1	0.352303629422046	3.39614566943648e-17	postive
HERPUD1	Z99572.1	0.438194734909042	1.07052342875505e-26	postive
SLC3A2	Z99572.1	0.356161249482671	1.45201450456288e-17	postive
KLHL24	Z99572.1	0.425845901729931	3.72879556812979e-25	postive
SLC2A12	Z99572.1	0.49320319895013	2.18813304057703e-34	postive
GCLC	Z99572.1	0.387312380817583	9.81129915549888e-21	postive
FH	Z99572.1	0.407665285985845	5.35639359977923e-23	postive
ISCU	Z99572.1	0.519179675302856	1.56213002925301e-38	postive
ACSL3	Z99572.1	0.397001337228345	8.59092836626114e-22	postive
ALOX12	AP000442.1	0.588095511595863	1.87945012715788e-51	postive
PHKG2	AP000442.1	0.447540974434165	6.6026034806078e-28	postive
ATM	AP000442.1	0.3653058750658	1.84848842850142e-18	postive
TAZ	AP000442.1	0.523796585618099	2.62221623894296e-39	postive
ZNF419	AP000442.1	0.500791312884919	1.46377646496506e-35	postive
VEGFA	AP000442.1	0.374052341388224	2.41733337942561e-19	postive
TUBE1	AP000442.1	0.585256599624066	7.38579498774814e-51	postive
SETD1B	AP000442.1	0.405422814790773	9.681221706163e-23	postive
GABPB1	AP000442.1	0.373168773078665	2.97724422154506e-19	postive
HELLS	AP000442.1	0.365218938876256	1.88565921713309e-18	postive
BRD4	AP000442.1	0.39260501659848	2.6200131033368e-21	postive
ATG7	AC073130.2	0.417017044228563	4.32170534654436e-24	postive
ALOX12	AC073130.2	0.435926315973255	2.07790061529642e-26	postive
MAPK8	AC073130.2	0.389791967581306	5.30118621365611e-21	postive
LINC00472	AC073130.2	0.573797557058551	1.6181355887914e-48	postive
ATM	AC073130.2	0.697163443880804	1.19619355581008e-79	postive
FBXW7	AC073130.2	0.44398882608843	1.92296144334143e-27	postive
ZFP69B	AC073130.2	0.365994661382451	1.57840467740256e-18	postive
TUBE1	AC073130.2	0.437611954687634	1.26999268617881e-26	postive
GABPB1	AC073130.2	0.512216550628589	2.18968542583219e-37	postive
HELLS	AC073130.2	0.561826548731194	3.61237612478705e-46	postive
HRAS	AC107294.2	0.38255302618217	3.15175511544923e-20	postive
EGLN2	AC107294.2	0.435877754478473	2.10749743537596e-26	postive
ALOX12	ZEB1-AS1	0.42853501860558	1.74249366266939e-25	postive
MAPK8	ZEB1-AS1	0.406820125562628	6.69858913136762e-23	postive
HMGB1	ZEB1-AS1	0.383461911670138	2.52583506474032e-20	postive
TUBE1	ZEB1-AS1	0.438856358169192	8.8140937923049e-27	postive
GABPB1	ZEB1-AS1	0.434314048586097	3.31911380770581e-26	postive
HELLS	ZEB1-AS1	0.372466442918452	3.51184503363518e-19	postive
VDAC2	U62317.1	-0.37551701115425	1.70899247161167e-19	negative
NCOA4	U62317.1	-0.431682161584296	7.09109717277325e-26	negative
ALOX12	U62317.1	0.386467601847207	1.20863146307445e-20	postive
PHKG2	U62317.1	0.65784257117543	4.02369992618494e-68	postive
SAT1	U62317.1	0.369712647704475	6.68438759132313e-19	postive
TAZ	U62317.1	0.7127791374025	9.17965928462626e-85	postive
MTDH	U62317.1	-0.350950100123986	4.56317551295486e-17	negative
TUBE1	U62317.1	0.355578149141604	1.65224557180904e-17	postive
DRD4	U62317.1	0.427331668930534	2.45124799055637e-25	postive
PML	U62317.1	0.400882296219443	3.1657609478136e-22	postive
LAMP2	U62317.1	-0.38546959521853	1.54507816308629e-20	negative
IREB2	AC024270.3	0.467516429917965	1.27310801281779e-30	postive
PIK3CA	AC024270.3	0.441722300888941	3.77879075628874e-27	postive
ATG7	AC024270.3	0.420280191783782	1.76210264303026e-24	postive
ALOX12	AC024270.3	0.464888110088588	2.9675530341039e-30	postive
MAPK8	AC024270.3	0.443189507076847	2.44167329235164e-27	postive
LINC00472	AC024270.3	0.764622236431288	1.57668883931584e-104	postive
PRKAA2	AC024270.3	0.361092206472231	4.81808391931345e-18	postive
PRKAA1	AC024270.3	0.371795817614621	4.1101255373959e-19	postive
ATM	AC024270.3	0.720706526703732	1.70941948056882e-87	postive
FBXW7	AC024270.3	0.471048886644381	4.03508527830313e-31	postive
ZNF419	AC024270.3	0.407671778375494	5.34718756378469e-23	postive
KLHL24	AC024270.3	0.483656719150097	5.97907764842244e-33	postive
TUBE1	AC024270.3	0.456137985476541	4.71240489373676e-29	postive
MAP3K5	AC024270.3	0.369112293522927	7.68502531555459e-19	postive
GABPB1	AC024270.3	0.575950992811352	5.97287678896477e-49	postive
HELLS	AC024270.3	0.445360021009128	1.27469741128266e-27	postive
MTOR	AC024270.3	0.358798030880031	8.06896611387316e-18	postive
ALOX12	AP001767.2	0.543975845409505	7.71766936808643e-43	postive
PHKG2	AP001767.2	0.471395373246744	3.60240326451989e-31	postive
ATM	AP001767.2	0.35395896679054	2.36188286384966e-17	postive
TAZ	AP001767.2	0.548804516839439	1.01509253072544e-43	postive
ZNF419	AP001767.2	0.393028516836511	2.35488474726505e-21	postive
TUBE1	AP001767.2	0.488097434242881	1.30022611295077e-33	postive
DRD4	AP001767.2	0.351581886434606	3.97618536978998e-17	postive
ALOX12	CYP4A22-AS1	0.412404526442667	1.51063858050217e-23	postive
SLC7A5	LINC00511	0.554242803417037	9.93065393400925e-45	postive
SLC2A1	LINC00511	0.512985821528156	1.64058254979075e-37	postive
MUC1	LINC00511	0.561110136823187	4.9583618581717e-46	postive
CD44	LINC00511	0.388112604316019	8.04809903931364e-21	postive
SCP2	LINC02027	0.459241113840145	1.78379343540791e-29	postive
NRAS	LINC02027	0.383411726639202	2.55694699509918e-20	postive
NCOA4	LINC02027	0.361676987028918	4.22183398971727e-18	postive
SNX4	LINC02027	0.537124396332548	1.29790769711612e-41	postive
MAPK1	LINC02027	0.442294843644132	3.18750071973216e-27	postive
DPP4	LINC02027	0.357124410543277	1.17231666739653e-17	postive
MAPK9	LINC02027	0.355267946083815	1.7695948954729e-17	postive
PRKAA2	LINC02027	0.476378139705693	6.94903213968683e-32	postive
MIOX	LINC02027	0.355250327678178	1.77650061416435e-17	postive
HSD17B11	LINC02027	0.357607764060085	1.05266757740824e-17	postive
CISD2	LINC02027	0.471776329435583	3.17955488247653e-31	postive
DUOX1	AC011377.1	0.392435617134042	2.7341236580405e-21	postive
ALOX12	AC011377.1	0.529589936850444	2.68613709393209e-40	postive
ATM	AC011377.1	0.507586978363992	1.22530932025808e-36	postive
FBXW7	AC011377.1	0.401293772703993	2.84559996003041e-22	postive
TUBE1	AC011377.1	0.422415622018516	9.74407664912565e-25	postive
GABPB1	AC011377.1	0.378320954507194	8.75582330678328e-20	postive
FANCD2	AC011377.1	0.362370290578672	3.60850547005183e-18	postive
HELLS	AC011377.1	0.536162420387952	1.91912588698776e-41	postive
ZEB1	AC115522.1	0.378870814253959	7.67377106436441e-20	postive
EPAS1	AC115522.1	0.357731147249619	1.02410348850355e-17	postive
ALOX12	BDNF-AS	0.363240003630823	2.96190633802034e-18	postive
MAPK8	BDNF-AS	0.402630421422366	2.01053311639727e-22	postive
ATM	BDNF-AS	0.35118254601778	4.33791577056777e-17	postive
TUBE1	BDNF-AS	0.464641327671247	3.21176697397744e-30	postive
NCOA4	AC017104.1	-0.439352245708029	7.61700192033747e-27	negative
ALOX12	AC017104.1	0.353915393860277	2.38463599806306e-17	postive
PHKG2	AC017104.1	0.531094714015131	1.47557337332566e-40	postive
TAZ	AC017104.1	0.628197777274039	1.62018969200275e-60	postive
DRD4	AC017104.1	0.388968348032773	6.50772788459214e-21	postive
ALOX12	AC006272.1	0.512585772844065	1.90652283975302e-37	postive
PHKG2	AC006272.1	0.394414728147364	1.65897266496923e-21	postive
ATM	AC006272.1	0.465371994287263	2.54081719459933e-30	postive
TAZ	AC006272.1	0.442070405644078	3.40750884563153e-27	postive
FBXW7	AC006272.1	0.440452685695475	5.50467459351692e-27	postive
ZNF419	AC006272.1	0.387978565237922	8.31994633087364e-21	postive
TUBE1	AC006272.1	0.452403027296878	1.49739322069646e-28	postive
GABPB1	AC006272.1	0.357122974811948	1.17269127912221e-17	postive
HELLS	AC006272.1	0.385428160241399	1.56088421360647e-20	postive
DUOX1	AC114488.1	0.354479291156217	2.1061405455183e-17	postive
ALOX12	AC114488.1	0.451743596173687	1.83375393034911e-28	postive
TFAP2C	AC114488.1	0.461513942488693	8.70115162173417e-30	postive
HBA1	AC114488.1	0.423417652441051	7.36841010304619e-25	postive
PGD	AC026979.3	-0.354107639424546	2.28584429723163e-17	negative
ALOX12	AC026979.3	0.38921406023688	6.12191532754886e-21	postive
LINC00472	AC026979.3	0.398566525648958	5.75271565927575e-22	postive
ATM	AC026979.3	0.444295479959792	1.75431321124324e-27	postive
SRXN1	AC026979.3	-0.354624060512885	2.03996743457348e-17	negative
TUBE1	AC026979.3	0.525352865509326	1.42797074730749e-39	postive
GABPB1	AC026979.3	0.366655803309811	1.35586725475617e-18	postive
DUOX1	AC011498.1	0.39360425592368	2.03644317108623e-21	postive
ALOX12B	AC011498.1	0.365424305668313	1.79901033544833e-18	postive
TFAP2C	AC011498.1	0.581396516705954	4.64756209592123e-50	postive
HBA1	AC011498.1	0.521298252820191	6.91105882666592e-39	postive
ATG7	AC007991.2	0.366266154856572	1.48297531437762e-18	postive
ALOX12	AC007991.2	0.459141705180048	1.84046368562979e-29	postive
LINC00472	AC007991.2	0.409452136665185	3.33153480477558e-23	postive
ATM	AC007991.2	0.671196597162889	7.74847729781317e-72	postive
FBXW7	AC007991.2	0.466588748380307	1.71772092973669e-30	postive
TUBE1	AC007991.2	0.449140267840697	4.06350846296931e-28	postive
GABPB1	AC007991.2	0.468519004587781	9.20083428350697e-31	postive
HELLS	AC007991.2	0.491735747921909	3.66311702601097e-34	postive
IREB2	PPP3CB-AS1	0.39080953749377	4.1114763349077e-21	postive
ALOX12	PPP3CB-AS1	0.62080460756934	9.54844109554228e-59	postive
MAPK8	PPP3CB-AS1	0.494595513916103	1.33890554785941e-34	postive
LINC00472	PPP3CB-AS1	0.3719800794572	3.93640130078341e-19	postive
ATM	PPP3CB-AS1	0.646552316190485	3.9889948297721e-65	postive
YY1AP1	PPP3CB-AS1	0.354760654214857	1.97940898618474e-17	postive
FBXW7	PPP3CB-AS1	0.491206215037402	4.40895318669315e-34	postive
ZNF419	PPP3CB-AS1	0.470584147604729	4.69717598391442e-31	postive
TUBE1	PPP3CB-AS1	0.596688239214555	2.74624854973103e-53	postive
GABPB1	PPP3CB-AS1	0.55444116272223	9.11599171733892e-45	postive
HELLS	PPP3CB-AS1	0.512327818795589	2.10022524343076e-37	postive
ALOX12	AC009974.1	0.465476161491532	2.45722275480957e-30	postive
TAZ	AC009974.1	0.475090838775258	1.06582544970919e-31	postive
VEGFA	AC009974.1	0.358294063724137	9.03169905416485e-18	postive
TUBE1	AC009974.1	0.511179636051405	3.22762921216993e-37	postive
DUOX1	HMGA1P4	0.411855128957981	1.75120544652618e-23	postive
TFAP2C	HMGA1P4	0.570317310611988	7.97627274345526e-48	postive
HBA1	HMGA1P4	0.512665099411694	1.85059558390939e-37	postive
FANCD2	HMGA1P4	0.44876975048728	4.54821627098769e-28	postive
HELLS	HMGA1P4	0.358741788851025	8.17118687528707e-18	postive
ALOX12	AC005740.4	0.487766301269286	1.4580219599439e-33	postive
ZEB1	AC005740.4	0.549632597084668	7.14462988080729e-44	postive
MAPK8	AC005740.4	0.402884405255712	1.88177464908764e-22	postive
LINC00472	AC005740.4	0.376370810099704	1.39508013093978e-19	postive
ATM	AC005740.4	0.424639476681423	5.2339975028833e-25	postive
YY1AP1	AC005740.4	0.352942722930893	2.95257365750394e-17	postive
FBXW7	AC005740.4	0.461861406765314	7.793056810299e-30	postive
ZNF419	AC005740.4	0.483272842409831	6.81489795926242e-33	postive
VEGFA	AC005740.4	0.516817189051834	3.85244913647245e-38	postive
TUBE1	AC005740.4	0.504231858081013	4.19870752647748e-36	postive
SETD1B	AC005740.4	0.441724669830478	3.77613363996368e-27	postive
GABPB1	AC005740.4	0.491471082223938	4.01879090016051e-34	postive
PRDX1	AC005740.4	-0.402611180256541	2.02063450826167e-22	negative
BRD4	AC005740.4	0.366463571470434	1.41717430420804e-18	postive
ALOX12	AL358472.2	0.526024765121534	1.09733692642237e-39	postive
PHKG2	AL358472.2	0.361154139096277	4.75120431328176e-18	postive
YY1AP1	AL358472.2	0.403567182372126	1.57461442728223e-22	postive
TAZ	AL358472.2	0.564287879993204	1.20969048576775e-46	postive
ZNF419	AL358472.2	0.603374284372483	9.37357544125389e-55	postive
VEGFA	AL358472.2	0.452087238196114	1.65007564141008e-28	postive
TUBE1	AL358472.2	0.532701702432234	7.75666134636994e-41	postive
SETD1B	AL358472.2	0.359435141886112	6.99533957418411e-18	postive
GABPB1	AL358472.2	0.439059902813844	8.30174578454794e-27	postive
ALOX12	AL161669.1	0.547830263358854	1.53253798467402e-43	postive
VEGFA	AL161669.1	0.386715651557872	1.1369153519967e-20	postive
SETD1B	AL161669.1	0.387746709483072	8.81171652681758e-21	postive
IREB2	SEMA6A-AS1	0.374897598787117	1.97934377730976e-19	postive
ALOX12	SEMA6A-AS1	0.558951279330473	1.28174635281146e-45	postive
MAPK8	SEMA6A-AS1	0.450401124882867	2.76636645228674e-28	postive
LINC00472	SEMA6A-AS1	0.559370522921316	1.066447047864e-45	postive
PRKAA2	SEMA6A-AS1	0.368487298309268	8.88343061349783e-19	postive
ATM	SEMA6A-AS1	0.742482294417759	1.66274030876912e-95	postive
FBXW7	SEMA6A-AS1	0.467362156654427	1.33821648259068e-30	postive
ZNF419	SEMA6A-AS1	0.372479860890313	3.50079566975575e-19	postive
TUBE1	SEMA6A-AS1	0.576714246791224	4.1879516123509e-49	postive
GABPB1	SEMA6A-AS1	0.534416026986489	3.89113954081849e-41	postive
HELLS	SEMA6A-AS1	0.527577251300211	5.95764783238504e-40	postive
ALOX12	MIR3142HG	0.486875373938499	1.98306109445592e-33	postive
ATM	MIR3142HG	0.406091685386187	8.11821326285044e-23	postive
TUBE1	MIR3142HG	0.412730649266986	1.38359544245849e-23	postive
IREB2	SNHG14	0.563678258457237	1.58753284540956e-46	postive
EMC2	SNHG14	0.419066754271251	2.46272319449651e-24	postive
PIK3CA	SNHG14	0.48443895340455	4.57738403330314e-33	postive
KRAS	SNHG14	0.417314290155579	3.98418957972766e-24	postive
ALOX12	SNHG14	0.400774398035624	3.25543790682048e-22	postive
MAPK8	SNHG14	0.527571650984677	5.97082293642822e-40	postive
LINC00472	SNHG14	0.77580405368214	1.78891137367125e-109	postive
PRKAA2	SNHG14	0.433851246219555	3.79495049981735e-26	postive
PRKAA1	SNHG14	0.503731012700814	5.04024766060045e-36	postive
LPIN1	SNHG14	0.377003523801129	1.19981163998371e-19	postive
ATM	SNHG14	0.643569772411351	2.35125959977229e-64	postive
FBXW7	SNHG14	0.399042823781851	5.08965426760915e-22	postive
OXSR1	SNHG14	0.358519426769583	8.58796319993273e-18	postive
ZNF419	SNHG14	0.448558288547369	4.85003904341176e-28	postive
KLHL24	SNHG14	0.533740444407627	5.10913825805884e-41	postive
TUBE1	SNHG14	0.536884409886366	1.43110113087676e-41	postive
GABPB1	SNHG14	0.566065762102076	5.45754124307063e-47	postive
HELLS	SNHG14	0.35953649132317	6.83804151510584e-18	postive
DUOX1	AL359697.1	0.428075071200694	1.98560585746597e-25	postive
ALOX12	AL359697.1	0.393538797313032	2.07039112113684e-21	postive
LINC00472	AL359697.1	0.379909377615956	5.9773199770421e-20	postive
TFAP2C	AL359697.1	0.470000517878825	5.68274252869236e-31	postive
HBA1	AL359697.1	0.436321496944662	1.85184031445759e-26	postive
GABPB1	AL359697.1	0.358280080888103	9.05996253302463e-18	postive
HELLS	AL359697.1	0.464554035522184	3.30282886744048e-30	postive
IREB2	AC012557.1	0.448233084164829	5.3532863623463e-28	postive
PIK3CA	AC012557.1	0.465260793810563	2.63316319293586e-30	postive
KRAS	AC012557.1	0.392141676375815	2.94387446464805e-21	postive
ATG7	AC012557.1	0.43647824424293	1.76906807111448e-26	postive
ALOX12	AC012557.1	0.385883428199459	1.39562481803681e-20	postive
MAPK8	AC012557.1	0.430012468776768	1.14387414952605e-25	postive
LINC00472	AC012557.1	0.861062313599868	7.57579219013128e-160	postive
PRKAA2	AC012557.1	0.352166569094801	3.49948714559522e-17	postive
PRKAA1	AC012557.1	0.367279211889803	1.1744720228498e-18	postive
TGFBR1	AC012557.1	0.400918314656846	3.13637131368606e-22	postive
LPIN1	AC012557.1	0.384525550923462	1.94761819211762e-20	postive
ATM	AC012557.1	0.673048908089147	2.2826282619613e-72	postive
FBXW7	AC012557.1	0.446197855052493	9.90604049366018e-28	postive
ZNF419	AC012557.1	0.370704116680814	5.30555530708917e-19	postive
KLHL24	AC012557.1	0.508804218438719	7.81127082315547e-37	postive
TUBE1	AC012557.1	0.439970069304151	6.34827949339804e-27	postive
GABPB1	AC012557.1	0.586626597891218	3.82208932536441e-51	postive
HELLS	AC012557.1	0.484496700329322	4.4878750959929e-33	postive
ALOX12	HOXA-AS2	0.407904106848304	5.02783631028897e-23	postive
PHKG2	HOXA-AS2	0.431145395639051	8.27177660950253e-26	postive
TAZ	HOXA-AS2	0.501475481972471	1.14318056379401e-35	postive
SETD1B	HOXA-AS2	0.352229817335183	3.45142012685514e-17	postive
NOX1	CHASERR	0.373065251655318	3.05068192510734e-19	postive
LINC00472	CHASERR	0.452270177057461	1.55984342999719e-28	postive
HMGB1	CHASERR	0.363766039756211	2.62769698667746e-18	postive
ATM	CHASERR	0.3769569270919	1.2132233132185e-19	postive
FBXW7	CHASERR	0.352280764078642	3.41317471209294e-17	postive
ZNF419	CHASERR	0.434602420272803	3.05296908669446e-26	postive
TUBE1	CHASERR	0.507606023720789	1.21672537017554e-36	postive
GABPB1	CHASERR	0.537443116473764	1.13984410702368e-41	postive
HSPA5	CHASERR	-0.355803740587729	1.57174768801161e-17	negative
RPL8	AP007216.2	0.367698030330137	1.06625654604423e-18	postive
HRAS	AP007216.2	0.57423727147566	1.32097405880113e-48	postive
MAP1LC3A	AP007216.2	0.380503764774892	5.17885004729599e-20	postive
EGLN2	AP007216.2	0.646640436673989	3.78415835333091e-65	postive
BLOC1S5-TXNDC5	AP007216.2	0.383189007008861	2.69964186684999e-20	postive
HBA1	AP007216.2	0.532057737730608	1.00408954588059e-40	postive
HIC1	AP007216.2	0.427560695753954	2.29733320065852e-25	postive
RPL8	AC005034.5	-0.39338237005343	2.1537945619539e-21	negative
IREB2	AC005034.5	0.664941509828897	4.50268305188158e-70	postive
EMC2	AC005034.5	0.390945199044473	3.97423545781846e-21	postive
PIK3CA	AC005034.5	0.642380667476655	4.74325023898711e-64	postive
NRAS	AC005034.5	0.45601685189591	4.89355171717653e-29	postive
KRAS	AC005034.5	0.608216701235101	7.72104876451678e-56	postive
HRAS	AC005034.5	-0.380382610539415	5.33257394047819e-20	negative
SLC38A1	AC005034.5	0.418231856400588	3.09815618314575e-24	postive
NCOA4	AC005034.5	0.36811772518976	9.67678582474535e-19	postive
ULK2	AC005034.5	0.37201258812315	3.90651154013058e-19	postive
MAPK1	AC005034.5	0.494855079558487	1.2214395828538e-34	postive
ZEB1	AC005034.5	0.447445881253962	6.79539901968947e-28	postive
MAPK8	AC005034.5	0.60145413932118	2.49291384792534e-54	postive
MAPK9	AC005034.5	0.525405058820688	1.39908295286029e-39	postive
MAPK14	AC005034.5	0.44819574896058	5.41426897731628e-28	postive
LINC00472	AC005034.5	0.587378859123353	2.65843532380912e-51	postive
PRKAA2	AC005034.5	0.632855270885104	1.17359526143102e-61	postive
PRKAA1	AC005034.5	0.631435353816671	2.62510379916095e-61	postive
TGFBR1	AC005034.5	0.435852380727419	2.12312737384958e-26	postive
ANO6	AC005034.5	0.406306202867265	7.67182584512859e-23	postive
TLR4	AC005034.5	0.474408998790549	1.3358533228641e-31	postive
ATM	AC005034.5	0.612193918186989	9.61814568543274e-57	postive
MTDH	AC005034.5	0.415060632193924	7.36570707278525e-24	postive
SIRT1	AC005034.5	0.527504685100485	6.13062043703476e-40	postive
BACH1	AC005034.5	0.472285388800286	2.69029200609097e-31	postive
OXSR1	AC005034.5	0.433932581960559	3.70669625256745e-26	postive
KLHL24	AC005034.5	0.495174261619261	1.0909079124754e-34	postive
ZFP69B	AC005034.5	0.356427385847155	1.3687551396647e-17	postive
GPX4	AC005034.5	-0.409226308211512	3.53815550517993e-23	negative
HSPB1	AC005034.5	-0.361070541696377	4.84169730649799e-18	negative
MAP3K5	AC005034.5	0.476816925943658	6.00379095815935e-32	postive
EIF2AK4	AC005034.5	0.353527876809666	2.59671366199027e-17	postive
SP1	AC005034.5	0.527058662175591	7.30863199223749e-40	postive
GABPB1	AC005034.5	0.469422114751285	6.86090361937523e-31	postive
RB1	AC005034.5	0.576896190743943	3.84758342170086e-49	postive
HSF1	AC005034.5	-0.359204397945718	7.36686819771663e-18	negative
GCLC	AC005034.5	0.363943084111503	2.52379280781494e-18	postive
MTOR	AC005034.5	0.364866325763406	2.04411938156563e-18	postive
ACSL3	AC005034.5	0.373354961929568	2.84952012336425e-19	postive
OTUB1	AC005034.5	-0.498644868026542	3.16755543736244e-35	negative
DUOX1	AC007216.2	0.422979106140387	8.32800629126359e-25	postive
ALOX12	AC007216.2	0.401197743553903	2.91733286199563e-22	postive
LINC00472	AC007216.2	0.519647118400778	1.30552965423709e-38	postive
LPIN1	AC007216.2	0.354890323531622	1.92355860322178e-17	postive
FBXW7	AC007216.2	0.373232994305597	2.93256425103282e-19	postive
TFAP2C	AC007216.2	0.471617064129654	3.34999941925239e-31	postive
HBA1	AC007216.2	0.42768275975945	2.21924405339543e-25	postive
GABPB1	AC007216.2	0.381491695561769	4.07798749007688e-20	postive
FANCD2	AC007216.2	0.381170819225039	4.40752207991852e-20	postive
HELLS	AC007216.2	0.433476551636012	4.22909503523029e-26	postive
ALOX12	AC068987.2	0.636543207691868	1.42183493510409e-62	postive
MAPK8	AC068987.2	0.387596974128385	9.14442783179602e-21	postive
LINC00472	AC068987.2	0.39149664711673	3.46138313631894e-21	postive
ATM	AC068987.2	0.623537555044908	2.14305768378839e-59	postive
FBXW7	AC068987.2	0.412291541287718	1.55728593048055e-23	postive
ZNF419	AC068987.2	0.391102462011578	3.82078942186183e-21	postive
TUBE1	AC068987.2	0.51513712817992	7.28876135042777e-38	postive
SETD1B	AC068987.2	0.380795577844005	4.8262924449447e-20	postive
GABPB1	AC068987.2	0.426410608950585	3.18003584096113e-25	postive
HELLS	AC068987.2	0.494058929723903	1.6183741350133e-34	postive
ALOX12	AC008735.4	0.611633715314044	1.29206133881642e-56	postive
LINC00472	AC008735.4	0.408243354290851	4.59506057334974e-23	postive
ATM	AC008735.4	0.481288017521795	1.33698771099811e-32	postive
TAZ	AC008735.4	0.492583828437277	2.72054585309992e-34	postive
FBXW7	AC008735.4	0.43955885220569	7.16705805466042e-27	postive
ZNF419	AC008735.4	0.61817964688449	3.95532985071855e-58	postive
VEGFA	AC008735.4	0.390651450205119	4.27730948520534e-21	postive
TUBE1	AC008735.4	0.557289987961372	2.64942178770702e-45	postive
SETD1B	AC008735.4	0.561491582560325	4.18933847762264e-46	postive
GABPB1	AC008735.4	0.463584470001116	4.50312841402617e-30	postive
PRDX1	AC008735.4	-0.350798710028394	4.71603160270518e-17	negative
HELLS	AC008735.4	0.422370120281723	9.86829783362471e-25	postive
BRD4	AC008735.4	0.459535609328615	1.6258482397488e-29	postive
CS	PPIC-AS1	0.383599942538662	2.44217558584895e-20	postive
SLC38A1	PPIC-AS1	0.364844392140382	2.05439812123583e-18	postive
MAPK9	PPIC-AS1	0.379908364037471	5.9787801938918e-20	postive
LPIN1	PPIC-AS1	0.440797127249713	4.97136554241109e-27	postive
KLHL24	PPIC-AS1	0.391960388699529	3.08106992723142e-21	postive
MTOR	PPIC-AS1	0.429308311998631	1.39833193241032e-25	postive
ACSL3	PPIC-AS1	0.440618613338957	5.24105327868507e-27	postive
SIRT1	AC026780.2	0.397553683684637	7.45904694807858e-22	postive
ALOX12	AL132780.2	0.500399262061609	1.68611083067846e-35	postive
VEGFA	AL132780.2	0.468986745186199	7.90437611855225e-31	postive
ALOX12	AC004908.3	0.363325772703162	2.90469166117377e-18	postive
LINC00472	AC004908.3	0.529461409581813	2.82676244631149e-40	postive
ATM	AC004908.3	0.390564459953993	4.37135810024039e-21	postive
TAZ	AC004908.3	0.410833906362756	2.30310388600331e-23	postive
FBXW7	AC004908.3	0.370696812232252	5.31460856279098e-19	postive
ZNF419	AC004908.3	0.419563732590082	2.14754932569398e-24	postive
TUBE1	AC004908.3	0.502460711334486	7.99991356178263e-36	postive
GABPB1	AC004908.3	0.416419389670906	5.08808783901296e-24	postive
HELLS	AC004908.3	0.44702384312453	7.72046123204394e-28	postive
DUOX1	AC008569.2	0.353471823957985	2.62888769697762e-17	postive
ALOX12	AC008569.2	0.615400073045985	1.75572750832252e-57	postive
LINC00472	AC008569.2	0.559805424588169	8.80995202321801e-46	postive
ATM	AC008569.2	0.601397525057481	2.56559797143961e-54	postive
FBXW7	AC008569.2	0.520051702478061	1.11747587360746e-38	postive
ZNF419	AC008569.2	0.481355274321953	1.30689753555746e-32	postive
TUBE1	AC008569.2	0.508726418038365	8.03974510302894e-37	postive
GABPB1	AC008569.2	0.519290229675512	1.49725880645638e-38	postive
HELLS	AC008569.2	0.514120431824636	1.07024478299094e-37	postive
G6PD	AC079922.2	0.392059229418889	3.00550524318866e-21	postive
HRAS	AC079922.2	0.371857980193886	4.05068994982616e-19	postive
CARS1	AC079922.2	0.403704465748155	1.5191176238099e-22	postive
NCOA4	AC079922.2	-0.353263636307505	2.75185638847672e-17	negative
PHKG2	AC079922.2	0.513268901221941	1.47495350450602e-37	postive
MAPK1	AC079922.2	-0.375680651268114	1.64386883760097e-19	negative
CDKN2A	AC079922.2	0.399184740514754	4.90709932701699e-22	postive
EGLN2	AC079922.2	0.479218596093673	2.68680516366214e-32	postive
TAZ	AC079922.2	0.565780538505759	6.20290156811007e-47	postive
ASNS	AC079922.2	0.42364829383085	6.90844975547631e-25	postive
PSAT1	AC079922.2	0.362097023118793	3.83900010363595e-18	postive
SLC2A6	AC079922.2	0.487697252011627	1.49324234219751e-33	postive
STMN1	AC079922.2	0.388821465127425	6.74971048157348e-21	postive
RRM2	AC079922.2	0.408624273118137	4.15285097649396e-23	postive
AURKA	AC079922.2	0.437812531695833	1.1975071052264e-26	postive
FANCD2	AC079922.2	0.588498671650307	1.54577643696196e-51	postive
HELLS	AC079922.2	0.397667659180915	7.24449542829215e-22	postive
BRD4	AC079922.2	0.381593743459975	3.97836867898282e-20	postive
VDAC2	LINC02604	-0.36114209441783	4.76413909961526e-18	negative
SCP2	LINC02604	-0.365783501354165	1.65678464666884e-18	negative
NRAS	LINC02604	-0.390726792993651	4.19746819704301e-21	negative
NCOA4	LINC02604	-0.467838011452924	1.14730086554818e-30	negative
ALOX12	LINC02604	0.467840262636829	1.146465052504e-30	postive
PHKG2	LINC02604	0.678531460739181	5.81419231199816e-74	postive
MAPK1	LINC02604	-0.387216210013801	1.00473166212721e-20	negative
TAZ	LINC02604	0.767639622096063	7.77618094734756e-106	postive
MTDH	LINC02604	-0.371340651315459	4.57229412951062e-19	negative
ZNF419	LINC02604	0.393885461448267	1.89674449657807e-21	postive
TUBE1	LINC02604	0.431280599257368	7.95724284572096e-26	postive
EIF2S1	LINC02604	-0.36903983631351	7.81535309538996e-19	negative
DRD4	LINC02604	0.470997689913365	4.10323736288781e-31	postive
BRD4	LINC02604	0.350387306515161	5.15731794511594e-17	postive
LAMP2	LINC02604	-0.362429441909858	3.56043615270342e-18	negative
CHMP5	LINC02604	-0.398330978683291	6.1114300895238e-22	negative
CARS1	LINC00460	0.385340073359899	1.59501803890074e-20	postive
BID	LINC00460	0.378593583315162	8.20174530607314e-20	postive
CDKN2A	LINC00460	0.528958310011015	3.45099435812005e-40	postive
PANX1	LINC00460	0.424886810426031	4.88304315474313e-25	postive
STMN1	LINC00460	0.520268565485117	1.02800143780507e-38	postive
RRM2	LINC00460	0.572292088006449	3.23378972527793e-48	postive
AURKA	LINC00460	0.542306355672557	1.54442863760713e-42	postive
FANCD2	LINC00460	0.441582755619629	3.93861706951288e-27	postive
CD44	LINC00460	0.3661457131286	1.5245879396445e-18	postive
ZEB1	LINC00702	0.431297693801727	7.91832603243177e-26	postive
PEBP1	LINC00702	-0.354586779784498	2.05681000690932e-17	negative
IL33	LINC00702	0.513487557580087	1.3584622384582e-37	postive
HIC1	LINC00702	0.397931796859989	6.7704030813482e-22	postive
BACH1	LINC02015	0.358774673365233	8.11126504164616e-18	postive
ZEB1	AC114757.1	0.436691166551777	1.66246269424206e-26	postive
MAPK8	AC114757.1	0.413277263390585	1.19390422179752e-23	postive
LINC00472	AC114757.1	0.44199410859777	3.48566799638431e-27	postive
ATM	AC114757.1	0.492204823359999	3.1076890441552e-34	postive
FBXW7	AC114757.1	0.400497018734822	3.49764370961334e-22	postive
TUBE1	AC114757.1	0.400216781336985	3.7603914446856e-22	postive
GABPB1	AC114757.1	0.513956443126482	1.13851650373599e-37	postive
ALOX12	AC026412.3	0.396515440230445	9.72568222216023e-22	postive
ATM	AC026412.3	0.433350703260577	4.38565044742501e-26	postive
TAZ	AC026412.3	0.409835584300564	3.00764572061092e-23	postive
FBXW7	AC026412.3	0.370234223807692	5.9200380188759e-19	postive
ZNF419	AC026412.3	0.350104025470297	5.48453541731424e-17	postive
TUBE1	AC026412.3	0.394791842919519	1.50774502922799e-21	postive
ATM	AC040970.1	0.372685794296235	3.33544928041676e-19	postive
SCP2	AL049840.5	-0.399075001500819	5.04768368758368e-22	negative
LPCAT3	AL049840.5	-0.392519806022852	2.67681268012417e-21	negative
NCOA4	AL049840.5	-0.354973000467937	1.88876102474029e-17	negative
ALOX12	AL049840.5	0.459168886011727	1.82479400707724e-29	postive
EGLN2	AL049840.5	0.517085746222135	3.47799182438061e-38	postive
TAZ	AL049840.5	0.523377702251615	3.08659063849082e-39	postive
FBXW7	AL049840.5	0.512630655429655	1.8746768708732e-37	postive
ZNF419	AL049840.5	0.595225311652296	5.6900005794451e-53	postive
VEGFA	AL049840.5	0.439576853338005	7.12912343878548e-27	postive
TUBE1	AL049840.5	0.455359325807716	6.00386329647398e-29	postive
SETD1B	AL049840.5	0.41890169979557	2.57718405443588e-24	postive
HIC1	AL049840.5	0.38243464984521	3.24379117431265e-20	postive
GABPB1	AL049840.5	0.520548402252794	9.22966279655404e-39	postive
SQSTM1	AL049840.5	-0.361862926151074	4.04793710922673e-18	negative
BRD4	AL049840.5	0.488493258566669	1.13366293671946e-33	postive
PHKG2	AC007114.1	0.380682373005577	4.96016115642143e-20	postive
WIPI1	AC007114.1	0.454571419770569	7.66642197095522e-29	postive
PEBP1	AC007114.1	0.38326697776537	2.64881521900813e-20	postive
GPX4	AC007114.1	0.359623020736525	6.70650357935437e-18	postive
CHMP6	AC007114.1	0.423753068026782	6.70898640232354e-25	postive
CAV1	AC007114.1	-0.369071662240147	7.75784230813001e-19	negative
IREB2	L3MBTL4-AS1	0.386985335583419	1.06370125959835e-20	postive
CYBB	L3MBTL4-AS1	0.393099881925373	2.31289133395169e-21	postive
PIK3CA	L3MBTL4-AS1	0.401904978450328	2.42814254517675e-22	postive
ATG7	L3MBTL4-AS1	0.511194500849521	3.20975695515779e-37	postive
LINC00472	L3MBTL4-AS1	0.75867440988169	5.21676973701631e-102	postive
TGFBR1	L3MBTL4-AS1	0.46403986578495	3.89344802118549e-30	postive
TLR4	L3MBTL4-AS1	0.37741909413216	1.08648365315209e-19	postive
ATM	L3MBTL4-AS1	0.54046329873894	3.30686589597524e-42	postive
FBXW7	L3MBTL4-AS1	0.396725960980853	9.21694231032059e-22	postive
BACH1	L3MBTL4-AS1	0.382594015036204	3.12049072249174e-20	postive
KLHL24	L3MBTL4-AS1	0.458029363593161	2.60980467495874e-29	postive
MAP3K5	L3MBTL4-AS1	0.371178284305339	4.74925054966545e-19	postive
GABPB1	L3MBTL4-AS1	0.446269144271197	9.6954589096151e-28	postive
HELLS	L3MBTL4-AS1	0.38214607494513	3.47940301248743e-20	postive
IREB2	AC092279.1	0.470510434128351	4.81164359900814e-31	postive
PIK3CA	AC092279.1	0.437094431904121	1.47766723071703e-26	postive
ATG7	AC092279.1	0.444174330466362	1.81911769037379e-27	postive
ALOX12	AC092279.1	0.450058665496642	3.07139016210909e-28	postive
MAPK8	AC092279.1	0.443093732505556	2.51244462350977e-27	postive
LINC00472	AC092279.1	0.772920890768292	3.5870728909831e-108	postive
TGFBR1	AC092279.1	0.350823632630625	4.69052581739907e-17	postive
LPIN1	AC092279.1	0.426978055710865	2.70912174321679e-25	postive
ATM	AC092279.1	0.650486378358982	3.72683756702779e-66	postive
FBXW7	AC092279.1	0.451116027349524	2.22287904264002e-28	postive
ZNF419	AC092279.1	0.424590967375995	5.30569757566977e-25	postive
KLHL24	AC092279.1	0.471441070808825	3.54887946854018e-31	postive
TUBE1	AC092279.1	0.460043617583054	1.38525909018042e-29	postive
GABPB1	AC092279.1	0.567945914863983	2.33962462928993e-47	postive
HELLS	AC092279.1	0.52203294128961	5.20163287161484e-39	postive
MTOR	AC092279.1	0.356834759322043	1.25032788900419e-17	postive
CYBB	AL133371.2	0.607341050797297	1.21652137577678e-55	postive
ATG7	AL133371.2	0.477861853743595	4.23485726216853e-32	postive
MAPK14	AL133371.2	0.362001304700325	3.92311584491414e-18	postive
TNFAIP3	AL133371.2	0.378686394873933	8.02112086954112e-20	postive
TLR4	AL133371.2	0.517721877037875	2.72885520115333e-38	postive
ATM	AL133371.2	0.500711332155331	1.50664005202927e-35	postive
FBXW7	AL133371.2	0.357769106761022	1.01547003529576e-17	postive
BACH1	AL133371.2	0.386304728406096	1.25812878412612e-20	postive
NCF2	AL133371.2	0.425176531137563	4.50142612699254e-25	postive
GABPB1	AL133371.2	0.355587998081914	1.64864797415783e-17	postive
RB1	AL133371.2	0.357181952540472	1.15739933332564e-17	postive
ALOX12	SNAI3-AS1	0.421780780104098	1.1625802034874e-24	postive
EGLN2	SNAI3-AS1	0.47335801871348	1.89014659564282e-31	postive
ZNF419	SNAI3-AS1	0.377351890278873	1.10406761476074e-19	postive
TFAP2C	SNAI3-AS1	0.364414081250472	2.26666493173413e-18	postive
HBA1	SNAI3-AS1	0.580812085747492	6.1269319387443e-50	postive
DUOX1	AC074032.1	0.352499629501459	3.25356154310103e-17	postive
HRAS	AC074032.1	0.362179393662059	3.76803747253712e-18	postive
ALOX12	AC074032.1	0.367330032180669	1.16078529977087e-18	postive
EGLN2	AC074032.1	0.46187972020673	7.74788812873289e-30	postive
TFAP2C	AC074032.1	0.404082425695964	1.3761072784139e-22	postive
HBA1	AC074032.1	0.578451342556213	1.86030100970757e-49	postive
ALOX12	AL691432.2	0.350886313357376	4.62697657521034e-17	postive
ULK1	AL691432.2	0.351701560353079	3.87368161560779e-17	postive
TAZ	AL691432.2	0.354164694044083	2.25730769897354e-17	postive
SETD1B	AL691432.2	0.35611866098069	1.46579279834673e-17	postive
CHMP6	AL691432.2	0.393481499235491	2.10056467970134e-21	postive
PIK3CA	LINC02006	0.415952330272624	5.77913180983326e-24	postive
KRAS	LINC02006	0.375723299845456	1.62730170438919e-19	postive
LINC00472	LINC02006	0.843314336909701	6.15502847400187e-147	postive
LPIN1	LINC02006	0.360402345203698	5.62866240447458e-18	postive
KLHL24	LINC02006	0.560482711135419	6.53919050476906e-46	postive
DUOX1	AC010618.3	0.43914266186784	8.10195320120116e-27	postive
ALOX12	AC010618.3	0.467438467399551	1.30560905147663e-30	postive
ZNF419	AC010618.3	0.387965036466105	8.34788230122081e-21	postive
TFAP2C	AC010618.3	0.535536121541123	2.47398930852448e-41	postive
HBA1	AC010618.3	0.459989631921214	1.40905347067932e-29	postive
FANCD2	AC010618.3	0.447615159794642	6.45596269096812e-28	postive
HELLS	AC010618.3	0.414644673098413	8.24614594329142e-24	postive
CYBB	LINC01232	0.357254412709659	1.13888006272933e-17	postive
IFNG	LINC01232	0.426937317233626	2.74050081330071e-25	postive
IDH1	LINC01232	0.439224226424058	7.90969767909017e-27	postive
RRM2	LINC01232	0.373046444536703	3.06421388201069e-19	postive
FANCD2	LINC01232	0.378553828377451	8.28033489147357e-20	postive
ATG7	AL137847.2	0.355097201282737	1.83764764165273e-17	postive
ALOX12	AL137847.2	0.485931438696851	2.74427515680013e-33	postive
MAPK8	AL137847.2	0.372584259425897	3.41598800999373e-19	postive
LINC00472	AL137847.2	0.464848137025412	3.0058241824448e-30	postive
ATM	AL137847.2	0.684290619757225	1.12787858458148e-75	postive
FBXW7	AL137847.2	0.432649095501766	5.36936999444929e-26	postive
TUBE1	AL137847.2	0.467093349104332	1.45962949185891e-30	postive
GABPB1	AL137847.2	0.492550764745996	2.75232476939595e-34	postive
HELLS	AL137847.2	0.52028686601899	1.02078422183888e-38	postive
DUOX1	AC096733.2	0.399588963282538	4.42179823539735e-22	postive
LPIN1	AC096733.2	0.45904613534195	1.89662390951267e-29	postive
TFAP2C	AC096733.2	0.596343208648216	3.2621395359689e-53	postive
HBA1	AC096733.2	0.490540520057661	5.56309358735771e-34	postive
ATM	PURPL	0.39265741462158	2.58567774065497e-21	postive
SOCS1	AL139280.1	0.473888862166032	1.58644359143972e-31	postive
SLC7A5	AL139280.1	0.358874475541122	7.93204213514736e-18	postive
MUC1	AL139280.1	0.44943772172814	3.71166149297846e-28	postive
CD44	AL139280.1	0.384441559552704	1.98808166216288e-20	postive
ZEB1	AC125807.2	0.46127348155059	9.39013891529889e-30	postive
EPAS1	AC125807.2	0.43604164453363	2.00924780506976e-26	postive
JDP2	AC125807.2	0.437149242857429	1.45417177571853e-26	postive
ZFP69B	AC125807.2	0.404904845470874	1.10924902905414e-22	postive
SETD1B	AC125807.2	0.356502549640471	1.34610368890414e-17	postive
MAFG	AC125807.2	0.469744079023228	6.17808912216858e-31	postive
GPX4	AC125807.2	-0.372527527829417	3.46181938263293e-19	negative
STAT3	AC125807.2	0.452244644749329	1.57213751041629e-28	postive
MTOR	AC125807.2	0.37793381579362	9.60652672396769e-20	postive
CHAC1	AC120498.3	0.378371270383457	8.65085966012611e-20	postive
DDIT3	AC120498.3	0.379227333889859	7.04378194904909e-20	postive
TFAP2C	AC120498.3	0.554463701174781	9.02772828294331e-45	postive
ALOX12	ERVK13-1	0.693169580994309	2.15447324446447e-78	postive
MAPK8	ERVK13-1	0.425693701606063	3.89206401450024e-25	postive
LINC00472	ERVK13-1	0.512838241430287	1.73411139577607e-37	postive
ATM	ERVK13-1	0.671991532862104	4.59092064570892e-72	postive
TAZ	ERVK13-1	0.43319008318125	4.59380733196952e-26	postive
FBXW7	ERVK13-1	0.532761082403492	7.57401505746921e-41	postive
ZNF419	ERVK13-1	0.555740639020744	5.19582773712652e-45	postive
VEGFA	ERVK13-1	0.447285837671317	7.13252622126229e-28	postive
TUBE1	ERVK13-1	0.672373457033287	3.56807331260443e-72	postive
SETD1B	ERVK13-1	0.504798951305915	3.41292400228722e-36	postive
GABPB1	ERVK13-1	0.543554432877379	9.19803779823353e-43	postive
HELLS	ERVK13-1	0.47605191997423	7.74592953626041e-32	postive
BRD4	ERVK13-1	0.356712225833787	1.28484710717501e-17	postive
ARNTL	ERVK13-1	0.363944269684491	2.52311083620205e-18	postive
DUOX1	AL139288.1	0.481809332752032	1.1205814696884e-32	postive
ALOX12	AL139288.1	0.413150179503202	1.2355740049239e-23	postive
FBXW7	AL139288.1	0.371808006456253	4.09840408697607e-19	postive
ZNF419	AL139288.1	0.378005359987618	9.44340409467568e-20	postive
TFAP2C	AL139288.1	0.427807499183252	2.14215369522108e-25	postive
FANCD2	AL139288.1	0.399375507294187	4.67185013893762e-22	postive
HELLS	AL139288.1	0.413687335421744	1.06868395119776e-23	postive
IREB2	AP000919.1	0.365088014006044	1.94303094049421e-18	postive
ATG7	AP000919.1	0.424632683439063	5.24398043106204e-25	postive
LINC00472	AP000919.1	0.476360839074846	6.98917783371685e-32	postive
ATM	AP000919.1	0.657491052543648	5.01031656145014e-68	postive
FBXW7	AP000919.1	0.411442388314028	1.95646602105601e-23	postive
BACH1	AP000919.1	0.382480527910227	3.207811322796e-20	postive
GABPB1	AP000919.1	0.423121113321011	8.00448355242066e-25	postive
HELLS	AP000919.1	0.465676275465255	2.30419527763398e-30	postive
ALOX12	MAP3K14-AS1	0.647665240399073	2.04720994219857e-65	postive
PHKG2	MAP3K14-AS1	0.366424951463399	1.4298164086903e-18	postive
ATM	MAP3K14-AS1	0.445551280405441	1.20347150247409e-27	postive
YY1AP1	MAP3K14-AS1	0.37258201212275	3.4177920996484e-19	postive
TAZ	MAP3K14-AS1	0.436071084779398	1.9920849350069e-26	postive
FBXW7	MAP3K14-AS1	0.354683934469864	2.01320131617038e-17	postive
ZNF419	MAP3K14-AS1	0.370675469558106	5.34114830980576e-19	postive
TUBE1	MAP3K14-AS1	0.56274540458715	2.40374709259006e-46	postive
SETD1B	MAP3K14-AS1	0.402143032425694	2.28244477521803e-22	postive
FANCD2	MAP3K14-AS1	0.444313545009293	1.74484761610577e-27	postive
HELLS	MAP3K14-AS1	0.439525761585419	7.23731281064522e-27	postive
BRD4	MAP3K14-AS1	0.35841510828847	8.79063122859426e-18	postive
ALOX12	FOXO6-AS1	0.376574688138743	1.32896453566996e-19	postive
TAZ	FOXO6-AS1	0.549357021563559	8.0313005109743e-44	postive
VEGFA	FOXO6-AS1	0.429372048392969	1.37316569513962e-25	postive
TUBE1	FOXO6-AS1	0.391895402187011	3.13177068819511e-21	postive
ALOX12	AC005387.2	0.668246863271961	5.32786969432431e-71	postive
PHKG2	AC005387.2	0.467561499159909	1.25468616755543e-30	postive
TAZ	AC005387.2	0.624889360999716	1.01784557509775e-59	postive
FBXW7	AC005387.2	0.390399329639932	4.5555318373176e-21	postive
ZNF419	AC005387.2	0.530455323127044	1.90400234855308e-40	postive
VEGFA	AC005387.2	0.480798131327818	1.57785904899074e-32	postive
TUBE1	AC005387.2	0.546717280701528	2.44948596933128e-43	postive
SETD1B	AC005387.2	0.400380856944366	3.60428156036286e-22	postive
DRD4	AC005387.2	0.409621911854998	3.18408815358666e-23	postive
HELLS	AC005387.2	0.375499479583155	1.71611847780903e-19	postive
BRD4	AC005387.2	0.460936527208497	1.04472920953156e-29	postive
DUOX1	AC024267.3	0.449678291026922	3.44928548293924e-28	postive
ALOX12	AC024267.3	0.544533267994436	6.11666754979352e-43	postive
FBXW7	AC024267.3	0.356942520235055	1.22072562813502e-17	postive
ZNF419	AC024267.3	0.363104566159831	3.054520719771e-18	postive
TFAP2C	AC024267.3	0.44708526052878	7.57847504359454e-28	postive
HBA1	AC024267.3	0.412202346670817	1.59511324607254e-23	postive
FANCD2	AC024267.3	0.415922302081983	5.82660388118711e-24	postive
HELLS	AC024267.3	0.414954495633988	7.58111676648692e-24	postive
ATP5MC3	B4GALT1-AS1	0.383929412522947	2.25337002111693e-20	postive
GOT1	B4GALT1-AS1	0.356698565957105	1.28875288684622e-17	postive
ATG4D	B4GALT1-AS1	0.384143941173229	2.13824651664401e-20	postive
MAP1LC3A	B4GALT1-AS1	0.437964823116764	1.14521723407228e-26	postive
GABARAPL2	B4GALT1-AS1	0.557421089592028	2.50224427048994e-45	postive
SLC2A8	B4GALT1-AS1	0.488908096597414	9.81760851104346e-34	postive
SP1	B4GALT1-AS1	-0.368107187751649	9.70040070890907e-19	negative
FH	B4GALT1-AS1	0.470474177028441	4.86895506647724e-31	postive
ISCU	B4GALT1-AS1	0.395683494970667	1.2021695249151e-21	postive
TMBIM4	B4GALT1-AS1	0.355556432091699	1.66020564202382e-17	postive
IREB2	AL391834.1	0.403261722081883	1.70537761055369e-22	postive
EMC2	AL391834.1	0.385941725884228	1.37575036200883e-20	postive
PIK3CA	AL391834.1	0.377037756814495	1.19005174381784e-19	postive
KRAS	AL391834.1	0.428733234609967	1.64702373967339e-25	postive
ALOX12	AL391834.1	0.483355505541673	6.62565526484398e-33	postive
MAPK8	AL391834.1	0.531257395301055	1.38278863609961e-40	postive
LINC00472	AL391834.1	0.658081983968719	3.46486489708926e-68	postive
PRKAA1	AL391834.1	0.454439704963961	7.98569849290802e-29	postive
HMGB1	AL391834.1	0.389796726652138	5.29489973405159e-21	postive
ATM	AL391834.1	0.606531579235409	1.84967386573818e-55	postive
FBXW7	AL391834.1	0.460781727269317	1.09716431916278e-29	postive
ZNF419	AL391834.1	0.540714392113437	2.98187936506686e-42	postive
KLHL24	AL391834.1	0.464215775917132	3.68047441791971e-30	postive
TUBE1	AL391834.1	0.640661110070391	1.30144694236519e-63	postive
GABPB1	AL391834.1	0.610866441966455	1.93394081321712e-56	postive
HELLS	AL391834.1	0.391785032622509	3.2197703767309e-21	postive
GABARAPL1	LINC02432	0.596004102667502	3.8627204331717e-53	postive
WIPI2	LINC02432	0.408317715099738	4.5052304206618e-23	postive
LINC00472	LINC02432	0.398927760322229	5.24257248436566e-22	postive
BAP1	LINC02432	0.35146172751805	4.08178778989685e-17	postive
LPIN1	LINC02432	0.574310860277119	1.27683205268481e-48	postive
DDIT3	LINC02432	0.445995844625367	1.05276443080677e-27	postive
HERPUD1	LINC02432	0.367807633452181	1.03959766632064e-18	postive
SLC3A2	LINC02432	0.409496155091472	3.29267057509603e-23	postive
KLHL24	LINC02432	0.457976563318025	2.65334721385333e-29	postive
SLC2A12	LINC02432	0.3817244400365	3.85428013728577e-20	postive
ISCU	LINC02432	0.521413676128153	6.60962779626275e-39	postive
NOX1	AL035461.2	0.387745570484972	8.81420174937301e-21	postive
HRAS	AL035461.2	0.38710248290105	1.03336527746714e-20	postive
NCOA4	AL035461.2	-0.390959969029537	3.95956907582455e-21	negative
PHKG2	AL035461.2	0.417418877757102	3.87173637019964e-24	postive
MAPK1	AL035461.2	-0.364401676567066	2.27309387221095e-18	negative
EGLN2	AL035461.2	0.409385673382092	3.39107553615657e-23	postive
TAZ	AL035461.2	0.363215623824463	2.97837111793822e-18	postive
HSPB1	AL035461.2	0.407469334463468	5.64173213607921e-23	postive
TFAP2C	AL035461.2	0.495351912105815	1.02434567671278e-34	postive
HBA1	AL035461.2	0.542550990532727	1.39548701484825e-42	postive
FANCD2	AL035461.2	0.431068114193612	8.45704876447016e-26	postive
HELLS	AL035461.2	0.388931712379187	6.56727025639522e-21	postive
CYBB	TSPOAP1-AS1	0.354641270315654	2.03223829359517e-17	postive
ALOX12	TSPOAP1-AS1	0.544148901200184	7.18057403275651e-43	postive
IFNG	TSPOAP1-AS1	0.537657019390276	1.044626448299e-41	postive
TNFAIP3	TSPOAP1-AS1	0.422823292861943	8.69785810360732e-25	postive
ATM	TSPOAP1-AS1	0.391300588538719	3.63576731079728e-21	postive
YY1AP1	TSPOAP1-AS1	0.405996290834556	8.32486449436903e-23	postive
FBXW7	TSPOAP1-AS1	0.362069175169278	3.86328756117844e-18	postive
SETD1B	TSPOAP1-AS1	0.36860814744944	8.63817974564545e-19	postive
FANCD2	TSPOAP1-AS1	0.500114816565634	1.86806617538161e-35	postive
HELLS	TSPOAP1-AS1	0.398194516044369	6.32925429501952e-22	postive
PML	TSPOAP1-AS1	0.424941567277989	4.80854725242025e-25	postive
GCH1	TSPOAP1-AS1	0.410717852319274	2.37579181185402e-23	postive
NOX1	AC092747.4	0.470939997343081	4.18140280724646e-31	postive
KRAS	AC092747.4	0.379866540235893	6.03934142656079e-20	postive
MAPK8	AC092747.4	0.42780477439887	2.14380902623077e-25	postive
HMGB1	AC092747.4	0.444522764950277	1.63883437958682e-27	postive
ATM	AC092747.4	0.380063066577932	5.7599268687636e-20	postive
TUBE1	AC092747.4	0.516299054674088	4.69140954343336e-38	postive
GABPB1	AC092747.4	0.441420818470492	4.1324832934847e-27	postive
IREB2	AC114956.2	0.401327100229558	2.82111377322754e-22	postive
ATG7	AC114956.2	0.425279552750694	4.37295682673067e-25	postive
ALOX12	AC114956.2	0.41686951794425	4.49955279644177e-24	postive
MAPK8	AC114956.2	0.447507760761274	6.66931935051716e-28	postive
PRKAA1	AC114956.2	0.369709773604693	6.68885777614293e-19	postive
TLR4	AC114956.2	0.378394839959894	8.60211878225793e-20	postive
ATM	AC114956.2	0.675228294706331	5.35741899096048e-73	postive
FBXW7	AC114956.2	0.509817297882943	5.36277843403922e-37	postive
ZNF419	AC114956.2	0.441271440835779	4.31966511831936e-27	postive
ZFP69B	AC114956.2	0.36651522820384	1.40043661971915e-18	postive
TUBE1	AC114956.2	0.483734128049359	5.82326637219403e-33	postive
MAP3K5	AC114956.2	0.354038726322299	2.32078562333302e-17	postive
GABPB1	AC114956.2	0.515835550536098	5.59401191405793e-38	postive
HELLS	AC114956.2	0.467517420248334	1.27270035754036e-30	postive
MTOR	AC114956.2	0.415918560549266	5.83254585192704e-24	postive
IREB2	AC006159.1	0.381516681713295	4.05337111044629e-20	postive
PIK3CA	AC006159.1	0.407347327440268	5.82692183043287e-23	postive
ATG7	AC006159.1	0.360673909645452	5.29469855927206e-18	postive
MAPK8	AC006159.1	0.375421780226797	1.74805475456848e-19	postive
LINC00472	AC006159.1	0.830264899392394	1.97632699447613e-138	postive
ATM	AC006159.1	0.623878962408131	1.77631098305317e-59	postive
FBXW7	AC006159.1	0.401016998518498	3.05722159209922e-22	postive
KLHL24	AC006159.1	0.442239354247304	3.24055120660366e-27	postive
TUBE1	AC006159.1	0.399722683437168	4.27193012049413e-22	postive
GABPB1	AC006159.1	0.504641596521807	3.61504188248106e-36	postive
HELLS	AC006159.1	0.435651716872132	2.25083822482942e-26	postive
IREB2	AL136980.1	0.383703567252422	2.38117039435011e-20	postive
PIK3CA	AL136980.1	0.420438822432372	1.68648152888982e-24	postive
KRAS	AL136980.1	0.383445348933078	2.53606155556153e-20	postive
MAPK8	AL136980.1	0.397979991465719	6.68726464844352e-22	postive
LINC00472	AL136980.1	0.916016612082095	3.5060839734358e-215	postive
PRKAA1	AL136980.1	0.352939642710374	2.95456833514094e-17	postive
TGFBR1	AL136980.1	0.354129225053045	2.27500647072968e-17	postive
LPIN1	AL136980.1	0.362469620475314	3.5281451471791e-18	postive
ATM	AL136980.1	0.54219431308078	1.6178080644158e-42	postive
FBXW7	AL136980.1	0.389341478783791	5.93081863402504e-21	postive
ZNF419	AL136980.1	0.361547837717896	4.34692604199418e-18	postive
KLHL24	AL136980.1	0.503699473891151	5.09851117173918e-36	postive
TUBE1	AL136980.1	0.418270166026574	3.06573920505095e-24	postive
GABPB1	AL136980.1	0.528986853936048	3.41217795583357e-40	postive
HELLS	AL136980.1	0.373824188757203	2.55109212432463e-19	postive
IREB2	AC007684.2	0.388826504945522	6.74126247988645e-21	postive
PIK3CA	AC007684.2	0.405197990592054	1.02705741069001e-22	postive
ATG7	AC007684.2	0.368756349328409	8.34650813180829e-19	postive
ALOX12	AC007684.2	0.350346863023219	5.20283129903164e-17	postive
MAPK8	AC007684.2	0.383844355975071	2.30068737469063e-20	postive
LINC00472	AC007684.2	0.817217227326891	1.27165389183e-130	postive
LPIN1	AC007684.2	0.375451065281766	1.73594971895557e-19	postive
ATM	AC007684.2	0.568203710893469	2.08220793903639e-47	postive
FBXW7	AC007684.2	0.439326977854125	7.67391174703403e-27	postive
KLHL24	AC007684.2	0.471762852213312	3.19363928110835e-31	postive
TUBE1	AC007684.2	0.373834989920324	2.54459842587843e-19	postive
GABPB1	AC007684.2	0.53929412405218	5.34702194859856e-42	postive
HELLS	AC007684.2	0.504949497962465	3.23004671439715e-36	postive
SLC1A5	LINC01705	0.381649543358875	3.92491551409451e-20	postive
CD44	LINC01705	0.394368571639036	1.67848046623552e-21	postive
LAMP2	LINC01705	0.500265692545787	1.76925510809341e-35	postive
PHKG2	DBH-AS1	0.43047765889677	1.00146845284035e-25	postive
TAZ	DBH-AS1	0.471823631513524	3.13060665136466e-31	postive
SLC2A6	DBH-AS1	0.412437886932908	1.49713106426028e-23	postive
PML	DBH-AS1	0.364166130395505	2.39863357681148e-18	postive
IREB2	AC100830.2	0.438079792467251	1.10724342512357e-26	postive
PIK3CA	AC100830.2	0.401692918124766	2.5656380490489e-22	postive
ALOX12	AC100830.2	0.534079417649289	4.45695963070625e-41	postive
ZEB1	AC100830.2	0.356441645009985	1.36442934512197e-17	postive
MAPK8	AC100830.2	0.484544667768404	4.41484420125027e-33	postive
LINC00472	AC100830.2	0.772493156340268	5.57549544486606e-108	postive
ATM	AC100830.2	0.643325863073873	2.71597982015135e-64	postive
FBXW7	AC100830.2	0.480248453397485	1.8995523634354e-32	postive
ZNF419	AC100830.2	0.453248136563533	1.15416956902944e-28	postive
KLHL24	AC100830.2	0.43222256216764	6.07091531268998e-26	postive
TUBE1	AC100830.2	0.491386799677549	4.13908069369415e-34	postive
GABPB1	AC100830.2	0.575286950069075	8.12821499620819e-49	postive
HELLS	AC100830.2	0.485059646978243	3.70123044231916e-33	postive
ALOX12	LINC01176	0.536652698565177	1.57253954397631e-41	postive
PHKG2	LINC01176	0.562829693323482	2.31543840853454e-46	postive
TAZ	LINC01176	0.74389908385488	4.69310360784844e-96	postive
FBXW7	LINC01176	0.362647687414585	3.38847114898563e-18	postive
ZNF419	LINC01176	0.454400222670232	8.08394103271931e-29	postive
VEGFA	LINC01176	0.46003591389585	1.38863003944486e-29	postive
TUBE1	LINC01176	0.534443129057886	3.84881118943854e-41	postive
DRD4	LINC01176	0.390603853179055	4.32851849336345e-21	postive
HSPA5	LINC01176	-0.356997296065465	1.20594402475309e-17	negative
DUOX1	GCC2-AS1	0.374567319636695	2.14029745720233e-19	postive
LPIN1	GCC2-AS1	0.408253331602172	4.58290572980463e-23	postive
TFAP2C	GCC2-AS1	0.525749000795306	1.22268639458972e-39	postive
HBA1	GCC2-AS1	0.388086470955307	8.10040402414107e-21	postive
FANCD2	GCC2-AS1	0.42893584703049	1.55478019396524e-25	postive
ATG7	AC026356.1	0.385647705437928	1.47891324171011e-20	postive
LINC00472	AC026356.1	0.515815122334925	5.6375288092982e-38	postive
ATM	AC026356.1	0.596708746504677	2.71827493822512e-53	postive
FBXW7	AC026356.1	0.393345786866559	2.17377312159675e-21	postive
BACH1	AC026356.1	0.427916309122945	2.07707299749367e-25	postive
GABPB1	AC026356.1	0.516011147258262	5.23342233074051e-38	postive
HELLS	AC026356.1	0.54234899231346	1.51738050185934e-42	postive
DUOX1	AC011461.1	0.356175090391981	1.44756417339211e-17	postive
ALOX12	AC011461.1	0.580835680193905	6.05902063501751e-50	postive
LINC00472	AC011461.1	0.525162734142787	1.53829443260412e-39	postive
LPIN1	AC011461.1	0.372984998306752	3.10883875649398e-19	postive
ATM	AC011461.1	0.532589744647135	8.11299314346878e-41	postive
FBXW7	AC011461.1	0.504455525107701	3.86939663640484e-36	postive
ZNF419	AC011461.1	0.508958143842292	7.37803390721618e-37	postive
TUBE1	AC011461.1	0.499429351192686	2.39041212542526e-35	postive
GABPB1	AC011461.1	0.486062004694995	2.62384339949731e-33	postive
FANCD2	AC011461.1	0.466130172973744	1.99118203180589e-30	postive
HELLS	AC011461.1	0.546013744317639	3.29170828367782e-43	postive
ATF3	NR4A1AS	0.41968274120633	2.07819786865555e-24	postive
VEGFA	NR4A1AS	0.426124060369256	3.44770569744628e-25	postive
ZFP36	NR4A1AS	0.413428469507556	1.14612985523557e-23	postive
STEAP3	C1QTNF1-AS1	0.353154254097958	2.81871432875516e-17	postive
ALOX12	AC127521.1	0.603417424712501	9.16912703290113e-55	postive
TAZ	AC127521.1	0.435277315526947	2.50975546792841e-26	postive
SETD1B	AC127521.1	0.364753953856828	2.09732039167697e-18	postive
ATG7	MACC1-AS1	0.391173885702166	3.75304334970374e-21	postive
ALOX12	MACC1-AS1	0.372409164476985	3.5594000411708e-19	postive
LINC00472	MACC1-AS1	0.40828955982464	4.53903705150828e-23	postive
ATM	MACC1-AS1	0.625035344513947	9.39004163740096e-60	postive
FBXW7	MACC1-AS1	0.394790416591039	1.508290552155e-21	postive
TUBE1	MACC1-AS1	0.360714442066701	5.24655519029223e-18	postive
GABPB1	MACC1-AS1	0.451661026476958	1.880818871703e-28	postive
HELLS	MACC1-AS1	0.467211531297952	1.4049622845787e-30	postive
ALOX12	ZNF32-AS2	0.667119732222966	1.10655645677789e-70	postive
ATM	ZNF32-AS2	0.486908622580561	1.9604616447645e-33	postive
YY1AP1	ZNF32-AS2	0.427987709340713	2.03543333924905e-25	postive
TAZ	ZNF32-AS2	0.558885972654753	1.31896205034404e-45	postive
FBXW7	ZNF32-AS2	0.445812139576822	1.1126328113112e-27	postive
ZNF419	ZNF32-AS2	0.555652897018688	5.39726554266573e-45	postive
VEGFA	ZNF32-AS2	0.578059220371737	2.23522190371681e-49	postive
TUBE1	ZNF32-AS2	0.611378969779292	1.47737916399255e-56	postive
SETD1B	ZNF32-AS2	0.549285723532113	8.2779531470233e-44	postive
DRD4	ZNF32-AS2	0.351543747849368	4.00940920517162e-17	postive
GABPB1	ZNF32-AS2	0.400192255834283	3.78429246188413e-22	postive
HELLS	ZNF32-AS2	0.369913057533841	6.37983323462893e-19	postive
BRD4	ZNF32-AS2	0.398703453720111	5.55382258819181e-22	postive
ARNTL	ZNF32-AS2	0.360521594715542	5.4795331069238e-18	postive
IREB2	ACAP2-IT1	0.492657046875937	2.65146039340711e-34	postive
PIK3CA	ACAP2-IT1	0.509585055372559	5.84630061996855e-37	postive
KRAS	ACAP2-IT1	0.430116268328419	1.11045779717215e-25	postive
ATG7	ACAP2-IT1	0.43463705132716	3.02246140786892e-26	postive
ALOX12	ACAP2-IT1	0.393881051525828	1.8988605351177e-21	postive
MAPK8	ACAP2-IT1	0.476461491450772	6.75879351202379e-32	postive
LINC00472	ACAP2-IT1	0.879232406494271	4.56939725066742e-175	postive
PRKAA2	ACAP2-IT1	0.383237940692072	2.66763235169321e-20	postive
PRKAA1	ACAP2-IT1	0.418906642635859	2.57368120156965e-24	postive
TGFBR1	ACAP2-IT1	0.417829820224105	3.45945208895393e-24	postive
LPIN1	ACAP2-IT1	0.363096258148011	3.06029377512702e-18	postive
ATM	ACAP2-IT1	0.707688388127074	4.65044298076147e-83	postive
FBXW7	ACAP2-IT1	0.482750881415383	8.13972547108249e-33	postive
BACH1	ACAP2-IT1	0.370290514838456	5.84288187200619e-19	postive
ZNF419	ACAP2-IT1	0.388973985512049	6.49861291902318e-21	postive
KLHL24	ACAP2-IT1	0.54319852435146	1.06653311087315e-42	postive
TUBE1	ACAP2-IT1	0.461418631244782	8.96804589563075e-30	postive
MAP3K5	ACAP2-IT1	0.376102904143663	1.4869084973283e-19	postive
GABPB1	ACAP2-IT1	0.601486438711519	2.45236631146955e-54	postive
HELLS	ACAP2-IT1	0.505606503762314	2.5391521306395e-36	postive
DUOX1	AC092802.2	0.469291835725777	7.15796546773214e-31	postive
ALOX12	AC092802.2	0.55621287146982	4.23315303485152e-45	postive
ATM	AC092802.2	0.425402781877072	4.22403987548393e-25	postive
FBXW7	AC092802.2	0.394971461562855	1.44058007413713e-21	postive
ZNF419	AC092802.2	0.389550522840991	5.62996941465445e-21	postive
TUBE1	AC092802.2	0.379209426832492	7.0741718326918e-20	postive
TFAP2C	AC092802.2	0.470979258610396	4.128050678502e-31	postive
HBA1	AC092802.2	0.405543440383484	9.37890714834925e-23	postive
GABPB1	AC092802.2	0.38161715691205	3.95585308596542e-20	postive
FANCD2	AC092802.2	0.427201532760312	2.54319935631207e-25	postive
HELLS	AC092802.2	0.496754386859427	6.22346999302084e-35	postive
TAZ	AC092111.1	0.380648228400016	5.00125208346481e-20	postive
ZNF419	AC092111.1	0.404112370267236	1.36536262772071e-22	postive
IFNG	LINC01357	0.414224671782674	9.24048067551238e-24	postive
SLC2A6	LINC01357	0.353153413041899	2.81923455031805e-17	postive
TFAP2C	LINC01357	0.374458207386189	2.19625309094937e-19	postive
HBA1	LINC01357	0.412008649281444	1.68041269187539e-23	postive
FANCD2	LINC01357	0.498172894478323	3.75078889252905e-35	postive
ALOX12	AC119674.1	0.448096673471124	5.57944804194206e-28	postive
ZEB1	AC119674.1	0.414086927795215	9.59168492499225e-24	postive
MAPK8	AC119674.1	0.398608171862757	5.69149062940098e-22	postive
LINC00472	AC119674.1	0.352456414329793	3.28448429468e-17	postive
ATM	AC119674.1	0.513267724323078	1.47560656160608e-37	postive
FBXW7	AC119674.1	0.546090265985735	3.18769081512747e-43	postive
ZNF419	AC119674.1	0.43305606475659	4.77494027692952e-26	postive
VEGFA	AC119674.1	0.357345371790988	1.11604520725255e-17	postive
TUBE1	AC119674.1	0.543612998553172	8.97657204438638e-43	postive
GABPB1	AC119674.1	0.536026206782629	2.02820118528641e-41	postive
HELLS	AC119674.1	0.354841317074246	1.94448169734917e-17	postive
TUBE1	AC020659.1	0.372620818606269	3.38677047087012e-19	postive
DUOX1	SLC16A1-AS1	0.379761866690559	6.19357260719593e-20	postive
ALOX12	SLC16A1-AS1	0.567777513334283	2.52458649832842e-47	postive
ATM	SLC16A1-AS1	0.415874464567111	5.90302770724123e-24	postive
TAZ	SLC16A1-AS1	0.352228872909903	3.45213306631923e-17	postive
FBXW7	SLC16A1-AS1	0.439371930866193	7.57295514209588e-27	postive
ZNF419	SLC16A1-AS1	0.39194787542583	3.09076910249604e-21	postive
TUBE1	SLC16A1-AS1	0.401458181051002	2.72680799088118e-22	postive
TFAP2C	SLC16A1-AS1	0.366922224112462	1.27519728448105e-18	postive
GABPB1	SLC16A1-AS1	0.370825576156106	5.15722389474327e-19	postive
FANCD2	SLC16A1-AS1	0.44244937700407	3.04424347903959e-27	postive
HELLS	SLC16A1-AS1	0.546145663191827	3.11442931529782e-43	postive
BRD4	SLC16A1-AS1	0.357493531913337	1.0798113445558e-17	postive
DUOX1	LINC02585	0.414476997897411	8.62975595931114e-24	postive
ALOX12B	LINC02585	0.352853371953247	3.01097692557839e-17	postive
TFAP2C	LINC02585	0.578137706879195	2.15461245657728e-49	postive
HBA1	LINC02585	0.509940376453713	5.12282340641552e-37	postive
FANCD2	LINC02585	0.380879602848641	4.72923872799913e-20	postive
IREB2	AL049840.3	0.473926476770696	1.56685690704329e-31	postive
PIK3CA	AL049840.3	0.428244085885379	1.89260447622998e-25	postive
ATG7	AL049840.3	0.3799246762926	5.95532251011138e-20	postive
ALOX12	AL049840.3	0.528248065258228	4.57120897205916e-40	postive
ZEB1	AL049840.3	0.601145013190061	2.9162697137458e-54	postive
MAPK8	AL049840.3	0.569727132010095	1.04343390272146e-47	postive
LINC00472	AL049840.3	0.472600528839579	2.42557546826229e-31	postive
PRKAA1	AL049840.3	0.36979911502994	6.55126938177907e-19	postive
TLR4	AL049840.3	0.432324173412064	5.89598362693593e-26	postive
ATM	AL049840.3	0.675609289629376	4.15292893524017e-73	postive
YY1AP1	AL049840.3	0.410661329451361	2.41200937625959e-23	postive
FBXW7	AL049840.3	0.564095779140317	1.31795189062236e-46	postive
OXSR1	AL049840.3	0.367751038706486	1.05328024536558e-18	postive
ZNF419	AL049840.3	0.513949169196711	1.14164277894992e-37	postive
ZFP69B	AL049840.3	0.453553168937422	1.05046589432612e-28	postive
VEGFA	AL049840.3	0.411678992010805	1.83606044603627e-23	postive
TUBE1	AL049840.3	0.501450318258446	1.15363341846418e-35	postive
SETD1B	AL049840.3	0.50037518631523	1.7008060117018e-35	postive
GPX4	AL049840.3	-0.41182887417525	1.76360375557143e-23	negative
HSPB1	AL049840.3	-0.36066264247276	5.30815848400625e-18	negative
GABPB1	AL049840.3	0.58227771965973	3.06057807794248e-50	postive
PRDX1	AL049840.3	-0.368714636124531	8.42760726254083e-19	negative
HELLS	AL049840.3	0.404122791448822	1.36164277862645e-22	postive
MTOR	AL049840.3	0.491517387410991	3.95418385855512e-34	postive
BRD4	AL049840.3	0.378370613557351	8.65222183948479e-20	postive
PRDX6	AL049840.3	-0.350067155765569	5.52859784977826e-17	negative
ARNTL	AL049840.3	0.402401445434479	2.13404452870038e-22	postive
LINC00472	AC120349.1	0.695520906528663	3.95060167542987e-79	postive
ATM	AC120349.1	0.385960966503817	1.36925243300602e-20	postive
FBXW7	AC120349.1	0.398893337006395	5.28919550086441e-22	postive
ZNF419	AC120349.1	0.364999721394662	1.98268793110558e-18	postive
TUBE1	AC120349.1	0.364539756405799	2.20253279284646e-18	postive
GABPB1	AC120349.1	0.472376726397998	2.61075584345e-31	postive
HELLS	AC120349.1	0.378842627698224	7.72588355010789e-20	postive
PHKG2	AC015712.1	0.360181246521734	5.91580569538909e-18	postive
TAZ	AC015712.1	0.373972445299372	2.46336854509692e-19	postive
PHKG2	AC139100.2	0.507247543291085	1.38876422168043e-36	postive
ATG4D	AC139100.2	0.417261770400947	4.04186980630956e-24	postive
BECN1	AC139100.2	-0.362182225272818	3.76562112479165e-18	negative
MAP1LC3A	AC139100.2	0.413220650508675	1.21229287180092e-23	postive
CHAC1	AC139100.2	0.493386810177889	2.05115174688181e-34	postive
TAZ	AC139100.2	0.516969954436588	3.63480092671842e-38	postive
ZNF419	AC139100.2	0.357093951671255	1.18028932115162e-17	postive
VDAC2	AC005840.4	-0.368964839888218	7.95254065494276e-19	negative
HRAS	AC005840.4	0.370523397878177	5.53406678540741e-19	postive
NCOA4	AC005840.4	-0.351599798307713	3.96067532501019e-17	negative
ALOX12	AC005840.4	0.377204134870409	1.14372009551446e-19	postive
PHKG2	AC005840.4	0.689125428927059	3.836296271895e-77	postive
BECN1	AC005840.4	-0.360980871770257	4.94064997320406e-18	negative
MAPK1	AC005840.4	-0.368794419589425	8.27316280947372e-19	negative
EGLN2	AC005840.4	0.468688159631142	8.70933784699908e-31	postive
TAZ	AC005840.4	0.625741818844517	6.35265959328607e-60	postive
ZNF419	AC005840.4	0.422331664387906	9.97450259885996e-25	postive
TUBE1	AC005840.4	0.37483047184695	2.01106022322145e-19	postive
HSPA5	AC005840.4	-0.352709261676551	3.107576209763e-17	negative
MAPK1	LINC01789	0.354621170469228	2.04126822310977e-17	postive
VDAC2	LINC00174	-0.363837446075952	2.58529264749989e-18	negative
NCOA4	LINC00174	-0.385478099112634	1.54185378586038e-20	negative
ALOX12	LINC00174	0.632380966192381	1.53642000872444e-61	postive
PHKG2	LINC00174	0.61214660584829	9.8611555383774e-57	postive
TAZ	LINC00174	0.736377349535814	3.52596275786746e-93	postive
FBXW7	LINC00174	0.36100816055052	4.91032735218693e-18	postive
ZNF419	LINC00174	0.508234801268021	9.64461025107834e-37	postive
VEGFA	LINC00174	0.414939495146097	7.61205861611397e-24	postive
TUBE1	LINC00174	0.574861050724719	9.9005127637101e-49	postive
SETD1B	LINC00174	0.431823809654282	6.80836733291359e-26	postive
DRD4	LINC00174	0.503693145200282	5.11028268442156e-36	postive
HSPA5	LINC00174	-0.382451132183047	3.23081935031854e-20	negative
BRD4	LINC00174	0.411227273765428	2.0726843522357e-23	postive
IREB2	AP005136.3	0.360011269058816	6.14631616104426e-18	postive
ALOX12	AP005136.3	0.433226078204885	4.54632636011664e-26	postive
MAPK8	AP005136.3	0.438567438331205	9.59543475172546e-27	postive
LINC00472	AP005136.3	0.743895547597135	4.70799352257636e-96	postive
ATM	AP005136.3	0.661861214748509	3.21108302408197e-69	postive
FBXW7	AP005136.3	0.473806342841989	1.63026630706219e-31	postive
ZNF419	AP005136.3	0.408154493597157	4.70472855002189e-23	postive
KLHL24	AP005136.3	0.379021837826521	7.40039808574726e-20	postive
TUBE1	AP005136.3	0.512250683571699	2.16184805656325e-37	postive
GABPB1	AP005136.3	0.599556629920414	6.51151219092719e-54	postive
HELLS	AP005136.3	0.555593102875431	5.53896114269774e-45	postive
HRAS	LINC02716	0.404779632808843	1.14630434417474e-22	postive
CHMP6	LINC02716	0.376442032506429	1.37162307744769e-19	postive
ATG7	AL513190.1	0.362640380145996	3.39409426557693e-18	postive
ALOX12	AL513190.1	0.631246394834311	2.92103552412954e-61	postive
MAPK8	AL513190.1	0.41778018392657	3.50684988744228e-24	postive
LINC00472	AL513190.1	0.658238706690422	3.1415499282245e-68	postive
ATM	AL513190.1	0.698814275702464	3.57071616366004e-80	postive
FBXW7	AL513190.1	0.559730179676166	9.10618997741685e-46	postive
ZNF419	AL513190.1	0.49450080374195	1.38449719167401e-34	postive
TUBE1	AL513190.1	0.546534994652191	2.64459175799113e-43	postive
GABPB1	AL513190.1	0.580988588795812	5.63666482840131e-50	postive
HELLS	AL513190.1	0.53036116783918	1.97674182990595e-40	postive
PHKG2	AL691482.3	0.375087059199233	1.89246124011568e-19	postive
PEBP1	PRKAR1B-AS2	0.356286012857589	1.41238023784537e-17	postive
ALOX12	AC112484.1	0.484755936823247	4.1069437226771e-33	postive
TAZ	AC112484.1	0.465076851834313	2.79326265168741e-30	postive
VEGFA	AC112484.1	0.353194464675227	2.79395261129938e-17	postive
TUBE1	AC112484.1	0.407899922214528	5.03341832775399e-23	postive
SETD1B	AC112484.1	0.402070590973307	2.32584349029588e-22	postive
DUOX1	AC109454.2	0.407637582674577	5.39585231372277e-23	postive
ALOX12	AC109454.2	0.429926473626131	1.17230993604566e-25	postive
LINC00472	AC109454.2	0.388498573929064	7.31328750324656e-21	postive
ATM	AC109454.2	0.485609209924262	3.06542871900313e-33	postive
FBXW7	AC109454.2	0.398448460718326	5.92984051963129e-22	postive
TUBE1	AC109454.2	0.353294983719359	2.73298515530936e-17	postive
TFAP2C	AC109454.2	0.375524258421793	1.70605522117545e-19	postive
GABPB1	AC109454.2	0.401737289281391	2.53624717623308e-22	postive
FANCD2	AC109454.2	0.393222235482519	2.24260696151979e-21	postive
HELLS	AC109454.2	0.515832776628655	5.59990139740769e-38	postive
NOX1	AC040977.1	0.405537386409595	9.39385514522349e-23	postive
ACSL4	AC040977.1	-0.35173702331384	3.84380910583092e-17	negative
NCOA4	AC040977.1	-0.360498097900238	5.50860641491684e-18	negative
ALOX12	AC040977.1	0.573408605263072	1.9357605949082e-48	postive
ALOX12B	AC040977.1	0.430252659087146	1.06801216174351e-25	postive
PHKG2	AC040977.1	0.40535322281275	9.85998937163888e-23	postive
TAZ	AC040977.1	0.493628119044132	1.88396766053051e-34	postive
MTDH	AC040977.1	-0.4045869697237	1.20572022250743e-22	negative
DRD4	AC040977.1	0.401001377184932	3.06961810389852e-22	postive
NCOA4	AC013731.1	-0.366635946122097	1.3620772059672e-18	negative
ALOX12	AC013731.1	0.541741001278161	1.95169209808085e-42	postive
PHKG2	AC013731.1	0.574629674989727	1.10190076338577e-48	postive
LINC00472	AC013731.1	0.430437208912659	1.01312170379901e-25	postive
ATM	AC013731.1	0.389533196237144	5.65432235394583e-21	postive
TAZ	AC013731.1	0.621030183580418	8.44530818407929e-59	postive
FBXW7	AC013731.1	0.398542498893239	5.78833308107582e-22	postive
ZNF419	AC013731.1	0.507468525865011	1.28006084064672e-36	postive
TUBE1	AC013731.1	0.494359590604442	1.45534515912468e-34	postive
GABPB1	AC013731.1	0.392260599231887	2.85716723402012e-21	postive
HELLS	AC013731.1	0.464484221160807	3.37749329817904e-30	postive
RPL8	SNHG6	0.707521036271983	5.28334093439935e-83	postive
IREB2	SNHG6	-0.43322918380877	4.54225256866508e-26	negative
HRAS	SNHG6	0.412240313018253	1.57890212256624e-23	postive
NCOA4	SNHG6	-0.378735607913983	7.92694175872849e-20	negative
BECN1	SNHG6	-0.427683718042166	2.21864149955518e-25	negative
MAPK1	SNHG6	-0.40697962253537	6.42211388151649e-23	negative
BID	SNHG6	0.470318530733508	5.12275950304874e-31	postive
ATF4	SNHG6	0.390596161972962	4.33684991792013e-21	postive
GPX4	SNHG6	0.40128590058204	2.85141426921621e-22	postive
HSPB1	SNHG6	0.417915579837062	3.3790466434447e-24	postive
EIF2AK4	SNHG6	-0.384404015686403	2.0064356828242e-20	negative
RIPK1	SNHG6	-0.415446869078439	6.63163035928508e-24	negative
HSF1	SNHG6	0.617981234403415	4.40150863879333e-58	postive
STAT3	SNHG6	-0.415359495741095	6.79109271684729e-24	negative
MTOR	SNHG6	-0.478581680895448	3.32743626026172e-32	negative
OTUB1	SNHG6	0.392164386128417	2.92711856638827e-21	postive
PRDX6	SNHG6	0.351374844373494	4.15985939584269e-17	postive
IREB2	AL357033.3	0.385065796395623	1.70608397454658e-20	postive
ATG7	AL357033.3	0.39900034840041	5.14558417423133e-22	postive
LINC00472	AL357033.3	0.354522044014618	2.08638178091403e-17	postive
ATM	AL357033.3	0.513372449518497	1.41860234354966e-37	postive
MAP3K5	AL357033.3	0.36421161951336	2.37386865865062e-18	postive
MTOR	AL357033.3	0.37260127010309	3.4023625749739e-19	postive
DUOX1	FAM66C	0.451856871913952	1.77107667600059e-28	postive
ALOX12	FAM66C	0.42957868782494	1.29461291564227e-25	postive
ULK2	FAM66C	0.35176955626012	3.81660407727993e-17	postive
ZNF419	FAM66C	0.359469184221045	6.94211142605693e-18	postive
TFAP2C	FAM66C	0.446864867454193	8.10032020260458e-28	postive
HBA1	FAM66C	0.391867772898766	3.15357483145908e-21	postive
FANCD2	FAM66C	0.442107512988033	3.37012477418138e-27	postive
HELLS	FAM66C	0.470920731194604	4.20783266737433e-31	postive
ALOX12	LINC01138	0.458912410657064	1.97806188632473e-29	postive
PHKG2	LINC01138	0.525406679398913	1.39819533678074e-39	postive
TAZ	LINC01138	0.513367852394265	1.42105822132674e-37	postive
TUBE1	LINC01138	0.41548853021263	6.55690358882198e-24	postive
FANCD2	LINC01138	0.364972074192976	1.99526885108971e-18	postive
HELLS	LINC01138	0.361364639971342	4.53064923462358e-18	postive
LINC00472	AL021578.1	0.638975525815198	3.4785899842373e-63	postive
ZFP36	AL021578.1	0.392027326846191	3.02969307357063e-21	postive
TFAP2C	AP000692.2	0.356290795377861	1.41088232565631e-17	postive
HBA1	AP000692.2	0.396613585093867	9.48515006747934e-22	postive
CS	GAS6-DT	0.378181137760971	9.05412899841663e-20	postive
GOT1	GAS6-DT	0.440910256889847	4.80760815367346e-27	postive
ATG3	GAS6-DT	0.351150245312291	4.36855080852646e-17	postive
ATG4D	GAS6-DT	0.558698677104217	1.43174641384226e-45	postive
MAP1LC3A	GAS6-DT	0.402778354298507	1.93451687026404e-22	postive
GABARAPL2	GAS6-DT	0.485639492221905	3.03372699575255e-33	postive
GABARAPL1	GAS6-DT	0.676807227188463	1.85998937452664e-73	postive
WIPI2	GAS6-DT	0.388803619166899	6.77970882361954e-21	postive
BAP1	GAS6-DT	0.477762377651578	4.37816575116536e-32	postive
LPIN1	GAS6-DT	0.614462678494983	2.89262985382462e-57	postive
DDIT3	GAS6-DT	0.382396230687749	3.27422722702532e-20	postive
KLHL24	GAS6-DT	0.432630540604458	5.39814924610492e-26	postive
SLC2A8	GAS6-DT	0.420980931856684	1.45145751649049e-24	postive
SLC2A12	GAS6-DT	0.438648870192416	9.36853466844609e-27	postive
FH	GAS6-DT	0.4002476115839	3.73055746164594e-22	postive
ISCU	GAS6-DT	0.652412967836817	1.15227867446807e-66	postive
ACSL3	GAS6-DT	0.467345374362766	1.34549494120085e-30	postive
CHMP5	GAS6-DT	0.369655267088074	6.7741932167231e-19	postive
NOX1	AC015726.1	0.366484630579346	1.41032713251978e-18	postive
NCOA4	AC015726.1	-0.370289253464964	5.84459989417044e-19	negative
PHKG2	AC015726.1	0.479328862221565	2.58903302032706e-32	postive
TAZ	AC015726.1	0.566430257403438	4.6330622266952e-47	postive
MTDH	AC015726.1	-0.436472464196574	1.77205430618875e-26	negative
TXNRD1	AC015726.1	-0.351061440675839	4.4538770559496e-17	negative
SRXN1	AC015726.1	-0.387647188709451	9.0314934053478e-21	negative
VEGFA	AC015726.1	0.370287256145385	5.84732131109371e-19	postive
TUBE1	AC015726.1	0.387790193643095	8.71735183859911e-21	postive
HSPA5	AC015726.1	-0.403169619923272	1.74686787323613e-22	negative
ACSL3	AC015726.1	-0.376199317431967	1.45319524876386e-19	negative
LAMP2	AC015726.1	-0.424254935038802	5.82973356873308e-25	negative
IREB2	AC012531.1	0.413093117742295	1.25474823138718e-23	postive
ALOX12	AC012531.1	0.639624342301805	2.3843358797074e-63	postive
ULK2	AC012531.1	0.367110132838217	1.22116167162031e-18	postive
ZEB1	AC012531.1	0.379736684224529	6.23125323323115e-20	postive
MAPK8	AC012531.1	0.451862260383386	1.76814854319155e-28	postive
LINC00472	AC012531.1	0.480373657314627	1.82099669700845e-32	postive
ATM	AC012531.1	0.710667031011813	4.72687155463565e-84	postive
FBXW7	AC012531.1	0.448412509277955	5.06956409551362e-28	postive
ZNF419	AC012531.1	0.444729423673698	1.54037806595641e-27	postive
ZFP69B	AC012531.1	0.385279823297588	1.61878784192852e-20	postive
VEGFA	AC012531.1	0.394099236907371	1.79690976124171e-21	postive
TUBE1	AC012531.1	0.522096988535518	5.07419849275344e-39	postive
SETD1B	AC012531.1	0.508318216966237	9.35151819273028e-37	postive
SP1	AC012531.1	0.482339143365978	9.36212856145139e-33	postive
GABPB1	AC012531.1	0.475313811253047	9.89844272635955e-32	postive
HELLS	AC012531.1	0.402832339880185	1.90748847938084e-22	postive
ARNTL	AC012531.1	0.36745517941589	1.12774724174698e-18	postive
PHKG2	NUP50-DT	0.463935009337686	4.02615232891764e-30	postive
ATG4D	NUP50-DT	0.425612651213914	3.98187067327272e-25	postive
GABARAPL1	NUP50-DT	0.390681563907989	4.24521965866354e-21	postive
MAPK3	NUP50-DT	-0.439220824077354	7.91762642556078e-27	negative
EPAS1	NUP50-DT	-0.393802845743502	1.93677566480253e-21	negative
LPIN1	NUP50-DT	0.565111302692781	8.37211207970652e-47	postive
TAZ	NUP50-DT	0.410153019104082	2.76319971965442e-23	postive
ASNS	NUP50-DT	0.449070072072402	4.15123785620854e-28	postive
DDIT3	NUP50-DT	0.403135432569099	1.7625208435817e-22	postive
ZNF419	NUP50-DT	0.38951566379737	5.67907034659714e-21	postive
AURKA	NUP50-DT	0.382462853470032	3.22162566572273e-20	postive
HSF1	NUP50-DT	0.377696477606199	1.0167804087976e-19	postive
FANCD2	NUP50-DT	0.500920776389072	1.39694061318918e-35	postive
ISCU	NUP50-DT	0.455990488509304	4.93388001812186e-29	postive
NCOA4	AL031186.1	-0.36637250381429	1.44716291575319e-18	negative
ALOX12	AL031186.1	0.49002788876519	6.65162254537156e-34	postive
PHKG2	AL031186.1	0.52515286679892	1.54424514786247e-39	postive
ULK1	AL031186.1	0.356465148378505	1.35732848511645e-17	postive
TAZ	AL031186.1	0.638285962765345	5.19168534551302e-63	postive
ZNF419	AL031186.1	0.544025348599753	7.56008772020751e-43	postive
TUBE1	AL031186.1	0.428053609760644	1.99773370186681e-25	postive
SETD1B	AL031186.1	0.500833695311522	1.44155479125297e-35	postive
BRD4	AL031186.1	0.419375752455327	2.26177829322664e-24	postive
NCOA4	AL451050.2	-0.413091296162112	1.25536514491681e-23	negative
ALOX12	AL451050.2	0.453690366100476	1.00688086102583e-28	postive
PHKG2	AL451050.2	0.62928246275876	8.82661605458648e-61	postive
ULK1	AL451050.2	0.44052442358993	5.38912804088535e-27	postive
MAPK1	AL451050.2	-0.35185887033503	3.74288694162456e-17	negative
SOCS1	AL451050.2	0.377807145063693	9.90217778803848e-20	postive
TAZ	AL451050.2	0.71729121474315	2.63330735721399e-86	postive
ZNF419	AL451050.2	0.484104703758098	5.1313084038258e-33	postive
TUBE1	AL451050.2	0.369399616121781	7.18896721296632e-19	postive
DRD4	AL451050.2	0.39205366278708	3.00971197938453e-21	postive
HSF1	AL451050.2	0.385030811011393	1.72078838076699e-20	postive
BRD4	AL451050.2	0.373637705004671	2.66581605052485e-19	postive
LINC00472	AC011389.1	0.775835188508182	1.73149436484915e-109	postive
ATM	AC011389.1	0.439318164193942	7.69386114873369e-27	postive
FBXW7	AC011389.1	0.38421146058225	2.10322779958933e-20	postive
KLHL24	AC011389.1	0.378196792419677	9.02023732197879e-20	postive
GABPB1	AC011389.1	0.491232875517936	4.36804066561373e-34	postive
DUOX1	AC084357.2	0.37906389549842	7.32599208930606e-20	postive
ALOX12	AC084357.2	0.440418105903017	5.56124307268508e-27	postive
ATM	AC084357.2	0.358838600923914	7.99601184806797e-18	postive
FBXW7	AC084357.2	0.396230364093461	1.04589965345186e-21	postive
TFAP2C	AC084357.2	0.441037476594598	4.62982040854145e-27	postive
FANCD2	AC084357.2	0.384938396379286	1.7602340565941e-20	postive
HELLS	AC084357.2	0.464898669963725	2.9575235492254e-30	postive
EGLN2	Z97192.2	0.477902797590116	4.17723054407088e-32	postive
ALOX12	SPAG5-AS1	0.421019936258428	1.43585406357595e-24	postive
TUBE1	SPAG5-AS1	0.352108521412907	3.54418104461951e-17	postive
ALOX12	AL031600.1	0.6337075662518	7.22401032136388e-62	postive
PHKG2	AL031600.1	0.436594164399047	1.71021794269189e-26	postive
ULK1	AL031600.1	0.355520594647825	1.67342392825691e-17	postive
ATM	AL031600.1	0.375490547981281	1.71976012946206e-19	postive
TAZ	AL031600.1	0.470714208339853	4.50174480955194e-31	postive
FBXW7	AL031600.1	0.364826048444625	2.06303358192774e-18	postive
ZNF419	AL031600.1	0.509997307487344	5.01545992333455e-37	postive
TUBE1	AL031600.1	0.481807526285062	1.12126790304578e-32	postive
SETD1B	AL031600.1	0.495831061230808	8.64216174282599e-35	postive
BRD4	AL031600.1	0.40704214283	6.31684043041348e-23	postive
GABARAPL1	VLDLR-AS1	0.391013449554528	3.90690891859674e-21	postive
LINC00472	VLDLR-AS1	0.375721968517858	1.62781637119015e-19	postive
LPIN1	VLDLR-AS1	0.519674115236572	1.2920586489805e-38	postive
ANGPTL7	VLDLR-AS1	0.383770275772079	2.34269572928198e-20	postive
VLDLR	VLDLR-AS1	0.47479213996928	1.17672960945657e-31	postive
KLHL24	VLDLR-AS1	0.398201106885725	6.3185599845509e-22	postive
TFAP2C	VLDLR-AS1	0.486339632682207	2.38488881478416e-33	postive
ISCU	VLDLR-AS1	0.374076250522381	2.40372275587854e-19	postive
ACSL3	VLDLR-AS1	0.377431801211622	1.08318999592787e-19	postive
CS	NINJ2-AS1	0.389068865860659	6.34708120673493e-21	postive
GABARAPL1	NINJ2-AS1	0.486163752868377	2.53363481859068e-33	postive
WIPI2	NINJ2-AS1	0.405329991507583	9.92038827609284e-23	postive
LPIN1	NINJ2-AS1	0.44148118296977	4.05913786058012e-27	postive
ISCU	NINJ2-AS1	0.487471027826906	1.61464241425461e-33	postive
G6PD	ATP2A1-AS1	0.390091040711652	4.9200854885259e-21	postive
SLC1A5	ATP2A1-AS1	0.442830946604637	2.71721414094292e-27	postive
CARS1	ATP2A1-AS1	0.387842591520723	8.60496671078065e-21	postive
CDKN2A	ATP2A1-AS1	0.506015829073895	2.18502322171874e-36	postive
ASNS	ATP2A1-AS1	0.401620338019577	2.61444040339185e-22	postive
PSAT1	ATP2A1-AS1	0.425904271174091	3.6679930498655e-25	postive
SLC2A6	ATP2A1-AS1	0.42800694273237	2.02435843062992e-25	postive
STMN1	ATP2A1-AS1	0.5021035184731	9.10645373138666e-36	postive
RRM2	ATP2A1-AS1	0.567467056318053	2.90441658895269e-47	postive
AURKA	ATP2A1-AS1	0.632363135463342	1.5520442210943e-61	postive
HSF1	ATP2A1-AS1	0.351366676630554	4.16727387053056e-17	postive
FANCD2	ATP2A1-AS1	0.522059349650042	5.14870839306445e-39	postive
DUOX1	MZF1-AS1	0.390702473622184	4.22307760558923e-21	postive
ALOX12	MZF1-AS1	0.548086766813407	1.37519902476443e-43	postive
ZNF419	MZF1-AS1	0.502605710379997	7.58973296126774e-36	postive
TFAP2C	MZF1-AS1	0.452708669839669	1.36295267077135e-28	postive
HBA1	MZF1-AS1	0.371201201011599	4.72387172220557e-19	postive
FANCD2	MZF1-AS1	0.492944985328822	2.39622890870861e-34	postive
HELLS	MZF1-AS1	0.419153999627118	2.40426474073702e-24	postive
BRD4	MZF1-AS1	0.362441796675413	3.55047592911074e-18	postive
IREB2	EP300-AS1	0.456735135242593	3.91192635301402e-29	postive
PIK3CA	EP300-AS1	0.428259099247402	1.88455453246091e-25	postive
KRAS	EP300-AS1	0.423877083714546	6.48023541589037e-25	postive
ALOX12	EP300-AS1	0.36846786405255	8.92350540084497e-19	postive
MAPK8	EP300-AS1	0.483898102266837	5.50637083376297e-33	postive
LINC00472	EP300-AS1	0.851275897343961	1.60980086560055e-152	postive
PRKAA2	EP300-AS1	0.352485047186437	3.26396381380871e-17	postive
PRKAA1	EP300-AS1	0.38483847173476	1.80388868629986e-20	postive
ATM	EP300-AS1	0.57592369748243	6.04908767893886e-49	postive
KLHL24	EP300-AS1	0.496947695201585	5.80931306187149e-35	postive
TUBE1	EP300-AS1	0.446419288428551	9.26632115325132e-28	postive
GABPB1	EP300-AS1	0.471192733042987	3.84953922558191e-31	postive
ALOX12	AC032044.1	0.583247133306048	1.9301041533433e-50	postive
MAPK8	AC032044.1	0.377381426785767	1.09630507749959e-19	postive
LINC00472	AC032044.1	0.480131421725706	1.97601081593831e-32	postive
ATM	AC032044.1	0.660331578367038	8.44457880541694e-69	postive
FBXW7	AC032044.1	0.492958554122121	2.3848213607157e-34	postive
ZNF419	AC032044.1	0.41942075891265	2.23389468630046e-24	postive
TUBE1	AC032044.1	0.465256647907238	2.63666962986385e-30	postive
GABPB1	AC032044.1	0.498514814366294	3.3186449125767e-35	postive
HELLS	AC032044.1	0.526101018971903	1.06498358069358e-39	postive
ARNTL	AC032044.1	0.36497151258108	1.99552522670939e-18	postive
IREB2	ABALON	0.352627110087206	3.16400131550206e-17	postive
PIK3CA	ABALON	0.363453491591602	2.8215041817402e-18	postive
ATG7	ABALON	0.597113883380446	2.22016138826684e-53	postive
LINC00472	ABALON	0.440360044925606	5.65751957229192e-27	postive
TGFBR1	ABALON	0.367758034601885	1.05157932962957e-18	postive
HIF1A	ABALON	0.411964901412275	1.70029309454647e-23	postive
ATM	ABALON	0.446518792357826	8.99232824300313e-28	postive
OXSR1	ABALON	0.387926851488405	8.42723158771557e-21	postive
GABPB1	ABALON	0.355055152309397	1.85479813761021e-17	postive
FANCD2	ABALON	0.392772887212923	2.51157005163222e-21	postive
HELLS	ABALON	0.46477002084634	3.08202996976785e-30	postive
MTOR	ABALON	0.419414178104494	2.23795050783163e-24	postive
CS	PCAT19	-0.395615871340896	1.22302706421981e-21	negative
LPCAT3	PCAT19	-0.397896459039698	6.83201009555356e-22	negative
HRAS	PCAT19	0.358630957107771	8.37636982875394e-18	postive
MAPK3	PCAT19	0.41056597451936	2.47434852959701e-23	postive
ZEB1	PCAT19	0.492536444499624	2.76620242945352e-34	postive
EPAS1	PCAT19	0.497445758517085	4.86383208433847e-35	postive
EGLN2	PCAT19	0.446595532353487	8.78650447869515e-28	postive
SLC1A4	PCAT19	0.461897790786699	7.70357241130123e-30	postive
BLOC1S5-TXNDC5	PCAT19	0.442944125071451	2.62707432297207e-27	postive
IL33	PCAT19	0.446534060417146	8.95100144422142e-28	postive
HIC1	PCAT19	0.43852372491504	9.71946933214628e-27	postive
SQSTM1	PCAT19	-0.358090861927283	9.45109825829037e-18	negative
NFS1	PCAT19	-0.428763893808863	1.63272593023283e-25	negative
TAZ	AL109917.1	0.394882207912295	1.47357737753649e-21	postive
IREB2	Z82243.1	0.422425783645468	9.71654682083759e-25	postive
PIK3CA	Z82243.1	0.448574714504096	4.82590086163657e-28	postive
KRAS	Z82243.1	0.412672074691346	1.40560907212538e-23	postive
MAPK8	Z82243.1	0.387584907101171	9.17177388414598e-21	postive
LINC00472	Z82243.1	0.939935493021202	7.82247502549591e-253	postive
TGFBR1	Z82243.1	0.361528961522876	4.36551224816e-18	postive
LPIN1	Z82243.1	0.438452861601408	9.9239163922919e-27	postive
ATM	Z82243.1	0.53209920787087	9.87553941939902e-41	postive
FBXW7	Z82243.1	0.385745032484461	1.44394658229606e-20	postive
ZNF419	Z82243.1	0.360398519435924	5.63351233463896e-18	postive
KLHL24	Z82243.1	0.550396102453832	5.16380804034135e-44	postive
TUBE1	Z82243.1	0.366452180838697	1.42089149260431e-18	postive
GABPB1	Z82243.1	0.516038364678563	5.17963261665948e-38	postive
HELLS	Z82243.1	0.370684454814427	5.3299592141333e-19	postive
ALOX12	AC129507.3	0.487369494861471	1.67225940102389e-33	postive
VEGFA	AC129507.3	0.352972694543203	2.93323378260396e-17	postive
[truncated: 25,187 more rows]
