# Supplementary material for: Identification and validation of a ferroptosis-related lncRNA signature to robustly predict the prognosis, immune microenvironment, and immunotherapy efficiency in patients with clear cell renal cell carcinoma
Source: PeerJ. 2022 Dec 19;10:e14506. doi: 10.7717/peerj.14506 (PMC9774008; doi:10.7717/peerj.14506)
Supplement: Code S1 [file peerj-10-14506-s001.zip › 0. raw data processing/expTime.txt]

id	fustat	futime	AL109976.1	SAP30-DT	SNHG12	SEMA6A-AS1	SLC16A1-AS1	PCED1B-AS1	AC144831.1	AL645608.7	MROCKI	AC090197.1	AP000757.1	MMP25-AS1	LINC00894	DUXAP8	AC019080.1	AC026369.2	PFKP-DT	GAS6-AS1	LINC01426	AC007406.3	AL022322.1	ASMTL-AS1	AC005785.1	AC079322.1	PVT1	LINC02762	AL031714.1	C6orf223	MIR210HG	USP30-AS1	LNCTAM34A	MIR155HG	AC107021.2	LINC01355	TRG-AS1	SNHG26	PITRM1-AS1	AC138207.5	FAM13A-AS1	DARS1-AS1	AC103740.1	AL109615.3	AL021707.6	LINC00893	PELATON	AC007098.1	AL137186.2
TCGA-CZ-4859	0	1787	0.06710965	4.28615	0.4986641	0.1129689	0.109019	0.8626585	0.009255941	2.398274	0.4238582	0.2459403	0.1511298	1.529746	0.03499194	0.00775863	0.3873891	5.269547	2.339287	0.07544192	0.04964106	3.99694	0.2058656	0.2117704	0.1222114	0.09746873	0.7988721	4.360216	0.09857608	10.72285	19.48378	0.5433914	1.185512	0.08450674	1.595892	0.1445042	0.1845272	0.2807436	0.3515987	1.11198	0.08721518	2.192172	0.2649921	5.862203	0.125172	0.06480186	0.9378145	0.1639624	0.1853838
TCGA-CW-5587	0	2226	0.07217883	2.29965512	0.84951725	0.29510135	0.2628388	3.61309839	0.08572444	0.40748834	1.77959992	0.36065011	0.55987895	0.7349024	0.07921952	0.03558633	0.63289684	3.66720997	3.49273198	0.20749563	1.10812396	3.03835211	0.20125602	0.28424982	0.07942931	0.13373516	1.70220778	2.92205192	0.18597499	34.82592248	5.61771215	3.63276472	0.41607248	0.97714429	1.22445869	0.29554881	0.97395139	0.28890256	0.11462358	4.45347888	0.22886207	0.8391647	0.29877704	7.35147293	0.24731471	0.15583263	2.66916498	0.26778682	0.48501216
TCGA-BP-4332	0	1133	0.1491114	5.972391	8.840104	1.035498	0.6275486	1.736025	0.5801622	4.854259	2.052868	0.4199744	0.6361473	2.467746	0.4954327	0.1969674	0.3423926	4.152528	7.323999	1.12903	8.300842	3.103446	2.292407	3.805188	1.063302	0.3729755	2.524704	1.413903	1.403232	39.55088	21.76277	0.5420652	0.4985375	1.59806	2.643016	2.161737	0.7380037	1.050663	0.4572321	4.222921	1.723345	0.9284055	1.821274	6.158156	1.482938	0.8786035	2.348939	1.406233	1.333177
TCGA-CJ-4643	0	1793	0.3201901	3.17263	2.972887	1.0179934	0.7474493	2.6016891	0.3331651	5.6534629	2.8031382	0.9657331	0.7472961	2.1774181	1.1119446	0.2524309	0.5362201	7.0142105	2.9227141	3.898218	2.4690555	5.4761864	3.7948568	5.6401346	0.5809159	0.4252558	3.1252136	2.23474	1.1182267	14.5608775	14.2449709	0.613142	1.2903744	1.578718	2.4114069	1.7318265	0.9855879	0.6185662	0.7179233	6.1759138	2.372302	1.0732431	0.4618356	4.2044021	2.3920279	1.2901433	1.0962208	0.4915267	0.744397
TCGA-B0-4817	1	1019	0.04446549	9.04292221	2.71865912	0.27584924	0.67613621	2.18239658	0.58763367	0.82522578	4.09891891	0.31094168	0.07838893	2.70355853	1.06358025	0.63123943	0.50251121	0.97979759	7.94196528	1.05973003	28.99873296	0.46524891	0.78483022	2.52732967	1.27312488	0.56622364	4.85954874	2.3235867	0.61867361	4.58225241	28.86587864	4.44350536	1.28159937	3.34242573	5.26971194	0.83478166	0.83917536	0.39316809	0.22059399	1.51518717	2.605669	0.76204645	1.06223204	8.13726291	5.18880457	1.15907739	5.11299253	0.4938098	3.06851796
TCGA-BP-4964	0	1862	0.2378832	6.603607	3.143165	0.8603074	0.5031865	2.686961	0.2398806	1.52714	1.974965	0.6719137	0.9139059	1.809408	0.4635087	0.09766535	0.5082057	18.11258	6.305092	5.87088	2.802628	10.89136	0.9603528	2.911198	0.6334556	0.3255782	4.836706	3.346863	0.8203543	18.61108	13.47264	2.175542	4.605396	2.038793	3.314864	0.9385977	0.7466526	1.144736	0.3790663	5.639083	1.822369	1.112006	0.8689058	8.57452	1.297603	0.7813772	0.6758546	0.7237541	0.8240905
TCGA-B0-5402	0	1290	0.06403342	4.25112543	3.30788764	0.27919762	0.5480354	1.36645244	0.11800925	0.42071485	0.58249536	0.47557088	1.61854521	1.07957276	0.15267631	0.21140447	0.28497843	3.67806424	9.8910207	1.83276511	2.78476897	2.5942898	0.50744141	2.44172185	0.26898451	0.17673731	2.01765437	2.65586939	0.36866205	22.77967379	8.91817601	1.26137495	2.13834196	1.79440143	1.66964554	0.26714311	0.58588363	0.99267565	0.24099163	1.86986664	0.5114997	1.12465294	1.03412548	10.21113056	0.63835553	0.69574376	1.04349642	0.20499892	0.90376261
TCGA-CJ-4891	1	819	0.07141575	3.61929573	7.65719175	0.15436226	1.69282995	3.14746683	1.16266119	1.38316338	2.81352541	0.27954663	0.11718382	1.27454738	0.25158981	0.80160306	0.27403553	2.97473328	1.88880124	2.59536187	6.20646356	1.29089355	0.63124487	7.24313335	2.00766144	0.87942776	4.66491808	0.63093038	0.80951029	2.21777601	9.89119415	5.06397813	3.26172278	1.35491133	3.29788689	1.54414012	0.42294513	0.31465298	0.23911643	6.10116446	1.6114819	1.95010653	0.14801221	11.32347624	2.00112913	0.45005399	10.35922214	0.12079597	1.64253422
TCGA-B0-4690	1	43	0.04836121	2.337116	13.67976	0.3711283	1.195545	4.915795	1.094682	0.7898225	3.048775	0.3467533	0.3309968	2.516716	0.46238	0.6175585	0.7523335	1.32038	2.598955	0.4776622	9.32829	1.132322	1.206094	1.524519	0.8283407	0.4696364	2.896478	0.7178238	0.7700303	8.412406	7.25164	2.486916	0.7215395	3.048812	10.63222	0.8337423	1.544866	2.201236	0.4620322	5.923953	1.11027	0.7183327	0.2176396	6.204979	1.579077	0.4078498	1.753	0.2363124	2.411335
TCGA-B0-4815	1	1588	0.16441297	1.47084791	10.82881006	0.5575664	0.99417651	12.50365515	0.41208263	3.41816397	5.95327645	0.51325674	0.79158014	6.34404433	0.73566167	0.52829112	0.50726183	4.75115842	4.03778912	4.19393564	6.92019899	2.74601646	2.36995301	9.82606907	1.20442239	0.65232713	7.65069242	1.04245226	1.47365454	4.09680277	12.44780517	7.77783798	2.50010742	12.14201477	3.07311939	2.03706354	1.72646248	0.92516745	0.32043599	10.54666024	2.44108572	0.71333836	0.61854854	5.38384819	4.65489964	1.48271189	1.6023227	0.72720465	2.25879578
TCGA-B2-5635	0	755	0.133786086666667	4.299895	9.96380533333333	7.75573	1.4391508	3.836606	0.340259166666667	2.27078306666667	5.405778	1.24526646666667	0.592536433333333	0.752682033333333	2.69921683333333	0.16861705	1.89897943333333	2.47615833333333	5.84699533333333	2.5815748	7.12609566666667	1.67744303333333	1.35871873666667	1.77839183333333	0.86488	0.969500233333333	7.036095	1.48918366666667	0.622441733333333	20.85644	10.0841936666667	2.36961566666667	1.20982333333333	9.44777533333333	5.86553433333333	3.61733343333333	0.862344166666667	1.1209372	0.927301966666667	12.3033903333333	4.432298	1.2705706	1.94074006666667	2.62449433333333	1.65050313333333	1.80796213333333	0.286849533333333	0.562273643333333	0.635796666666667
TCGA-A3-3328	0	1385	0.03762551	0.2194174	1.087325	0.2454303	0.1085557	0.1640975	6.625904	0.300844	0.02423295	0.0473093	48.24723	0.3948218	1.207899	0.1914359	0.3928806	0.2668045	0.1848077	0.294277	0.02903587	0.2368238	0.7081499	13.38236	0.5170456	0.5882094	0.2139099	6.814543	0.7912065	9.732185	6.109521	0.08141679	0.3524479	0.03338088	0.4206469	0.4046911	0.06789332	0.3862881	0.06722009	0.3264634	0.6098858	0.3355374	0.4380385	1.192174	1.8764	2.085842	0.250595	0.08043586	0.2320961
TCGA-CJ-4872	0	1435	0.12459506	4.37565186	3.01857335	0.3125887	0.6654781	3.52560574	0.18160873	4.46280382	1.92590949	0.37196859	0.32947595	1.74498598	0.29751318	0.07394046	0.49775633	7.06808199	3.75534176	0.7064729	5.20463501	4.99734868	1.00981044	1.14415767	0.50481715	0.16999217	3.09977305	2.60817834	0.68769388	9.82274033	6.4355269	1.64215633	1.10998272	2.1504895	1.89564261	1.11343987	0.85647791	1.64640146	0.25754916	4.16702488	1.07664849	1.89532468	0.33343661	4.61484445	1.14611999	0.62011688	0.81999318	0.31824768	1.81252197
TCGA-B8-A54K	0	469	0.1709633	6.955618	12.17863	0.6792677	0.345136	0.3139487	2.767247	2.203311	0.1366263	0.5367663	3.653632	1.441956	0.864745	0.05537735	0.3784801	2.878955	17.82287	0.4310902	4.898851	1.689942	1.105977	3.116307	0.559803	0.5061792	1.651802	0.2487208	1.23128	138.4683	34.29548	0.0905982	2.775524	0.755287	1.862878	1.561138	0.06715528	0.42985	0.3853361	1.453115	2.525768	1.019807	0.1508732	5.366865	2.259481	1.500652	0.4607164	0.4773688	1.336926
TCGA-CJ-4873	0	1776	0.1108433	3.288976	7.189545	0.7444196	1.101572	6.208193	0.7291106	0.8471105	4.375617	0.257301	0.7605859	2.80803	0.9570802	0.3885259	0.4995897	1.648942	5.318723	14.98512	9.828475	0.3680038	2.094629	8.304543	1.874703	0.7251278	3.335937	0.9020746	1.752529	1.977552	17.60471	5.719517	1.35163	3.615842	0.9359066	2.512244	1.207393	0.2856493	0.3600505	12.78386	2.291832	0.8553003	0.2467444	1.012117	5.127237	1.961235	4.938081	0.6145361	0.8229706
TCGA-G6-A8L7	0	2133	0.06807619	7.309619	12.25779	0.2235823	1.343107	1.875177	0.05292122	1.448712	1.147939	8.429717	1.200126	2.768928	0.2556422	0.3833996	0.4067207	4.085268	7.538618	0.7352425	3.471395	1.335546	0.4659135	4.316786	5.056732	0.4334411	10.03717	0.5812264	0.3287741	4.898205	47.59982	3.106863	5.63662	1.954645	1.090253	2.142979	0.5870796	0.6286888	0.2331924	2.577483	0.72461	6.3686	0.02470277	29.41572	3.649947	0.204754	0.4157695	0.3175273	1.158747
TCGA-CZ-5467	1	73	0.03631868	2.88692678	2.32048108	0.20826894	0.28305642	1.27194765	0.25510985	0.44486036	0.96773051	0.26708929	0.56343576	0.46427055	0.19568321	0.0717232	0.33276125	1.45826563	4.53617316	0.44791476	4.97400283	0.99525816	0.24669623	0.22067147	0.3083165	0.06488908	2.0031269	1.45889216	0.43641483	43.68179657	12.63553339	0.38171791	1.01688102	0.83775855	3.6139035	0.47890857	0.23895835	0.86349158	0.37414419	1.72868311	0.27108096	0.43745279	0.8007776	5.42103593	0.38999525	0.20026671	0.43870947	0.13943892	0.59115078
TCGA-B2-5641	0	656	0.08353331	1.514472	1.619865	0.4470858	0.425675	3.967857	0.3571552	0.3107444	0.5910843	0.286677	0.2591815	0.4829071	0.06000976	0.0684295	0.3792124	3.589934	1.148829	0.5028171	6.866256	2.737386	0.143427	0.2131695	0.1902834	0.06964789	2.253647	1.165749	0.2782347	5.876809	3.160652	3.615108	0.8506941	2.411036	2.060214	0.2991251	0.6201529	0.3731345	0.1591861	4.329408	0.3014781	0.3948906	1.079938	1.900514	0.3863968	0.1359912	0.6256943	0.1768769	0.4809301
TCGA-CJ-4882	0	1883	0.2390912	2.7788588	4.2138399	0.437027	0.998251	6.9700079	0.5658934	2.8472315	1.0911164	0.8488286	0.3477357	2.7018862	0.4715773	0.2885449	0.4293337	5.7247566	1.5518326	3.4795877	1.8827386	1.88368	1.4717839	2.4877704	0.7611348	0.448533	6.9023685	1.6812008	0.8910567	17.8613281	9.9433517	3.1411312	1.3290108	4.2423749	2.2332857	1.1043445	1.0506885	0.9966316	0.249633	6.2828046	0.9890364	1.3623744	0.309595	5.0363684	3.0117529	0.5986544	0.9890715	0.6050104	1.9272255
TCGA-B8-A54G	0	53	0.02388626	6.822079	9.330911	1.326378	0.8592094	9.233284	0.3914913	0.4876301	4.693175	0.320362	0.3396831	2.324706	1.572975	0.0774541	0.4003283	2.094137	6.570127	10.04568	0.575818	0.9545763	1.640512	2.590613	0.4376565	0.7567982	4.744736	1.058594	0.7855382	0.8598546	24.88331	7.477359	2.501397	16.41642	1.629241	1.615191	3.820302	0.2065111	0.4138099	8.455912	3.944487	0.8296759	0.601194	1.742584	3.775067	2.182664	1.217371	0.2626153	0.7222765
TCGA-BP-4961	0	1935	0.127565	3.236916	4.103804	0.7168894	0.4716086	1.386005	0.5090562	2.662069	2.409999	0.9158344	0.502996	1.192481	0.3207465	0.1349789	0.3097518	9.264995	3.55056	2.978825	4.076471	6.137911	1.339451	2.043633	0.4548284	0.1914487	1.929571	2.874836	0.8013873	19.95547	9.377701	0.4048505	1.850617	2.082404	1.550044	0.618674	0.2659911	0.776609	0.3591184	4.69299	0.7120015	0.4964079	0.4328064	4.300879	1.204732	0.7134616	0.5762598	0.4103617	1.046108
TCGA-B0-5698	0	3631	0.03924031	1.69076906	3.53640087	0.68256954	0.47363916	2.66137933	0.11185063	2.10060412	1.2400601	0.28171998	0.19277425	0.73846492	0.09161739	0.03482397	0.47641411	2.64426668	2.08158275	0.6277989	0.1568897	1.53053981	0.70485409	0.16689622	0.21763756	0.05234806	2.90963943	3.20578432	0.38052635	17.60305579	7.27648813	1.47179058	0.90479777	1.97740725	2.88567145	0.36288584	0.42439324	1.01776833	0.53704682	2.72379524	0.74762844	1.09265423	1.4322961	3.22176575	0.99831811	0.18546597	1.78778466	0.21091833	0.39488533
TCGA-BP-5199	0	1355	0.2166168	4.635014	7.807574	1.68409	0.8000871	6.451428	0.617445	4.838962	0.7030194	0.5421581	0.49249	2.15678	0.5634374	0.1720959	0.4613223	13.70078	4.745066	3.433275	4.690494	5.038823	1.489701	2.573317	0.7915738	0.6103354	4.91835	2.89058	2.424987	14.09044	23.26178	3.060221	1.865845	5.973035	1.23491	2.643614	2.163393	0.5650639	0.6858399	10.02405	3.024956	0.9624429	0.5234219	5.307668	1.957924	0.7923826	2.405255	2.171703	1.185341
TCGA-CW-6093	0	3146	0.1566657	2.383136	1.340174	0.2978895	0.3460332	0.9337414	0.2350316	5.37161	0.9629898	0.7285882	0.2878174	1.021813	0.1703022	0.02673723	0.4548424	8.447988	1.917012	1.21688	0.0727218	6.287254	0.6969926	0.5026684	0.1061639	0.05499947	1.710335	0.7712859	0.5562432	6.426509	9.433588	0.1903183	1.980469	0.5559673	4.201355	0.8227315	0.4685608	0.5762435	0.546392	3.243321	0.6090185	0.9388378	0.6161986	2.834383	1.112451	0.2424921	0.7704357	0.3760506	0.6702006
TCGA-B0-4700	1	1980	0.16895423	3.03901181	4.97677988	0.32606049	0.81421962	7.86388296	0.40286639	0.77826856	1.25891777	0.64981177	0.1386158	2.18204869	0.18089627	0.47410488	0.2521201	10.13746042	2.13849422	1.30984624	3.54756849	5.31329333	0.47633956	2.43216211	1.00400013	0.26006699	2.51891075	2.5772021	0.50960443	5.0960632	7.53519183	8.85865586	2.00405051	5.37312631	3.33746176	0.75908606	1.31328322	0.36517782	0.22796776	9.15659163	0.95310445	0.52541425	0.25721989	6.92622344	1.65322628	0.34296605	2.46883263	0.17464159	1.39118308
TCGA-AK-3460	0	2508	0.1520228	6.971741	6.69226	0.6102406	0.6738824	2.038767	0.187118	2.921674	2.231189	0.6432976	0.2680034	1.508657	0.4012718	0.4929523	0.4121818	1.259154	5.113765	2.732835	1.974583	0.9499634	1.679313	1.802589	0.7938847	0.4148268	2.685713	2.658457	0.7866369	7.739626	17.09624	0.6778525	1.885438	1.55308	0.4869347	1.22041	0.4243409	0.5874651	0.4369498	3.389555	1.618146	1.211052	0.3003397	4.101293	2.290747	1.081413	1.664836	0.4952297	0.6485792
TCGA-AK-3458	0	1168	0.169382	8.668623	25.68449	0.4348345	0.7982062	3.045347	0.05052629	0.1608315	3.742601	0.5687138	0.6111012	1.06835	0.820652	0.02621839	0.6830596	1.401703	11.84098	2.923312	1.744002	1.038975	2.075868	1.759147	0.7139427	1.241478	5.948875	5.85678	0.2889832	6.475208	25.57526	1.704749	4.836571	4.585092	1.110308	0.7436262	0.6282061	1.226017	0.2251985	2.187414	1.091039	1.369366	0.136268	4.31545	1.639892	1.334283	0.5475227	0.9046612	0.8404516
TCGA-CZ-5984	0	2067	0.07232188	2.31556344	4.86400486	0.37039562	0.44255061	2.86225026	0.05864509	0.19685696	0.99197968	0.31578435	0.17409989	1.20550857	0.20827006	0.09193228	0.48378615	2.25070099	2.59683944	0.40491359	10.544212	1.66237948	0.27668073	0.51973491	0.28157233	0.23704173	2.31748624	2.12204337	0.27127884	3.25715399	5.77142515	2.46075334	1.53820642	1.88506657	2.4670384	0.46298717	0.61714828	0.43660833	0.14905394	5.36630635	0.38932493	0.38602837	0.27706395	1.25812953	0.80750201	0.55398933	0.50840104	0.23762687	0.37644503
TCGA-A3-3324	0	1186	0.1383442	4.142269	8.196026	2.73311	0.4732422	2.709853	0.3595423	0.8565052	3.002196	0.5136249	0.220935	1.944372	0.3264134	0.3013801	0.8569974	5.204056	4.583391	0.6660233	0.2631649	3.330233	2.235648	1.915196	0.5883673	0.4071099	3.003075	4.300251	1.276379	15.87812	9.947474	2.066166	1.219677	2.146699	0.4558206	1.43159	0.9435323	0.820832	0.6626172	4.744971	1.642687	1.559937	0.5467961	4.695831	2.164482	0.6495987	2.142878	0.6428682	0.7716912
TCGA-CJ-4912	0	1657	0.1212413	6.287519	27.66209	0.420314	1.17619	2.26015	0.3063152	2.850116	2.574479	0.2869562	0.398978	1.704794	1.672695	0.3573996	0.8494447	4.16838	3.248229	2.822573	10.40126	1.603325	1.615879	7.672417	1.244446	0.5697677	12.4603	1.280419	1.640428	2.636232	13.0414	0.6042014	2.562602	1.225575	1.244681	2.571203	0.4242885	0.8337987	0.4009866	3.72333	4.135166	0.6735456	0.2419712	1.798976	3.186484	1.065038	1.336252	0.9514845	3.343495
TCGA-CZ-5453	1	2419	0.09772931	4.342509	2.275825	0.3383579	0.3222457	0.5922358	0.0679009	1.848803	1.112835	0.4279191	0.3411314	0.8564771	0.1535801	0.1613683	0.4333397	5.770831	4.560222	2.039587	3.335648	4.288344	0.4065962	0.2701794	0.1306688	0.1100036	3.187205	0.7326144	0.4141097	38.34908	14.29704	0.2960632	1.098547	0.2774535	2.701695	0.2497285	0.2216941	0.570327	0.374594	2.238622	0.4675491	1.121899	0.1202786	10.30179	0.5085706	0.1963114	1.386702	0.1492327	0.3617109
TCGA-A3-3378	0	630	0.08393418	4.7498652	13.14341884	0.74123171	0.93091527	5.01958815	0.33494459	0.63208691	2.02394413	0.42711269	0.24957425	1.89185969	0.67081241	0.37960099	0.63800748	2.75587208	1.62157552	3.01365362	5.31998969	1.97232572	0.63189028	2.9986949	0.39070609	0.69982129	3.10893664	2.81122312	1.04396375	4.57070667	9.97234783	1.8888774	2.43530704	3.25661837	4.4662628	1.33647355	0.90776819	0.36283083	0.45076818	9.28298395	1.39838569	0.98228647	1.71981389	3.14121003	1.97361006	1.07992677	3.28607639	0.39646502	1.19388224
TCGA-A3-3343	0	945	0.06104139	6.727457	6.260638	0.4083811	0.7737268	2.418016	0.1926345	2.49228	3.462635	0.2476696	0.9244284	2.501809	0.4541785	0.06994665	0.5730865	2.593339	10.36524	1.4688	1.174127	1.88184	1.543331	3.943755	0.4836463	0.4216991	3.548467	2.65426	0.8750399	42.2955	21.6954	1.182482	1.658821	1.516344	1.142311	1.064117	0.6473893	0.9046966	0.4494341	3.430016	2.089585	0.9451212	0.5124398	9.229829	2.252132	0.7830903	2.033594	0.6817665	0.5315844
TCGA-CJ-4887	1	932	0.04350755	4.031218	7.31002	1.010448	0.7396506	5.472819	0.5381321	2.825297	1.857412	0.3898321	0.3736393	2.37948	0.3879034	0.05728	0.3912455	4.359268	2.320159	4.184295	2.236511	2.608064	2.031747	4.903708	0.7848563	0.5285852	2.110511	4.332235	0.8411939	10.31606	13.21316	3.95408	1.737671	4.466496	0.8927992	1.494221	1.559462	0.2955456	0.2301576	10.26799	1.889742	1.056145	0.3390566	2.735962	3.234394	0.6756569	0.9791011	0.8959377	0.775821
TCGA-DV-5574	0	2016	0.23008602	2.14991637	1.09231242	0.10322558	0.26776561	4.23015971	0.48030456	0.13262484	0.44072956	0.32033651	0.62990762	0.44448656	0.0534769	0.13859104	1.36529469	6.7007067	3.03140319	0.92402853	3.43778102	4.33572226	0.15015802	0.17269377	0.20106941	0.18958277	1.49136621	1.12715554	0.20200825	2.69176557	4.33081166	1.21833352	2.18453242	1.16233704	1.11513193	0.12139954	0.91176459	0.80739435	0.17233811	5.52408963	0.22492311	0.40964142	0.39617389	1.47271085	0.3443324	0.06396953	0.62708062	0.02645395	1.04507986
TCGA-CJ-4920	1	139	0.17141149	4.42101959	8.6248562	0.44597104	0.5690061	2.69304777	0.62431148	3.42154652	1.57665621	0.71748808	0.30778007	2.07322658	0.40476852	0.06988412	0.5529483	4.81284171	4.55267433	2.52918716	3.16910787	3.37942521	1.33321823	3.73972847	0.50930113	0.33347632	3.02526128	2.44600884	1.27277379	24.48853845	11.28319363	0.52202503	1.9761918	1.23912258	3.15735638	0.84423554	0.68515869	0.77528242	0.51554923	7.09486499	1.14695643	1.10074079	0.56594319	9.22375057	1.50502575	0.86517286	0.53681064	0.64370004	0.61276558
TCGA-BP-5177	0	293	0.1810146	4.268595	2.870366	0.6827702	0.2020733	1.742269	0.2468622	1.019408	1.067745	0.6463367	0.5204852	0.924183	0.2438244	0.444216	0.2841837	29.72765	2.759279	0.3930244	0.2146963	14.51781	0.8285326	1.115011	0.18546	0.2654203	2.096934	1.740994	0.5329239	17.85643	7.131038	0.8103981	1.475226	0.5980738	1.082697	0.4589676	0.3861655	0.5666309	0.1905888	5.589171	0.6993981	0.4102265	0.2636824	7.193248	0.6496389	0.4769446	0.5060993	0.2058774	1.041862
TCGA-B0-4842	1	1724	0.04389195	1.48014639	0.86545854	0.08809421	0.78941563	5.14381383	0.59711446	0.82544265	0.68256514	0.36831718	0.30951132	0.43803269	0.02508202	0.24311012	0.24011621	4.25961788	4.97809864	0.93861066	4.56784476	0.78454845	0.09486209	1.52738619	0.39123785	0.29942152	3.92246009	0.7088537	0.13122342	3.63818425	10.18114876	3.10832403	2.16211723	0.80712814	2.60627736	0.18311426	0.51017657	0.03449749	0.10368983	4.93008394	0.26122481	0.77292037	0.06901722	3.27607485	0.50757335	0.15087389	6.40586141	0.20472496	0.9671754
TCGA-BP-4355	1	953	0.4990087	5.826223	6.024269	1.604961	1.189219	1.627812	0.7421088	7.373518	4.695084	1.243418	1.670903	2.664805	1.667175	0.09362635	0.596354	8.887203	8.79929	2.587377	1.333971	4.50369	7.23347	11.24464	2.007583	1.038859	3.36401	3.675431	2.607052	20.01574	20.29789	0.3219252	2.286922	2.518797	1.83126	3.859791	0.3025422	1.118752	0.8255626	8.476577	2.910984	1.316007	0.3257851	6.315866	4.444448	2.846829	0.6749353	2.097593	1.884919
TCGA-A3-3359	0	2504	0.1793819	4.047543	3.099504	1.195	0.7596584	3.062796	0.3998012	2.50368	4.389234	1.368543	1.702287	4.827091	0.7985624	0.0937963	0.6285788	10.55003	9.148252	2.049497	4.598073	7.705601	2.964053	6.736634	0.9298851	0.6873576	2.363161	4.525919	1.216542	33.08444	20.9986	2.774927	1.584063	5.228095	1.272322	2.284914	1.264571	0.8661744	0.6099578	6.411183	1.532817	1.320186	0.6906237	6.861809	3.619166	1.62351	1.370454	0.8485577	1.052521
TCGA-AK-3433	0	3409	1.555576	0.1522626	0.5624743	0.08392876	0.09526459	0.5836035	0.616829	0.159352	0.2068395	0.03464029	13.16918	0.4590528	0.4318356	0.0578064	0.3443478	1.595836	0.328629	0.4272429	0.05163222	1.002679	0.3810881	2.774515	0.3851632	0.4183867	0.5835364	9.7756	0.7087596	1.739691	0.4296531	0.2171657	0.2169452	0.1632362	0.1813342	0.3881644	0.1552235	0.3796059	0.1086657	1.625468	0.6422839	0.03977732	0.01390946	0.1654596	1.063861	0.6258678	0.1743705	0.04086652	0.1517347
TCGA-B0-4827	1	885	0.07499847	2.455559	0.5166052	0.09711429	0.2161108	3.429761	0.5482314	0.3753588	0.4437665	0.2548096	0.2345768	1.026635	0.006517547	0.37283875	0.2892566	6.924553	1.212072	0.8181923	11.26171	4.223143	0.04793027	0.1131872	0.1437657	0.09682337	2.965932	2.912709	0.07038244	10.28946	7.125862	1.277356	1.896657	0.4807886	1.278606	0.08831531	0.3326106	0.292829	0.1634587	3.459394	0.08832986	1.089991	1.372877	5.725668	0.1958406	0.03049238	1.642141	0.02955425	0.6425965
TCGA-B2-A4SR	0	507	0.1964292	6.334104	4.685369	1.543578	0.4890122	2.219303	0.2277568	1.604015	5.530481	1.087422	0.6843594	1.59093	0.917835	0.1022749	0.4006944	10.11294	6.377584	8.12951	1.098171	8.414113	3.139643	6.088869	0.4748211	0.6162477	2.763474	3.262396	1.17912	51.229	22.31644	1.354389	1.420185	4.926807	3.094992	1.88552	0.6682704	0.3166227	0.6185916	5.546351	2.037085	0.7888585	0.5005579	8.472136	2.695045	1.972207	1.905036	0.6914046	1.116253
TCGA-CJ-4874	0	2283	0.05774041	3.27850052	1.20868616	0.29551701	0.19038911	2.62958645	0.14195315	0.37720044	2.18368365	0.63205773	0.30232075	0.58325883	0.04407284	0.06355975	0.33374779	10.16900934	2.66590873	0.60137093	3.3508129	6.56253905	0.16015006	0.19646445	0.11151362	0.07221367	1.80547316	2.97600037	0.1570233	15.32533688	6.052725	3.47341138	0.99852808	1.598269	1.04066962	0.26196689	0.70650495	0.52416072	0.1087832	2.08413236	0.35256602	0.88628365	0.37452115	5.64741706	0.40063143	0.1182589	0.94970843	0.24687504	0.51540844
TCGA-B0-4699	1	110	1.615262	1.162754	5.12125	0.2626658	0.3772462	4.352167	1.253237	0.2098301	0.173656	0.2418568	14.63608	1.453699	1.033536	0.4598539	0.4073951	1.340585	0.8629425	0.5920946	0.9486672	1.04887	0.6393077	11.88717	1.028041	0.430486	1.145229	3.807564	1.854886	8.370488	4.841808	1.737912	0.4237027	4.860568	2.813249	1.303252	0.8798969	0.4804799	0.3587178	3.807867	0.9750364	0.4108267	0.02385284	0.8866899	2.77803	2.10984	1.96856	0.08760068	0.6661235
TCGA-B8-5550	0	1476	0.06612017	1.07101421	0.44469092	0.26541556	0.2005317	1.8498678	0.60698115	0.50816804	0.71342581	0.23934453	1.5839032	0.96158383	0.08382402	0.19117016	0.38187601	5.83695148	0.61132556	0.56681281	2.05816738	4.10347122	0.15411121	0.14888182	0.12711957	0.07782955	2.20318706	2.44254593	0.16234718	4.97837429	4.42443914	1.14460461	0.4708293	0.63491891	4.04787982	0.09330182	0.24597343	0.36148376	0.10107156	2.42979491	0.12731431	1.01238577	0.34930971	3.59732877	0.26986724	0.06740441	1.10826142	0.03801056	0.41774695
TCGA-A3-A8OW	0	323	0.1614692	4.0880339	3.7499567	1.1207763	0.471915	1.6926021	0.2157431	1.8862389	3.5843691	0.8479361	0.6131978	1.4523175	0.4289522	0.148119	0.5993032	14.8848257	7.2370248	2.7442421	0.1068059	8.6629612	2.1059821	5.1936077	0.3798103	0.4038863	1.6134376	1.5948768	1.3488183	11.0984536	23.865286	2.0381586	1.4349583	4.9064302	0.8752477	1.3227173	0.4809801	0.5453119	0.5507226	3.0355251	1.6686431	0.9425142	0.3446363	3.926575	3.1509921	1.2507514	0.6857774	0.7725659	0.8397952
TCGA-B2-3923	0	992	2.4022392	0.2119139	1.0137686	2.09734576666667	0.417643643333333	0.723468533333333	2.47355666666667	0.2149691	0.410051533333333	0.348880333333333	15.7753636666667	0.22302265	3.42584866666667	0.114910233333333	0.802026633333333	0.609479166666667	0.6512197	2.549319	0.143851936666667	1.20232193333333	1.00205356666667	1.8269628	1.36476333333333	1.8095614	1.28973433333333	18.54825	0.955143033333333	3.37631866666667	0.456375266666667	0.5193037	0.423023766666667	0.918381466666667	1.19823433333333	1.95822096666667	0.1710606	0.6838323	0.277468866666667	3.10682533333333	2.55067546666667	0.153169606666667	0.122578403333333	0.116077223333333	3.06995833333333	0.9137378	0.34561621	0.429121716666667	0.5350314
TCGA-BP-4967	0	205	0.1227787	3.459651	6.75987	0.8960922	0.3680379	1.750427	0.3817839	0.9236022	2.424626	0.2166253	0.3376597	2.036685	0.9822648	0.16572655	0.5231999	1.957119	4.495538	4.565132	6.434084	1.552287	1.30025	4.149118	0.577051	0.3796984	1.019925	2.571419	1.267805	17.74596	15.17095	1.487793	0.8106996	0.6020732	2.39589	1.217697	0.4388758	0.7961218	0.490186	3.966818	1.059548	0.7103994	0.6103711	2.412488	1.419832	1.596713	0.7550317	0.5563136	1.10811
TCGA-BP-5201	0	951	0.16774807	3.08338892	3.38890604	0.46617515	0.60340419	4.06144794	0.18758167	1.57352363	1.95201889	0.39092125	0.55050487	1.82364486	0.36152719	0.0858858	0.337166	7.83912392	3.85349947	1.77419234	2.41265068	3.36633053	0.91008796	2.06355542	0.33738948	0.21947882	3.37191819	2.78584707	0.85851067	7.87477371	9.6847803	3.64102213	1.62154805	4.45098203	1.42687423	1.05513372	1.39438292	0.45739702	0.37555724	7.34463313	1.15018123	0.55123353	0.20602374	4.60153718	2.32783752	0.63427759	0.57991985	0.62422136	0.59932265
TCGA-AK-3440	0	2865	0.50115	0.1140493	0.9222013	0.1620525	0.04005954	0.2760863	7.945912	0.3031351	0.02295245	0.08566505	34.46771	0.2491347	0.6225393	0.0370623	0.2424954	0.7179154	0.3282041	0.130102	0.04419897	0.4005531	0.132381	2.285423	0.2481711	0.2785638	0.1122395	1.162482	0.5035899	21.51118	0.7151625	0.1686882	0.08024618	0.1185637	0.2414663	0.2497301	0.04210496	0.1564602	0.1229952	0.5024706	0.09113546	0.1276044	0.005556589	1.418358	1.448844	0.7456838	0.1999443	0.04081368	0.1737642
TCGA-A3-3365	0	873	0.2765182	5.8189596	5.137195	0.3562907	0.5321225	2.3759309	0.4524782	3.6518449	7.1483561	0.6544686	1.1518933	1.3636217	0.4199828	0.2709157	0.5622348	10.4576283	4.7620569	1.3654219	3.7394239	4.4202429	3.1111125	2.0908135	0.5680171	0.375717	1.3197634	1.0970382	0.6563388	15.4296692	9.0278561	0.3841259	0.8068294	5.3062561	1.9522368	2.2894277	0.5115764	0.590288	0.5234011	5.1657962	1.4226089	1.0243837	0.4133348	4.1282981	2.210755	0.6346456	0.9964633	0.7089521	0.9463866
TCGA-DV-5569	0	355	0.02876458	2.369689	2.394019	0.5311391	0.5328636	2.588273	0.3013155	0.4541163	1.161951	0.4493318	0.6358976	0.8570929	0.1420669	0.02356361	0.4919573	3.723401	4.464601	0.6470133	4.607001	2.414014	0.364718	0.7340462	0.247851	0.1870686	1.665068	2.971622	0.3092593	13.56388	7.705351	1.767697	2.271631	1.367849	1.644947	0.3690119	0.241231	0.6714553	0.2242452	3.793619	0.3730045	0.7536942	0.5951279	2.098474	0.8648589	0.2084618	1.49265	0.210833	0.6387722
TCGA-BP-4974	1	211	0.4079219	4.4229519	5.173697	1.5154335	0.7771677	3.147611	1.823771	9.9450658	2.1664681	0.4572093	1.5440596	3.6382549	1.0813202	0.1937916	0.6211398	28.9967608	3.7375155	2.4510802	7.3856039	19.8256765	5.3851296	5.7971248	1.3926639	0.519983	4.1801145	3.4928761	2.8328632	21.3328247	12.7954919	1.0524391	1.9783855	3.3128066	1.892235	2.4136428	0.8654941	1.6404387	0.9045988	8.3039675	1.3332952	1.4194944	0.5662332	6.5522819	4.6945932	2.4347285	0.4679539	0.9487203	1.9982388
TCGA-CW-5584	1	164	0.08986721	1.712817	2.228731	0.1690966	0.2373941	1.660592	0.5223214	0.4280755	0.6482508	0.4021349	0.206947	0.5906816	0.05548124	0.26168965	0.4847563	5.778728	2.400148	0.8585694	1.644613	3.999921	0.1780412	0.1791664	0.1585403	0.0561967	1.59371	2.602555	0.1101181	18.78732	5.365653	0.8507675	1.246525	0.2790517	1.925676	0.1318078	0.2046315	0.4006181	0.1350103	3.041011	0.2651743	0.4954228	0.9901911	4.403156	0.3897144	0.1106119	0.7611832	0.07547502	0.4239173
TCGA-B4-5838	0	166	0.06403883	2.615586	0.4023579	0.3111789	0.2222706	0.6808296	0.1224915	0.1834851	1.521275	0.1954434	0.6013149	0.5472299	0.03026649	0.5297755	0.4483475	3.528531	4.635381	0.4458031	8.733454	2.87709	0.1068388	0.1146816	0.1301871	0.2023348	4.518722	5.240121	0.02557919	7.313974	4.188647	0.4084223	0.7965863	0.5262813	2.694779	0.1019448	0.2316889	1.00532	0.1445166	4.445141	0.09335366	1.171684	0.1098697	4.259261	0.03897658	0.02655036	0.8588841	0.09058197	0.166328
TCGA-AK-3454	0	874	0.4051782	2.4087117	9.3151346	0.481294	1.3335271	4.0391274	0.494966	2.9935239	8.0950102	0.7045594	0.6734783	1.8841449	0.5866098	0.6181113	0.5106934	5.4584338	3.2492083	1.9385568	5.3091599	1.9034213	2.3590204	7.3152212	2.4568843	0.4136657	5.6498544	1.4596184	0.9936179	2.6370266	11.4899619	1.6461499	2.4786346	2.9637856	4.9528325	2.0353508	1.1254612	0.250215	0.5264535	7.9208388	2.1133182	0.4862431	0.2695491	8.4863631	6.9805037	0.9770614	1.743185	0.7474996	1.9082869
TCGA-BP-4782	0	354	0.1989555	3.6221862	0.91629009	0.28357333	0.37511648	2.57864597	0.41916314	0.49445695	1.34304041	0.59032082	0.458506	1.04270211	0.05955345	0.28935219	0.32191531	5.35324877	2.83252927	0.71252197	18.40135612	3.67817323	0.31989989	0.47828371	0.1799123	0.17309624	1.69591824	1.77814875	0.41212701	11.55696528	6.85635615	3.51898583	2.09428875	1.22790144	1.10188769	0.18044106	0.8007622	0.17450192	0.25850557	6.9250839	0.37753658	0.95499289	0.5927304	3.52255116	0.50016352	0.11356839	3.34654492	0.21838752	0.4980241
TCGA-CZ-5451	0	1929	0.0818523	3.944181	2.614862	0.428565	0.1962865	1.999771	0.06847198	0.7265163	1.452252	0.320075	0.2898522	0.4760344	0.03195768	0.03461947	0.3494141	3.909225	5.698469	0.4791691	1.801604	2.423456	0.2115161	0.1362259	0.1480355	0.1602305	1.526641	0.3583916	0.1620509	11.20997	9.672469	1.139715	0.7385241	0.3157319	0.4436824	0.1521823	0.469699	0.4230591	0.2265756	2.124436	0.3091512	0.9109389	0.2556929	4.066011	0.6584714	0.1065289	1.302603	0.2521508	0.3357476
TCGA-CJ-4907	0	1499	0.09094915	2.22228641	2.79681771	0.85025802	0.33145652	1.43280976	0.32746306	0.29316264	1.60807542	0.23791918	0.47341228	0.91849266	0.62758143	0.28674426	0.44155684	5.54203723	4.91392885	2.21219136	2.46126284	3.87949695	0.71125526	3.04368945	0.32000904	0.1915731	1.81344669	3.39065879	0.69326024	30.05211378	8.69484271	0.87007335	1.21410671	0.6030437	2.19900435	0.75137855	0.282982	0.62594434	0.28298953	3.55525607	0.59360849	0.55675204	0.51588381	3.45069908	1.05175	0.65233659	1.15881309	0.69001145	0.5523428
TCGA-BP-5196	0	1018	0.2817109	5.818191	3.035507	0.1459131	0.8444486	5.050827	0.3626403	0.58541	1.042584	0.2401766	0.352449	1.925339	0.4869069	0.08219785	0.4557115	7.842102	2.856666	2.094459	20.76337	2.585737	0.2880588	1.455839	0.7560225	0.3333826	2.59887	0.8123324	0.6820033	4.017757	10.93032	3.19869	1.449299	4.56862	4.269091	0.9446462	0.7995899	0.2422466	0.1416893	6.938678	0.5873004	0.9299157	0.2861547	3.378475	0.7356206	0.6299488	0.1192949	0.5550617	1.349757
TCGA-CJ-4889	0	1946	0.09437252	2.49912333	1.72138883	0.39030398	0.32575027	6.81126074	0.5196583	0.86404366	1.85658982	0.35873408	0.55456945	1.62773657	0.1823317	0.20791404	0.4302302	6.35648411	2.44409695	3.37258677	6.70899826	3.77144697	0.43059048	0.71762533	0.43334771	0.28612852	1.50760508	1.45292333	1.04176532	30.55623591	6.66721983	2.4752734	1.3023205	1.16709141	0.63556042	0.7695354	0.93966892	0.71700953	0.28239641	5.08175445	0.51485687	0.50696736	0.2206894	1.80341348	1.22362192	0.24780206	1.23886878	0.57293419	0.60186096
TCGA-AK-3428	0	3728	0.02249194	6.052754	1.229065	0.07900007	0.2056347	0.9396461	0.1202083	0.6734429	1.32113	0.1197773	0.0872331	0.648402	0.06059272	0.005757855	0.3383734	2.667859	3.093304	0.9664148	1.934087	1.968492	0.1114003	0.09566237	0.1169499	0.05625959	2.202886	4.829181	0.1137975	67.09871	10.83961	0.5840363	2.431014	1.057592	2.255486	0.164211	0.04638351	0.9965892	0.1461204	0.7025571	0.2052976	0.6564404	0.2581119	12.25086	0.5202007	0.2657657	2.722484	0.151119	1.036495
TCGA-A3-A8CQ	0	3	0.12887901	3.3100617	2.36505827	0.62819651	0.35983327	1.21038376	0.48018801	4.53037002	1.54057902	0.67978863	0.74262884	2.45595149	0.46292901	0.09992033	0.54230395	12.62827033	6.33023385	0.48412672	0.22732993	9.48270253	2.61165848	3.82136133	0.3938686	0.38684143	2.71767899	2.41661174	0.9268576	92.41198546	25.55605058	0.7330499	1.12499135	0.74484244	1.19758614	0.98701681	0.30880856	0.60487142	0.51193154	4.805229	1.1079774	1.42973321	0.89167667	7.07552515	2.68267833	1.35170115	0.91274615	1.35847099	0.76961441
TCGA-A3-3380	0	567	0.1875582	4.628119	6.383695	0.5055082	0.9895054	1.982891	0.3494098	3.763299	3.191828	0.4375746	0.7378203	2.444565	0.8228795	0.198916	0.4137025	5.955569	6.65926	1.629806	2.287482	3.276588	2.972659	5.572639	0.8199924	0.8846702	2.379123	3.046974	1.186183	23.83225	29.51618	0.4174476	1.359189	1.150532	0.4284511	1.377724	0.4236245	1.74317	0.2402155	4.240478	1.227886	1.596437	0.2103351	6.168948	3.408352	1.37193	2.352498	0.7921046	0.7933496
TCGA-A3-3323	0	1106	0.3528293	8.8586522	8.9308105	0.7235475	0.8346088	3.6903194	0.6149012	1.0960924	3.6911988	0.5355425	0.4610975	1.9706037	0.6508948	0.2081357	0.555704	3.9754006	7.723216	10.1512617	12.7447723	2.5932212	3.7685792	4.3062062	0.8204346	0.4604554	3.2427679	1.9310855	1.0574968	25.5504532	12.2435549	1.0290347	3.8466722	2.3000585	2.8375974	1.4479802	0.9385169	0.9864136	0.3637589	6.8148896	2.6555734	1.1342202	1.1557578	5.6241251	1.6409388	1.4017655	0.8795571	0.6746345	4.2805508
TCGA-CJ-4895	1	1200	0.1592747	6.524452	2.705329	0.3196753	0.6645146	4.03509	4.141562	1.353702	1.413536	0.5154547	0.3529904	1.373357	0.2218382	0.7555625	0.3448824	6.018013	2.458719	3.686637	12.50491	3.133216	1.056121	1.672823	0.8016105	0.308961	3.995013	1.610977	0.6948372	10.76189	10.25	2.7572	2.136066	1.176593	5.506073	1.352698	0.5764818	0.6604102	0.3420972	7.671346	1.862005	0.8994874	0.380588	14.02715	0.9021437	0.4660179	0.6024107	0.3494319	1.11342
TCGA-CW-5591	0	2271	0.1439221	0.2919296	0.3998043	0.08791439	0.129425	0.5113467	2.040031	0.2810377	0.3030687	0.07034905	7.389943	0.3983052	0.02247666	0.07368705	0.8422947	0.2097592	0.3073527	0.07434086	0.3476838	0.1650463	0.0619853	0.1330711	0.07436939	0.04695591	0.1746421	0.5062561	0.09893622	0.82997	0.3827011	0.6228578	0.3607104	0.3219904	0.2713506	0.1272657	0.1376464	0.2096363	0.0853695	2.302064	0.1142316	0.09199049	0.1769214	0.1779594	0.1447249	0.0591509	0.3696509	0.06115314	0.1543992
TCGA-BP-4799	1	1133	0.07631328	1.20121789	2.9511567	0.03829152	0.27259912	2.96625498	0.5234159	8.603127	0.83227408	0.07902114	0.19731639	0.86825623	0.07423939	0.26861895	0.21652247	6.00175164	1.5618036	0.32235591	6.40515112	4.31537943	0.11339152	0.14876326	0.16060996	0.015907	3.57276292	3.13740137	0.1930527	1.72847041	1.65687108	0.82566081	0.93479891	1.51206016	5.60161921	0.14260495	0.32349377	0.68039228	0.19417829	4.1052905	0.28823068	0.4701966	0.49499018	3.84522032	0.18385387	0.05510515	1.51742824	0.09322435	1.49069203
TCGA-B0-4847	1	793	0.09999582	4.68785239	14.75512224	0.77871051	0.68101982	8.02085015	0.31638137	5.18238768	10.16432921	0.94195484	0.54295547	6.38344756	1.04162661	0.02047886	0.68091984	6.84838258	6.01174903	4.71708136	0.79725035	2.55115701	3.26481276	11.21092373	1.60439142	1.12054529	6.11499103	0.1855626	1.45200978	2.88744035	23.8069751	4.7083888	2.28263364	12.88852194	0.85640721	1.86060418	1.40775527	0.37174543	0.96664889	7.32972823	4.52710325	1.54266359	0.57742217	3.62031576	7.72453292	2.37571214	0.84320919	0.7720194	0.86501706
TCGA-CW-6087	1	41	0.09141647	0.37150208	1.48215799	0.0742654	0.17746537	13.60968798	0.13028682	0.0770193	0.33644199	0.24212417	0.05909184	0.87745311	0.07036389	0.02228789	0.38087554	0.1795987	0.44901618	0.28789122	0.5413382	0.20876074	0.12074034	0.21292032	0.07113814	0.065332	1.93715374	0.24874895	0.21749437	0.08834358	0.81467957	7.36619914	0.62734192	3.15145215	2.6015076	0.32462986	1.53809657	0.24463231	0.12160672	10.33411608	0.19455946	0.13175518	0.37358267	0.18301116	0.30204405	0.07887032	3.8523043	0.0531783	0.28116528
TCGA-BP-4173	0	1893	0.08824429	2.14001015	9.16194928	0.65310207	0.6249251	10.15835643	0.67206114	0.93076359	1.28445484	0.54498962	0.37433374	2.49050053	0.66613323	0.05647555	0.48255248	4.38021473	3.25076377	1.57692348	2.3007645	3.08131588	0.55725759	3.45997335	0.4670315	0.30350009	2.76499366	2.17799445	1.20337641	20.89444945	8.47992753	8.33016476	0.96967368	10.24610266	1.20329982	0.93187765	2.11930645	0.71524228	0.27947642	10.45132475	0.89572597	1.0588004	0.97781273	5.37385987	3.12519116	0.99056292	0.81132043	0.48509676	0.8125109
TCGA-B8-4619	0	523	0.3667985	0.2425747	0.9857066	0.2705656	0.06014386	0.4202624	0.8712693	0.3840036	0.06461235	0.1001707	4.450175	0.4367028	0.8952433	0.008025565	0.796824	1.552105	0.4311589	0.3054103	0.04976897	0.9471657	0.3229716	4.426841	0.3073905	0.3136688	0.2365649	0.6952845	0.5115372	0.04544473	0.4218176	0.2442169	0.3072202	0.1446307	0.1954254	0.4087229	0.1293029	0.6166212	0.1670089	0.9139725	0.5762533	0.1057306	0.08342449	0.06977627	2.030223	0.6717246	0.2324041	0.1531902	0.2730169
TCGA-BP-4176	0	1955	0.08300855	4.038698	4.84158	0.3906575	0.432439	3.94223	0.7404189	0.5220122	1.256545	0.2371144	0.7215933	0.8977823	0.3829863	0.2945674	0.5666051	3.247548	3.317985	1.863517	12.75864	2.539453	0.8279362	1.180893	0.3401884	0.2434295	2.716147	0.5959466	0.5539391	4.456264	7.702607	2.130663	1.056	6.501	3.537537	0.549313	0.7831108	0.6310449	0.1450452	2.38423	1.765793	1.017328	0.6836143	3.057962	1.688142	0.4735052	4.979856	0.3146999	0.8932228
TCGA-BP-4768	0	400	0.1615346	6.720417	8.372919	0.9422386	0.6536854	1.55733	0.0863322	1.422122	5.331914	0.2807686	0.3915613	3.688145	0.7796795	0.1124264	1.037214	2.889659	4.016688	0.6057103	11.6332	1.803497	0.9200735	3.317096	0.4199603	0.6565811	4.255252	0.8596402	1.436626	19.95091	13.10241	0.3713864	1.120303	1.030051	2.318978	1.231994	0.5031516	1.24927	0.4689597	3.889382	1.334608	1.464544	0.5960816	4.107096	1.75126	1.141243	2.514236	1.220984	0.7253493
TCGA-B8-A54I	0	150	0.04020205	2.79959	9.916141	0.5809559	0.4989053	10.96303	0.9539784	0.2297993	1.557686	0.1998171	0.3118405	1.446373	0.555957	0.2778727	0.5220448	4.022148	5.331502	1.130351	5.098607	3.431721	0.4778798	3.231649	0.6330803	0.6636845	6.58663	3.74835	1.113623	3.082803	28.01954	3.340497	1.714901	4.508278	3.944284	1.568184	0.9009095	0.6169385	0.3290809	8.706526	2.019482	1.411461	0.264774	1.928739	2.603456	0.5510336	1.47149	0.7759515	2.211485
TCGA-CJ-4884	0	1759	0.09647644	3.339568	4.132162	3.979707	0.9284682	4.03749	0.2876609	2.467101	3.730791	0.2764144	0.4529495	1.545784	0.7044795	0.3847629	0.4864841	5.538423	4.239885	4.460012	0.7523525	3.007311	2.203084	6.943249	0.7015446	0.5461421	4.372184	1.749523	0.7931958	5.586647	8.030756	2.285402	1.390338	2.495703	2.401455	1.917139	1.127419	0.3511987	0.3133828	8.741006	2.250242	0.4742266	0.2212589	3.873881	2.143258	1.511959	2.981932	0.4776257	0.5601158
TCGA-BP-4164	1	992	0.0957224	5.72609	3.11927	1.061243	1.052094	1.04631	0.09744546	4.168834	3.081356	0.4854807	0.618752	2.220218	1.182944	0.1073535	0.6604821	2.209684	6.179323	6.592223	0.2090461	3.781674	2.329878	8.704719	0.460477	0.6156836	5.847253	5.704455	1.141577	38.85861	29.5279	0.8285241	2.83777	1.423483	2.297834	1.901654	0.388536	0.7881694	0.5389514	3.543679	2.98986	1.631883	0.2941426	9.637933	3.004575	1.278277	0.3801446	0.8352468	0.3307964
TCGA-CZ-5466	0	685	0.05073086	1.517354	2.936673	0.3563713	0.4040701	3.406984	0.2866245	0.6904358	0.8812518	0.300177	0.6464819	0.8123025	0.04555588	0.2671595	0.4160331	1.21469	1.459471	0.6859286	2.448034	0.6255909	0.1292218	0.8938946	0.301465	0.2356607	4.217629	2.029617	0.4354252	5.221225	4.423489	2.760059	0.9608624	0.8615776	3.073972	0.5820258	0.826985	0.383774	0.1883294	4.426892	0.3786528	0.7802577	0.3736524	2.007316	0.6285638	0.2112305	4.751303	0.2301849	1.099226
TCGA-AK-3450	0	1508	0.07755324	3.66397177	1.22572237	0.42338091	0.35521626	1.11653386	0.30505986	0.23642807	2.81310786	0.6791517	0.86625695	0.61240824	0.28413995	0.04764804	0.60669797	3.3435997	2.31601338	0.70268837	3.14631484	2.18685981	0.77437205	1.63604683	0.29494742	0.17070732	2.11956711	7.48713233	0.47477853	26.40060135	15.89879455	0.64441066	1.37692348	0.45135596	1.84966877	0.45296561	0.18765405	0.15421374	0.26199152	3.14379966	0.68737137	1.6041893	0.33225969	12.94958555	1.04033166	0.42030928	0.9198605	0.34106072	0.40522756
TCGA-BP-4327	1	109	0.1298538	10.38627	11.21485	0.9217245	1.031027	2.087955	0.2031231	0.9741599	2.480436	0.273608	0.4913433	4.055342	2.110313	0.0794567	0.6946502	5.994388	8.369327	4.02859	1.815635	5.999451	3.325568	12.99907	1.251575	0.8555866	4.03991	5.526114	1.850796	42.1918	36.81086	0.5756805	1.89873	0.9441161	5.59667	3.59399	0.4528448	1.033673	0.6501922	5.188297	3.473023	1.774762	0.4698589	7.088311	2.563791	1.626668	0.6970219	1.091061	0.7998646
TCGA-BP-5200	0	1063	0.1147955	1.539976	0.6332217	0.1212645	0.1629983	2.68129	0.3186023	1.277282	1.137298	0.2359501	0.1093534	1.42685	0.09404277	0.252627	0.4257717	5.400839	1.760789	0.435461	0.9236291	4.239924	0.4069764	0.1970116	0.1436137	0.0604506	1.261561	0.8249415	0.2776656	10.43097	3.345337	1.568859	1.160938	0.586056	1.200837	0.1344334	0.4347052	0.3090605	0.2276581	3.886304	0.1521318	0.4162385	0.1487184	3.25725	0.4425041	0.1015338	2.421415	0.1820584	0.6313935
TCGA-BP-4160	0	2881	0.01996232	3.202764	1.78729	0.2904768	0.2602974	4.041527	0.2987283	0.2173462	1.151974	0.2893892	0.4258219	0.6537425	0.08066697	0.2785104	0.320075	2.36781	2.941507	1.102788	3.353902	1.651368	0.3361624	0.1910327	0.1037968	0.09986436	1.919021	2.546785	0.2966844	8.731726	5.249763	6.133818	1.75485	4.108794	1.98829	0.3695614	1.214422	0.4746123	0.3696067	2.147755	0.2890199	0.6948186	0.5312059	2.92498	0.4039829	0.1179378	1.711058	0.2072809	0.3911482
TCGA-BP-5170	0	2412	0.1497911	2.295308	3.139791	0.1068947	0.476948	2.536749	0.1850181	1.929898	1.008474	0.5908809	0.4518517	0.5742255	0.01793482	0.4141366	0.3768992	11.62172	9.711752	0.4165503	8.57824	4.836819	0.07913599	0.1415754	0.1384638	0.04995677	3.554346	1.521667	0.1094694	3.913238	5.390782	0.08643435	2.149071	0.5906347	2.462905	0.1249837	0.1739012	1.561236	0.09082529	9.565683	0.2933529	0.3799636	0.2015147	2.59303	0.3849351	0.1153737	0.6014787	0.1382553	1.362446
TCGA-CJ-6027	1	3615	0.08654985	2.32546896	3.87278066	0.20172957	0.68458516	5.92164695	0.09549748	0.54716487	1.6859552	0.26762383	0.23822186	0.54344351	0.10028519	0.67755852	0.44655161	2.07336224	3.89457901	0.28746487	4.82127304	1.40584555	0.42037552	0.11874593	0.28204489	0.23743956	5.87870195	0.71080729	0.14125714	1.78882852	6.40660149	4.61561462	0.77251162	4.39909155	2.82244064	0.23877879	1.7733397	0.18706892	0.17412447	11.86036708	0.59403246	0.40802412	0.28231898	5.15070831	0.3551495	0.1143638	2.86523619	0.15006747	1.15895667
TCGA-BP-4983	0	1413	0.09104113	1.594189	43.8515	0.5532534	1.094641	6.747714	0.2649101	0.9361709	0.8391407	0.3800791	0.1667395	2.736532	0.8765863	0.1527851	0.3824584	0.2999653	2.136491	1.688494	2.377589	0.1940434	1.172385	6.432065	0.4282967	0.1644667	7.918086	0.2003078	1.145154	1.081431	9.081999	4.55292	1.195386	14.25152	8.183721	1.917551	2.871842	1.508619	0.3877315	4.353403	2.419734	0.4220724	0.03701261	1.450931	1.432996	1.203241	6.186587	0.3151117	0.3083266
TCGA-B4-5378	0	175	0.2745342	3.845185	3.453567	0.2454496	0.2109708	0.5958034	0.581564	0.5095022	0.1388805	0.581842	2.361826	0.9900099	0.2285999	0.01277814	0.4228956	2.509842	10.54241	0.3795262	2.782244	1.639714	0.7021199	0.8385809	0.2817877	0.1623105	1.785236	0.5252686	0.6376772	79.6569	17.10161	0.1728165	2.647163	0.3542739	1.231081	0.2837315	0.1646988	0.3614214	0.2464514	2.633234	0.6535607	0.593514	0.1129027	3.246482	0.8658425	0.534753	0.5030082	0.1158555	0.6266808
TCGA-A3-3317	0	1491	0.167045	1.887188	4.383502	2.47861	0.9478091	2.563582	0.593056	3.491363	2.588221	0.5436274	1.29574	2.4821	0.9777111	0.488719	0.3731799	2.553651	2.8717	7.690122	0.9997087	2.102841	4.254976	6.635311	0.6558611	1.074428	3.549005	3.591301	1.731825	12.84233	9.880624	2.220422	0.9973156	1.725474	0.6710191	1.627138	0.6520605	0.5609188	0.6395041	5.963209	1.149174	1.269127	0.8175881	2.648277	2.483658	1.0386	2.273492	0.4882919	0.6537609
TCGA-BP-4771	1	162	0.18712	2.6301799	7.4074204	0.6185742	0.8149629	12.446053	0.5470936	2.5916032	3.8678488	0.4135711	0.5016069	6.0746514	1.0897381	0.2240125	0.4096235	4.7966287	2.9464928	5.5903051	1.1163839	3.4574532	3.2819127	7.1275906	1.5861628	0.8259659	3.9736858	0.9372222	1.4200946	4.4635791	21.8110508	9.8129615	0.7772604	11.4840231	1.402105	1.6789759	2.8109006	0.4877087	0.3468143	10.5436867	1.6248116	0.7614753	0.831111	3.3208913	4.3595915	1.9422268	1.4024458	0.5580186	0.9425836
TCGA-A3-3352	1	561	0.1616432	3.238961	4.103256	1.273978	1.153435	2.389151	0.2022797	0.9711881	3.006417	0.6578516	1.574944	2.022161	0.6762064	0.2513084	0.5650253	8.31582	8.055724	4.596405	0.9666358	5.653125	2.343226	5.575444	0.5974184	0.6311363	4.348344	2.313061	0.8228173	37.04457	11.47251	2.235149	1.624946	2.56735	1.089896	1.414521	0.6748207	0.9671745	0.5250631	4.542802	1.427021	2.161511	0.5717709	9.983829	2.188411	1.447239	2.160016	0.553861	0.4949785
TCGA-B0-5084	1	222	0.1344004	1.058752	7.687573	0.4253764	0.4509097	1.58051	0.1823385	3.454297	0.1864399	0.5933814	0.4109938	2.999474	3.627674	0.1058647	1.062136	2.066031	1.675747	4.214929	0.5972316	1.12793	1.362065	2.858147	1.704844	0.2585989	5.834928	1.15228	1.016724	1.030319	3.287916	1.565982	3.873732	2.531521	1.835311	1.161854	0.202543	0.9496888	0.2585841	4.521054	0.8883387	0.3509064	0.1117641	1.246394	3.048675	1.237888	4.562513	0.3409966	0.4239084
TCGA-BP-4159	1	2601	0.1579016	3.309315	3.469914	0.2579578	0.204739	1.894874	0.1805566	1.019529	0.9081826	0.4389092	0.299083	0.3997307	0.115414	0.3327785	0.279129	19.43003	3.390889	0.6136735	2.830571	6.586177	0.3783038	0.3592197	0.3927854	0.1469629	1.60183	3.918272	0.3669366	4.662985	7.752632	0.5403294	1.375912	1.264053	2.965827	0.5898154	0.3029108	0.7619469	0.1765362	4.893972	0.9384973	0.5430112	0.2833792	4.631395	0.6794414	0.1562041	0.978291	0.3857855	0.9860215
TCGA-B8-A54J	0	528	0.1897132	1.75481463	3.57564997	0.47903022	0.62371234	2.30380452	0.32053043	7.31276246	3.22886295	1.22393319	0.86632937	1.98721957	0.47261393	0.04699925	0.33677228	11.48802349	4.26836707	2.37260459	0.37241689	6.92614454	1.86713528	3.5268686	0.62732076	0.27553571	3.28946292	1.85235567	1.17271985	25.07417591	14.87386999	2.542545	2.13427508	7.85090223	1.6088626	1.42337062	0.97597611	0.36375073	0.45323628	4.54529133	0.9515282	0.87584725	0.18320623	6.54553995	3.22003917	1.12323957	0.83644993	0.58312241	0.93709768
TCGA-CJ-4644	1	336	0.04188059	2.734659	0.2220842	0.2198421	0.2317663	2.360469	0.01377421	0.3770674	1.434158	0.5528058	0.7121945	0.3714897	0.02603659	0.03628741	0.3341615	3.023771	4.398978	0.3393578	0.8523837	1.946631	0.1531792	0.2329338	0.1052924	0.03223287	1.032326	3.546884	0.1018721	5.851434	6.462545	1.756716	0.51998	0.5716298	2.051864	0.0873615	0.380902	0.3063779	0.2637084	1.878412	0.1865719	1.270366	0.2593264	4.915618	0.1490196	0.04060411	0.5597354	0.1574196	0.3740727
TCGA-CZ-4863	0	1928	0.09049825	2.00655634	3.56492438	0.66426987	0.47589382	5.27998674	0.13819091	4.29321918	3.26667855	0.61809987	0.68192304	2.13959668	0.59440755	0.14165104	0.66333485	4.81379302	2.1590297	1.08948331	0.66588527	3.17435718	1.43433097	1.64959573	0.38412878	0.27163827	3.36231635	3.83858099	0.73913942	13.38080293	13.08105958	6.93785764	0.65581897	6.8727313	1.33148753	1.08411528	1.50368839	0.31296479	0.32588009	4.91773122	0.82359084	0.9614686	0.30446493	5.66538421	1.94356645	0.84731732	1.17403296	0.39798981	0.54041971
TCGA-BP-4330	0	1888	0.09176133	4.683669	5.056144	1.357606	0.7497381	5.88327	0.2858441	2.783155	3.317675	0.3164659	1.088002	2.824892	1.021771	0.06845825	0.5771014	3.839884	6.902303	1.416162	6.219971	4.551389	2.648994	6.222143	0.8257189	0.5246277	2.826583	3.63703	1.409374	24.89286	17.66988	3.131571	0.9218933	4.36355	1.264803	1.955127	1.733732	0.5836657	0.5245976	6.260257	2.416137	1.587027	0.4482462	5.258187	2.910562	1.838071	1.014285	0.7302235	0.7953064
TCGA-BP-4995	0	1371	1.597294	1.597625	1.425715	0.2691357	0.1950668	1.314506	1.652545	1.057419	0.7112328	0.1843581	10.23317	1.140604	0.7242616	0.1231753	0.543369	5.674691	1.646594	1.947615	0.7513255	3.754345	0.5000681	3.723892	0.6034925	0.2663565	1.167993	2.496863	1.099979	7.309244	4.057104	0.8363491	1.523224	0.8467607	0.9459857	0.3763815	0.4147981	0.4049103	0.2331607	1.834201	0.6181845	0.3086548	0.6283872	2.340802	1.048991	0.8636849	1.224297	0.23126	0.3491856
TCGA-BP-4798	1	334	0.1392446	4.3959528	11.0934117	1.2308734	0.9307037	10.3314542	0.4623499	2.4353905	3.22395	0.1507593	0.2527887	4.6598539	1.1120622	0.5035963	0.6028779	5.5461969	3.8998952	1.2905656	6.2762178	3.7792525	1.3617199	3.5659984	0.7306231	0.6817701	2.7929375	1.6661025	1.3190736	3.835075	8.3928487	6.3851556	0.8880616	7.759118	1.6059127	1.6624176	2.981515	1.0437669	0.3310495	12.503346	2.081295	1.836937	0.8553861	3.5460875	2.0213732	1.5309642	0.7137827	1.1364217	2.3005459
TCGA-B0-5700	0	1790	0.1076754	2.740844	4.982023	0.03201658	0.2151764	2.006592	0.4348005	2.171019	1.758896	0.5285739	0.3557416	0.5297639	0.03939285	0.05921265	0.3631333	4.524632	6.111456	0.281112	3.967401	2.792216	0.3002309	0.2713855	0.236983	0.03990084	1.768462	2.7075	0.1664609	2.792168	8.419447	1.001018	2.137936	0.5802455	0.3891046	0.1039848	0.1809305	0.3965023	0.238355	4.373727	0.1054364	0.7759426	0.06102001	2.702257	0.6917636	0.1382248	1.080912	0.2143554	0.6367101
TCGA-AK-3456	0	1143	0.08905329	0.396882	1.840454	0.2308675	0.298087	0.8789908	2.070363	0.3938986	1.651833	0.0790399	0.4892963	0.2088026	0.2632316	0.01709799	0.5670374	0.8228397	1.166423	2.348131	0.5825097	0.5338308	1.455537	0.8206466	0.2756217	0.2227509	1.422979	0.348483	0.3895494	0.1021961	1.606691	0.5459831	1.711149	0.3950348	0.4123196	0.6230772	0.2244588	0.2165398	0.1735622	3.657372	0.3223344	0.1604365	0.2419116	0.1284666	0.3861847	0.2922936	2.974178	0.2085095	0.2046533
TCGA-CJ-4641	1	1661	0.13466402	2.22745439	4.44557485	0.99542171	0.78763909	6.32701858	0.47746765	0.21456558	3.0190921	0.35759439	0.45858995	3.03903696	0.7992989	0.09921642	0.37969619	1.8632386	2.74254773	4.43015758	5.66605759	1.35459621	1.13223394	4.60994539	0.6440897	0.50936481	3.20498131	0.79161142	0.86827998	5.57527675	10.5821458	4.57704459	1.07919949	7.96093041	1.44209574	1.39767164	2.11780465	0.30526112	0.31153334	7.52356613	1.5878804	0.70155089	0.32120102	3.8419558	2.35490452	1.71279867	2.49570724	0.34506065	0.70554704
TCGA-BP-4335	1	475	0.412585	7.980998	9.043606	1.555187	1.245802	4.157842	0.4194996	2.821291	5.205676	0.4287136	1.073289	3.745764	1.730496	0.2601866	0.7768727	6.461108	5.832425	6.368148	0.6390083	3.016152	3.329395	8.131999	1.674373	0.9061532	4.472845	4.053632	2.1702	18.31421	20.11277	1.829113	3.625507	9.445624	3.709197	3.925351	1.003028	1.098389	0.6276027	4.051349	4.38987	0.9572311	0.4585767	9.76771	5.934903	2.108589	0.606115	1.33994	1.548218
TCGA-B8-4146	0	511	0.006684695	3.247912	1.983767	0.9794153	0.5209841	1.196857	0.0285811	0.3821043	1.611912	0.2056791	0.1166671	0.3360821	0.1860868	0.0975417	0.7912951	1.689218	4.563877	0.2329545	0.2240318	1.490659	0.211895	0.1137249	0.1886861	0.4180143	1.292138	2.934797	0.1141461	3.444792	2.63286	2.256513	0.6936067	5.040991	5.371773	1.784838	0.8776681	0.4334492	0.3343923	3.201642	1.064611	1.199483	0.8249305	2.198653	0.2319085	0.2422256	0.8749478	0.4246335	0.2183035
TCGA-B0-4694	1	106	0.07172575	2.982086	2.170761	0.3156015	0.3258123	4.989923	0.2123105	0.3003605	0.983607	0.3525824	0.09629385	0.7634671	0.1213864	0.0988698	0.2708564	1.479596	2.2764	1.472646	4.209129	0.9657579	0.4044387	0.6570583	0.5901589	0.1794092	1.659627	1.401564	0.3942993	9.937335	8.415665	4.369627	1.001847	2.232091	1.233664	0.4689933	0.9936842	0.4412338	0.3297642	3.791482	0.6112702	1.001949	0.9616674	2.865329	0.6699385	0.2086189	4.294604	0.1617604	0.7968037
TCGA-B0-4836	1	1238	0.03605614	4.127357	5.898702	0.6151211	0.6074145	3.343694	0.2774911	1.658621	0.6836611	0.3498874	0.2936655	0.9912036	0.1813174	0.7716485	0.4796276	5.113521	2.904428	1.744847	5.126119	3.146983	0.4571708	1.012132	1.071307	0.09018801	2.981639	2.908932	0.4606238	6.96186	9.341045	1.747668	1.413342	5.130965	4.309523	1.244757	0.7534739	0.4675907	0.2717197	2.352606	1.933783	0.6921923	0.2662528	10.34334	0.8756135	0.3805964	1.085862	0.6871209	1.072827
TCGA-CJ-4635	0	1416	0.1254624	9.65245981	6.51901106	0.60109905	1.02148861	4.30314864	0.25090955	1.1677203	4.33739535	0.36399936	0.48659527	4.13301359	0.63237303	0.18649115	0.67616082	2.8594369	4.85041906	7.42702221	5.72533181	2.71721249	1.76398044	3.99350276	0.88985307	0.8098627	2.80711491	1.32805056	1.19788057	13.7867392	24.70260073	2.48714886	2.05302251	8.80415665	3.71845851	1.50694489	1.01823567	2.02943517	0.55740607	5.95565904	1.83431209	1.3719316	0.87234596	2.21191106	2.71452453	1.46015167	2.56894331	0.85037326	0.82238742
TCGA-BP-4975	0	1433	0.163166	3.546365	2.586223	0.2134176	0.4187591	1.504884	0.1802872	0.9581247	1.80232	0.3145885	0.462176	1.019822	0.1728627	0.08917175	0.5356508	9.511429	4.70054	2.166433	0.9086999	6.901652	0.6392513	0.3742787	0.2124413	0.2384584	2.946836	2.420891	0.5588594	3.109334	9.530571	0.3649716	1.722608	0.2081925	2.712962	0.3766892	0.3175818	1.058002	0.181037	2.596044	0.7501393	0.8164723	0.3671116	4.597282	0.636026	0.1819663	1.537448	0.5688565	0.6678978
TCGA-B8-A54E	0	909	0.6964844	0.2101691	1.125761	0.1930791	0.1407221	1.180063	1.135218	0.2409027	0.7771998	0.02276868	3.223598	0.6105603	0.1313072	0.3743262	0.3595261	1.230361	0.1890037	1.633557	0.01357492	0.6274157	0.3049383	1.096533	0.09146554	0.4620017	0.3142286	1.719866	0.5451256	0.1506046	0.329474	1.765226	3.482504	0.5462208	0.3128711	0.3812709	0.3967705	0.1413895	0.1249933	2.617586	0.2664491	0.2695332	0.03071892	0.9040239	0.3559891	0.1515596	0.2585133	0.07521112	0.1787225
TCGA-A3-3376	1	1696	0.2201498	3.341533	2.868695	1.211159	0.6764127	2.281252	0.5672851	1.915422	3.078844	0.523381	1.151149	1.699054	0.3953853	0.4277136	0.530726	11.0493	3.243972	3.723902	3.730671	7.701335	2.66364	1.772353	0.3971403	0.3834992	2.391457	1.009766	1.292854	12.19796	9.506644	0.4933894	1.201062	0.8719382	0.7511571	1.359224	0.4783204	0.790221	0.3371228	5.948793	1.00472	0.5558307	0.1974554	3.363798	1.545693	0.8485188	2.495358	0.4418221	1.731751
TCGA-BP-4758	0	2208	0.19383941	2.86734708	6.62279118	0.26934174	0.63170291	4.53617452	0.19125698	2.3810648	2.79137224	0.28526885	0.23131991	1.12563164	0.29457345	0.17304148	0.30106105	17.54522673	5.1754829	0.41924113	0.43835088	5.07692506	0.78774681	1.93425033	0.73838382	0.28593995	2.27854115	0.67768713	0.41492269	26.29375717	11.41729712	2.68874137	1.23198403	3.40416167	0.72068023	0.83201235	0.87806351	0.26319574	0.2034239	6.03750629	0.57255525	1.0465764	0.09919518	6.71724415	1.58060755	0.42284561	0.80598615	0.65573821	0.77189421
TCGA-B0-5121	0	1485	0.2846551	2.949214	2.938844	0.7166591	0.5194493	2.554026	0.144127	4.18674	2.099656	0.5909888	0.6391641	0.8154263	0.3139167	0.0626432	0.2767947	9.335987	5.249228	1.811534	4.360374	3.92764	0.9794867	0.7858868	0.2893433	0.3372698	2.565584	2.203807	0.4326936	11.58984	7.171376	0.7564387	2.677233	1.036753	0.9406765	0.8932757	0.6007552	0.3615965	0.27577	4.36774	1.188296	1.01702	0.5083086	7.397662	0.9528883	0.4445322	1.538678	0.3416343	0.8118181
TCGA-BP-5180	0	2263	0.02784785	7.812383	5.563382	0.3607612	0.4689829	3.272861	0.1569511	1.109445	2.144443	0.2007285	0.2847419	1.291491	0.08184152	0.09721295	0.300681	2.767852	6.043281	2.303859	10.48061	1.663272	0.331026	0.4845355	0.4513204	0.1266481	3.438588	2.523711	0.2689825	14.8186	9.655291	1.073709	3.735925	1.374567	0.5008795	0.3775829	0.5220782	0.3939733	0.2401241	4.217473	0.6756997	1.261003	0.3637849	2.397846	0.4976933	0.1874595	1.348897	0.4144127	0.2792603
TCGA-DV-5566	0	1398	0.08980829	2.211035	0.7206882	0.1720582	0.4772302	1.176926	0.5672499	0.9778168	2.263184	0.4637673	0.918282	1.077028	0.07331553	0.07942205	0.4783779	8.842012	2.807109	1.930211	1.490522	3.621672	0.2911491	0.5382321	0.2425819	0.08168706	1.611918	1.464258	0.3769315	28.2263	8.578417	1.97867	1.741344	2.18749	1.44936	0.1873371	0.263777	0.3176374	0.212162	3.967015	0.2826671	0.9460695	0.7006568	7.985346	0.7553142	0.135059	0.3971871	0.1496044	0.5332524
TCGA-BP-4784	0	1854	0.159459	4.347412	1.892858	0.1280181	0.2141394	0.8843251	0.8590471	0.6250182	0.1248839	0.2830581	0.5566035	0.6825499	0.06014099	0.2628868	0.2070659	4.720294	6.798395	0.2071237	5.237249	2.492932	0.1010923	0.2170267	0.2368939	0.07977166	1.958174	1.183635	0.3025423	34.85718	12.0383	0.1932274	1.96708	0.7243267	1.149588	0.2228595	0.1666127	0.4618375	0.2071873	2.169438	0.3292394	0.5488159	0.09971691	3.911869	0.5900828	0.08541588	0.5836578	0.2571297	0.9859508
TCGA-A3-3331	0	1257	0.1428308	3.90648	2.122071	2.553982	0.5807212	2.331976	0.4052747	2.905241	3.489641	0.7836726	0.7956842	2.5442	0.5713439	0.1382791	0.4811615	6.214202	3.750112	5.89073	1.163503	6.475993	2.572459	4.815706	0.4012337	0.6235914	2.219988	4.225547	1.064266	20.09462	8.405033	0.8541506	1.871236	1.456102	1.654012	1.224264	0.9389888	0.4883305	0.600611	6.417286	1.252209	1.563015	0.5580251	5.272614	2.19228	0.9819315	0.9024074	1.154755	0.7840057
TCGA-CZ-5455	1	561	0.04194139	3.475181	3.163746	0.4055911	0.5200332	3.448357	0.05705786	0.7213001	2.707155	0.6068866	0.3770896	1.206456	0.1455162	0.12005745	0.5796516	4.611063	3.895391	0.5783033	1.523326	3.592993	0.5892016	0.5351533	0.1472747	0.2288921	2.482998	2.955326	0.2122016	8.425959	6.63193	3.630232	1.41765	3.416543	1.358899	0.3300696	1.514933	0.3667292	0.4037585	4.208132	0.4056259	0.6924109	0.3475062	3.040908	0.7716175	0.276324	2.128723	0.1490491	0.4786993
TCGA-A3-3383	0	861	0.1121637	5.40597	5.105375	0.1849202	0.4562967	4.89919	0.0942007	4.841258	2.86482	0.3508011	0.3417993	1.256436	0.3093605	0.0615289	0.2696055	7.519753	14.56007	2.281181	0.1130547	1.575258	1.349156	3.986797	1.237833	0.4007963	5.064148	4.165569	0.4914866	43.44058	27.52746	3.883325	3.509917	3.369131	0.7491255	0.7604012	0.3689897	0.5541271	0.1457358	5.672394	0.9430931	1.503413	0.695547	11.32306	6.578038	1.281152	1.429114	0.2446771	1.459367
TCGA-CJ-4875	1	3554	0.1287509	6.7470334	18.6346908	1.375869	0.5903838	4.3260646	0.1710975	2.3111032	7.1501865	0.4900389	0.3373982	2.1411229	1.3092864	0.2173562	0.6888174	5.9579188	4.1361983	6.3278637	2.7375225	2.7033802	2.3025766	6.7192129	1.5198491	0.5048309	4.67963	2.2049624	1.1839858	14.6987293	19.0174307	1.3252343	1.6849494	9.1751389	1.9616572	2.2029995	1.679194	0.6016913	0.2893626	7.777614	2.4489453	0.6921031	0.3148322	5.6021266	3.6618767	1.9571641	1.5235696	0.9096859	0.8080997
TCGA-B0-4811	1	1417	0.1839932	4.8442995	4.7356077	1.1476306	1.371195	1.7621542	0.3328268	9.2844555	14.1648107	0.4086799	1.3064403	3.2850068	0.981178	0.1217395	0.7777382	5.6494652	6.562478	2.8338195	2.4865206	1.2896017	3.3535802	8.5358871	2.9184515	0.8071657	6.8936524	1.6495302	2.0444204	25.4279659	23.3851207	1.1515365	1.941755	2.521375	1.265854	3.3213764	0.3113319	1.2052853	0.6289243	4.9514333	2.630047	1.4809425	0.4688992	12.0823831	5.1720092	1.9131816	0.3475492	2.1715869	1.1914693
TCGA-T7-A92I	0	356	0.6508293	0.3252668	2.476094	0.174168	0.1683136	1.209212	0.8184374	0.1181019	0.2104072	0.181223	1.435322	0.5038578	0.7357057	0.2116927	0.7901678	0.3553847	1.955641	0.6185647	0.02250978	0.2937527	0.7382424	3.636519	0.2881676	0.5362604	0.1556556	1.10609	0.4455042	0.06289522	0.9677849	1.016193	0.9121741	0.1992622	0.4842128	0.3540428	0.2456237	0.3420219	0.2122369	2.515691	0.1574497	0.08607678	0.1086673	0.315588	1.593803	0.7720381	0.1005143	0.3803785	0.2111535
TCGA-B0-5085	1	770	0.2179578	6.551568	4.428161	0.9721254	0.8674957	2.168005	0.3559343	5.248804	7.28713	0.5588556	0.915775	3.700182	1.095512	0.2541836	0.5944389	9.476253	7.821016	4.859935	1.153368	2.77279	5.44559	22.99511	2.950179	0.9237814	4.781333	2.788233	1.696248	9.719757	47.99568	1.15288	1.500712	1.729582	2.272642	2.172229	0.5119061	0.6739263	0.6371898	5.589379	4.7411	1.47905	0.1550681	3.967704	5.881161	2.23678	0.3997301	1.738069	1.40161
TCGA-CZ-4853	0	774	0.05753009	4.853893	3.041608	1.043479	0.4675326	1.745107	0.08199193	0.7423733	1.185684	0.3605807	0.3305564	0.9061488	0.3845914	0.0763648	0.4116582	2.076831	5.002611	3.75321	0.01879212	1.665569	1.055335	1.73999	0.2848908	0.3410993	3.182621	3.913042	0.5174618	6.79201	14.20424	1.346312	2.382825	0.7334634	1.605415	0.8089281	0.4335491	0.5019877	0.2574709	2.277687	1.14009	0.854956	0.4507651	2.845434	0.8870491	0.4867544	0.2566769	0.6871705	0.3061703
TCGA-A3-A6NI	0	1018	0.04322859	5.076281	10.58755	0.7288075	0.803401	1.20662	0.4682316	1.466907	1.698712	0.3035324	1.25185	1.363843	0.3416064	0.04131443	0.4883254	4.250636	7.615522	0.6368261	4.361557	1.921048	0.8335889	2.782402	0.5993943	0.288343	4.760389	1.245684	1.184702	8.413586	20.32566	1.421825	0.9469212	1.329531	1.702737	1.027977	0.3090436	0.5294611	0.37445	5.321126	2.677658	0.6878337	0.6135101	4.596879	2.599491	0.6220295	2.783992	0.4013414	0.6776281
TCGA-AK-3465	0	369	4.652396	0.4043912	1.339951	0.2701876	0.0839336	0.3015912	8.529989	0.1905405	0.327385	0.07009561	6.536746	0.6457637	0.7760866	0.00964928	1.364359	1.041363	1.243078	0.7164882	0.03799246	0.6068404	1.16281	6.99662	0.8399568	0.9562927	0.6094848	2.467645	1.16127	0.09756966	1.132874	0.3728589	0.4035204	0.1910902	0.269989	0.8957791	0.0814331	0.3433368	0.1399287	0.8970493	0.8101207	0.1024425	0.02149345	0.1531385	2.833272	1.119818	0.4365994	0.09209165	0.433763
TCGA-B2-4101	0	648	0.215254	4.1299353	7.4611707	1.3559087	0.6690634	4.1291772	0.3539771	1.4873147	2.7641821	0.4977104	0.6678755	2.9144295	1.0943541	0.3865775	0.7420616	8.1805298	6.1810036	4.1441145	1.7056704	4.9707952	1.9026331	6.7184695	0.7478012	0.4804358	3.0705493	3.2375488	1.1686591	18.6688518	9.8431561	1.7484742	1.8135127	7.3567769	2.0553448	1.9307539	1.561627	3.0992818	0.5507592	5.4708762	2.2347116	0.9450315	0.6895632	9.033101	2.4509346	1.5234609	1.9409326	0.5663634	1.2497057
TCGA-BP-5185	0	1132	0.07721861	1.3863173	4.91924173	0.27552555	0.22375269	1.74887327	0.10088102	0.43204827	0.89298594	1.09657504	0.11646671	0.6727686	0.23499115	0.03733896	0.24796363	3.56191382	2.10710907	0.28880532	0.08323703	1.04921218	0.9858859	0.58386651	0.53534463	0.30045333	3.71159609	2.4756222	0.46122641	0.88925705	7.27282176	0.81689021	1.50847617	0.76119315	0.31392405	0.56823824	0.18873167	0.26889503	0.25082795	4.1688818	0.58870104	0.56759087	0.07705576	1.07150534	1.98437318	0.23655281	0.33789398	0.79656702	0.3673652
TCGA-AK-3427	0	3583	0.2553369	0.546495	0.6388643	0.02440376	0.04555896	0.1674601	0.05198662	0.4136998	0.04385368	0.1330979	6.425176	0.09814533	0.1037266	0.02023212	0.3249254	1.222748	0.1194433	0.07222579	0.04825598	0.976681	0.04817741	0.1163566	0.01806338	0.1064466	0.5310149	1.159121	0.06536254	0.2775982	0.9146598	0.1578618	0.5431942	0.07551056	0.2224382	0.06340763	0.03761162	1.248312	0.01974778	0.6329911	0.2870215	0.1918897	0.03639977	0.07517228	0.1054555	0.100569	0.2112553	0.04455996	0.2073617
TCGA-BP-4998	0	932	0.2086418	3.475255	5.702445	0.7306001	0.8369964	4.65474	0.5409356	1.878949	2.790468	0.8352869	1.024412	3.49317	0.8969291	0.1488704	0.7469267	6.730678	1.962382	7.907327	9.290639	4.470606	2.163504	4.521922	0.6924643	0.4552572	3.955455	2.061965	1.631155	22.92451	9.692412	2.266976	2.507775	3.662704	2.616821	1.886724	0.9032552	0.767589	0.3028145	7.949965	2.093023	1.099822	0.7294445	2.299911	3.644816	1.615571	1.172358	0.498908	1.195209
TCGA-BP-5202	0	29	0.05907405	4.14172	1.413479	0.3192154	0.4018324	1.293424	0.1748611	0.4762064	1.606169	0.5028057	0.405355	1.173759	0.1448618	0.0965529	0.5019302	5.905573	4.129169	2.105456	0.6612745	3.737328	0.5401618	0.3285613	0.2025253	0.0909312	2.14897	3.851234	0.4282087	13.02602	9.971629	1.199623	2.868314	0.5482867	2.204539	0.4526203	0.174927	0.7611854	0.6051893	3.375043	0.5606584	1.100287	0.3869503	9.259854	0.7356908	0.2505717	1.384303	0.3941314	0.6727445
TCGA-B8-5164	0	26	0.03992136	1.795645	1.239796	0.3063601	0.1506398	6.891108	0.09036416	0.07031211	3.465319	0.2056474	0.1092929	1.635576	0.15394	0.04809281	0.5689754	1.865027	2.514493	0.9541366	0.6130452	1.216253	0.3070574	0.4993908	0.09768303	0.1997123	0.8010435	1.599623	0.3386156	3.972547	6.974215	6.26035	0.5414714	2.300069	0.9801408	0.1445059	1.436686	0.1979504	0.1800207	4.890122	0.2897352	0.6214015	0.3327575	1.643487	0.6245944	0.1960843	1.490593	0.1032733	0.1601957
TCGA-DV-5573	0	1130	0.09902201	4.071314	7.198049	1.483956	0.5065823	6.261332	0.7409128	1.257823	1.489801	0.3867059	1.536194	2.0736	0.5394536	0.09294735	2.681473	1.753298	3.793708	2.214271	0.3027528	0.5381868	0.7716346	1.207322	0.5393962	0.4293222	1.767364	1.288529	0.7723746	4.315775	9.318297	3.599752	1.008429	6.126149	1.091394	1.321962	1.710792	0.856105	0.4288688	5.682039	1.246667	0.8191942	0.3579233	1.934561	1.90851	0.5044206	1.078156	0.5886981	0.5174052
TCGA-BP-4989	0	118	0.134555	4.916121	6.149539	3.520616	0.8741437	9.434355	0.4550128	4.122007	3.771485	1.499691	0.5693018	9.02292	1.282986	0.3582341	1.078966	2.346702	4.398004	2.887088	4.026179	1.161491	2.656053	5.816516	1.708203	1.811333	3.102897	2.829128	2.992328	6.000386	14.9084	6.267874	0.9730726	9.567402	1.949376	2.538852	2.858915	1.581042	0.8836815	10.15501	3.261759	0.9308596	0.3922346	4.005147	6.733298	1.233382	3.411816	3.275494	1.257004
TCGA-G6-A8L8	1	1091	0.1545787	8.159645	3.30903	0.7188726	0.2215091	1.003899	0.1934392	0.4515436	4.118277	0.4907878	0.5264083	3.926695	3.270508	0.0521187	0.4716704	5.794157	15.96286	1.74089	1.85543	1.717644	3.764572	4.746481	1.277043	0.603553	4.041387	1.69364	1.359116	19.91526	46.21794	0.6852937	1.629995	0.4415249	4.005561	1.419549	0.3732018	0.7415537	0.2890226	4.239582	2.302112	0.9976583	0.1680477	6.125687	4.926724	2.429404	0.9170801	1.694896	1.088969
TCGA-BP-4162	0	3074	0.07247907	2.14427666	2.58352588	1.06920851	0.49970077	3.0412683	0.45709025	2.8211732	2.37510895	0.45459394	0.32326953	3.56709259	0.62482165	0.09648278	0.55380339	8.31669379	4.20080177	0.65154632	0.19816125	8.70690976	1.93849907	4.56234859	0.57068072	0.43510433	1.65948048	3.39939705	1.41181935	20.55054266	8.41335263	5.23830343	1.21162934	6.72604434	1.97419501	0.94115088	1.30037459	0.66578939	0.635668	5.73534521	1.18168369	1.71421175	0.38573982	3.57584785	2.68210948	0.95918531	1.62028726	1.02706962	0.41027379
TCGA-BP-5173	1	62	0.08612763	1.34141	0.9729607	0.4105523	0.2355835	1.957238	0.1668621	0.5787629	1.331305	0.2548107	0.2296516	0.5214097	0.108762	0.03720661	0.4773712	2.248617	2.98771	0.1236395	0.3228314	1.884469	0.7785107	0.2403953	0.15994	0.2019683	2.278569	0.0304549	0.3676733	5.930317	4.148139	3.005203	0.6361148	0.8309735	1.159848	0.2722962	0.4847403	1.047129	0.1433806	4.334336	0.1694265	1.13814	0.06983111	2.935314	0.6536205	0.08904764	0.5985712	0.5063403	0.2734558
TCGA-B8-A8YJ	0	431	0.1209856	2.391957	2.695342	0.3187098	0.5258613	3.894955	4.025134	1.368726	0.966227	0.4384751	0.3519243	1.618337	0.349698	0.35424085	0.464014	1.93031	0.9656608	1.518198	1.22042	1.160399	2.142244	2.797996	0.7301831	0.3026239	2.086944	0.8641712	1.377279	4.143309	5.845492	1.112639	1.438424	2.039401	0.4098784	0.7807755	0.8836453	1.005134	0.3782582	3.884074	0.7568323	0.56235	0.07042609	1.430536	2.841914	0.6671329	1.103586	0.4249138	1.168853
TCGA-B0-5080	1	342	0.11656136	2.033696	1.0150927	0.10797543	0.30281422	5.51584397	0.28113182	0.43930369	0.62213576	0.26526895	0.16228275	0.82162492	0.25228421	1.11859076	0.3123774	12.90100474	2.43688845	1.16937489	11.50848497	5.87648389	0.29605964	0.88982001	0.39961081	0.08970999	1.88145177	1.27157677	0.54437514	1.98858661	6.22945209	1.42280128	1.49888536	1.63337586	4.83588205	0.43017619	0.85056144	0.68474866	0.13591644	3.77575217	0.34617578	0.43161943	0.18093528	2.4390879	0.41474881	0.38611304	0.32541678	0.21176163	2.20802676
TCGA-BP-4976	0	1632	0.05737579	3.750598	2.288671	0.5241638	0.1660574	0.9228269	0.1564947	0.8077984	1.476091	0.1334568	0.2302005	0.494615	0.07106616	0.08610205	0.3180112	5.366912	4.392448	0.285193	0.554884	4.421405	0.1567869	0.1514667	0.182233	0.06928324	0.9162088	3.566245	0.2302312	21.2028	8.465268	1.267226	0.9808176	0.365098	0.8418635	0.127938	0.0979216	0.5944027	0.2519247	2.417049	0.1643968	0.8297875	0.3303667	2.108781	0.2974321	0.1153302	0.7883357	0.2175216	0.3043919
TCGA-BP-4163	0	2839	0.1723937	3.3627878	3.0435121	0.8979684	0.8440454	3.0150048	0.1579472	1.7652665	2.4025047	0.3254483	0.7004532	1.6887848	1.0320538	0.1681225	0.6077562	8.6153832	2.9434898	2.8933364	0.5140494	5.7083922	2.1468181	4.5040785	0.3048926	0.2874747	2.5117685	1.430499	1.0383599	2.3085839	8.3242842	1.4566242	1.7509067	0.5826497	3.2261271	1.2286588	0.4740201	0.3459968	0.3466566	7.1228568	2.9145403	0.780889	0.4450938	1.2079323	1.5189238	1.487341	1.1790871	0.2306531	0.6434168
TCGA-CJ-4899	0	1528	0.2219697	3.914896	8.169656	0.721724	0.5629031	2.453839	0.7070454	2.416767	1.720106	0.6094202	1.02446	2.19306	0.5959874	0.04545876	0.4657525	5.013902	7.610035	1.534775	3.633424	3.544717	3.298179	3.521411	0.5869734	0.5219046	2.881835	1.738059	1.504888	25.96946	10.91465	1.210391	1.087606	4.237907	1.455863	1.842825	0.897194	0.6524811	0.348974	5.947344	1.246371	0.9463137	1.150332	5.67045	2.13052	0.9756825	2.879611	0.5585862	1.043843
TCGA-BP-4977	0	454	0.2322035	5.3047	10.74409	1.940376	0.9932051	2.931551	0.5536825	1.981227	4.238078	0.8296603	1.688591	3.423212	0.7538684	0.4469676	0.530362	9.580031	5.965845	7.000963	11.37778	6.253052	1.574725	4.463212	0.7098294	0.6925111	3.895774	1.258142	1.669048	44.3467	16.42439	1.352774	1.055379	1.00627	1.621742	1.828026	0.6753105	0.6949176	0.3713295	5.486316	2.743495	0.8418147	3.383616	11.03201	2.581959	1.709552	0.8999882	0.63278	1.228206
TCGA-A3-3335	0	1886	0.03546013	6.722802	11.04378	0.4489245	0.6868246	1.858347	0.1457821	1.470088	1.017535	0.9038371	0.2327416	1.321063	0.5854194	0.2108811	0.7278511	1.420779	7.04726	3.294607	4.691114	1.033398	1.080802	2.169465	0.4214393	0.5458289	7.598739	8.879767	0.6072331	8.746291	9.208658	0.7555071	2.358563	1.761748	2.846224	0.7766707	0.3337585	0.3832178	0.2374574	2.726475	1.33244	0.6415942	0.4300681	4.371148	1.892614	0.657505	0.7203672	0.2132584	0.8353645
TCGA-CJ-4634	0	3498	0.1421686	4.0301885	2.8788563	1.7058507	0.5150984	2.2247841	0.3964281	3.3734273	1.6688641	0.5376484	0.8510568	1.5567034	0.4052014	0.1803909	0.6240246	10.5992616	4.5541225	4.8516153	1.3138245	6.906778	3.4043946	2.8656062	0.6703528	0.386532	2.8017622	2.3920306	0.9812178	9.8382997	15.8322566	0.4547643	1.6212368	0.4058103	2.4710371	1.7632362	0.5566248	0.7147678	0.5180236	7.0794891	1.482483	0.8071372	0.3988775	4.1502019	1.7155407	0.9202764	1.2243176	1.4799984	1.0227684
TCGA-A3-3325	1	1170	0.121965	4.968359	4.802026	0.6283	0.5374301	2.620456	0.4041421	1.615652	2.203654	0.6615333	0.6464754	3.00222	0.717379	0.04787465	0.5762124	2.736103	4.812475	12.74783	4.844106	1.666954	3.560044	10.78113	0.9663591	0.6101472	4.647879	2.587624	1.519557	23.97084	15.48541	0.6509942	1.89827	4.234454	1.123894	1.265714	0.8020678	0.9753762	0.5784182	5.051368	1.100452	1.455488	1.23601	4.604716	1.951084	1.380294	0.3861445	0.5860371	1.03854
TCGA-CW-6090	0	2552	0.1220209	6.420177	5.769178	0.07347135	0.51061	4.028839	0.6677926	0.1793532	1.151791	0.1732809	0.09464956	0.4480069	0.05040392	1.047062	0.2627961	5.223005	7.815368	0.3150567	6.93911	2.551317	0.09669711	0.114175	0.3552999	0.1220854	3.011996	0.5163815	0.2839866	15.42384	5.599992	1.013905	1.617787	1.247103	1.230236	0.4123411	0.5133352	3.365273	0.08244258	10.09608	0.4639382	0.3439905	0.4221138	7.212	0.3668779	0.08074101	3.527776	0.2325349	0.7296726
TCGA-BP-4177	0	1670	0.133419	3.500659	2.920654	0.1470172	0.1756569	0.7350129	1.057004	0.5055767	0.2641907	0.668708	3.469989	0.489904	0.04933318	0.3375298	0.4660643	3.156978	7.838176	0.1367503	9.233559	1.530563	0.1554849	0.1668987	0.1632306	0.03926164	1.514333	0.5298652	0.1091962	71.41821	14.16281	0.249076	2.126307	0.3156472	1.049351	0.1828099	0.04315928	0.4240765	0.1359633	1.924844	0.2568982	0.5452042	0.08527772	3.823478	0.4235353	0.09891667	0.2181736	0.04474092	0.8239558
TCGA-BP-4170	1	2343	0.0515575	3.519962	1.027865	0.3744972	0.2281412	3.300194	0.1994451	5.626855	2.201079	0.4183793	0.2570932	1.300025	0.149918	0.05530815	0.5151504	12.29419	1.712373	0.8361377	1.675938	7.499903	1.079803	0.4907774	0.2261356	0.1105388	1.951572	3.761456	0.4596	6.117729	7.615739	1.70002	1.089739	1.359166	2.129285	0.3661726	0.5940603	1.25764	0.3381367	2.863017	0.5563702	0.8556026	0.2515273	2.495387	0.4826534	0.1585868	0.5232539	0.2879208	0.6236015
TCGA-A3-3357	0	2688	0.04688386	3.424942	2.948216	2.187806	0.5635563	2.531201	0.4410049	1.53139	4.063153	0.2885107	0.9546342	1.37969	0.515741	0.46568145	0.4454719	2.720094	3.15487	8.923063	7.682693	2.034771	1.681207	4.327103	0.5293485	0.3869963	5.582923	2.38196	0.8924947	18.24776	18.3569	2.820329	1.02699	1.880084	1.556578	1.420518	0.7283618	0.1976029	0.4629679	6.085651	2.039343	1.445365	1.196136	4.069621	1.246996	0.8826772	3.823122	0.5555516	0.7757553
TCGA-BP-4960	0	2172	0.1686183	5.690046	9.156501	0.5869622	0.5970574	3.391553	0.8899162	2.95463	3.578359	0.6391661	0.2145845	2.858245	0.9581907	0.542269	0.3483829	15.65256	2.01877	1.456522	8.481292	6.746984	1.680737	8.112924	1.205536	0.3690475	3.379732	2.930508	1.409649	9.624254	17.76332	0.7069325	1.837677	1.682956	10.60382	1.393189	0.5541936	0.5865395	0.2635903	6.437385	1.618689	0.888554	0.192801	5.049518	4.295935	1.423736	1.702868	0.5213976	2.10704
TCGA-CJ-5677	1	782	0.04016992	1.462668	1.135911	0.117271	0.615197	3.641364	0.6557751	1.043707	1.226789	0.3759783	0.410734	0.4345756	0.1049375	0.6973985	0.26891	5.047208	1.399073	0.3123697	20.4258	2.591873	0.3038623	0.3417001	0.358061	0.1461497	1.683561	1.128069	0.2263342	2.371527	6.593028	0.7902052	0.3157612	0.3758216	2.751468	0.5522727	0.4167079	0.1183954	0.06642787	8.618453	0.3172315	0.6694817	0.2672347	2.962141	0.1266903	0.1208198	1.345109	0.2944296	1.696113
TCGA-BP-4167	0	2718	0.06087934	2.24118947	2.42655654	0.15093946	1.00691645	6.970803	0.58949359	1.38417331	1.4170855	0.22461154	0.18055882	0.9481352	0.11255409	0.23102311	0.16446167	4.52475632	3.7290178	0.70624794	12.49458225	1.23650883	0.56758411	1.18803645	0.58521902	0.21498186	1.29190999	1.71406047	0.28083971	1.47428416	5.60688002	6.447271	0.90830745	3.17714076	1.26175709	0.58640541	0.89113798	0.51085811	0.08375437	8.55109179	0.55455548	0.39329577	0.06432454	1.83322129	0.95249515	0.21439529	3.25206476	0.20998658	2.04272608
TCGA-CW-6097	1	571	0.04572711	0.9811706	2.202188	0.2294438	0.6775189	4.726372	0.195511	0.1955913	0.9155002	0.2241862	0.2660231	1.259474	0.09385727	0.5117185	0.3905156	1.920254	1.700549	0.4915143	0.6337425	1.362726	0.1423599	0.5417819	0.2329119	0.09803847	2.194547	0.6172015	0.347033	1.571903	2.173376	1.865869	0.3200765	1.947289	3.620599	0.2520895	1.270801	0.3953385	0.1358031	4.216973	0.1356996	0.7202453	0.3846014	1.938566	0.1888555	0.1080627	2.474261	0.06384031	0.3413303
TCGA-B8-5162	0	36	0.09963988	2.04747	2.325737	0.05881888	0.3496286	10.14429	0.5074656	0.1914461	0.7610244	0.3017232	0.0454641	1.057057	0.06052772	0.4681367	0.2877343	8.236806	1.698532	0.1462284	2.729371	4.862662	0.09289524	0.1246431	0.191563	0.08796402	1.538877	0.7825841	0.4374033	0.186917	3.685001	4.185331	0.7939832	1.123191	2.549592	0.1772799	0.8662397	0.829776	0.09900145	8.177535	0.1438924	0.3699999	0.2807428	0.6884959	0.6777947	0.1108093	3.109366	0.1503602	0.5401999
TCGA-CJ-6031	0	1906	0.14735669	1.71266611	2.26524991	0.1267522	0.40700626	4.30541917	0.489405	0.24352404	0.5640128	0.28960091	0.22452196	0.37625377	0.04725895	0.20343357	0.29794324	10.62555601	4.18759235	0.28760586	8.1736418	6.17069923	0.13554215	0.21264225	0.2892799	0.09214662	1.44431574	2.97150939	0.16641697	7.28546066	3.30875949	2.20925129	1.25898073	0.93380725	1.15533574	0.17564633	0.64394262	2.63328667	0.11282614	6.42934279	0.26502733	0.67809823	0.26433255	1.57478295	0.24343651	0.07047602	1.18259392	0.16072414	1.75685617
TCGA-CJ-4639	0	3229	0.10338902	4.67366944	5.55483765	1.4997238	0.86776471	2.84787918	0.16074557	0.78030185	2.10177023	0.33924753	1.00246385	2.47979099	0.59081561	0.19248884	0.64002337	13.08740513	7.9866632	1.74194476	0.26526265	10.54729897	1.47105194	4.27739752	0.30719143	0.4701985	3.1089768	4.73799014	1.09374309	38.91183691	14.30185418	2.76600002	1.38159595	2.50160296	1.15905614	1.49005594	1.14358992	0.45708771	0.34804911	5.08883536	1.50872728	1.44269518	0.37516717	7.01959669	1.46733534	0.88847164	0.66410023	0.5626095	0.45018622
TCGA-BP-4759	0	2372	0.08694068	2.522656	4.198101	0.408975	0.3844011	1.317143	0.2149028	8.134799	1.002305	0.2475705	0.7165332	0.5163065	0.06831299	0.09598115	0.1850066	11.96572	6.031829	0.5530228	0.2587863	6.605789	0.107652	0.5199956	0.3874797	0.09514164	4.310893	1.76154	0.3470885	22.47619	4.459805	0.9406425	1.581807	1.089499	0.7952583	0.19269	0.2726725	1.421097	0.1094331	2.338497	0.2804825	0.9045411	0.764549	7.565453	0.2827675	0.1112902	1.019624	0.1393964	0.5717914
TCGA-BP-4986	0	785	0.1216014	3.508786	12.56449	0.7367925	0.3466274	3.547568	1.378277	0.9430198	3.957875	0.2280748	0.1334776	2.808672	0.583071	0.3477109	0.4287365	7.075743	4.034441	2.026163	3.941814	5.03932	1.418197	2.312732	0.5044629	0.5050274	2.288632	0.4673046	1.07667	4.945561	14.14437	1.906451	0.793548	2.524061	2.947491	0.8806186	0.7065715	0.7835292	0.3100345	10.86149	0.7741345	0.5694285	0.828809	1.39012	1.32662	0.5638947	0.2338662	1.070669	1.092278
TCGA-B0-5075	1	637	0.06973292	2.975528	2.927514	1.841333	0.6375398	3.673554	0.6382279	0.9431182	3.184256	0.1908336	1.098716	1.383068	0.6751172	0.3503333	0.4141091	3.02307	2.440396	2.697638	7.595376	2.476737	1.571479	5.514663	0.5374037	0.3270459	3.718954	0.7989096	0.9564519	27.75686	8.332343	3.22534	0.8416313	1.136791	2.197061	0.8841272	0.6950583	0.2260812	0.385071	8.773199	1.333346	1.571623	1.242398	3.060975	0.8316024	1.047125	9.374581	0.5164388	0.4016874
TCGA-BP-4775	0	1843	0.1189698	3.016881	1.68599	1.597556	0.4483229	1.440864	0.4178341	2.243683	2.025773	0.5732165	0.8569123	3.169681	1.114125	0.0870167	0.6594023	12.02252	3.617415	2.860451	0.109922	11.53291	1.840689	9.071864	0.6733055	0.3967757	2.717198	4.394299	1.268342	30.20035	15.84798	1.372989	1.257295	1.145955	1.051767	0.6942767	0.4322707	0.3857122	0.4747786	4.286334	0.6811452	2.596497	0.489951	4.749421	2.718814	1.664589	1.003994	1.211113	0.5139182
TCGA-CJ-4888	1	1567	0.1248021	2.067656	3.046863	0.4759245	0.655429	8.456765	0.5282683	0.7065883	1.553577	0.3012918	0.1645717	2.224316	0.2869024	0.8575085	0.5138555	5.200456	1.642837	0.5317911	2.892623	2.657349	1.008791	2.282467	0.8751222	0.3121703	2.946483	1.999632	0.8334925	0.4558945	8.713572	6.243691	0.848913	4.552925	2.712737	0.7523625	2.580567	0.5071252	0.2270199	9.009432	0.8987458	0.511558	0.1195574	4.740637	1.962794	0.3499876	2.34185	0.2317367	0.746304
TCGA-AK-3431	1	2241	0.04262525	4.3264	1.024867	0.04277592	0.2632108	2.293456	0.1549113	0.313265	0.6852284	0.4438996	0.314105	0.4089476	0.07655422	0.2051439	0.2700055	5.297757	2.972986	0.3848652	3.458591	4.721964	0.2533421	0.3444567	0.03799469	0.06397168	1.929865	0.7090046	0.1671377	8.953177	6.162752	0.4796251	0.8354203	0.3479126	2.922798	0.2534073	0.5742994	0.9397286	0.1163055	2.189479	0.3219861	0.6155707	0.4735603	2.35069	0.2464625	0.04029293	0.9874589	0.08331366	0.6619837
TCGA-BP-4338	0	2859	0.03619128	1.361401	0.4331164	0.0897298	0.3229052	1.555944	0.7691464	0.8054728	1.430363	0.07558078	0.1073378	0.4929422	0.04970505	0.35206375	0.6338091	1.54804	4.475446	0.3389127	10.36802	1.214914	0.2530611	0.4165114	0.2909695	0.1491017	1.769281	1.170728	0.07001226	7.11633	6.968372	5.01205	0.5399665	0.7932675	14.27467	0.1287835	0.5414671	0.4417347	0.09957984	2.719036	0.8549968	0.9425827	0.7520407	3.432623	0.3200459	0.04024823	3.259932	0.1144292	1.643854
TCGA-B0-4701	1	238	0.06735165	3.793571	9.031154	1.351794	1.496015	3.827937	0.3671603	1.017472	1.568557	0.8289278	0.4701918	3.237079	0.8769774	0.0793122	0.7999358	2.622426	5.259965	1.149562	5.375777	1.356567	2.134948	4.411467	0.8404893	0.5727916	7.846174	1.089805	1.729378	15.16217	11.09701	1.865476	1.630635	8.305742	2.528188	3.638775	0.9120734	1.353837	0.6082008	4.02058	2.399681	1.872508	0.9566167	4.905203	3.660665	1.390049	1.029779	0.386701	0.5963134
TCGA-B0-4718	0	1778	0.1976156	8.180693	4.525142	0.8215871	1.850441	3.248745	0.4325215	4.994794	5.527395	0.4398799	0.7664353	2.938515	1.563313	0.404711	0.5252991	7.570674	13.82008	5.541402	2.423423	3.204084	4.008294	4.922901	1.188298	0.941524	5.306186	1.810154	1.666386	32.96329	16.67864	2.036261	2.712258	5.46003	6.707628	1.791192	0.8150566	1.911899	0.9292433	5.225574	4.365744	1.615314	0.1721577	12.82263	5.767554	2.097823	0.1961989	1.023107	0.6760886
TCGA-B0-5696	0	2609	0.07716089	2.440221	0.5368399	0.04806226	0.2935057	1.495122	0.09669755	0.8111447	1.157059	0.2991286	0.3611782	0.2822698	0.02628234	0.0844607	0.3665761	6.106148	3.711548	0.3329608	4.805887	2.743351	0.1159688	0.2376472	0.05533908	0.09317444	2.015993	4.022262	0.05048197	13.04797	5.721479	2.302983	1.042959	0.5287649	2.07684	0.0804775	0.2560605	0.2990459	0.1348273	3.472155	0.1440411	0.5591135	0.1274452	5.764038	0.3076898	0.037727	0.7951352	0.06500675	0.3552905
TCGA-BP-4326	1	1625	0.03387357	7.690992	7.82024	0.7844608	0.7373253	0.7942945	0.395497	5.815841	0.4027658	0.7801412	0.09095245	1.944614	0.8189508	0.2641476	0.5096009	2.12316	4.402644	5.239828	2.224525	1.699418	1.837751	4.078303	0.6038747	0.3258795	4.559952	1.721849	1.400723	35.02134	8.732898	0.3382987	1.637206	1.331544	7.160888	1.081628	0.1683685	1.700826	0.775295	1.989538	2.450513	2.248757	0.1993459	15.18156	2.651637	0.377673	0.2354151	1.426017	1.312332
TCGA-CZ-4856	0	18	0.1360043	3.045198	0.5421789	0.1805125	0.2169923	2.638506	0.1125484	0.4657326	1.537141	0.4257355	0.7146518	0.3804399	0.0118191	0.05840205	0.2553253	6.244649	2.004063	0.7227549	2.994858	3.986978	0.1303771	0.1492777	0.07169491	0.06584332	1.360498	0.7396766	0.2053234	10.18497	4.985364	2.468288	1.9094	0.7083986	0.6955977	0.08007671	0.4282473	0.2370643	0.1368095	1.888099	0.2126525	0.582363	0.2028465	3.433904	0.152204	0.05529572	0.8130794	0.1232673	0.4648473
TCGA-BP-4972	0	1502	0.1012427	2.970988	2.159192	1.051655	0.2395911	2.968151	0.4898304	1.842022	1.456953	0.2038898	0.6199912	1.155168	0.3317602	0.8211835	0.459888	2.757168	2.111259	0.9158123	6.817451	2.410565	0.7671219	2.137909	0.2797044	0.1954839	1.836008	1.229999	0.975044	11.30046	8.138544	1.42976	1.208175	0.516866	1.901504	0.674322	0.6080417	0.6487998	0.288478	4.191888	0.6306039	0.5452699	0.4667428	2.143542	0.7394437	0.4001615	6.772837	0.6162207	0.6161453
TCGA-BP-5169	0	193	0.08291749	7.155489	9.625233	0.2929013	0.9961928	10.49415	0.5246929	1.083349	1.196239	0.7222027	0.3215885	1.548189	0.2561396	0.0849063	0.1785791	2.599907	1.303268	1.612914	4.241491	0.7157516	0.7359416	6.460792	0.7193888	0.1825149	8.039606	4.079439	0.6544501	3.274124	5.298337	1.492798	1.586877	1.600739	5.069867	0.9755118	0.8800529	0.4803041	0.159449	7.044816	2.083654	1.015322	0.9951179	2.919978	3.068386	0.585241	1.006536	0.4943053	3.355332
TCGA-B2-5633	0	963	0.240259844333333	4.80633731	3.18151517666667	2.76527190666667	1.71768328	2.99135162666667	0.407034780666667	0.65944735	3.53075086	2.56292644	1.08336602	0.81529485	2.19679818666667	0.247047183333333	1.55898317	5.84821687333333	4.42337814666667	2.15607794	7.27464647333333	4.63915049	1.33483106333333	3.824778	0.77998338	1.21803242	7.45801961333333	1.99057635666667	0.791043993333333	10.4820391733333	7.36540505666667	1.56821786	1.73805771333333	4.64587292666667	4.71564714333333	3.54698489	0.984238523333333	2.29934945333333	0.77844658	13.7258716333333	3.77307066	1.83334026	1.78019892333333	3.29821355	1.99304707	1.57912985	1.15969308333333	0.614360203333333	1.24262335
TCGA-B0-5693	0	4074	0.1120238	3.096751	3.118919	0.4364533	0.8217208	0.8773144	0.2042663	0.5650059	2.016794	0.8305124	0.2811308	0.7081979	0.2337387	0.10965	0.4435024	10.1611	5.858379	2.009365	4.382048	6.462467	0.7310862	1.163117	0.1762133	0.08241398	2.751874	2.479235	0.3750763	19.79215	10.24465	0.2566643	2.165187	0.5729317	1.652017	0.5567031	0.6160495	0.726385	0.4580671	4.116669	0.4521439	1.287847	0.3375545	6.159943	0.9525445	0.4412258	0.4884987	0.2253973	1.095124
TCGA-BP-4969	0	1794	0.08964109	2.970012	3.479863	2.423573	0.646474	0.9779924	0.4227239	1.636229	5.949988	1.279226	0.7566835	3.689616	1.169573	0.2605249	0.5782607	17.48547	5.931045	1.86682	0.367392	20.862	4.62787	11.97605	1.621561	1.187053	3.049608	4.996982	2.137627	11.36991	18.85286	0.7074267	1.261437	0.7672157	1.393395	2.378601	0.4132172	0.7180159	0.6474466	6.002665	1.62314	2.193299	0.4770775	6.37662	5.000184	1.113201	0.2626327	2.518629	1.534508
TCGA-BP-4165	0	3037	0.2458105	6.655259	4.0418256	1.3277158	0.3987576	2.8079403	0.1854685	6.7105337	3.479223	0.5133434	0.3224584	2.6310914	0.6979146	0.2183924	0.4923067	13.0868999	3.8706656	0.7214877	2.4867414	6.4834608	3.0508468	3.9512895	0.7088759	0.5425158	2.1560221	3.4317709	1.1750883	15.699117	17.9252655	1.3141122	1.2711026	0.7696943	1.5087722	1.7493909	0.6609804	0.476603	0.4837743	4.8176463	2.2209065	0.8846522	0.247697	6.4364678	1.7975209	1.3497413	1.2896278	0.9803335	0.7135543
TCGA-CJ-4870	0	1498	0.1622198	3.226563	2.078371	0.2800043	0.1925611	0.6315324	0.1317816	1.192199	1.049802	0.3609083	0.7549869	0.5207754	0.06409568	0.05647765	0.238909	7.46237	5.290656	1.410727	1.236124	4.636538	0.2442512	0.3725733	0.1253176	0.1298444	2.05915	2.771696	0.2010832	36.34954	16.08821	0.6178002	2.375181	0.1496762	1.872944	0.2504049	0.09813002	1.339376	0.2866531	1.441305	0.3839552	0.8529075	0.1165519	6.691499	0.3001496	0.112452	2.600531	0.1585343	0.5415371
TCGA-B8-5552	0	1046	0.12002086	2.30385679	2.14522131	0.49749069	0.28938112	3.18622517	0.70838597	0.60366907	0.52698563	0.77192315	0.5666844	0.58970163	0.10777771	0.10954098	0.50201981	7.75049549	3.66524072	0.5538224	6.6595036	5.55553095	0.45488413	0.44388762	0.11628532	0.27410549	1.24602478	1.01855091	0.34652454	14.10748391	6.33185317	1.1065895	0.88738092	0.78703355	1.29408072	0.29390024	0.88960237	0.34400445	0.22374678	5.14350705	0.42046295	0.56632684	0.5658592	1.70989048	0.72414253	0.16853627	2.24850539	0.31873385	0.8520753
TCGA-BP-4760	0	2361	0.09759952	3.606058	0.854292	0.2016505	0.08776846	0.5798523	1.755101	0.5391368	0.07691055	0.5061627	2.816719	0.5190297	0.02835526	0.1278651	0.347757	2.590687	7.613776	0.3364862	4.506436	1.50051	0.2047342	0.2808088	0.247344	0.08616275	1.08008	0.8802434	0.3885065	104.9019	16.11654	0.2484622	0.8273665	0.407478	1.128101	0.2604745	0.1341816	0.2357695	0.3953562	1.315088	0.3939255	0.8166936	0.1050324	3.961197	0.1659788	0.1718553	0.7048987	0.1823482	0.5916347
TCGA-B0-5113	0	1175	0.13419929	4.83149485	2.15711065	1.20128901	0.51168993	2.76995311	0.40738578	2.61543728	3.94406001	0.54631584	0.85358812	2.04268537	0.84115849	0.21986901	0.86494855	5.10757362	9.17544198	1.5858271	3.18144108	4.47922759	1.55268105	4.32646836	0.33493782	0.32224855	2.66617945	1.93456962	1.23574074	14.87784055	10.80762527	2.0908085	1.6090617	1.8382853	2.25503483	1.18692514	0.8376284	0.64973092	0.27549977	8.04833474	1.13537238	1.32528968	0.29461578	3.77673028	1.61397736	1.47576169	0.43524152	0.71476942	0.48305705
TCGA-BP-4340	1	562	0.1393814	2.003353	1.804924	1.565608	0.6992749	1.284257	0.1515987	1.943542	4.05695	0.546924	0.7397397	4.155153	1.923563	0.2453861	1.14041	12.72416	5.212635	1.81858	0.3148671	17.42579	3.546176	8.247405	0.5594425	0.5260149	2.075195	0.6751256	1.694948	47.01607	10.27119	1.502726	1.071279	0.5119853	1.782763	0.7090096	0.3160117	0.9777708	0.4003267	4.345223	2.333555	1.892551	0.7629476	8.774471	2.601547	1.991733	0.6061302	2.210503	0.6175553
TCGA-B8-A7U6	0	495	0.03527459	4.696157	6.323904	0.5044397	0.719019	1.441278	0.8106581	7.14118	1.472179	0.7827054	0.4104285	2.408025	0.4989014	0.2889654	0.3177086	12.89327	5.327759	1.239759	1.065533	6.449343	2.253776	5.832389	0.8253672	0.1985244	4.247894	1.56164	1.176793	16.92512	18.74744	0.6488023	1.474209	4.631685	3.465623	0.7542113	0.2667288	0.9053799	0.5156184	4.101274	1.432222	1.037135	0.1408008	5.157706	4.181188	0.764144	1.807995	0.4524603	0.8383778
TCGA-B8-5551	0	16	0.04420708	1.0447373	2.42425712	0.16380312	0.70945898	8.48016238	0.47252976	0.29619625	0.84101458	0.24547851	0.1055098	0.98502097	0.13130739	0.2176318	0.3392616	1.24513062	1.77048363	0.26663705	1.48756033	0.84799936	0.17516246	0.82439903	0.1414527	0.1360937	4.47468727	0.46558459	0.262376	7.19193252	5.19102754	5.79837462	0.50966053	3.00485312	1.00458423	0.38659147	1.47734156	0.22049821	0.11487772	16.33415508	0.41527814	0.42051263	0.26015861	6.60989478	1.14040835	0.21965594	4.23033595	0.11631502	0.3158821
TCGA-B0-5400	0	1733	0.07631063	1.723282	8.463308	0.1413792	0.4680507	3.433263	0.2509799	0.8787907	1.651384	0.4619537	0.2048984	1.009922	0.2661983	0.19234705	0.3369732	3.60244	3.113888	0.5695274	5.922596	1.252695	0.2791079	2.958518	0.4534712	0.4551692	3.416142	2.57382	0.3304057	3.390875	12.62984	5.106217	2.94388	0.562446	2.481862	0.5969302	0.7101821	0.215688	0.1601677	4.848761	0.4729775	0.8654871	0.1620622	2.475082	1.561289	0.3144352	3.916393	0.1721005	0.6645579
TCGA-BP-4994	0	1308	2.34098	0.975827	1.555589	0.3140093	0.1215861	0.8867291	2.010904	1.167156	0.4776943	0.1280024	14.52537	0.7073802	0.8533601	0.08900235	0.5628057	3.307053	1.328191	1.263607	0.4565352	2.213791	0.6734834	4.772932	0.5796303	0.5121185	0.772666	2.755972	1.358362	4.479781	2.646082	0.6185692	1.280419	0.7471313	0.8794592	0.4572968	0.2788237	0.2922324	0.2233567	1.689303	0.5933401	0.2622341	0.3546467	1.36133	1.608205	1.128963	0.8904308	0.2217952	0.2887545
TCGA-B0-4824	1	1657	0.23155645	7.02619924	4.59686153	1.54916641	0.7890901	5.05786958	0.33001444	0.85143959	1.59077741	0.73073644	0.58295907	4.11108057	1.08710251	0.06863724	0.66905378	8.50581892	7.06354711	2.40669156	0.10748496	3.46773353	4.13679835	9.226509	1.58120445	0.97548994	2.72948791	1.83408584	1.25376932	14.39801793	25.48122476	3.12941807	1.94365545	4.59883808	2.14698002	3.09725297	1.51913465	0.35121846	0.53311065	9.19267094	4.49050715	1.01876622	0.22971683	4.56101381	3.47638323	1.37604012	0.60230169	1.79646959	1.00236869
TCGA-CJ-4871	0	2423	0.0416749	3.635599	1.191208	0.2620858	0.4314024	1.846919	0.1425482	0.2419994	0.9218981	0.3452294	0.2262856	0.7125173	0.07983723	0.2432446	0.4069777	5.043523	1.992387	0.7591702	10.5953	4.223633	0.2091636	0.2836016	0.1898654	0.1528887	1.64847	5.869381	0.2565381	5.851817	5.797657	0.8897675	1.633588	1.242308	3.561687	0.3245477	0.2406407	0.624528	0.1588363	1.812814	0.4197429	0.542983	0.7467178	3.277368	0.5783219	0.1619555	0.9654429	0.1221842	1.020235
TCGA-B0-5690	0	3392	0.2077459	2.8008518	1.5295043	0.2653385	0.2189002	1.6358025	0.4239322	4.0097331	1.5893824	0.3091731	0.3174068	0.9146742	0.2232995	0.2771921	0.3115403	22.5312905	2.5973793	2.1065998	2.1486907	13.8722762	0.7233787	0.9772946	0.2899245	0.1102265	2.762371	0.7443883	0.5016547	18.9036332	9.3404883	0.8718265	1.7237382	0.3127678	1.9877228	0.3873895	0.4500567	0.2517245	0.2576576	5.505936	0.5230959	0.6314966	0.6847439	5.378858	0.9100022	0.3917655	3.7626196	0.1845691	0.5345286
TCGA-B8-5549	0	194	0.0180543	3.06783699	1.43685219	0.09662997	0.17678893	1.66875382	0.11578952	0.37676308	1.58760763	0.39526426	0.51349523	0.5968088	0.04323362	0.12324896	0.38835839	0.94660181	2.4238784	0.69352037	9.00180677	1.03897622	0.04769124	0.17917259	0.15198931	0.13547884	1.87556676	2.34592098	0.21313915	50.30527592	6.73551439	1.95335977	0.88462409	1.06783667	1.49242281	0.13181232	0.20684488	0.65037635	0.19939467	1.33675398	0.20835838	0.75721102	0.35031549	5.86379999	0.17398561	0.15170155	0.88528932	0.10292402	0.72499341
TCGA-DV-A4W0	0	2470	0.03482456	5.272412	5.8879975	0.9439445	0.43378785	0.601181	0.8298883	2.9779635	0.78912575	0.6791594	2.189958	1.4271685	0.6016629	0.040768475	0.5121896	1.33060165	6.7157155	1.71935605	1.5864405	1.06927405	1.801175	2.5362425	0.50292255	0.46034985	3.2438185	1.1201503	1.676846	50.365146	20.74322	0.5880341	1.970356	1.5668075	2.4451435	1.355293	0.2801361	0.6109943	0.7780734	1.4620235	1.8920245	1.13893955	0.1969521	3.001377	2.135861	1.382642	0.8107381	1.09735795	0.67833465
TCGA-CZ-5989	0	1905	0.06158057	4.484547	1.58071	1.079409	0.4627111	1.522859	0.07898821	0.03352392	4.983581	0.2769252	0.03184467	0.1666374	0.1695831	0.3909572	0.6241218	5.208296	2.016462	0.2796326	1.91899	2.933475	0.4880035	0.0349218	0.1097816	0.6161313	1.6338	0.6085391	0.06750588	3.064796	0.6728953	0.5685439	0.9702764	4.836887	3.382497	1.37875	1.399747	0.6211348	0.3360524	4.958426	1.524731	1.054395	0.4615631	2.893482	0.09495031	0.1487616	0.2662947	0.2106352	0.2860159
TCGA-B0-5081	1	362	0.1196395	1.7777612	4.6108734	1.6337902	0.9352453	9.877893	0.3861557	3.4033973	4.2111072	0.4719418	0.3548324	3.2114827	0.8573753	1.2839435	0.4847977	8.7105369	1.7053111	4.3885501	4.6840896	4.6462021	2.398133	9.7080348	0.7318606	0.6337203	4.0107506	1.1175094	1.4212997	3.1352855	6.7259281	4.5685505	1.4874974	4.6036775	1.7929362	1.6270589	1.8931621	1.1611148	0.3535707	10.5516761	2.0703379	0.4442659	0.2762291	2.987687	3.0112113	1.2381115	0.7173488	0.4642465	1.1167983
TCGA-A3-3373	0	1621	0.03979939	1.12210523	0.42381182	0.37721179	0.26644004	1.03538047	0.1748932	0.18055363	3.72761435	0.33492611	0.30871711	0.8648426	0.19259625	0.15961983	0.40792045	4.50411065	1.69420531	0.93865389	0.5772182	3.71121074	1.21777733	0.42318525	0.2562142	0.08848984	1.05592154	0.29021951	0.53697108	42.17310578	5.69577081	1.39707041	0.38237043	0.36094175	1.10263829	0.42432535	0.18238977	0.21505608	0.37060182	2.76260298	0.30063981	1.34225648	0.41627678	5.7249813	0.97163104	0.14282306	2.54573007	0.51320013	0.45891945
TCGA-CZ-4860	1	206	0.01052617	1.071984	24.88399	0.2112676	0.6121272	1.106628	0.2306543	0.7664349	2.321282	0.4204161	0.1326808	1.463845	0.1087027	0.5551005	0.4563207	0.2171393	2.429997	0.03751628	0.5709393	0.03785954	0.1355511	0.6267763	0.6020545	0.157976	5.154724	1.223818	0.2529704	34.4995	6.328258	1.434969	0.1061861	0.6443694	14.00045	0.2552529	0.1628052	6.432922	0.08206077	2.045835	0.3114276	0.9853552	0.08228111	12.31275	0.2738841	0.1492531	2.036146	0.01285878	0.9816125
TCGA-AK-3451	0	2868	0.01188493	2.20885	0.9392012	0.1033668	0.3420088	2.677188	0.05928442	0.6685717	1.339038	0.7173016	0.1690138	0.2448597	0.02846016	0.05476495	0.1882098	2.288239	7.160784	0.4267278	0.6778309	1.329894	0.2197619	0.1516463	0.1883345	0.03963736	2.674079	6.293715	0.005010961	0.7695234	7.704822	3.154675	0.9134702	1.237181	0.8804413	0.08677044	0.2941131	0.1027524	0.1080957	3.464877	0.05486391	0.8393359	0.2846367	1.871251	0.3206913	0.006241455	1.707026	0.05807453	0.2415022
TCGA-BP-4351	0	970	0.4751976	7.517452	5.986838	3.470607	1.71724	2.490632	0.507939	6.179898	5.55658	0.4608174	2.636533	5.272626	1.911365	0.3260865	1.019042	7.98165	5.964817	9.644394	5.943085	4.795104	6.995435	20.25313	2.686563	1.45276	5.590833	7.733153	3.518723	30.61495	31.4199	0.9140149	2.358808	6.159889	3.327102	3.190574	0.7984905	1.084153	0.5616904	4.672873	2.84591	2.919321	1.310623	11.29461	7.28885	4.091637	0.8715026	3.48301	1.561442
TCGA-B2-4099	0	972	0.1204419	4.267006	5.845363	0.4442703	0.4039669	3.28174	0.1322199	3.960632	9.023437	0.9437938	0.5049986	1.15312	0.4180076	0.1966626	0.5026043	10.12281	4.029155	2.245592	2.222088	7.055991	1.586464	2.810516	0.3578593	0.4071134	3.728219	2.585698	0.3458605	7.93205	9.779002	2.958399	2.026557	3.084342	0.6528584	0.8046398	0.6399666	1.512689	0.2453115	8.45064	0.4917858	1.193538	0.5154004	3.807681	1.995105	0.7384975	1.809836	0.4692315	0.8929646
TCGA-B0-5694	1	480	0.05440154	3.609374	1.906784	0.2099763	0.4616206	1.982638	0.1699764	0.4897984	1.621435	0.3565623	1.119879	0.6678536	0.1127357	0.1649766	0.4870806	3.107695	6.741852	1.687028	8.09008	1.685741	0.1326499	0.9255189	0.1492051	0.08373892	3.326442	1.055936	0.2434846	13.38182	8.322976	0.5433137	1.350875	0.6237241	3.345809	0.4364607	0.1725975	0.5788728	0.1794303	3.6019	0.5953401	0.6767121	0.3897514	5.443486	0.6775007	0.1977879	1.337824	0.3169486	0.7956749
TCGA-CJ-4903	0	1560	0.08516923	3.57264796	7.91864673	1.57542536	0.587882	3.52535588	0.34446601	1.10274415	5.08094235	0.20702832	0.16962463	2.50146041	0.48782631	0.0542129	1.05347568	3.41886198	2.69088739	2.11118542	1.7215565	2.2850465	1.84239005	2.29092563	0.39668311	0.42607128	3.13366506	3.99810433	0.98702123	2.92632409	9.17886249	1.85291505	2.2424712	0.85772035	1.85288652	0.89070152	0.623437	0.90549846	0.26020415	6.35925395	0.99401738	1.9567216	0.21898225	2.86902976	2.15615475	0.77970457	1.07183799	1.20914598	0.6047225
TCGA-CZ-5457	0	2754	0.1481214	2.245521	3.735712	0.2469793	0.1584754	1.966791	0.05358762	1.302581	3.865254	0.7065467	0.2032762	0.6180436	0.02660235	0.1563411	0.7000867	5.87601	1.880404	0.362775	0.1768608	3.628158	0.1264101	0.3101477	0.1624989	0.06839986	1.316746	2.398016	0.1585305	1.123117	8.183719	1.02565	2.128034	0.8733807	0.4632091	0.2139066	0.4323434	0.453135	0.3286558	3.701369	0.1463165	1.535099	0.0303198	2.411969	0.2371706	0.1148854	2.058833	0.378593	0.4828962
TCGA-BP-4158	0	3377	0.3152723	8.5267	9.988023	2.264663	0.6008536	1.840454	0.1773656	4.083022	4.021734	0.6283727	0.514845	1.953216	0.5543031	0.3381264	0.5807245	15.23212	5.998568	8.899917	0.2751278	7.766506	2.40637	3.161727	0.9367431	0.6308779	3.488743	4.273357	1.322265	15.8511	18.01523	0.68939	1.683465	0.6830706	0.6565932	1.837951	0.4060668	0.7531592	0.4311974	4.791457	2.665641	1.360301	0.3135035	3.717782	2.494534	1.307112	0.5227851	1.313519	0.582833
TCGA-A3-3320	0	1508	0.1375171	3.945951	3.282285	2.982069	0.8513183	1.575566	0.6199232	9.992595	1.706681	0.4634525	1.333371	2.459977	1.39328	0.0826526	0.7006582	2.775105	4.640058	0.9186865	0.05800506	2.308173	4.134028	5.162249	0.4796531	0.9272355	2.268196	2.882061	1.894446	26.33046	22.89093	0.7762679	1.275233	1.782311	2.349677	1.711782	0.6082833	0.568613	0.6292566	3.569187	2.977105	1.496828	0.5687962	6.254501	2.385403	1.865111	0.893389	1.263584	0.7159444
TCGA-DV-5568	0	370	0.07872764	2.67368647	2.54558877	0.32210111	0.73157442	3.30846682	0.42723337	0.48628067	1.1233115	0.34041812	0.12918167	0.83241042	0.11420245	0.42788478	0.29250238	5.07510866	3.74793465	0.78182279	20.27470437	2.35240783	0.45591797	0.65680767	0.7107481	0.37869838	1.9124096	3.53931297	0.44045094	3.65190152	9.81499406	1.02213926	1.0821931	3.56752811	2.97080295	0.82743232	0.65774316	0.35341338	0.16917505	6.34750341	0.78530793	0.93217708	0.35856325	5.81084299	1.1905475	0.22421382	1.18547581	0.48086873	1.03719989
TCGA-CZ-5985	0	1997	0.0388869	3.73457	3.923005	0.6556092	0.5517469	3.675236	0.09975895	0.2469796	1.218206	0.1902124	0.6032782	0.7150733	0.2002086	0.02123713	0.6589201	1.123051	4.66048	1.936246	16.49882	0.9821613	0.4006137	0.9813325	0.3004079	0.2982905	3.05762	0.06160218	0.4295652	31.0296	7.31877	2.827315	1.374862	2.060798	2.332714	0.4785888	0.7876797	0.2745639	0.6568415	5.398528	0.721312	0.9438188	0.9451146	3.994143	0.8094494	0.5718086	4.780542	0.2976934	0.1730878
TCGA-BP-4166	0	13	0.105882	3.802668	1.457598	0.2855638	0.2063028	1.543341	0.1768396	0.6664768	0.8251471	0.1801214	0.526151	0.3876531	0.1634207	0.171103	0.2881911	10.81856	1.592707	0.3197193	1.867655	6.632728	0.5637543	0.3096058	0.235949	0.1820809	1.193668	3.586761	0.2720391	6.005074	3.318764	1.002379	0.877383	1.021567	1.013356	0.386516	0.2092548	0.6293471	0.09028289	2.296753	0.5415448	0.6924399	0.3521957	2.233872	0.612218	0.06255529	0.8431736	0.1859342	0.4418314
TCGA-AS-3777	0	1238	0.3895158	0.2664762	0.3817029	0.05755475	0.1017174	0.6406875	0.1634763	0.1951371	0.3102786	0.06787094	9.03642	0.3791694	0.1051491	0.084421	0.1267733	0.8996393	0.3051746	0.9141583	0.09273305	0.5271558	0.1609665	0.6199854	0.04970158	0.02390931	0.1580896	2.160474	0.1209047	1.586517	0.5086007	7.508197	0.6474325	0.127205	0.3303079	0.1146496	0.07884861	0.2789116	0.04967884	0.630323	0.105299	0.05166209	0.3751814	0.1063735	0.1381724	0.1656536	0.3044754	0.1926685	0.2115748
TCGA-CZ-5456	0	2422	0.01966222	2.320417	3.976592	0.1127527	0.3620534	4.420499	0.07205816	0.3364096	0.631008	0.4919619	0.03268211	0.7955002	0.06810368	0.1653851	0.4692807	1.17335	1.821151	0.3003345	10.7614	1.171919	0.1224268	0.2747746	0.141879	0.08431122	2.206653	0.6738065	0.2309371	1.706045	4.308463	2.333981	1.441066	0.4086898	8.183789	0.09374796	0.8225447	0.2671299	0.2080288	2.768631	0.2157164	0.9546005	1.081945	1.806057	0.1948946	0.1371851	1.451081	0.06862681	0.2486915
TCGA-BP-5183	0	1291	0.09319507	3.158608	1.997871	1.075532	0.7083743	3.208855	0.1778862	0.3986288	3.848323	0.3229861	0.5809005	2.444079	0.4333862	0.02726583	0.6904812	2.55758	2.811907	2.762695	4.050964	1.548283	1.437509	3.666475	0.2867924	0.1665077	4.379748	0.7833628	0.8546272	8.144214	10.41419	3.918008	3.818099	1.7245	1.208791	0.6283343	0.7184224	0.6258777	0.6746421	5.591037	0.611796	0.7483465	0.2435676	5.086826	1.462623	0.6764492	1.935355	0.7237427	0.5507269
TCGA-CZ-4854	1	1404	0.09828854	2.484665	7.396493	1.076998	0.5032547	2.863487	0.255553	1.106302	3.77767	0.2420622	0.2163589	2.259433	0.679858	0.3250595	0.5868418	3.096119	4.149214	1.914606	7.661139	1.796238	1.589378	2.869783	0.8603246	0.571438	3.786616	1.719341	1.239862	4.978993	8.435214	2.299285	1.316918	1.630883	3.513438	2.091825	0.6975573	0.958855	0.5039274	5.568653	1.735751	0.7557733	1.09745	2.430672	1.904613	1.284843	0.9107831	1.181223	0.6863059
TCGA-A3-3306	0	1120	0.004180562	8.743292	4.976594	0.704817	0.7894865	1.566104	0.05362326	0.147931	1.671514	0.5689415	0.1945674	1.662184	0.311591	0.1113017	0.8838154	1.358261	5.462027	0.6622187	0.294964	1.122707	2.054024	1.635824	0.372641	0.6483296	6.862319	9.385146	0.3965899	5.896432	11.59759	0.5065872	2.337575	3.08584	1.540937	1.042101	0.4770436	0.9397304	0.2607293	2.263452	1.294758	2.581234	0.3393019	3.918297	1.498684	0.8759854	0.5423439	0.3574884	0.2669831
TCGA-BP-4789	0	1489	0.2351204	3.76377	3.059278	0.4611779	0.3668112	0.9616555	0.3769804	3.214481	1.624439	0.6924474	0.4973969	0.6852037	0.1247622	0.5211905	0.4400343	5.621805	6.062993	1.760628	0.4807089	4.574245	0.7410624	0.7159163	0.3334199	0.1470279	1.292526	2.079988	0.5880342	11.85918	8.183369	0.5318963	1.463155	1.28002	1.303441	0.3260399	0.4665053	1.414845	0.3540965	2.818988	0.5449309	0.9334336	0.2310696	4.308029	1.266792	0.2525628	0.4642169	0.4112514	0.9772477
TCGA-CZ-5462	1	311	0.0168845	1.718143	1.009843	0.07745911	0.244386	2.112829	0.08250445	0.05908995	1.630563	0.2654655	0.1216152	0.5117823	0.1234631	0.6891095	0.7123846	0.7090437	3.293612	0.1375496	14.74664	0.4048571	0.2484921	1.056675	0.1218355	0.08446711	2.500787	1.683992	0.1525478	2.709777	8.762676	6.994013	0.5005549	0.6933467	3.105239	0.1358505	0.623438	0.4118627	0.09402109	3.616479	0.1670212	0.8572873	0.540769	2.439702	0.8925939	0.2128084	2.257478	0.05893175	0.1295354
TCGA-B0-5705	0	4537	0.2071671	1.641984	1.105032	0.3823436	0.2027166	2.007105	0.06617777	0.5768628	1.634254	0.8200297	0.6557135	1.082968	0.1454061	0.04145187	0.2828189	5.83315	2.760266	0.2282042	0.2562157	3.265962	0.3868428	0.4557515	0.0849019	0.07147468	1.260251	4.747578	0.1174659	6.717166	5.831171	3.235882	1.715816	0.7436345	0.5808384	0.1937195	0.4976115	0.3396884	0.1856379	4.462799	0.2368358	0.5745134	0.2819768	3.686373	0.5232015	0.3301374	0.5571535	0.1454456	0.4285679
TCGA-B0-4710	0	1755	0.12556261	3.15684936	4.26256702	2.14810995	0.98038784	2.46497934	0.24925448	4.73603725	3.55517218	0.74649799	1.72763351	2.1070349	0.75437896	0.23112761	0.748021	10.45318902	6.49039105	1.8705742	0.63807367	9.14693104	2.30990889	10.03233825	1.14587027	0.59823326	5.49759544	5.58161293	2.01550571	46.45228993	17.55995701	1.11268196	1.77503705	1.29433375	2.3254355	1.61516938	0.77681603	1.41511088	0.93225825	3.61079118	0.88449982	11.72418983	1.30071052	11.76263781	4.97837295	1.94523331	0.97652245	1.65804442	0.99367203
TCGA-BP-5004	0	1126	0.05778386	3.667959	4.101383	0.6958574	0.4478748	1.758419	0.4235328	1.331306	3.45365	0.2808546	0.5282589	2.217899	0.6838284	0.4089059	0.5261627	4.203913	3.851853	0.4478534	1.685404	3.404479	1.807133	2.080228	0.527329	0.4645801	1.186067	3.789935	0.9031719	75.0809	12.24279	2.268526	0.4758474	1.750338	0.7550812	0.4304828	0.2723737	0.700299	0.3190873	4.268811	0.7638617	2.027316	0.1743589	8.380023	1.861474	0.7835671	1.381651	0.6907619	0.5541366
TCGA-A3-3387	0	617	0.08664584	3.848084	10.67025	0.4110464	1.015297	3.65476	0.6062125	2.737245	2.732744	0.298291	0.4073316	1.404847	0.5470084	0.4772281	0.6611143	3.601832	3.817359	4.525114	7.998352	2.505709	0.9883405	3.059838	0.4212717	0.6304847	2.866048	1.072521	0.893371	7.589283	10.4763	1.93172	1.710296	1.071537	2.960319	1.37746	0.8952221	0.4596784	0.5287854	5.030197	1.163577	0.572175	0.8593909	1.993406	1.487797	0.7735457	0.8637225	0.2886726	1.920706
TCGA-BP-5175	0	932	0.06471405	2.81099517	5.62492742	0.51389522	0.93618844	2.52142739	0.35488698	0.35229758	1.50191132	0.08657236	0.08730016	0.78127615	0.28551004	0.41632494	0.32972215	6.31201565	3.23388187	1.39279618	6.39235691	1.37630472	0.75810411	1.66341136	0.73567858	0.22521134	3.03347792	2.58200052	0.58366059	2.85502948	13.37407607	2.77630478	2.72482854	1.16823983	3.34007495	1.2560062	0.36748506	0.29190887	0.17182349	4.68731421	1.26461347	0.61314867	0.17407867	3.81307022	0.74836329	0.37679078	0.12384441	0.67368376	2.01741029
TCGA-BP-4331	1	2454	0.1143272	3.933679	9.185695	1.349459	0.5466945	3.599057	0.5062755	6.112732	2.569447	0.5959464	0.5067525	2.629144	0.8335409	0.2996419	0.5172819	7.861337	4.973714	2.246492	1.281994	4.712499	1.963003	5.140406	1.059513	0.5447031	3.379319	2.676608	1.477078	16.60814	22.91423	2.756625	1.741737	1.796754	1.342713	1.533103	0.8270618	0.6471848	0.4668617	5.517283	1.830039	0.8921421	1.392575	4.059207	4.438471	1.54388	2.585451	0.6318052	0.9087088
TCGA-BP-4174	0	1879	0.03167241	3.02729853	0.85205069	0.89631915	0.38735649	2.18687958	0.12187677	0.47415998	1.4556594	0.17991091	0.13512264	1.12488773	0.19055841	0.08108023	0.73479198	2.31941005	3.48471042	0.72245436	7.52528805	2.2631382	0.36393876	0.78130974	0.21644306	0.11091204	3.40486776	7.00994649	0.89337083	44.46543678	6.46200693	2.54950353	0.78507064	0.79802202	3.1160119	0.50872035	0.3962487	0.75302453	0.14814861	1.5829081	0.63401144	2.27602304	0.97766702	8.13021404	1.24529984	0.17464645	1.33537913	0.88215568	0.24823981
TCGA-CJ-6028	1	1625	0.11654485	2.60254118	1.45129533	0.25584304	0.48254181	3.61823102	0.43601203	0.386624	1.17095851	0.16378038	0.73451519	1.22295884	0.10138577	0.35429137	0.43544744	4.3950827	7.51328683	0.092306	5.35776408	2.95170883	0.10101604	0.37176499	0.22724646	0.16397784	2.81975082	1.02614138	0.35471506	2.62914346	2.70855062	4.03501026	1.2806549	2.98559235	4.87619915	0.4254401	1.81257936	0.87377863	0.18928538	7.17965455	0.4355977	0.85980562	0.68325701	1.36001462	0.46328656	0.18361312	2.99518433	0.26694614	0.68191364
TCGA-A3-3367	0	2270	0.09355523	2.814546	3.94788	1.122051	0.8166917	1.919135	0.2390274	3.540301	3.729333	0.218728	0.371696	2.020798	0.510218	0.02219738	0.6106841	3.153749	7.374756	3.281987	0.5312911	1.92593	1.907726	2.212754	0.5423866	0.3652866	3.882396	1.523354	0.7388733	3.413546	11.70027	0.7110142	1.499506	2.793693	2.517039	1.639762	0.4799776	0.8828208	0.3913561	4.21316	2.122988	0.9925371	0.8728587	3.622787	1.240212	1.175554	0.713625	0.8752722	0.5497799
TCGA-A3-3351	0	910	0.1049524	7.5771675	7.5027698	2.3897505	1.0349328	5.2502165	0.3713665	1.4480803	4.3484708	0.6338567	0.8140977	2.7509884	1.5599392	0.2038219	0.8854588	3.4154928	11.2343734	2.3704813	8.1519129	3.071929	1.8068161	6.2185583	0.8817445	0.8509256	4.2459597	2.6126404	2.0645079	26.5137572	18.8136648	3.7902787	0.6467182	7.2948768	1.3731994	2.2421153	1.6021214	0.6961768	0.8134939	9.797176	2.7747915	1.5491516	0.7680275	4.9582394	5.0639975	3.2442708	0.3772757	0.8842061	0.9717678
TCGA-CJ-4890	0	3519	0.1031962	1.4549182	4.0034599	0.4142441	0.7258128	8.2919821	0.6403159	1.4935425	0.9752403	0.3187124	0.3026189	1.1632822	0.2102012	0.4136651	0.4324694	5.4128269	1.6318923	0.729622	3.027881	3.4038688	0.5983847	1.2096858	0.3963607	0.3651552	3.7803448	0.6892236	0.8213826	2.1271121	3.12798	3.8124979	0.8995615	2.8314877	2.285263	1.1708254	1.5537162	0.5657814	0.1994912	8.211452	1.2802071	0.6921523	0.2059572	1.8984683	1.1351638	0.2220642	3.5101735	0.3812685	1.4101453
TCGA-CW-5581	0	2799	0.09005166	1.561124	0.9708086	0.1541606	0.2477062	1.313205	0.1245669	0.6848848	1.299163	0.1911956	0.5649758	0.674356	0.07848722	0.1152645	0.6207549	3.865515	2.185544	1.25654	1.677188	2.921355	0.1574176	0.1577085	0.2518242	0.07949935	1.470188	3.913999	0.1943062	12.63521	4.801216	1.260861	2.381752	0.4229614	1.191605	0.2071817	0.371414	0.1774638	0.1066813	1.50754	0.223412	0.8336979	0.3224451	5.482287	0.3981714	0.06676416	0.2454284	0.1358912	0.3152269
TCGA-B8-4153	0	762	0.1099521	5.538282	4.418406	0.2795299	0.4262687	1.305689	0.125363	9.696824	3.391582	0.5811953	0.4122251	0.906117	0.2632961	0.0638006	0.4730265	4.611902	10.83718	1.387544	2.980283	1.704895	1.336039	1.574409	0.5880451	0.550051	4.065067	2.815896	0.5284852	22.41473	14.44435	0.3489526	2.598642	0.754372	1.509862	0.8409731	0.5542685	0.3406324	0.3476314	4.528395	1.513474	1.562513	0.4242514	6.997179	1.48342	0.2829364	0.6028269	0.4387706	0.5053617
TCGA-B0-4698	1	42	0.062172065	1.080969617	14.588833868	0.394316376	0.621714345	5.822659171	0.132911515	0.108306956	0.410033229	0.223668085	0.019290327	2.21385884	0.958042511	0.522039038	0.691159153	1.090140003	0.366449464	0.391963084	0.969442303	0.548601258	0.167514884	5.256852518	0.502456994	0.149291834	4.917632167	0.666911734	0.968839375	0.086518372	1.666963507	5.079942933	0.186362184	7.280892784	1.078416751	2.487431676	1.210330229	1.591044433	0.242343009	1.967896338	0.579223077	0.167742995	0.013235402	0.03075026	4.917736878	0.775766601	4.510961502	0.473924487	0.815755974
TCGA-B0-5106	1	1598	0.2605372	5.560412	33.33533	1.218012	0.6285927	4.498483	0.3532047	2.620472	3.608122	0.3271223	0.1848423	2.248115	1.837443	0.6555785	0.5886909	4.096414	5.836668	6.084837	9.903	2.300787	1.875821	5.500021	0.7457918	0.5563184	3.435368	0.4493974	2.089801	19.55129	16.74256	1.292544	1.904795	2.052119	4.219522	1.796108	1.048365	0.5562578	0.5077792	10.14509	2.860097	0.5660015	0.36356	3.268682	2.976149	2.067362	0.6477249	0.7685113	1.858478
TCGA-BP-4329	1	845	0.07837122	7.58002	1.590041	0.2464312	0.4165974	2.105987	0.1005252	1.592812	2.444359	0.3926216	0.6990991	1.024216	0.2510102	0.07623845	0.3826685	7.881326	4.106037	1.452477	0.4884449	4.710498	0.4140421	1.455529	0.2639058	0.1437565	2.200791	5.527664	0.4460822	27.03805	14.32819	0.8592321	0.9336545	2.215688	4.786228	0.6402955	0.2980978	1.174449	0.1561375	2.248532	0.5525397	1.305743	0.2850172	9.328805	0.6344078	0.3333734	0.8472575	0.3957184	0.3905432
TCGA-B0-4712	1	1337	0.04271481	2.10618	6.296182	0.1085934	0.3499779	3.550691	0.1765438	0.2557892	0.6690612	0.229156	0.08835508	0.8695259	0.1687732	0.3688685	0.2841014	2.158801	1.342753	0.3743968	8.544093	1.297342	0.1918162	0.8841464	0.4315112	0.1139664	2.178235	2.216871	0.2917548	4.532433	5.851763	7.788716	1.657936	1.697743	8.134656	0.4158077	0.3915007	0.5108585	0.07399991	1.937115	0.7277833	0.6451832	0.3921475	3.894358	0.5268914	0.08524157	2.447446	0.1391478	1.872328
TCGA-B0-4691	1	139	0.07708945	6.33676416	9.37384373	0.59413978	0.54535151	5.57193391	0.45485331	1.61991918	3.55890805	0.39775587	0.31094431	2.31551016	0.55657439	0.13893174	0.30275568	5.5658445	8.57252856	0.89386688	12.3740187	3.31242962	1.75940834	6.08537097	0.87038874	0.75587601	3.18424322	2.56801467	0.78786554	12.2072678	16.85981212	5.92515176	0.71100737	5.8325379	3.78585972	1.47941514	1.42442494	0.65981999	0.17628753	6.16438177	1.05206626	1.55193115	0.24001185	5.43710838	1.88992566	1.9043713	1.20724033	0.50476475	0.78770602
TCGA-CZ-5982	0	2439	0.07519162	2.56018	1.371228	0.4817665	0.5097333	0.6479057	0.1051023	0.7320827	0.5841118	0.3627748	0.1794611	1.331263	0.1636096	0.05182365	0.274785	4.936648	3.551188	0.7925178	0.1377318	3.994223	0.8823401	0.4674055	0.154669	0.05787028	2.110506	1.44311	0.3657985	20.88534	6.048984	0.3254101	0.6001472	1.334181	3.182244	0.7932848	0.2345813	0.4750562	0.8905502	1.485491	0.6480894	0.7427575	0.5040681	6.358012	0.6019806	0.2186996	0.48907	0.1413141	0.4281469
TCGA-BP-4962	0	1785	0.05526629	2.006889	1.005996	0.2941878	0.243455	3.649168	0.354445	0.2223783	0.4258971	0.4066339	0.4380106	0.5031826	0.1273083	0.21652545	0.2321175	1.536605	3.304669	1.423544	2.263331	0.8066296	0.3332343	0.7256128	0.2998585	0.07212457	1.919985	3.167547	0.09117998	5.085423	8.982062	4.180421	1.440539	1.47521	1.797434	0.2055056	0.5748136	0.2804539	0.1467386	2.601951	0.4537771	1.390122	0.3772561	1.545003	0.277873	0.1589982	2.14868	0.1761217	0.4638533
TCGA-DV-A4VX	1	1626	0.03855892	3.168769	4.142042	0.2579681	0.4982917	2.423198	0.540383	0.4314845	4.423783	0.9836016	0.897285	1.470255	1.373481	0.21496725	0.7938051	2.540904	9.301268	0.9433307	6.854315	1.499854	0.339517	6.122598	0.8656174	0.8573179	4.747478	11.30028	0.7640948	0.9688327	21.98913	3.189131	2.395594	3.132023	3.936347	2.198491	0.5301151	1.037136	0.1558671	2.081721	1.181259	2.237762	0.4987837	5.276369	2.724953	1.903453	1.419288	0.6175806	3.028362
TCGA-CJ-6030	1	2299	0.08291564	2.948366	2.165246	0.2028213	0.4535957	7.142053	0.2271107	0.1974811	1.810339	0.08585778	0.4321249	0.5975769	0.1093595	0.0716381	0.6093385	3.554481	1.450871	0.3960779	11.61814	1.988155	0.1848026	0.319594	0.100084	0.3499853	1.644526	1.049625	0.2163098	3.15506	3.587758	1.614769	0.9409926	0.9103263	1.123616	0.2297115	0.8905777	0.3360261	0.1717001	8.956904	0.9460265	0.4100455	0.2689075	0.833016	0.6592089	0.08980898	3.871669	0.1392735	0.8010555
TCGA-B0-4818	1	510	0.2575765	6.2796112	4.5934388	0.8909553	0.699822	3.9903183	0.2577499	1.2455925	3.8628543	1.2063033	0.8076931	2.7907109	0.7308144	0.1487127	0.4990246	6.1471778	4.8452758	6.289464	0.6815096	3.6531451	2.8120783	3.7993576	0.6187664	0.3701193	3.6680395	4.0307562	1.0813812	9.4655162	25.2988389	2.0397101	2.416735	3.9188523	2.3468044	2.0805928	1.1226388	0.5448809	0.3631555	5.1355185	2.1699411	1.0710541	0.4739621	4.8654879	2.5350255	1.3598769	0.8379237	0.743123	0.8789563
TCGA-B0-5706	0	3205	0.07021933	3.67544023	1.60863505	0.22901952	0.40518838	8.02697571	0.11258623	0.57340177	0.34371152	0.43626577	0.3063822	0.70445505	0.10246658	0.28761433	0.39614778	3.21390564	6.03576459	3.07969166	12.97433578	1.55744283	0.24345233	0.26132374	0.13039814	0.08782057	3.17556156	4.47927758	0.26645491	33.25937647	9.2976854	5.090179	2.02388509	2.05582453	4.61508595	0.24717682	0.71197386	0.58811697	0.18247385	2.8026355	0.26521421	0.97915382	0.46130234	11.30909705	0.40601361	0.11062857	0.58968052	0.40745492	0.84082803
TCGA-BP-4973	0	1384	0.1619435	6.373908	15.12593	1.270958	0.9845665	3.255988	0.115401	3.079971	2.986746	0.4668289	0.3623563	3.570116	0.9825437	0.1647648	0.785801	2.580442	6.037099	2.769159	1.501507	2.200417	2.418608	3.691131	0.4503256	0.5504837	3.590466	5.048591	1.827781	20.51353	14.78535	1.940816	1.065168	2.460883	2.172039	1.466003	0.7849592	1.252012	0.6959895	4.121707	2.02054	0.9946569	0.7016566	4.384806	3.265291	1.51447	0.9378982	0.7101602	0.9823883
TCGA-B8-5165	0	737	0.1762744	2.231091	4.600031	0.3586416	0.224387	1.40123	0.9653291	0.3483561	1.114778	0.2400385	2.34132	0.6638196	0.08456746	0.1471219	3.445379	5.379703	4.48328	1.415256	2.542818	4.550957	0.3827152	0.6470252	0.1721918	0.0966398	1.307927	1.847047	0.2779417	10.61648	4.938477	0.4598124	1.698187	0.8569232	0.6675411	0.2493325	0.4016957	0.9655473	0.2886478	2.044883	0.3769702	0.682824	0.4257006	2.311005	0.5584835	0.2130419	0.7999348	0.2359857	0.4766526
TCGA-CJ-4901	0	1450	0.06790993	3.46048946	7.17857239	0.50371726	0.71336215	7.4281717	0.25879545	1.0769396	3.46251382	0.46821509	0.03435429	3.96310691	0.55414569	0.17838212	0.46523696	4.5833184	2.34940578	1.4101314	2.79675331	2.83190803	1.39219998	2.87577609	0.50005183	0.29541666	8.09708135	1.78072725	1.31460085	2.85906312	3.0626091	6.15905461	1.2084341	7.06221225	9.85887891	1.06243368	2.31785844	0.87430175	0.29539976	7.29621371	1.08172608	1.97879897	0.11981941	3.53406335	2.39010731	0.66054805	1.2380441	0.49053911	0.74567787
TCGA-B0-5110	0	2009	0.1046467	3.3124484	2.6339218	0.8464975	0.6330753	1.6887505	0.6440247	3.5562305	2.8756635	0.6717378	0.6272434	1.4509773	0.7717082	0.3750485	0.5674606	13.4265003	5.3892118	0.8740326	0.4362954	9.5654616	2.7140294	6.3525286	0.405149	0.4124625	1.4324479	1.3312212	0.9345732	27.0290476	12.4122876	0.9881108	1.0602267	1.5529808	1.2977765	1.0649881	0.3356972	0.9595662	0.5562363	6.5594881	1.1777482	0.6005515	0.3818405	4.7209739	1.4668493	1.8085511	0.9403156	0.7282806	0.8791065
TCGA-B0-4838	1	834	0.1396077	2.4973671	3.3244703	1.6877303	0.9265041	5.8726345	0.1804602	2.2093368	1.7531372	0.5686404	0.3399843	5.283318	0.6618185	0.3972854	0.5758436	4.3868239	4.0824264	2.2705881	2.1132049	3.6433457	1.8782046	3.4107659	0.4244516	0.4547769	2.3089529	1.8442054	1.3592978	16.2415553	9.5231422	2.9787788	0.8047638	8.6988771	2.4550277	1.5034919	1.7408076	0.5613919	0.7551058	5.0481348	2.0519341	0.8843942	0.3477431	3.5729287	1.989897	0.9616329	0.3911076	0.4283452	0.6832905
TCGA-BP-4968	0	1746	0.1175307	5.213057	6.195752	0.3792779	0.494611	4.515455	0.3153033	1.975936	3.48144	0.3845346	0.5541498	1.728379	0.5525412	0.1156302	0.3284501	4.837085	7.017953	1.974901	8.150233	2.254525	1.707544	9.017438	1.355755	0.6225504	3.225416	7.350909	1.084351	15.72749	22.39292	3.490686	1.036179	3.532973	1.780071	1.062382	0.975837	0.488138	0.3982418	5.630746	1.276594	1.966948	0.3050887	7.579776	3.277934	0.744296	0.8274943	0.9177578	0.923181
TCGA-A3-A6NN	0	3	0.1250216	5.858155	3.551978	0.4825521	0.4074327	2.407685	0.6373394	2.006917	4.565331	0.2238245	0.2237934	1.141498	0.3799851	0.1575634	0.5634938	2.826992	5.794365	2.335851	4.987277	1.983142	1.066962	1.104383	0.4095657	0.3528115	1.348654	3.057826	1.06235	18.47138	16.42167	1.082123	1.478324	1.89982	1.042589	1.043163	0.8417811	0.734449	0.4040231	3.515763	1.182516	0.5738327	0.3412183	3.464379	1.964763	0.8181748	1.106519	0.4385991	1.293486
TCGA-B0-4814	1	168	0.1607666	4.542821	4.826138	1.378069	0.8051902	2.078869	0.2219645	4.476279	3.796567	0.4954499	1.467869	1.878562	1.115837	0.0874558	0.5701757	3.540923	9.377066	3.546686	0.3072079	2.152301	2.229529	4.971576	0.4577698	0.6702149	4.559594	8.841665	1.122655	24.40649	10.61891	0.7827262	2.451983	1.129155	2.269373	1.334428	0.4374451	1.006247	0.4177724	3.3013	2.504724	1.309144	1.403741	12.93776	2.207717	1.58302	0.7836606	1.014695	0.8653088
TCGA-B0-4823	1	454	0.06584534	3.303163	2.681123	0.1838695	0.1681988	2.870422	0.4406533	0.5454769	1.003044	0.2405419	0.2220657	0.4384021	0.04113291	0.2008083	0.3105514	2.022674	4.387219	0.2040688	8.589659	1.112054	0.1474653	0.1095857	0.1020735	0.02864354	1.562489	2.044049	0.1774349	3.614574	6.093078	1.709771	1.287215	0.721325	0.768146	0.170196	0.5077293	0.6930276	0.2566612	3.060272	0.1838172	0.4233386	0.7332462	2.548726	0.03310633	0.02706195	2.327858	0.1818569	0.324107
TCGA-B0-5098	1	1584	0.176942	0.7259512	3.825672	0.3301254	0.5916534	0.2105166	0.1331926	0.3934429	0.9964331	0.0855275	0.328629	2.673743	0.6355697	0.7859905	0.7873379	0.1413752	2.815386	0.05921486	0.2505658	0.2031726	1.560195	1.664127	0.6738275	0.4238879	6.800836	1.748353	2.338957	0.2781667	3.847	0.1941363	0.531537	0.3537594	1.702098	0.5640396	0.1233447	1.098849	0.2525697	0.3113775	0.2572796	0.5581705	0.05802732	2.637788	2.30556	0.8323751	0.6061973	0.4992818	0.4340606
TCGA-B0-5711	0	3989	0.1881366	3.483601	2.535416	0.3890457	0.362297	1.900167	0.09750269	0.1939771	1.686106	0.3575776	0.1105563	0.6337437	0.1151898	0.2145411	0.3159897	8.114774	4.36839	0.8059987	0.362023	6.274594	0.3614336	0.2667265	0.1270443	0.1568634	2.050805	2.425559	0.1442232	9.028644	5.202216	1.01159	1.330986	0.9812427	1.483344	0.2586579	0.689743	0.5237012	0.1962995	4.194761	0.4701316	0.5423086	0.4134068	3.285025	0.2307497	0.1526929	1.241479	0.1392896	0.3847767
TCGA-A3-3319	0	1130	0.02855103	3.422019	13.89343	1.012369	0.9100405	2.691393	0.1576774	0.7641939	1.191573	0.4955509	0.02768318	2.168527	0.2734782	0.4044291	0.5990778	1.09204	2.384011	1.121229	41.27521	0.9013869	1.093573	1.062537	0.226217	0.2737586	3.846476	2.274898	0.9570032	3.062635	5.41307	3.562691	1.344082	0.8612238	4.713779	1.163833	0.4808428	0.4628266	0.1545697	4.657273	1.581588	0.8188758	1.760099	1.694558	0.7979072	0.6222418	0.8212565	0.3778445	1.319169
TCGA-BP-5007	0	1140	0.1326036	6.180756	7.085055	1.158222	0.5726784	2.804839	0.2782305	1.66434	3.304826	0.5928256	0.75239	1.932315	0.9283589	0.2451659	0.4802576	6.800549	13.0746	2.135506	6.544862	4.922453	1.644362	6.339638	0.7150269	0.7002224	2.4571	3.053684	1.248629	27.9964	17.73966	1.551587	1.118273	2.196026	1.257867	1.600733	0.4861491	0.689986	0.3764936	4.261316	1.511783	1.119094	0.7449349	6.595002	2.356968	1.5978	1.336847	0.9479337	1.432796
TCGA-B8-A54D	0	830	0.07123852	3.096514	7.414295	0.6577111	0.5979192	6.894161	0.9289922	0.3684254	8.266032	0.5311175	0.3591803	3.055872	2.2518	0.02188417	0.6261142	0.4408636	7.627969	13.44546	3.128878	0.3757952	2.258157	12.93769	1.566323	1.817543	7.488962	1.378402	1.20744	66.83366	34.10562	4.747852	2.299652	14.48588	1.428756	4.212843	2.262415	0.24636	0.4813181	6.52726	5.748993	1.416894	0.7014044	8.614841	5.931456	5.196447	2.227926	1.131325	0.5686881
TCGA-B0-4833	1	2386	0.2393559	5.3189776	5.5553441	1.5448285	1.0917049	4.0334413	0.2809308	4.2923422	5.9970747	1.07193	0.5278692	5.5071692	1.2053474	0.3316018	0.6466048	13.045803	10.3734698	1.9663755	2.1855076	5.7167787	3.3473081	12.6754045	1.5618046	0.8921895	3.7112585	2.7880337	1.5434519	9.8783046	20.4139001	2.5592109	1.9208413	5.8626241	2.2895907	3.4999134	1.2130457	0.5883521	0.7195648	8.1443433	2.8657254	0.961871	0.23729	4.7934427	5.8072651	2.6840538	0.7501967	1.3415878	0.9672948
TCGA-BP-4347	0	1367	0.2308346	3.2331197	2.9814622	1.6594606	0.6793625	1.7148423	0.2826286	1.0909949	4.1346614	2.1530916	0.2441652	1.9900717	0.6670889	0.354557	0.7975633	18.6683288	2.6799036	0.4204996	1.8544726	13.4851803	4.4069015	2.1331446	0.9290289	0.4619133	1.4511763	3.5997489	1.2687672	25.4822989	8.7067158	1.9798228	0.5201587	1.6234547	0.477748	1.5539745	0.5106542	0.6395326	0.5943999	5.3604121	1.2575755	1.5715228	0.2401201	6.7412577	2.3781993	0.8595917	0.3889111	2.1020904	1.1056341
TCGA-CW-5590	1	1075	0.09510802	2.999271	3.093158	0.4254085	0.4659235	1.886239	0.3078876	1.738193	1.478519	0.5466799	0.2002428	0.5163969	0.2415775	0.32834085	0.3765328	11.67353	2.2957	0.5186841	1.308537	5.694744	0.5168202	0.5432016	0.4198432	0.1767225	1.957797	1.17764	0.2921553	9.213425	5.537507	1.387691	1.409778	2.189023	3.476181	0.5923421	0.6649889	0.8575062	0.2189045	4.753261	0.6534333	0.9704957	0.5097885	4.959398	0.6599063	0.1969326	0.8687208	0.3253152	0.5916119
TCGA-B0-4822	1	1111	0.26962473	2.97775925	11.48016893	0.44565755	0.75354574	4.86388356	0.48316223	3.4105072	9.45492194	0.82584514	0.29218554	1.4082471	0.69075612	0.49331114	0.57767596	5.88913298	5.14152894	1.87797063	6.42747989	2.5479992	1.75961649	10.06790845	2.54471562	0.47605987	6.40202879	1.62862899	0.9228145	2.98304619	12.63908013	2.33373353	2.58278589	3.46147593	4.33079085	2.14218925	1.05209135	0.574197	0.34002331	11.28435512	2.04669678	0.67204969	0.24267805	8.49165224	9.07883013	1.71788506	2.99447355	0.72655974	1.90491385
TCGA-B0-4703	1	182	0.1611534	6.1013063	6.5375067	0.4822288	0.7237251	4.1215594	0.3570418	0.6779176	0.6401128	0.8911384	0.352284	1.3055435	1.291905	0.3765429	0.6194465	7.6006887	4.3175334	4.1238336	2.8891036	6.2388357	1.8111344	4.1498772	0.6181159	0.3371353	3.7192986	0.5503636	1.2230286	17.8728759	10.0208443	3.144779	1.2836589	6.9978941	1.8979561	2.3836845	0.6566135	0.481311	0.4416201	5.1659797	1.446045	0.5979755	0.3469675	5.8692879	1.3892316	1.3894854	0.3529655	0.2791906	1.1907798
TCGA-B0-5702	0	2172	0.3687418	0.05594431	1.460428	0.1151252	0.5059955	5.898639	1.786806	4.081709	0.2026585	1.968525	0.1589038	0.2796913	0.01471675	0.1804023	0.1038115	5.789466	2.173408	0.7852936	0.7371476	1.493266	0.1623413	0.1394068	0.5599798	0.04099297	1.219714	1.928581	0.1243761	15.7149	7.918213	1.773133	3.542667	1.075937	0.6440495	0.1880225	0.4506249	0.3187995	0.09582224	1.478854	0.123797	0.5172818	0.1144777	12.90841	16.77247	0.02581966	2.258962	0.0600607	1.0823
TCGA-CJ-4918	1	93	0.1750464	2.371499	1.747516	0.3348617	0.464044	3.601208	0.5847099	0.8635992	1.240137	0.6538222	0.933491	0.5878905	0.1080682	0.924232	0.3313449	11.83432	1.558363	0.4982391	8.2884	8.447004	0.4985172	0.8375674	0.4875948	0.2326064	2.55863	0.2166386	0.5604462	2.747566	3.298681	0.9469449	1.245545	0.6503144	1.008146	0.4221941	0.4662729	0.7626024	0.1919026	7.973785	0.3718911	0.8491064	0.1801359	2.77996	0.7907279	0.1895992	0.8110268	0.2739784	1.167124
TCGA-CJ-4897	0	3341	0.08710959	2.427336	1.018737	0.4118336	0.2889697	1.446784	0.2358824	0.4215261	1.160968	0.2680245	0.4129243	1.237525	0.1390643	0.04856388	0.3632599	5.380842	4.31665	1.985455	0.7511913	4.075319	0.3144753	0.5433898	0.1955542	0.1646273	1.704821	2.019524	0.2301585	17.14496	6.975518	1.239872	1.305565	0.2541737	0.8131984	0.2786184	0.2448424	0.5146285	0.3873362	1.666162	0.3216964	0.8520513	0.1867297	3.461109	0.3581684	0.2409301	0.8654915	0.349981	0.3062503
TCGA-BP-4776	0	411	0.2167754	5.251191	3.701502	0.3867407	0.5285038	2.69807	0.9371437	6.385686	3.087676	0.991932	0.5791799	1.688684	0.5320774	0.08878995	0.3547285	6.782163	7.618876	3.22397	5.387176	2.009835	2.958546	8.277382	1.302488	0.4096811	3.500569	2.387461	1.322218	13.32348	22.81514	0.7922142	2.332577	3.401935	1.410044	1.582652	0.5960536	0.5205984	0.4193593	2.808787	1.831569	1.033103	0.08973201	6.683191	4.512284	1.388862	0.6026197	0.506087	1.286506
TCGA-B4-5377	0	365	0.0499512	3.21754	1.131994	0.81948	0.2499878	2.305164	0.1717857	1.613845	1.244333	0.5011732	0.1516159	2.069597	0.2437812	0.0322463	0.3903549	5.3537	4.416273	0.9925004	0.5094999	4.207684	0.6970313	1.154628	0.1871332	0.108647	1.845337	4.7404	0.3818376	28.89087	12.79366	1.127875	1.014057	1.865129	1.736407	0.5096568	0.444887	0.3755289	0.8042237	2.381866	0.7163713	0.9935009	0.6877283	4.414824	1.205517	0.3353164	0.6641162	0.2706123	0.397178
TCGA-BP-4774	0	1885	0.3307264	3.383767	3.275701	0.5912759	0.729786	2.296626	1.010039	6.112435	0.7560832	1.026152	0.7760839	2.848415	0.7312429	0.03557342	0.5369419	21.59947	4.231761	1.457192	3.328634	9.862732	5.098613	6.075739	0.9826605	0.542233	3.019328	2.86487	1.48699	21.49708	11.29986	0.9862732	1.87442	2.801016	2.530885	1.521803	0.351524	0.6307343	1.635814	6.559079	1.655015	1.78088	0.4696209	10.74935	5.431533	1.536879	0.7404091	0.9845757	1.117373
TCGA-B8-4143	1	709	0.1410658	7.865254	15.14859	3.106968	2.214424	6.360273	0.3888675	5.911194	3.496457	0.320698	0.4031351	5.469032	2.603523	0.4561559	0.5526011	8.193889	9.590948	3.216565	1.499506	5.198341	4.280361	10.29437	2.194957	1.33712	11.66151	0.7308903	2.436977	22.98853	28.52505	4.434134	1.262552	8.549847	3.933927	2.702532	1.546415	1.187504	0.7186848	9.791831	3.023858	2.82819	0.09631517	8.684661	6.654016	1.836447	1.332975	0.2902335	1.088394
TCGA-CJ-5675	0	3936	0.01384604	3.66778205	1.21989181	0.1111599	0.42500615	6.7176043	0.11248034	0.25628058	1.38687001	0.32443376	0.71958949	0.75616181	0.04476107	0.08081545	0.30258713	2.42779877	3.07398462	1.14488801	6.19857315	0.83664252	0.14264227	0.04711181	0.09873512	0.152387	1.56577305	2.65715128	0.0595457	19.30020727	10.83239302	4.57805086	2.12308067	3.1545407	2.48424859	0.24261199	0.88706809	0.23941481	0.12593246	5.72814557	0.53341592	0.55796393	0.16948661	4.77322581	0.5444005	0.07416777	1.75775498	0.16237763	0.28135218
TCGA-B0-5399	0	1411	0.07422671	7.517009	5.404924	0.7907304	0.5956151	2.715642	0.1098567	2.22246	2.241742	0.5000158	0.7639946	2.533549	0.6793678	0.05554365	0.5515595	2.267335	6.53447	2.48271	1.641644	1.28694	1.30087	4.237663	0.466535	0.2856383	3.830429	3.666464	0.7113755	12.25783	20.30262	1.877985	1.908992	3.890393	1.261205	0.8367014	1.342327	0.8083389	0.5081845	5.033414	1.272357	1.89355	0.9572145	4.59612	1.848795	1.583216	0.8134747	0.5580025	0.6754155
TCGA-B0-4707	1	600	0.05603202	2.465289	11.44661	0.9933981	0.5766626	1.551992	0.08983899	0.8007126	1.972798	0.1160405	0.2897539	1.098405	0.7002348	0.6120105	0.69507	2.263554	5.917146	0.5325426	4.801733	1.186792	2.793709	9.512719	0.8324171	0.8642836	12.73738	0.8929075	0.8622906	8.257654	11.55995	2.869491	0.9151517	1.425046	1.759062	2.361968	0.5584954	0.595446	0.1577402	1.361277	1.199234	1.712046	0.09318975	1.778276	3.455802	0.65472	0.1947061	1.471648	0.494737
TCGA-CZ-4865	1	166	0.09133661	2.43068257	0.72711164	0.19828374	0.30284306	3.2826403	0.10360708	0.65451496	1.15634937	0.60882575	0.31809422	0.55197721	0.10377976	0.18419165	0.24647957	4.99873598	1.95929628	1.5353908	14.5195201	2.42248872	0.25850326	0.24576759	0.18830524	0.11189986	2.10212882	3.99689493	0.238131	15.7015121	5.97365765	1.83926873	1.16046407	1.38913191	1.73282325	0.47048028	0.61760552	0.24576155	0.18406717	5.51188909	0.33558587	0.7769451	0.24801083	3.24522602	0.38800309	0.16445513	1.49840888	0.22770788	1.09031095
TCGA-BP-4344	0	1666	0.327882	3.3936747	3.9120548	1.1832821	0.3080856	2.1652684	0.5324498	3.9818354	3.7556565	0.7126114	1.1249323	1.3698483	0.3453952	0.1920857	0.4718041	17.6084351	4.4288179	2.0525458	5.4832186	9.9030557	2.5858527	3.8886276	0.7212896	0.3312097	2.2225646	0.9952981	1.1883552	9.8531435	7.5275613	0.7094947	1.6538069	0.6712911	0.5895826	0.818768	0.3554213	0.8245271	0.4260215	5.689835	1.2383907	0.4716554	0.3586511	4.4206975	1.3489624	0.7202161	0.6354122	0.9166224	1.240081
TCGA-DV-5565	0	1329	0.07326692	1.399144	2.399509	0.1790196	0.4602531	1.32204	0.5107504	4.135991	0.453005	0.1507909	0.1482572	1.184275	0.04290853	0.06197655	0.1589046	4.616305	2.47215	0.2371618	1.286738	2.245645	0.1767085	0.4200064	0.2366218	0.1752961	2.084345	1.380523	0.2780193	29.95014	7.153903	0.6617332	0.4223448	1.175679	2.072062	0.5814273	0.3240837	0.5163887	0.314563	3.626319	0.5735021	0.5233934	0.5064889	3.899499	1.178811	0.1455421	1.601371	0.3813603	0.9200888
TCGA-AK-3436	0	3331	0.04446038	4.329091	6.252682	0.5609062	0.2398917	1.137197	0.04073462	0.2506826	0.6676042	0.1089879	0.70206	0.8583809	0.2138841	0.07316805	0.2237952	3.996161	3.962017	1.28781	8.184077	2.253982	0.213916	0.7563925	0.1226657	0.0635484	1.605239	2.601647	0.196828	2.255709	5.733525	0.8796028	1.354678	1.374929	4.725294	0.3577224	0.3187229	1.132568	0.160925	1.498981	0.4477978	0.656353	0.6380341	1.617841	0.5508714	0.1000658	1.162396	0.0620718	1.438124
TCGA-A3-A6NJ	0	468	0.02288909	3.01377176	2.54551591	0.40689713	0.65671185	4.95982608	0.58019757	1.53977649	2.74282874	0.4063076	0.73555102	2.10549033	0.25252313	0.0100449	0.45826789	1.48395674	4.27218144	1.27159496	2.9011681	1.19175718	1.19197603	2.04438156	0.45662854	0.26172789	3.06903708	1.61687582	1.02985392	13.63205081	15.5985905	7.07558016	2.54462286	3.30712617	0.77987416	0.98220074	1.33066136	0.39578	0.33563832	4.63023197	0.74512291	1.13954126	0.20230439	3.53374689	2.72255643	0.60788736	1.3786498	0.41542546	0.67867692
TCGA-BP-5191	0	967	0.1266658	3.692844	3.660827	0.2542271	1.284788	6.714055	0.2488307	0.2609137	2.201335	0.4740004	0.3850437	0.8526854	0.233638	0.517063	0.3632271	2.22452	2.925799	1.518387	5.482997	0.5417705	0.9766511	1.004664	0.7018455	0.3596471	3.418383	0.9296805	0.5802409	0.8485856	8.56749	5.452141	2.249685	1.688682	1.243294	0.9890421	0.9836699	0.2515776	0.2312997	6.035782	1.542978	0.7667469	0.3006239	1.413832	1.385606	0.285854	2.141281	0.9033182	0.591291
TCGA-B8-4154	0	1380	0.1069082	6.39433	3.682624	0.3026018	0.3106044	2.889443	0.08790324	0.6118448	2.547984	0.681241	0.4146343	1.02922	0.1107723	0.0196489	0.4254201	10.60268	4.200862	0.5536347	0.2127519	5.7579	0.9992711	0.6995386	0.1954755	0.1782745	3.034741	3.86792	0.2011037	17.38466	14.27717	1.328697	1.659185	1.974776	0.6389342	0.4517318	0.6029921	0.8294871	0.2742527	4.186114	0.6764275	1.483936	0.3319018	7.680681	0.7608017	0.3930052	1.092262	0.2879878	0.3700205
TCGA-B0-4688	1	101	0.07692272	0.4039777	3.128933	0.08907072	0.7910714	2.395939	0.8348771	0.1771679	0.1402436	0.4236447	0.0229491	1.528399	0.7438948	2.450889	0.6067317	0.579793	0.2325085	0.1851165	2.525812	0.340515	0.2930694	3.032581	0.6505006	0.3108137	1.55357	0.3347696	0.6399163	0.2916299	1.889044	0.3585097	0.1364365	2.897782	0.4650725	1.694068	0.2969269	1.880026	0.1383878	5.257307	0.2272113	0.1662988	0.09841089	0.6731202	4.926718	1.123334	0.9389748	0.2457647	4.066566
TCGA-B0-5697	0	2630	0.5251957	1.128505	1.852352	0.3088771	0.2006332	4.028236	0.2872187	0.352403	1.470074	0.2746259	0.4358076	0.8878636	0.1447768	0.0650354	0.5009543	1.826664	1.223828	1.013796	1.719214	1.370605	0.2516548	0.6545418	0.1161281	0.08554217	1.184244	0.555576	0.3089787	6.3065	5.199028	3.044645	1.830565	1.274311	1.218181	0.2802545	0.6716732	0.163674	0.168218	4.781607	0.276786	0.3760081	0.3591425	1.286725	0.7062144	0.1808803	1.641091	0.1372682	0.2162764
TCGA-BP-4343	1	1912	0.006645591	1.436753	1.419063	0.2667633	0.2171349	3.294984	0.08524172	0.1628011	2.554384	0.2713238	0.1159846	0.5302944	0.1312891	0.323237	0.2420511	5.123691	1.142455	0.1631669	4.624396	3.999641	0.1711576	0.1413246	0.2270734	0.08311381	1.033846	0.9775562	0.1008697	2.018178	1.154283	3.508771	0.4788537	1.969226	5.187254	0.2321965	0.6441219	0.5960971	0.1208859	1.153229	0.251	0.8390368	0.4177893	3.03217	0.1921266	0.1308743	1.716566	0.03247304	0.5980285
TCGA-MW-A4EC	0	498	0.1227537	10.39829	4.815881	0.7049069	0.4906173	2.642412	0.4738193	1.819153	1.53904	1.125826	1.057977	2.082368	0.6583287	0.01571226	0.5777787	3.218039	7.603709	1.998484	4.071882	1.929558	1.405124	2.857015	0.4255162	0.2729302	4.028692	5.49423	0.7633982	18.36748	44.18576	1.151034	2.791127	2.94045	1.367745	0.7575111	0.5250437	0.5232699	0.4430432	3.739653	1.232063	1.562797	0.1950843	6.315932	1.419543	1.00458	0.6635344	0.6331476	0.8858938
TCGA-CZ-5452	0	1789	0.02862158	2.651019	6.564057	0.7008352	0.4392717	8.614469	0.1590869	0.2025574	1.038198	0.382743	0.3441198	1.259445	0.2133261	0.12309395	0.2764835	3.09971	4.273708	1.400938	0.2574769	1.290224	0.3742457	2.179018	0.5017419	0.2147754	2.505895	3.81508	0.5176968	7.372638	11.95919	6.911772	0.907435	4.70273	0.8145061	0.8865993	1.581849	0.2598234	0.2305681	7.152177	0.6918529	1.277138	0.1466143	2.137589	1.323938	0.432888	1.4786	0.2936988	0.3531093
TCGA-B0-5699	0	3841	0.06805734	1.826312	2.526992	0.4610109	0.2584085	1.916317	0.2546128	3.743575	2.811141	0.3825636	0.3849338	1.001913	0.2953887	0.01016309	0.4243666	4.606619	7.242768	2.72434	1.350523	3.494946	0.752814	1.085476	0.1432344	0.1986055	2.737766	0.7283738	0.2761851	10.09975	11.71692	0.8836042	1.422139	1.398794	1.252745	0.3697013	0.3742659	0.3309732	0.2763369	3.110018	0.7461546	1.21875	1.456374	4.516199	1.213331	0.513774	0.604371	0.2286319	0.345732
TCGA-CZ-5460	0	2873	0.06765369	2.658822	5.070677	0.4752498	0.5631511	4.381708	0.1001286	2.48603	0.8955883	0.6743687	0.4137674	1.123392	0.2126335	0.13988505	0.4079425	5.689735	5.265661	3.336582	0.3075157	2.520654	0.5464409	1.626858	0.4406844	0.2082752	3.407851	6.642353	0.5200212	7.932302	14.72997	2.117081	1.649947	3.047246	2.623448	0.4396534	1.298584	0.6355239	0.3279471	5.563024	0.8582984	1.473852	0.7547385	5.147918	1.594806	0.4386443	0.572656	0.5022321	1.121686
TCGA-B0-4845	1	1986	0.2531056	4.0240375	4.3029362	1.7145017	1.1485906	1.7429658	0.2404842	1.5022767	5.8902473	0.6739371	1.0361845	2.3803049	1.0764548	0.2267794	0.684731	11.5120057	5.2145123	5.4264755	3.2863929	6.3387078	5.3765749	11.7219371	1.5353989	0.791373	5.1562906	2.1638783	1.7207824	25.0050124	17.9736274	0.7911049	1.4184904	4.2041142	2.2008606	3.5601287	0.4494667	1.2688813	0.849564	4.0506001	2.155346	2.1461912	1.4897058	7.0677837	4.1058632	2.1599536	0.7329322	1.6232682	1.1378123
TCGA-MM-A563	0	591	0.04227908	7.302845	8.615737	0.4073138	0.4790566	5.71425	0.424806	1.403998	2.61409	0.3002008	0.508325	1.907224	0.5619005	0.1255502	0.4954535	4.447989	13.66435	3.365335	1.103727	3.061584	0.9548816	11.3287	0.5778539	0.5499185	5.768796	1.827484	0.604296	34.29612	32.14599	3.110541	2.169075	5.62642	1.592765	2.341517	1.476402	0.4386338	0.3131225	8.393317	2.310117	0.566698	0.4444004	4.265885	2.68907	1.565323	4.427066	0.4854926	0.5768327
TCGA-BP-4971	0	1487	0.270789	4.362822	11.35424	2.616459	1.245579	5.452301	0.9426225	8.714454	4.3215	0.9613632	1.198938	6.116868	3.488252	0.1190113	0.6944635	9.750743	5.673319	25.46317	7.008282	5.642581	8.137344	23.6968	2.221478	1.462554	7.344515	1.195793	4.07075	20.94304	17.32329	3.443121	2.210201	5.136473	2.526467	6.38838	1.238756	0.6629762	0.6600889	12.3091	4.643122	1.187413	0.4591314	6.506965	6.706283	4.790986	3.619531	1.346604	1.648646
TCGA-AK-3425	0	3343	0.02843242	3.380843	3.507731	0.1783308	0.2833838	4.901395	0.2203379	0.4450029	0.8643302	0.2187068	0.2756819	0.3934345	0.01276604	0.2529313	0.2757818	5.938503	0.9775736	0.3377862	16.53762	3.067892	0.1126583	0.3325529	0.1689579	0.05333898	2.520193	0.8686451	0.2966973	2.096815	3.051766	3.106968	1.413618	1.854029	4.315323	0.344734	0.659634	0.9678984	0.07850309	3.404435	0.4966675	0.6546332	0.553263	2.144555	0.4109962	0.02239724	1.103267	0.2518147	0.8459882
TCGA-CZ-4858	1	2105	0.01728382	4.366039	4.696188	0.208139	1.749088	3.821397	0.5246811	1.129099	0.7836755	1.550401	0.02681354	1.463692	0.1893528	0.02654758	0.5775212	3.921936	6.316119	0.2327156	1.548738	2.221357	0.2465423	0.9409442	1.437913	0.3458592	6.603247	7.51775	0.7739071	1.332887	15.27242	1.974719	0.09963202	1.999552	5.621243	1.460165	0.9267225	3.055824	0.256011	3.647165	0.8660475	1.4199	0.02069685	3.641689	1.559008	0.1851652	1.713703	0.3716051	2.031989
TCGA-B0-4841	1	204	0.15075858	1.27998616	1.71587519	0.06982684	0.56314893	1.59718735	0.2975002	3.39334678	0.62142086	0.43229916	0.06746589	0.58304561	0.19786296	0.20484324	0.15150896	6.6384967	2.563237	0.63835212	0.37842937	2.08551659	1.72313443	1.10977602	0.62022019	0.11602945	2.33754024	0.20339259	0.53539874	2.5720058	6.35487426	1.30488908	0.6350698	0.16461678	1.36722287	0.65314518	0.35872905	0.03759805	0.55751219	3.62237405	0.37230402	0.40615166	0.10415121	2.32298935	1.94455662	0.67600674	1.34326215	0.15583344	0.64803128
TCGA-B0-4819	1	183	0.1453165	2.5253784	7.75197	0.7888088	1.1365114	12.1539084	1.5956517	1.5372324	3.7028406	0.3243961	0.602025	3.7443941	1.0350468	0.3212771	0.5596181	3.6959845	4.7692185	2.9061177	1.7709664	1.3462476	1.7535427	12.4454379	1.7663206	0.5121811	4.6121506	0.5044996	1.5874195	2.4511739	9.6549603	7.3466104	1.8847627	14.2870133	1.0920274	2.8418003	3.5280009	0.2498421	0.2145588	7.6110137	2.2951986	0.5997581	0.2197122	2.6544173	7.4856981	2.3050305	4.0932493	0.3469685	0.987475
TCGA-G6-A5PC	1	242	0.03439658	2.592961	3.376032	0.1639613	0.6933893	3.552988	0.5790728	0.4564266	1.524149	0.4986393	0.9338296	0.7377438	0.3204613	0.04622835	0.2076686	1.618662	9.630031	1.661812	0.3943693	0.309286	0.4259067	2.212711	1.073098	0.3656569	8.297655	1.313572	0.1794672	14.31621	31.52334	6.289318	2.503259	1.068068	0.6059545	1.112127	0.5970243	0.1022241	0.1843543	3.939502	2.019077	1.007602	0.1086928	7.474878	2.088279	0.4944914	2.589708	0.2416086	0.5616482
TCGA-BP-4992	0	501	0.1133756	2.944402	32.49625	1.499171	2.223028	7.642071	0.4277196	5.645625	3.738637	0.7024182	0.4267847	14.95626	2.37757	0.57706	0.7023246	2.820282	8.909987	2.70444	2.517438	1.231332	4.809403	46.83082	3.527161	1.96844	6.469797	0.6640763	3.180224	9.275928	25.264	3.809834	0.9995467	19.90407	2.223244	8.02353	1.755839	2.111755	2.291977	6.666151	3.715375	1.069816	0.25733	3.669645	9.177649	4.602092	0.6179917	1.23835	1.408413
TCGA-CZ-4864	1	1315	0.1401156	4.668024	7.774364	0.9128184	0.5659762	5.28101	0.2357031	1.381752	5.619288	0.5273436	0.4008885	2.864843	0.8374425	0.01528847	0.6583866	3.624818	4.783659	2.46691	0.1377559	3.051267	1.629142	2.344672	0.5118618	0.8158581	2.519173	2.178038	1.228975	12.67931	20.44277	6.779579	0.7944511	6.040187	0.5229346	0.9415136	1.755807	0.5312218	0.5222865	3.635245	1.555815	0.8223404	0.3820222	3.919488	3.87814	1.396866	0.8673541	0.8305729	0.5634301
TCGA-BP-5198	0	603	0.03975826	1.984526	1.631104	0.4415467	0.3432333	2.720845	0.759291	1.399648	0.7702452	0.2101581	0.07195955	0.8068957	0.03808275	0.4410454	0.2497461	2.528808	1.171699	0.804029	5.624399	1.957494	0.1785395	0.2480121	0.2835132	0.1060781	2.775437	0.926743	0.2447399	7.76505	4.655655	0.6423707	1.54318	0.5455562	4.101886	0.1354595	0.3170303	0.9509978	0.1480875	3.385291	0.2402633	0.8755763	0.4320103	5.138965	0.1839083	0.06681388	2.535936	0.1295166	0.6963238
TCGA-BP-4349	0	372	0.3226349	5.785281	4.760642	1.122049	0.8720766	2.415853	0.4697295	4.292572	3.565477	0.5792969	0.9384842	4.423418	1.126425	0.3503098	0.7377579	8.175915	5.273249	2.319629	0.3973863	4.788412	5.047404	9.58192	1.297441	0.5009051	3.513261	2.165243	2.072118	11.71631	19.28295	0.529624	2.741629	1.589113	2.223754	2.48896	0.4053261	0.7093666	0.773359	4.247351	2.479166	1.022202	0.4847821	5.60576	3.956147	2.112083	1.024478	0.9989184	1.211075
TCGA-CJ-4878	0	2186	0.1194218	3.608039	12.12373	4.94253	1.644218	0.8620778	0.2464967	8.630928	0.6789682	0.4727076	0.4152535	4.980302	1.057606	0.0969856	0.7173383	4.799569	5.178014	1.565538	0.1815934	2.843753	5.44981	7.653873	1.003308	1.503862	10.7907	3.997953	1.895976	7.51542	22.59619	0.3920757	2.255114	0.5260943	6.272395	4.303588	0.2717517	1.53981	1.664026	2.458251	4.992647	1.531259	1.934115	3.971676	5.428807	2.439406	0.696403	0.9960477	1.016088
TCGA-CJ-5672	1	1972	0.1643657	2.283707	1.265439	0.3472562	0.352668	5.210595	0.2774062	0.6004528	1.230213	0.3941427	0.1845332	0.9177465	0.1631357	0.248033	0.4692063	2.810646	2.761903	0.9181195	5.745092	1.742411	0.1028319	0.5519033	0.308442	0.2380235	2.655827	2.44716	0.2352566	12.03845	7.280082	4.492627	1.795226	2.225722	0.5978733	0.3969973	0.8801053	0.392656	0.1180214	6.665345	0.4410943	0.9725131	0.2215696	2.952298	0.8003159	0.1362913	0.8316829	0.4544178	0.3641264
TCGA-BP-4765	0	2184	0.1155178	4.85203	4.767044	0.76108	0.5434977	1.194391	0.4831709	3.82106	1.071359	0.8826378	0.8765723	2.038642	0.6246589	0.1735755	0.5786282	3.885262	3.626401	1.292829	0.3676575	2.492901	2.825911	2.136166	0.5819963	0.2638212	2.725624	2.409636	1.280094	5.212856	18.73747	0.4781951	2.547785	1.532833	4.247045	1.589853	0.4729953	0.6730509	0.5742719	1.70828	1.425891	0.9533447	0.28735	5.8936	2.468447	1.24627	1.093707	0.6258213	1.071605
TCGA-BP-4970	0	433	0.05093297	3.22833	1.249671	0.3180365	0.1911267	3.651167	0.1613105	0.395373	1.512372	0.4152248	0.4097109	0.9849608	0.1626218	0.24435405	0.5347292	3.502239	2.483176	0.7156613	3.966303	2.677753	0.3214052	0.4813939	0.1289133	0.1415553	2.515421	0.6147413	0.3412063	13.71349	7.125293	1.991987	0.6415734	1.124656	1.610487	0.3443107	0.5939037	0.379187	0.3431446	3.954433	0.5581127	0.4371842	0.4480178	1.268901	0.6108114	0.139683	0.5287771	0.2304435	0.5503358
TCGA-BP-5009	1	1092	0.1248113	5.438832	4.725613	0.6772914	0.6277085	5.445563	0.4199973	0.6794619	2.786698	0.4130212	0.5019987	1.737742	0.3300119	0.7277785	0.5343905	7.747858	3.019809	2.553708	16.32816	3.96814	0.7692876	2.241348	0.7348162	0.5550103	3.010347	1.06182	0.9092146	5.106073	7.141408	1.120314	1.239089	2.427881	4.146958	1.306582	0.7308587	0.7043924	0.3723882	6.96293	1.86525	0.5856287	0.5827621	5.029982	1.603708	0.502516	0.7389098	0.9374057	1.325116
TCGA-CJ-4900	1	1714	0.09364635	4.02461021	7.80611131	0.40482559	1.09477534	8.57853986	1.10108501	1.1862711	1.90033972	0.498699	0.86609094	2.18962751	0.95413915	0.11617746	0.30230061	1.9317855	3.32592842	2.83842474	0.99745097	0.95000058	1.88382529	13.20501452	1.60525287	0.99101382	6.04629467	1.797301	1.5808576	5.91546952	12.3181337	3.30456964	1.6402262	4.99769395	1.79616686	2.60332267	0.94579322	0.73956511	0.33226898	5.60025236	1.75034495	1.08390507	0.26836593	3.91025896	4.83158228	1.5661638	4.00507644	0.79198922	1.73038217
TCGA-BP-5186	0	693	0.1128848	4.084675	1.546883	0.7476734	0.3231532	1.321514	0.3559548	2.135509	2.471942	0.5076382	0.7114481	1.338154	0.1444517	0.0274532	0.4916023	4.468091	3.354505	1.115354	0.5873973	3.532318	1.185306	0.8042007	0.2180136	0.2682432	2.103278	2.52271	0.7353406	27.28621	12.61346	1.270195	1.512926	0.650975	1.376764	0.5327597	0.4345491	0.4879787	0.4363515	3.996205	0.7674466	0.8590387	0.4149155	6.399829	0.7506151	0.3556937	0.653774	0.6136558	0.7250123
TCGA-A3-3370	0	2274	0.09055897	4.93143215	5.41622986	2.20706325	0.79498115	4.41877878	0.37336577	2.12457378	3.24398477	0.68638785	0.93660074	4.01592702	0.86936211	0.04194977	0.72046067	5.99347912	5.21056501	1.03488381	0.34990037	5.76979053	2.34089494	5.85082305	0.68548924	0.66876476	1.93012681	2.01524077	1.63090675	15.94959086	15.32316741	4.53502812	1.25534383	3.87940862	0.80644102	1.65514958	1.24502132	0.68506978	0.37820728	6.64518715	1.56630676	1.8272701	0.77314827	6.46794722	3.24145062	1.63054957	1.04894697	0.71117289	0.69162547
TCGA-B0-4810	1	478	0.21660937	5.77366645	7.12468932	0.63582202	0.852209	5.85717844	0.13892034	3.09540612	1.64062142	0.53830906	0.54606572	2.95237874	0.68565962	0.40063506	0.39662004	9.04836971	10.00098225	2.33320536	10.48803213	4.07718667	2.00621774	7.17446351	1.11824448	0.60953592	5.27015479	4.28310937	1.07880661	17.12828263	22.07714059	4.14812731	1.88856436	19.0347485	4.58647088	2.70821501	1.24330896	0.89539365	0.39402088	6.87876435	1.6566943	1.26437393	0.91324454	6.91689349	4.10178085	1.11336708	1.38621825	0.81367625	1.96889035
TCGA-CJ-4916	0	1373	0.12376827	4.14214441	4.3252312	0.69165564	1.14356599	8.73921917	0.40985812	1.18902976	3.70621942	0.56289884	0.48002474	3.31783412	0.66903635	0.21495576	0.61297884	4.93109564	4.50576449	2.11238772	2.76532426	2.71168189	2.24049641	3.73647282	0.72827468	0.5827468	3.06797192	2.18034073	1.44579202	13.14279757	11.64818837	4.51615816	1.70670367	5.84768963	1.43386079	1.93126088	2.19871979	0.74483966	0.46352207	10.34307301	1.98290851	0.94647726	0.36164213	6.03154678	3.08706459	1.18143061	1.8721276	0.78858777	0.85945967
TCGA-B0-4846	1	1200	0.1469067	5.185287	1.845274	0.8209604	0.6942199	2.438531	0.2155295	3.779197	4.226932	0.8385746	0.5362496	2.572256	0.5380306	0.01769769	0.6637127	2.421403	6.904446	1.147562	6.356282	2.016824	2.921868	2.817821	0.3252294	0.3458456	2.367142	1.844814	0.8088541	10.94411	11.36648	2.493234	1.544236	7.615583	2.053235	1.451095	0.9306463	0.3175243	0.6736866	4.878692	1.795128	2.174604	1.517709	4.138768	2.03196	1.021091	0.4404204	0.4715259	0.7065692
TCGA-BP-4756	0	374	0.1386174	0.8265022	3.789682	0.411758	0.3922468	1.542575	1.23276	7.704682	3.211131	0.1082672	0.4193405	1.503809	0.7966546	0.01703307	0.6519586	1.315357	0.762559	1.398699	0.06846212	1.449166	10.15007	17.87562	0.708404	0.5963701	1.252319	1.283027	1.030958	1.181509	2.231331	1.223798	3.835467	1.160928	0.2179	0.9860059	0.4345083	0.4913569	0.2053226	3.964215	0.8027763	0.3452271	0.3024709	0.7061689	1.314455	1.065733	1.612032	0.6434736	0.3380055
TCGA-B0-5088	1	563	0.320715	3.927383	7.044381	0.7560889	0.6744822	5.655747	1.006671	7.122343	4.773796	0.8072696	0.8292439	2.463154	0.9919976	0.1967839	0.3486667	14.19	5.425952	6.656755	6.276684	7.555845	2.632318	11.19395	1.26299	0.5602745	4.075547	1.428549	1.571138	8.545334	19.24722	2.842038	2.142203	1.842698	2.166156	1.531799	0.8538544	0.522646	0.3803299	8.410033	1.602277	3.068358	0.2946387	4.840592	3.208404	1.632126	4.888271	1.119387	1.289349
TCGA-B0-4837	1	1378	0.2048985	4.422766	3.674784	0.3177806	0.8989623	1.795814	0.2654741	1.335159	0.5118687	0.3820879	0.1565282	1.134116	0.2815713	0.3687624	0.3441427	14.39337	3.659684	4.991461	3.493734	6.148774	0.9840881	1.095941	0.9131975	0.1397774	3.026163	3.558516	0.5301202	12.96972	10.07827	0.2955827	3.561288	1.112735	7.017335	0.6734966	0.1237765	1.087039	0.2944636	4.051303	1.395346	1.162458	0.1445722	7.999927	0.9334306	0.4695444	1.80518	0.4854383	2.807239
TCGA-BP-5174	0	2257	0.06702137	3.24113466	1.0282779	0.68939735	0.32479052	1.78458487	0.41789523	0.87413998	2.57266577	0.22141753	0.2707674	1.27518909	0.22318462	0.06862892	0.35378361	9.21701095	2.7158439	2.21397619	0.22658664	3.44174642	0.87413468	1.55592077	0.36508117	0.2095525	2.47670988	0.90371778	0.42739872	2.45310705	9.65304809	1.25688908	1.12683222	0.54505478	0.82497335	0.49222769	0.23035553	0.1026092	0.26487372	3.25651758	0.67502854	1.13258137	0.44958239	2.20991486	0.83963262	0.4091623	2.47125465	0.50488567	0.31209681
TCGA-BP-4803	0	204	0.1691382	3.50211	3.118907	0.2393001	0.4421739	1.802483	0.3438011	2.70949	0.9314796	0.2559421	0.225832	0.6855104	0.0771873	0.932698	0.5664314	5.633992	4.08574	1.001414	6.123373	3.909336	0.1757847	0.2004818	0.1894848	0.1387112	2.264252	2.171115	0.4699618	11.86908	5.365481	0.3839931	0.6713058	0.4919912	2.990931	0.3065456	0.3240233	1.186622	0.1909421	3.194936	0.7365687	0.5131215	1.855674	2.879949	0.2244522	0.1485257	0.6680321	0.2235554	1.70235
TCGA-B0-5097	0	665	0.08999471	1.99862	2.864545	0.4484499	0.8130177	2.188296	0.7960999	0.7771197	0.8186585	0.2937948	0.1083218	0.818752	0.2647371	1.000976	0.5184622	8.065989	1.493766	0.4547027	4.236765	6.042111	0.6516945	0.9371119	0.4149218	0.06209813	5.709851	1.20442	0.9067275	5.780481	4.183029	0.6177865	1.377428	1.706971	9.403124	0.7994535	0.4053106	1.576239	0.1975737	3.66193	1.656547	0.8533764	0.3571552	5.709728	1.220146	0.3471266	2.350817	0.5079876	0.8422813
TCGA-B0-5119	0	1552	0.04692304	4.51167365	1.09960153	0.41791401	0.3533961	1.72872964	0.08777311	1.85995805	0.68299633	0.55182124	0.40947082	1.34729537	0.13431006	0.08258338	0.44352201	3.25171648	6.04996675	1.34487374	0.06207572	2.20805294	1.01096145	0.63613669	0.17427329	0.07335601	1.39144043	3.06289829	0.4154607	10.83621955	15.224105	0.93920288	1.57220166	0.58281346	1.94734809	0.31810958	0.38303202	0.32961336	0.36199594	3.86778058	0.63875026	0.69234618	0.4116617	5.15655018	0.47479712	0.25874072	0.90358677	0.40124851	0.42991645
TCGA-BP-4345	0	1516	0.2043131	2.433108	3.891734	0.7414974	0.7366095	2.667452	0.6162796	3.214895	1.401694	0.6458669	0.2279538	1.21866	0.3392964	1.514649	0.3900332	19.44236	1.539674	1.742339	3.001589	13.27435	1.91853	3.452116	0.9480098	0.1960202	1.877603	1.979329	0.991236	2.194888	5.285801	0.9205522	1.564963	2.115574	1.903962	1.602592	0.7233966	0.8408594	0.2545571	8.936618	1.465836	0.6244354	0.09309688	2.837792	1.327	0.5291333	3.339124	0.8000523	1.28368
TCGA-AK-3453	0	2531	0.27172935	4.01294643	13.3175268	0.93990973	0.99129809	7.9413838	0.30899113	5.08302553	10.10434862	0.90996664	0.49330518	5.71742927	1.04353483	0.08288206	0.8285771	8.34842952	6.24739434	4.53326061	0.74445072	2.49531214	4.05472261	9.93422912	1.23681824	1.21475166	6.44831016	0.1766311	1.16273727	2.64830246	22.38926555	3.10257239	2.7328242	13.15140402	0.86181239	1.74266456	1.12868399	0.19993737	1.17937601	5.93939877	4.31630598	1.72985338	0.67308296	2.93100156	7.28750857	1.9310128	1.1250454	0.91814507	0.96501278
TCGA-BP-4342	1	2256	0.1593033	9.730891	3.966707	0.6902168	0.9656575	2.451738	0.4648897	0.9911234	2.308669	0.3590877	0.76495	2.820186	0.5676705	0.510087	0.7888529	7.107039	11.27736	4.251782	2.586941	4.935399	3.717126	2.86075	1.036807	0.5186418	5.311212	4.165914	1.484048	11.17592	16.04628	0.5909347	2.026087	2.718956	2.912624	1.764361	0.8239063	1.011093	0.6636658	5.757051	3.794716	1.174229	0.1345755	5.334045	2.485518	1.509851	0.7380857	2.594733	0.8037571
TCGA-B0-4844	1	313	0.03836241	5.709636	6.759763	0.4388773	1.046446	2.261345	0.205028	0.5847564	2.84631	0.5493212	0.1785424	1.43681	0.6855374	0.29461915	0.7684968	2.136671	4.672993	2.214982	16.25374	0.7910756	1.337635	1.892683	0.8662717	0.5373576	5.78558	6.255104	0.5434626	8.930859	22.18572	2.523545	2.299844	6.521039	4.761927	1.788507	0.3955601	0.4809159	0.3838049	4.739886	1.675923	1.253984	0.7426611	5.663745	1.552701	0.8401005	0.7553998	0.8622892	2.973334
TCGA-BP-4804	0	1459	0.1720948	3.5248056	2.7271782	0.4144876	0.6577299	5.0169233	0.6162401	1.9674251	1.7379516	0.3462198	0.4672187	1.5796404	0.3322603	0.1255586	0.4087942	6.2347956	2.5358679	1.7821585	4.333296	2.7028554	1.1421729	3.4950655	0.536898	0.193709	2.0679811	1.0125953	0.6639165	3.7918682	6.17826	4.3197376	1.6120568	3.0994118	1.6324776	0.7045061	0.9700565	0.3626668	0.2515558	10.512175	0.9912376	0.5283123	0.1287989	1.9577136	1.7413648	0.5015915	1.8438757	0.6622282	1.3238544
TCGA-CW-6088	0	3222	0.211659	4.345974	2.119273	0.6921132	0.3550141	1.231549	0.3863915	2.660539	4.416165	0.6951504	0.3412736	1.134239	0.8286109	0.0292228	0.6797819	5.187942	4.859343	4.21733	0.9144872	4.082944	1.253278	0.4652846	0.1907854	0.297431	1.312725	0.2368068	0.4843043	26.90676	9.256294	0.6587009	1.110429	0.4472991	0.7347895	0.625064	0.5198633	0.5448637	0.4326022	2.212043	1.19165	1.040619	0.406604	2.458366	0.8800566	0.6856593	1.096357	0.4764527	0.6523866
TCGA-B0-5701	0	2461	0.04031015	1.212952	1.927863	0.2786737	0.4081455	1.718993	0.09575009	0.09753106	1.273869	0.2862205	0.3647921	0.7974372	0.06837432	0.1169515	0.2978975	1.154915	2.243931	1.046479	4.037078	0.9236002	0.1242279	0.2857441	0.5323124	0.2016573	2.60655	2.118424	0.1076394	5.310886	6.311239	2.558629	0.7487365	2.241127	2.100049	0.06072849	0.42488	0.2807406	0.1804046	2.362803	0.2481095	1.165824	0.4320477	5.737532	0.5179475	0.1058458	1.608258	0.1422573	0.331542
TCGA-CJ-5681	1	552	0.05680942	0.8165313	2.418111	0.468084	0.1684978	0.4996479	7.408282	0.7161937	0.1725435	0.03892195	2.817912	0.06619807	0.3141412	0.03520939	0.2414808	4.224987	1.028022	0.2841743	1.534738	3.599019	0.2250969	0.6231276	0.2220964	0.3739438	0.3214296	1.464939	0.1323673	0.9361864	3.986424	0.1552779	1.982092	0.1061065	0.121554	0.1746353	0.1068773	0.09693784	0.08158306	2.282977	0.1505725	0.2947584	0.1432159	0.9464556	0.5532235	0.04710612	0.7688504	0.9204423	0.1822689
TCGA-B0-4843	1	320	0.2888506	3.41638	3.420183	0.4164354	0.8219482	2.8464	0.5044409	2.812741	2.43157	0.423675	0.3786871	2.052909	0.474931	1.241438	0.3575639	13.74246	2.717637	5.629175	2.927855	4.740945	2.417995	7.561545	1.535159	0.6716275	2.93112	2.315516	1.126951	10.2319	10.6592	0.5634126	1.993394	0.5919353	1.157752	1.671816	0.4698288	0.8793268	0.2801592	7.059876	2.187065	0.8056474	0.5304726	7.042657	3.5285	0.8140092	0.7728246	1.07349	1.700607
TCGA-BP-4766	0	1462	0.1408032	3.624209	1.975578	1.281453	0.5326785	1.538011	0.4567037	8.411898	4.673101	0.7239694	1.817172	1.775927	0.2921201	0.06587555	0.8669154	8.087701	3.720289	4.278104	1.541564	7.707015	2.30858	4.30561	0.6491749	0.4007726	2.797984	3.757814	1.271249	46.54305	11.39078	0.4412608	1.805233	0.5513659	0.9935113	0.7798525	0.4639217	0.7660774	0.7601784	5.055311	1.262273	1.925078	0.8559576	7.792606	2.498552	0.4551369	1.720909	1.156587	0.8773652
TCGA-B8-A54H	0	256	0.11362958	2.51990327	3.76823185	0.96562627	0.39714003	3.08112223	0.20673826	1.47408544	2.81025962	0.59510286	0.41257275	2.22805739	0.6947295	0.08293392	0.60491772	7.55569203	10.25994071	1.2695327	0.08528997	4.74198907	1.12080127	2.08739056	0.45255233	0.64101612	2.30914559	2.53593443	0.91128789	20.41414997	17.45351935	0.94166758	0.96161627	3.29458096	1.14012945	1.05653734	0.9207011	0.4702961	0.32041119	4.86668948	0.88573823	0.75055498	0.44390956	4.98037518	2.62806017	1.06650327	0.29123863	0.48435822	0.77901007
TCGA-B4-5836	0	141	0.14288788	4.27733239	0.88706944	0.25921036	0.34430069	1.83674703	0.04112041	1.14436502	1.3535171	0.92677021	0.2131456	0.69963008	0.07649375	0.18289391	0.60485674	11.96031385	2.67235903	0.70296126	1.62372052	8.88169065	0.11976611	0.24542877	0.10613781	0.09622538	2.31491718	1.77538645	0.07994028	6.12618648	9.00776622	0.59459824	0.88703191	0.65334454	2.14484498	0.21208065	0.60066803	0.23756769	0.4320076	4.53953221	0.47394885	0.98137869	0.24495636	3.36372717	0.22243545	0.14719111	1.01214157	0.20811962	1.02499495
TCGA-B0-5117	0	1608	0.628591	0.09891873	0.7364546	0.2684311	0.1042349	0.2517388	5.568204	0.5278608	0.1171475	0.1226612	26.25969	0.3485428	0.900749	0.1403745	0.1535515	4.465994	1.116752	0.9162695	0.04718182	2.597581	0.4901864	12.58542	0.8444306	0.317807	0.09331681	7.733141	0.896586	7.047199	0.5807496	0.7524458	0.1156434	0.03559647	0.5074692	0.4324235	0.06435521	0.245711	0.06950952	1.067604	0.6230041	0.04915342	0.006673036	0.4713122	1.39196	1.295854	0.07745731	0.1143662	0.2960307
TCGA-CJ-5680	1	768	0.04670341	3.334703	1.148441	0.3925237	0.3324924	1.565191	0.1435237	0.5561702	0.3248599	0.4490628	1.652859	1.152497	0.1310602	0.35718265	0.6217224	3.191336	4.731296	0.6658216	0.1132728	2.071734	0.5088977	0.8193825	0.08672879	0.1752304	1.345703	1.07674	0.1624527	9.503425	10.26138	0.8084816	1.177839	0.5386509	2.128101	0.2618209	0.1083522	0.13249	0.1972177	3.120264	0.5291879	0.3029035	0.452456	2.403789	0.2362874	0.179351	1.521469	0.1568955	0.4575609
TCGA-CW-5589	0	2378	0.1318653	3.144153	1.924889	0.2345876	0.2569292	1.717072	0.4612939	0.456822	1.494745	0.3830336	0.8833765	0.4340551	0.04036839	0.1795261	0.7569798	2.519264	6.300271	0.8497629	1.998224	1.782146	0.07124893	0.1529584	0.1780913	0.05997047	2.270741	2.007541	0.144048	1.815917	12.27308	1.011659	2.263124	0.5104986	1.738213	0.1594136	0.3584615	0.2655811	0.1869102	2.870775	0.1584696	0.5908909	0.2930806	1.934381	0.2772565	0.09915345	3.186711	0.1317983	0.674227
TCGA-BP-5000	0	563	0.169581	3.5317912	2.8469706	0.3661458	0.3820186	3.7888263	0.2471799	1.5666152	1.4456717	0.5169128	0.2292004	1.5193527	0.3760911	0.174964	0.3092377	7.7119517	4.0385064	1.4469038	6.7937458	2.9202853	1.0486237	4.0106377	1.0611646	0.3599074	3.3464904	1.9101319	0.4419956	10.2239193	12.2571106	1.4678062	1.2589583	1.486265	2.0403855	0.7449984	0.6782344	0.477603	0.1869542	5.7428993	0.8313525	1.0954049	0.5657872	4.3970646	1.8124957	0.6031567	0.4880892	0.7219221	1.7602396
TCGA-A3-3346	1	137	0.0350618	7.660026	11.91813	0.1231501	1.022976	2.333985	0.7557978	0.6521506	1.150165	1.00965	0.06799211	1.700786	0.3647035	0.4667361	0.4557586	0.3616365	1.779558	0.2036444	10.40036	0.1120951	1.643957	2.771226	1.007037	0.5554386	6.158231	1.210037	0.7797963	8.187034	21.65073	5.664903	0.9937202	2.664781	3.856499	1.727879	0.5663924	0.8841303	0.1404652	2.149814	1.066768	0.9222323	0.2935092	9.660684	2.905797	0.4787369	9.855222	0.5211168	1.178947
TCGA-3Z-A93Z	0	385	0.2036415	4.456129	9.28863	0.2829618	0.6542557	2.272511	0.7479004	2.117722	2.173836	0.8094837	0.4657832	1.112707	0.09846756	0.02940751	1.323023	7.324511	7.078615	0.5086787	0.2578898	2.178535	0.6206862	1.332499	0.6360924	0.2350952	4.263974	0.3367761	0.5349737	22.624	15.13702	2.440546	1.053486	1.148864	1.344425	0.8550246	0.5168678	0.6997271	0.2306718	4.421846	0.6836815	1.991291	0.2570545	6.598513	3.622987	0.5429455	1.512042	0.5485666	1.030711
TCGA-CJ-4638	1	431	0.16923532	4.77367849	5.55617163	0.92961516	1.25755758	1.75833566	0.64741633	2.75178413	6.73716626	0.39527908	1.60636665	2.49381046	3.09942641	0.35114944	0.31031714	3.10062509	8.09369246	2.5643579	4.17920297	1.0038041	2.84107366	17.08551524	1.32325067	1.33677464	4.03731656	2.72627346	1.1266349	8.98000062	19.67638963	3.08381954	1.69437882	2.43390457	1.77433703	3.06104776	0.39186162	0.21177048	0.20253003	5.99723731	2.71936814	0.98977175	0.33183127	4.64775659	3.29610691	3.34685121	0.48490577	0.75078532	0.6140837
TCGA-BP-5184	0	1133	0.1012183	3.792509	1.416189	0.7182879	0.4464447	2.383149	0.4173131	0.826535	2.182942	0.5090764	0.4486474	0.8437013	0.07466223	0.02961315	0.3892741	6.208021	3.515634	1.606203	0.1339043	2.877747	0.487	0.3843749	0.1396301	0.1265897	1.696456	3.300952	0.5349738	7.535318	8.940716	0.5006249	1.333644	0.8979959	1.234476	0.3958836	0.4025606	0.5078665	0.300604	5.269413	0.5688919	0.8284023	0.3126339	3.146785	0.4598408	0.1480761	0.7118228	0.4592652	0.7030759
TCGA-B0-5116	0	1274	0.1052597	4.001048	5.242462	0.262652	0.5014265	0.9090035	0.2371878	2.268867	0.8912053	0.2726971	0.1103354	0.3516677	0.04342917	0.490856	0.3198633	8.964162	3.744836	0.3943077	0.6975087	6.125625	0.1690834	0.1572961	0.1352431	0.08539082	2.511332	0.418474	0.2302959	4.84964	4.085251	0.5170961	0.9675459	1.514353	3.816603	0.2047325	0.3754715	1.580261	0.1145872	2.922565	0.3760699	1.941028	0.4863908	2.835234	0.2631869	0.1075678	0.3822438	0.2641212	0.8216938
TCGA-CZ-4857	1	1432	0.06994909	3.398637	10.2674	0.4703155	0.8282258	3.102095	0.2766439	1.523187	5.276391	0.4180311	1.885477	2.474656	0.4711027	0.7556635	1.04679	3.35485	3.607522	1.462591	2.695926	2.482318	1.981697	2.499053	0.6858525	0.1574687	2.046229	0.9220888	1.061718	3.128089	7.477971	1.513609	1.108853	1.514214	7.35572	0.7295572	0.6731711	0.7710589	0.2953788	7.137424	1.563145	0.6532815	0.5816798	4.437036	1.334689	0.9697848	1.280151	0.3247095	2.152358
TCGA-BP-5192	0	714	0.1703844	4.87295	2.133634	0.510408	0.3049191	0.7985591	0.1467865	1.37057	2.033577	0.3460892	0.6904105	0.5724166	0.07307641	0.0729133	0.3986905	13.7837	8.543753	0.1651603	3.198298	9.475884	0.4836659	0.4759067	0.1284513	0.1399417	1.932094	3.605544	0.2927131	35.31894	15.40995	0.7703971	1.09945	0.1624437	0.9580346	0.1803604	0.1783079	0.6376	0.2775545	3.495122	0.32977	1.187526	1.025226	5.798417	0.2352659	0.2203577	0.3475835	0.4224966	0.6311719
TCGA-B8-4620	0	777	0.07954681	10.42591579	2.6353296	1.23585554	0.76126489	1.56896365	0.23303869	2.26948074	0.29145667	0.8088763	0.11426502	1.2610848	0.89422722	0.21117906	0.43623073	3.7072927	5.12271031	0.97070914	7.27547626	2.30298056	0.57201084	1.91718726	0.49896323	0.13264809	3.18244613	0.67673673	0.95026546	4.65508157	12.27421925	0.76501823	1.10390448	2.97974601	10.20472242	0.99559169	0.31998632	0.99338797	0.28327265	3.02665403	1.60607464	2.18595279	0.58211299	4.2768162	1.6353628	0.87726619	2.06801501	0.45348069	2.10387836
TCGA-BP-4959	0	2660	0.04658952	1.873129	1.286922	0.5476921	0.2008378	3.071823	0.308283	0.4106378	0.5075347	0.139149	0.2839469	0.5935185	0.1155498	0.27147555	0.2371474	2.242503	2.35375	1.558581	2.606259	2.212972	0.3516237	0.3679999	0.1516113	0.09988746	3.210575	1.553905	0.2357187	16.40783	6.545405	1.785844	1.099833	0.5511152	1.653534	0.2452743	0.3690623	0.359638	0.5534573	2.433146	0.4441042	0.8460617	0.7778062	2.172639	0.2309008	0.1782583	2.36931	0.3198013	0.4314896
TCGA-CJ-4905	0	1496	0.1815216	3.511333	1.498638	0.2662385	0.242763	1.256426	0.2388043	0.7601442	0.7434284	0.3828103	0.234672	0.712753	0.09822085	0.06791605	0.3611648	19.14266	4.412234	1.802641	0.1190436	14.48612	0.2766331	0.3365322	0.07606082	0.03492645	1.464997	1.055949	0.2796424	21.7352	8.887033	0.3827179	1.354922	0.1982076	1.873275	0.2305868	0.415932	0.447671	0.3023762	3.359998	0.3105692	0.3884056	0.2988015	4.425715	0.269121	0.1246589	0.9380694	0.1819462	0.5032879
TCGA-BP-5181	0	1495	0.1185427	4.921724	1.259085	0.2089083	0.3588068	1.614062	0.03708595	0.5823762	1.078557	0.2566181	0.4709713	0.8721795	0.05711967	0.08585835	0.2564038	6.933489	5.595316	0.9915521	0.1223986	4.090313	0.2291237	0.3074291	0.1030877	0.2024969	2.501509	3.598721	0.1243413	35.4487	11.3948	0.8258407	1.466671	0.2154694	2.303825	0.0844357	0.2504244	0.4311965	0.1803209	3.050538	0.2511648	0.3500365	0.5751139	5.898862	0.2674821	0.09565787	0.4353677	0.1271518	0.4406326
TCGA-EU-5906	0	206	0.1571747	2.754682	1.1772	0.2662979	0.2875804	1.626813	0.2836434	1.144564	1.998294	0.6932805	0.3800034	0.5216017	0.09165035	0.02508228	0.4380028	4.863422	3.609375	0.7517643	1.955087	3.749164	0.493368	0.1302259	0.1152339	0.1735963	2.209146	1.796951	0.2607709	12.87428	7.390501	0.777385	1.341393	0.6302119	1.239228	0.1618016	0.3339521	0.2514792	0.3421335	4.364	0.3032444	0.8861151	0.6205832	4.144371	0.472102	0.160795	1.503734	0.1546012	0.7554899
TCGA-CJ-4868	1	646	0.1060801	3.229924	9.674507	0.4331619	0.6732459	4.205	0.4848359	1.772298	1.047911	0.4285546	0.2837397	0.7491281	0.1281069	0.3333647	0.3359769	5.86684	3.95272	0.5852265	2.342161	4.385504	0.4493106	1.229071	1.03251	0.2561907	2.359425	1.721844	0.7310358	15.11202	8.23273	2.184623	1.22299	2.700067	3.142725	0.8240751	0.8901319	0.6008758	0.3374489	4.367232	1.266448	0.531422	0.2774166	6.024673	1.099824	0.2881485	3.991248	0.4111051	1.125559
TCGA-B8-4148	0	1520	0.09924559	3.67201874	4.44625011	2.0818861	1.12664519	4.62679385	0.43802289	1.78642365	1.59015823	0.73878704	0.62083162	5.54641591	0.81646968	0.0934304	0.72498866	8.63493897	6.69879469	2.69537743	0.02258832	5.66525635	4.47788997	6.83545383	1.15098479	0.40039537	3.05778732	0.9128823	1.49829393	14.57206095	21.19324966	4.01799198	1.05192197	14.44010896	1.57050546	2.16038457	1.98945118	1.01719019	1.36438617	6.48895034	2.18860905	0.84162302	0.46216932	2.98479404	5.07205527	1.78047068	1.20889671	1.33753418	0.6412467
TCGA-CJ-4886	0	1952	0.1981508	3.191282	1.573567	0.73422	0.5373155	3.59956	0.202028	0.5393578	1.803176	0.4112657	0.4138137	0.9195971	0.1779377	0.1357893	0.4079293	12.54566	3.952974	1.011657	2.527288	8.259897	0.8092944	1.037258	0.4528843	0.213506	1.622839	4.011686	0.748049	16.31054	9.165468	2.664989	1.159807	1.785015	1.668957	0.8457489	1.123214	0.9422234	0.2891474	5.290109	1.024737	0.85149	0.3995219	4.530858	1.092844	0.3698144	0.5508447	0.5437066	0.9203275
TCGA-AK-3429	0	3328	0.04825981	2.71822683	0.60857099	0.28251069	0.24592582	4.09138242	0.08597491	0.83195356	1.51680336	0.75196329	0.07798817	0.59730701	0.05778254	0.05147641	0.35027792	6.53315602	3.83216051	0.07644559	0.19862634	3.99225651	0.66927237	0.35920124	0.14339049	0.10059443	1.74598089	1.62456598	0.18312713	1.49823296	5.91288084	4.14231305	0.60274958	1.99805688	1.36246634	0.15519703	0.97311107	0.61716043	0.08360617	3.23820606	0.39492794	1.08505939	0.2702201	0.59673177	0.41856298	0.09503997	0.78259266	0.265294	0.35022908
TCGA-CZ-5465	1	2564	0.0539753	4.799012	2.240652	0.4856271	0.8971245	1.062951	0.1114096	2.097387	2.040716	0.3171719	0.4692073	1.078261	0.1955488	0.3049376	0.5099045	2.486022	8.44708	1.487391	2.849648	1.419181	0.6563512	1.132002	0.2322636	0.1582871	6.416212	4.776446	0.3884426	31.6689	10.70459	0.6443898	3.186491	0.5283996	3.652137	0.5610121	0.3070603	1.61718	0.3579091	3.281504	0.8365351	1.775281	0.8382579	7.37366	0.5596086	0.4486412	0.4785994	0.6866467	0.9833204
TCGA-B0-4714	1	99	0.3187083	7.077936	8.900334	2.404276	1.205719	7.036581	0.3210889	7.747761	5.760663	0.7023026	1.079797	4.589245	1.802714	0.1800567	0.7744637	7.556874	8.025028	6.229353	0.1680049	4.198708	5.835114	10.22097	1.338795	0.9896176	4.449362	5.202146	2.159264	17.5929	25.52315	4.312256	1.478194	7.332104	1.727566	4.225776	2.024629	1.393549	0.6330525	9.103308	4.386049	1.092918	0.3290029	5.580567	5.973201	2.804923	1.60394	2.649263	1.541944
TCGA-AK-3461	0	2217	0.2215328	3.376028	6.33215	0.9130829	0.7541827	2.237466	0.5497061	1.625953	1.288193	0.9831151	0.5676831	3.944963	0.7886333	0.06278785	0.6358602	5.589958	2.603708	2.509685	1.130419	2.63699	3.636529	2.89396	0.811024	0.5145443	3.083238	2.323175	1.090818	17.48434	14.14873	1.027218	1.322626	5.278532	2.058555	2.500344	0.4731671	0.6925805	0.606521	2.745946	2.022064	0.851812	0.4500263	3.746901	4.345977	0.9286387	1.337996	0.4542627	0.8899757
TCGA-B8-5159	0	722	0.01584301	2.21994244	0.76108634	0.60416239	0.27408832	1.78300598	0.05322303	0.12321134	1.20346398	0.64549338	0.20189323	0.80592428	0.10771785	0.11819623	0.61288836	3.63001202	3.22385245	0.12189484	4.00020029	2.50723632	0.16142147	0.29841141	0.14121915	0.0679345	1.25397877	4.66864664	0.20898169	10.02288242	3.83147456	1.27334038	0.35225935	0.40159196	0.51526454	0.24313871	0.33916532	0.57724068	0.32641983	2.23084827	0.20800861	0.38556743	0.62937248	2.20525762	0.314076	0.2246419	0.53480056	0.1769493	0.25623046
TCGA-A3-3358	0	1307	0.1352084	3.55978	5.616765	1.267966	0.6764266	5.603654	0.199344	1.046986	3.190198	0.5903705	0.6600137	2.090304	0.5714926	0.1479998	0.6109693	4.303946	3.732767	2.187917	7.274079	2.783677	0.8405554	4.134528	0.3671016	0.5597789	3.510921	3.107319	1.073304	20.66398	11.32026	4.681179	2.230709	4.227388	1.238349	1.278906	1.56722	0.9875683	0.2332279	6.375497	1.103526	2.098558	1.691969	4.957899	1.374864	1.105485	2.208773	0.410079	0.9000237
TCGA-A3-3372	0	735	0.3366378	6.059185	3.704819	2.283827	1.165881	2.38078	0.3092774	5.437296	3.331405	0.7342052	0.4100297	5.941496	0.7120238	0.8717515	0.7644034	13.81694	3.853578	6.086084	10.18777	11.78099	2.96537	2.780734	0.6447729	0.9325063	1.837656	1.715689	2.955987	35.32835	9.310732	1.781971	1.699975	3.653041	0.9802394	2.834975	0.654062	0.8178086	0.6832084	5.909367	2.73907	1.522915	0.644093	4.740457	2.284282	1.560408	1.65639	1.420637	1.211421
TCGA-CJ-6032	0	3639	0.05945147	2.224279	0.5917642	0.1431879	0.3749539	1.279517	0.1575983	0.3689594	1.12726	0.8470797	0.4519319	1.294321	0.07047073	0.1290602	0.5253424	6.953665	1.168047	0.6761668	0.7005086	4.881014	0.5088216	0.5866306	0.1978406	0.1070692	1.283154	2.201104	0.2947776	62.57328	7.469781	0.8027471	1.055535	2.101345	1.637072	0.2827514	0.4609853	0.2004576	0.3089844	3.565484	0.1467025	2.190114	0.5331438	11.80891	0.7150063	0.2285404	1.283603	0.4996666	0.2933851
TCGA-B0-5703	0	2246	0.2810509	1.387189	1.049433	0.1391907	0.354494	2.325839	0.093636	1.003452	1.978444	0.263487	0.4105316	1.619596	0.1048857	0.2242535	0.3554799	12.81886	2.617488	1.884858	0.6051967	7.474219	0.4772626	0.2483867	0.2602796	0.2738956	3.410739	1.247286	0.2539234	11.68777	11.22406	1.927151	1.11514	1.126909	1.226669	0.2436416	0.5770819	0.8362487	0.1991854	3.344339	0.1975976	0.7954068	0.5657728	5.957468	1.603953	0.1725147	0.7948299	0.3299554	0.307269
TCGA-B8-A54F	0	519	0.1052832	14.21617	10.57402	0.8593301	0.6017323	3.389842	0.7952633	1.509301	2.574907	0.2657987	0.5716647	2.971993	0.8382848	0.2551467	0.3556832	0.6153536	6.895016	5.959356	14.27485	0.5722165	1.779905	2.806143	0.5005111	0.8427107	7.015846	1.302496	1.962031	1.638081	23.30064	1.032781	3.358188	5.903255	3.081727	0.9223921	0.3473886	0.7433599	0.6019018	3.605301	2.067771	0.394526	0.2381386	1.440686	2.353855	1.238501	1.040638	0.6516443	0.723307
TCGA-B0-5095	1	245	0.2632869	5.584907	5.000686	1.030775	0.847682	2.447282	0.6670874	1.220968	3.429951	0.4077418	0.5294778	1.625215	0.5545874	0.246303	0.383483	13.49423	3.863644	1.84844	14.91279	9.680092	2.691781	4.410106	0.8981768	0.5853912	2.933217	1.118105	1.14297	14.05527	6.989616	1.125371	1.817503	2.053239	3.964314	2.681624	0.8848195	0.8290133	0.3969959	5.821112	1.653272	1.363265	0.3481464	5.345512	2.029793	1.131741	0.4292113	0.6988535	1.391755
TCGA-CZ-4861	1	446	0.03174554	3.853065	9.581016	0.6052974	0.5868171	3.036249	0.29974	2.138647	0.757862	0.2285386	0.2770254	0.6027897	0.3088283	0.1327368	0.4398823	1.787232	4.158044	2.107834	0.3919722	1.382839	0.461215	0.5175752	0.5266366	0.05293721	3.552192	1.266213	0.5153094	4.072563	7.164228	2.175288	2.577196	2.121707	7.134047	0.5242427	0.483725	0.8233781	0.3368539	2.901354	0.7260673	0.3317142	0.3643038	1.583217	1.621404	0.3167566	4.345101	0.2714626	0.6988266
TCGA-A3-3349	0	1385	0.1781691	5.013775	4.965931	0.5088892	0.5751573	2.567114	0.5933096	8.645495	4.279327	0.3081611	0.7707461	1.691026	0.6061324	0.1982309	0.4123712	12.54572	5.721969	1.527827	2.157604	7.821314	2.090735	3.555765	0.5904617	0.2742512	2.624418	1.174726	1.087799	17.19483	13.88064	0.3855351	0.987548	0.8876205	1.123636	1.322233	0.5322956	0.673916	0.2448532	7.610639	1.40626	0.9540682	0.4444834	2.694509	1.98113	0.9770533	1.008056	0.4101894	1.45214
TCGA-AK-3455	1	683	0.04268289	6.70236	3.343095	0.5782558	0.6141361	6.871384	0.1368713	1.026265	5.835249	0.2146732	0.4276501	1.404377	0.9390573	0.0637389	0.6308647	4.127273	3.144725	0.3972176	0.7277881	2.183364	1.733512	1.694356	0.4861442	0.8363151	4.434102	3.626286	0.557879	24.18172	18.52544	2.770809	1.599287	12.0798	1.291781	1.246491	2.41082	0.7611024	0.2541846	1.530757	1.827055	3.411133	0.3904347	7.863821	1.809836	1.064723	0.5767966	0.3997511	0.4543095
TCGA-CW-5585	0	2609	0.03395936	3.096843	2.500093	0.5160595	0.2501263	0.5657064	0.06741276	3.525768	0.3499478	0.2353859	0.564465	0.7764764	0.1350502	0.01241925	0.2669697	5.829421	6.529043	0.5244824	0.03422913	3.664255	0.2402817	0.7840778	0.2090086	0.3640426	1.336425	6.002677	0.2822702	11.74058	14.27141	0.4409022	0.5872728	0.1463375	0.9532587	0.4908066	0.1467336	0.2621421	0.3845079	2.491927	0.3450871	0.4971349	0.3759925	4.091093	0.869575	0.240759	0.8035623	0.5452285	0.3731933
TCGA-BP-4981	1	1097	0.12872331	5.57271582	8.8082804	0.67292896	1.18628699	3.58969739	0.47357394	2.73784663	3.70180716	0.52430695	0.13932348	3.76954331	1.40861481	0.43528223	0.4716909	4.38445043	8.79280604	4.97666035	10.53430933	1.722716	3.57029785	5.05467672	1.63659522	0.70385976	5.52347973	2.75048649	1.76828156	12.32392118	21.52328661	0.95869846	3.55479969	1.77411036	3.62666666	2.51027948	0.58030085	0.64055919	0.94516794	5.65196864	2.90577498	0.69636277	0.20114164	6.91447381	5.1927081	1.36772051	0.74897028	0.98737423	1.63804809
TCGA-BP-4337	1	2	0.1633791	2.624123	6.613966	1.343183	1.066128	2.382864	1.0411	2.557087	1.476393	0.4164343	5.495714	3.875181	1.02417	0.2622073	0.5423323	4.877169	8.456904	6.828325	2.305478	3.269616	4.556418	15.32748	1.530988	1.304581	5.417203	6.438378	1.720786	7.196017	16.44854	1.060595	1.376468	0.8027886	0.8600546	2.441332	0.4060378	1.371766	0.6286775	3.358583	1.740463	2.293138	0.3302495	6.635515	3.488015	2.227493	0.8879841	1.059331	1.244952
TCGA-CJ-5686	0	2038	0.06571373	3.483917	2.148404	0.4689495	0.6069952	3.669369	0.2341382	0.2716172	1.610168	0.4262744	0.2265468	0.7431692	0.1814023	0.24423745	0.6783451	4.681761	4.327514	0.267944	5.512287	3.618243	0.2796659	0.4968757	0.1590925	0.1826346	2.629023	3.599421	0.3817331	6.946722	6.823344	1.601023	1.318801	0.6564193	2.427457	0.4873836	0.7294478	0.5733954	0.1960641	6.149444	0.6833073	0.8145127	0.5246012	4.026633	0.7036331	0.4601339	0.6709519	0.1724446	0.6676529
TCGA-A3-A8OV	0	340	0.09027214	6.705463	7.364426	0.4493325	0.38966	1.697499	0.2547387	1.690532	3.557259	0.5085057	0.7282348	2.491625	0.3793777	0.02957996	0.5032017	7.31837	6.384896	5.144957	0.1847082	3.151584	1.402132	4.991272	0.5471654	0.4696633	2.750851	3.350367	0.8038448	7.181409	36.92413	1.593953	2.45615	0.9354315	1.105869	0.9641198	0.2333227	0.9209394	0.3096504	5.965307	0.9955812	1.442614	0.386751	3.616532	2.588924	0.6257733	1.497335	0.9263227	0.4664448
TCGA-AK-3447	0	1217	0.2675458	0.1217736	0.3920074	0.03068475	0.00687418	0.1824859	0.2124422	0.03121062	0.01575447	0.05427708	12.9855	0.06346583	0.02059319	0.009784395	0.1028951	0.1971098	0.3379171	0.02421737	0.05393423	0.1283045	0.0151443	0.09753612	0.03406874	0.01912052	1.145734	20.37408	0.02417218	7.064023	0.2431049	1.290198	0.06609681	0.0813817	0.1243062	0.003986368	0.01050934	0.05782737	0.01489825	0.1591818	0.0192477	0.02313623	0.002542682	1.162596	0.08839832	0.04215109	0.06197981	0.009338118	0.09985485
TCGA-CJ-4876	0	1955	0.08085217	2.097594	1.35399	0.2985877	0.6437086	3.189201	0.1797597	0.1672578	7.511893	0.642978	0.288492	4.081362	0.5837406	0.02980492	0.6427485	5.220403	10.67477	0.5481536	1.551654	2.047242	2.511637	3.631363	0.7783436	0.6633383	1.571214	1.024647	0.989949	71.94771	12.75372	3.806993	0.6897831	6.507439	2.094889	1.123242	0.4846447	0.3774685	0.3991988	3.502018	1.457651	1.001219	0.2926055	10.54921	3.328554	1.034328	0.1873026	1.382767	0.5726748
TCGA-B0-4834	1	2090	0.2877892	0.1637342	0.5342856	0.1143192	0.06649738	0.2146959	1.115115	2.562206	0.07414098	0.1028813	7.034172	0.4148221	0.7160727	0.04758048	0.6764938	4.096918	0.5300823	0.3514	0.0158635	3.062151	0.380104	0.8542642	0.2850283	0.2549481	0.1456421	0.3052886	0.428477	0.02172777	0.2053438	0.1037898	0.138246	0.06383075	0.1787464	0.3845791	0.1030359	0.4859593	0.1285379	1.040436	0.3547725	0.09591787	0.03789211	0.06672204	0.7280085	0.3589446	0.1250051	0.1611333	0.3828975
TCGA-B0-5713	0	2782	0.19603351	2.66417445	0.9841746	0.57078379	0.33767716	1.57177205	0.05902545	2.80325032	2.61760181	0.56526645	0.46046299	1.27098329	0.15620133	0.13005398	0.44379629	6.92016267	5.88571527	1.16337682	1.33930371	4.66077689	1.63007442	1.09211667	0.20509103	0.17956217	1.99210936	1.63394858	0.41209729	37.85011215	7.24756192	0.81253566	1.27327177	1.2149798	1.35444664	0.66233403	0.5807761	0.16112801	0.23318428	4.98295996	0.66740897	0.79507978	0.1322502	6.46614514	1.14944544	0.25664605	2.00201985	0.36427133	0.33261865
TCGA-CJ-5671	0	3987	0.15621918	1.44297684	2.97684583	0.15369744	0.29382159	5.31559506	0.41909402	2.19281004	0.54923375	0.47849043	0.05940028	0.71208535	0.04401051	0.76846501	0.29347102	6.60310995	2.25679957	0.31053528	4.85733751	4.42154815	0.04854823	0.37781248	0.11831566	0.06129481	2.21639931	0.42631834	0.31383038	1.60736521	2.36045094	1.96194779	1.57149622	0.75004734	2.93885934	0.15015483	0.95173919	0.86068225	0.10745878	5.57067156	0.28923063	0.67280995	0.40347927	1.49986742	0.38964648	0.08686549	4.32858639	0.15716026	1.52939323
TCGA-CZ-5454	1	722	0.03692596	2.030829	4.797895	0.1564607	0.2595024	4.226765	0.04824133	1.256385	0.5750055	0.135951	1.026369	0.5317812	0.06447622	0.1417937	0.3313638	2.729525	12.53479	1.332324	0.633245	1.701959	0.05689925	0.1047019	0.1340963	0.04105053	3.29955	3.279942	0.147904	12.677	7.688441	1.384986	2.01033	0.7352856	5.28751	0.1561922	0.4822817	1.720388	0.1652589	4.784545	0.3280061	0.4949462	0.3971405	6.498781	0.237232	0.08079973	6.876697	0.1253022	0.3364607
TCGA-BP-4790	1	1111	0.2138823	2.8474467	2.1277291	0.8728627	0.6774581	2.5791451	0.6096505	1.989109	1.307728	0.3459176	0.9539531	1.4370518	0.1664559	0.3047923	0.3725746	6.7284154	4.0620866	0.6719507	6.0488543	6.2396495	0.8050961	1.1219396	0.5507591	0.1069977	2.7598867	1.1737656	0.9694109	18.9382323	4.2905107	3.5482404	0.6575561	2.0493402	2.2800638	0.7287138	1.4506435	0.6394948	0.4029553	6.6313282	1.0277275	0.9186169	1.7169359	5.1218078	1.5664666	0.3257334	1.527733	0.5573948	0.9468284
TCGA-B0-5107	1	927	0.04456584	4.658111	5.357627	0.7539083	1.816814	4.162075	0.6328843	5.120857	4.992666	0.6743141	0.1604988	5.071468	0.8204047	0.8589115	0.4965419	1.444657	5.128442	4.066729	2.212303	0.7785525	2.976701	14.62217	0.8701549	0.891788	4.313825	0.6663624	0.9220518	0.3230085	14.67931	6.4198	4.697569	14.99065	1.915307	2.343991	0.919049	0.2683329	0.4756482	10.56195	1.210319	1.387392	1.07156	0.9367949	3.313069	1.58479	0.3687195	0.4355333	0.4389289
TCGA-B4-5834	0	38	0.1384783	4.046201	4.078749	0.2034886	0.4239936	1.139786	0.1427331	0.901944	0.6982132	0.1726557	0.2301756	0.9215998	0.05773501	0.0658356	0.3132776	2.754581	7.409025	0.6423982	2.704331	1.992263	0.2841456	0.2524173	0.09551504	0.148448	1.881297	1.902687	0.3440584	21.84071	10.88291	0.8347374	1.496725	0.3861195	0.8980693	0.1599052	0.43516	0.7161992	0.3084458	2.574702	0.2241532	0.3678042	0.3717868	3.234989	0.4861346	0.1285637	1.225913	0.1812484	0.3948053
TCGA-G6-A8L6	1	313	0.1970735	9.671293	7.765586	0.3245459	0.814921	2.969406	0.32408	4.112595	0.9477174	0.4425176	0.2547777	1.04885	0.4220062	0.1474696	0.4601265	7.114337	14.2963	2.009112	0.5169709	1.114719	0.7408233	1.848316	0.7657175	0.4803047	5.594212	4.025326	1.08018	23.30071	27.38153	1.049703	3.903262	2.564337	5.423383	1.907873	0.5974581	0.8955975	0.3282824	6.103164	2.722866	1.153618	0.2756572	11.87164	2.454296	0.6448509	4.06205	0.5555658	2.075614
TCGA-BP-4991	0	1413	0.3093289	4.678672	10.50102	0.827793	0.518495	1.800715	0.4498529	3.717312	2.671516	0.4930643	0.399902	2.608974	0.6330241	0.565622	0.5031829	20.27161	3.803545	3.363266	6.335942	13.46179	2.534697	3.8037	0.8002909	0.3052817	3.310577	2.073892	1.402683	44.11674	10.07429	0.6556881	1.200874	2.023708	1.671022	1.033716	0.6596042	0.6321983	0.6069741	6.572912	2.182978	1.157324	0.6957472	4.647059	2.068407	1.266418	1.023704	0.8637176	1.291933
TCGA-A3-3347	1	1610	0.07193886	2.92348155	9.80896597	0.44690998	1.11928403	5.66164539	0.87148222	3.12370594	3.31124168	0.62836371	0.47830075	3.403512	0.50757521	0.66648701	0.54520016	2.61465286	0.97591007	1.92094229	4.8098522	2.11922783	1.92744411	4.13786879	0.95676836	0.70263153	2.08212773	0.34886025	1.3215691	1.84726418	7.1652379	3.91390006	0.59241312	2.78390967	5.25499182	1.67926556	1.40347879	0.50348725	0.40504157	8.6078543	2.17798296	0.40288182	0.34184354	1.78751713	2.05997283	1.17115558	0.37298742	0.59423998	0.85520305
TCGA-B2-5636	0	919	0.232497	3.196376	1.777857	0.3835378	0.1985763	1.257445	1.348115	0.927597	0.2822518	1.447308	1.605803	0.8079686	0.07436011	0.1663254	0.4514017	3.843425	9.417346	0.5372926	1.876357	2.840868	0.3154886	0.3386481	0.2081862	0.06373148	2.159654	2.230745	0.6646977	40.75205	12.06886	0.1654007	1.780842	0.3729785	2.365138	0.5082334	0.1839031	0.2478177	0.3020865	3.537175	0.5012142	0.7876894	0.3284113	5.970177	0.3314751	0.1906728	0.5902507	0.2645652	1.114059
TCGA-B4-5844	0	7	0.1733392	3.916592	0.7234156	0.360329	0.330315	0.7559904	0.06617227	1.84516	1.263129	0.4945129	0.1680703	0.4768618	0.1056245	0.2091927	0.3578304	6.321381	4.804336	0.5172828	0.8462815	5.061821	0.2575593	0.2501362	0.2391205	0.1393641	1.862162	1.565601	0.1487778	20.94954	9.457828	0.2411253	0.785092	0.1757536	2.424476	0.3422094	0.2893763	0.314443	0.426313	2.492349	0.3741096	0.7789261	0.3562433	4.041719	0.4295403	0.1755585	2.014963	0.2798142	0.4807165
TCGA-BP-4801	0	1124	0.164718	2.940691	2.635825	0.3933007	0.4239475	2.925714	0.5767719	0.8271381	0.7023736	0.4402705	0.638845	0.5082557	0.04335451	0.09742085	0.4272504	3.983732	5.272815	0.6073146	1.688175	2.914544	0.3150797	0.2053413	0.1518869	0.09945136	3.237982	3.01426	0.2011625	5.977528	6.516828	0.7866014	1.407897	0.6954048	0.2309116	0.07405092	0.7613654	0.9575756	0.2398504	4.297459	0.2288295	0.8841179	0.321184	2.774174	0.1313672	0.07158858	5.888278	0.159588	0.4080796
TCGA-A3-3307	0	1436	0.1654058	4.086873	3.569066	0.6165361	0.7130302	2.509498	0.1683832	3.355265	4.537191	0.8016135	0.3054821	2.336037	0.49511	0.04839233	0.6829065	10.33778	5.338855	1.646919	4.244408	5.590322	2.48112	3.467256	0.6084705	0.2955237	2.886247	2.909909	0.6924079	30.50201	12.10072	1.295319	1.066985	7.253443	1.152754	2.480937	0.7796672	0.7831133	0.726614	6.178058	1.135418	1.495066	0.8095651	8.249134	2.504829	0.8872543	3.320893	0.5676919	0.90314
TCGA-B0-4821	1	1230	0.1426037	9.100102	17.56194	0.6834126	1.465594	2.469065	0.7154839	1.552644	9.284947	0.4305066	0.24832	2.440428	0.9251458	0.2667176	0.5853075	4.847807	7.318839	3.337644	5.641659	1.842266	2.167913	10.1623	2.447123	0.7425136	9.704761	2.555413	1.807432	7.656903	29.83108	2.770888	3.304913	5.019337	8.842024	4.771605	0.7402046	1.314669	0.4310757	2.504947	3.286594	2.486487	0.1858651	13.99838	4.846309	1.224212	1.092199	1.550067	1.436184
TCGA-B0-4813	1	18	0.123646	4.950338	5.24358	0.2297835	1.372733	1.623042	0.822362	0.7728393	0.4530347	0.2872284	0.266417	2.146088	1.805316	0.2719808	0.5402794	6.636374	14.35075	3.706843	12.82748	2.042411	4.046416	10.86838	2.013784	0.8476522	18.85913	10.20816	1.019471	29.00282	27.06659	0.8323908	1.161524	4.63166	9.941692	10.11148	0.2581342	1.643084	0.7854243	3.305916	2.640589	6.486715	0.2498171	8.142707	6.88452	0.8441369	0.4349631	5.068435	2.253267
TCGA-CZ-5459	0	1683	0.03532817	4.044026	10.67416	0.1985371	0.665044	2.380911	0.2190214	1.673214	1.579991	0.7316348	0.6302797	0.6583243	0.1459322	0.03255798	0.293715	1.439317	5.1363	2.0258	11.79008	0.8471003	0.293961	0.4357459	0.6717935	0.1590608	4.206873	2.714286	0.3664214	9.919564	11.03652	2.660308	2.871438	2.682936	0.8521627	0.3463588	0.6022658	0.9010284	0.252463	1.912748	0.5292818	1.115086	2.554716	5.407983	0.8579349	0.2170683	0.4173913	0.2416787	0.9229756
TCGA-B0-5108	0	1782	0.08357171	3.581882	6.562064	0.3410596	0.5811882	4.670514	1.536473	1.486193	0.7234064	0.2571389	0.3025174	0.9508392	0.3227007	0.1597423	0.3793867	3.749614	3.913286	1.396621	6.451744	2.28443	0.5187822	1.37439	0.3724648	0.2229757	3.648383	1.88812	0.8104228	7.333236	10.05195	2.049503	1.670054	3.509472	10.13971	1.179618	0.7812922	1.137981	0.2859427	6.613117	1.195945	0.6552415	0.5726488	1.990945	1.997301	0.3993834	4.646464	0.4219772	1.75883
TCGA-CZ-4862	0	3271	0.1016108	2.8015735	6.3015815	0.8079162	0.424077	5.9494533	0.1503857	0.319131	4.2527939	0.3607417	0.5153471	2.5777453	0.57204	0.496229	0.5972272	4.2526256	4.9141017	4.7574836	12.105021	2.8487471	1.0529912	3.257893	0.3948028	0.2541613	1.4017865	1.1187985	1.0875146	21.13653	9.3789858	6.0887855	1.2615771	7.933011	2.3408321	1.7567953	2.0578359	0.4899254	0.4265401	7.9754655	1.4367074	0.7401253	0.4887833	1.9909362	1.2654312	0.9543527	0.99589	0.4296733	0.4594605
TCGA-MM-A564	0	607	0.09829431	13.10065	12.61078	0.4117221	0.7327674	1.585287	0.5024936	1.826338	3.047547	0.5310372	0.4475263	1.371978	0.5180915	0.433241	0.307934	11.21828	12.38483	2.311841	1.34936	3.340657	1.320822	5.453005	0.9396518	0.4703517	5.287866	1.537774	0.7135432	7.688013	24.34951	0.3699066	1.773749	6.53662	2.826192	3.017633	0.7873189	2.133771	0.1110566	4.153083	2.012292	1.097619	0.09382236	6.774575	2.322803	0.9156933	1.683067	0.6473684	3.436425
TCGA-CJ-4881	0	2014	0.1085918	4.4410366	9.4836022	0.4102615	1.0627004	5.0205115	0.5803695	2.1560115	2.8370655	0.2872546	0.7184567	2.0418266	0.5277258	0.5576177	0.3818659	7.7908979	5.6161524	2.4056676	13.8250679	3.0633173	1.4553429	7.770133	1.4898847	0.4953128	6.1836068	1.0733454	1.1917526	5.2455379	19.6193792	4.119041	2.3934304	2.4142004	5.8862483	2.5350132	0.7376883	0.303743	0.2863396	9.4443046	2.0306194	0.6821969	0.9136474	4.0519042	2.1791354	1.3837626	1.9385262	0.897378	2.6191676
TCGA-B0-5077	1	1317	0.20880881	4.34084426	2.88758136	2.37800432	0.73563107	2.22743616	0.41128227	4.25318363	2.49506755	0.42480087	0.98273605	2.18598675	0.855376	0.19940257	0.58703172	9.42549891	7.92838649	3.56033721	9.37349255	6.33447901	1.71051088	2.75411471	0.91319772	0.51642948	4.28529929	4.63519267	1.87255233	46.63046735	14.72772684	2.49778746	1.20367152	1.18228606	2.60071935	1.15743666	0.66446388	1.22211248	0.64626202	6.05820333	1.39122885	0.83386386	2.40052934	7.81537679	2.76740607	1.00909505	1.26095295	0.95727024	1.00456346
TCGA-B0-5092	1	459	0.263978	4.7812976	7.350814	1.2991529	1.2183741	9.104124	0.2783009	2.2343528	4.3747848	0.5777151	1.5567616	4.8837476	1.6820805	0.3888015	0.6700023	12.4574553	8.5966198	3.3595385	0.9822905	4.9250068	3.3671454	15.8107344	2.0306792	1.0673242	3.7267113	2.0090513	1.7335238	6.3846032	17.7015845	10.391409	1.6050726	24.2667569	1.891531	3.2246916	3.296125	0.6252736	0.5403269	12.9017912	2.4584275	1.935664	0.3728794	5.705438	5.6871883	3.1277192	0.7455674	0.6891261	1.8632439
TCGA-EU-5905	0	119	0.1760547	4.027655	2.632965	0.4370431	0.3277522	1.531413	0.2178984	0.4287696	1.613706	0.3015517	0.2695315	0.6069036	0.09152904	0.2039982	0.3485004	3.010528	5.415998	0.4953756	6.537752	1.91076	0.09178743	0.4729218	0.3716743	0.139064	1.594755	1.389231	0.2519871	3.552724	7.525794	2.927375	0.6142583	0.7398641	2.900597	0.1884542	0.3630648	0.5006905	0.2287502	4.695252	0.1749863	0.3365409	0.4068458	0.5728719	0.5893463	0.1824797	0.257589	0.2943043	1.203687
TCGA-BP-5168	1	1463	0.124821	3.95319	1.422458	0.4592948	0.4614638	1.343456	0.177895	1.208026	1.614981	0.1600239	0.6723718	0.6269148	0.03424917	0.04260497	0.3212082	20.9566	8.923886	0.9007324	3.345391	10.6749	0.3571969	0.5603803	0.2163412	0.06938166	2.40488	2.287275	0.2543659	32.991	6.514283	1.050376	0.9593687	0.3937409	1.165248	0.1771979	0.3241451	0.4346588	0.1847068	4.380247	0.4015983	0.6536363	0.09457163	10.80387	0.1603833	0.09286342	0.6586445	0.3473188	0.624027
TCGA-B4-5832	0	155	0.00454646	6.135542	0.8485173	0.9946318	0.3543368	0.7430521	0.136072	0.08662685	2.28632	0.05918358	0.03526612	0.1006588	0.02449609	2.572169	0.4175871	1.570928	1.071895	0.07561875	19.32702	1.068349	0.1261016	0.01933693	0.2971877	0.3184204	0.9023196	1.466165	0.02300272	0.3954271	0.6562142	0.1180555	0.2096634	1.145532	11.69367	0.3935761	0.437539	0.3930689	0.2185692	2.903376	0.8757571	0.7194804	0.1754257	0.4384918	0.3154558	0.02865128	0.03159706	0.2443742	0.8578538
TCGA-B8-5163	0	822	0.1333493	1.671349	1.422228	0.1557912	0.3030743	4.469905	0.1574291	0.3033786	0.799879	0.122477	0.1157874	0.6389435	0.08221403	0.5889895	0.2521457	13.06629	0.9775826	0.1355661	5.22388	8.88606	0.1656092	0.2370217	0.1064445	0.0896103	1.353716	1.598965	0.1409775	3.000482	2.327363	4.18614	0.6883769	3.248996	3.926979	0.1328535	0.8674021	0.5592353	0.09309628	8.178613	0.2205045	0.3648768	0.4250233	1.427373	0.253176	0.09093362	0.239757	0.04376407	0.6037522
TCGA-DV-5575	0	1729	0.08488916	3.358476	1.78413	0.3014388	0.3464589	2.374269	0.2582545	2.826097	0.5114066	0.6916193	0.7217854	1.156585	0.1114127	0.0501492	0.3102243	2.609869	7.601421	1.238657	1.439771	1.691011	0.3751683	0.2499571	0.2231215	0.2123351	1.906835	1.891532	0.2973426	14.45879	10.99849	1.836893	1.995005	2.549042	2.468849	0.2281555	0.7002431	0.2328778	0.5175505	2.855562	0.4521582	0.6550303	0.4887123	3.439632	0.4153225	0.1440282	0.5824005	0.1116776	0.8766923
TCGA-CW-5580	1	1964	0.05415434	4.880376	1.587977	0.513024	0.653222	1.404183	0.3843604	2.287737	1.946496	0.5024403	0.3528555	0.7713436	0.1984109	0.47468	0.5694387	1.832083	4.553807	0.9950801	5.043611	1.340067	0.3433226	0.4330173	0.2059577	0.1083659	3.242258	0.916705	0.3260513	4.565617	7.493124	0.4687322	1.348578	0.5381046	4.086146	0.3321145	0.2352695	0.4916068	0.2870829	3.608665	0.4799818	0.721188	0.8862581	2.710611	0.3005996	0.3276235	1.600796	0.2487427	0.3489898
TCGA-B0-5692	0	3944	0.0781994	3.633399	1.703793	0.4970135	0.4942108	6.156919	0.1532435	0.2305933	1.262478	0.3007613	0.07582244	2.239318	0.2077412	0.01835054	0.3895694	2.285279	3.68093	0.4593556	3.839221	1.203169	0.0774627	0.4573201	0.4356517	0.1467014	2.465409	3.251813	0.1854601	13.51773	10.27461	5.89427	1.08938	2.856042	1.253984	0.3602262	1.312518	0.1971903	0.232846	6.151814	0.4471338	0.3183942	0.6741312	2.562376	1.055028	0.2977356	0.6189536	0.3025067	0.2411898
TCGA-CJ-4640	0	3480	0.0504949	0.9512313	1.221628	0.3096707	0.2404975	4.244809	0.09595384	0.488693	0.9250577	0.1626696	0.5331206	0.8177668	0.1032835	0.04021582	0.40204	3.399781	1.846364	1.02871	1.81105	2.165931	0.1444999	0.3221461	0.09168587	0.2105067	0.5741509	1.253825	0.2093499	4.135593	4.728403	5.317539	0.5174688	2.319564	1.893153	0.1755511	0.7983452	0.3152925	0.06925364	3.660791	0.4661952	0.3978445	0.1959549	2.386476	0.3892873	0.1060711	0.5393929	0.4112307	0.3664495
TCGA-A3-3316	0	1493	0.1703628	5.161995	5.246011	0.6447825	0.9133784	2.315061	1.394373	1.218922	2.828979	0.4953822	0.339808	1.230339	0.5157759	1.0616475	0.5896766	7.229485	3.729658	8.365721	8.860555	3.594771	1.909375	3.767839	1.099145	0.413957	2.888049	1.7129	0.9112013	4.586295	6.442054	0.8004828	1.234578	3.161064	3.812554	1.127034	0.5219715	2.588077	0.6577398	8.717032	0.7782684	0.8923541	0.6573471	2.455616	2.138968	1.855807	1.770348	0.7611076	2.621062
TCGA-BP-4797	0	1107	0.03675992	1.971155	0.8730264	0.4288447	0.3994406	2.185447	0.5599211	0.3502061	0.8949324	0.3833618	0.5435491	0.6167582	0.0928409	0.758714	0.3274483	3.270181	1.39931	0.9898977	12.09688	2.853633	0.3095157	0.2442917	0.245749	0.08045484	3.906666	1.947158	0.2644489	5.272024	5.041588	2.585173	0.5165096	1.369744	2.702438	0.2324361	0.5464445	0.6405893	0.17911	3.221425	0.3933801	1.148357	0.4738143	3.289703	0.3985289	0.1194481	1.272051	0.1964635	0.4801906
TCGA-BP-5195	0	749	0.3031221	3.386441	2.459854	0.4223514	0.3544409	2.392167	0.7872576	1.138754	2.235599	0.3142485	0.1457397	0.6193475	0.07423665	0.26678375	0.3074536	16.40756	1.8457	1.218253	6.27031	9.671009	0.1885971	0.2770255	0.2456297	0.2631789	2.012051	1.068657	0.3517232	9.296383	5.503371	0.7589127	1.689574	0.7823306	2.64794	0.4258897	0.3030821	0.7147291	0.1497283	4.834139	0.6591699	0.4289354	0.2466527	2.013442	0.3476381	0.1341905	1.056223	0.4100778	1.410784
TCGA-B0-5691	0	3431	0.15974942	1.53729705	1.78042446	0.43055788	0.25995274	1.4500175	1.25871749	0.37271217	1.27933397	0.37809804	2.10655359	0.7621091	0.22132843	0.05608495	2.13225389	2.54216107	4.88725823	0.83144951	0.66017565	1.816741	0.34361652	0.62120557	0.13561444	0.09133364	0.98134195	1.55970661	0.54268132	14.1058823	8.19572819	1.34320316	0.39465868	0.79367504	1.49681446	0.35703416	0.3514023	0.7892172	0.16012124	1.33064625	0.44821325	0.61967703	0.21558644	3.65712457	0.79172871	0.38830734	1.12080273	0.34569428	0.4438565
TCGA-BP-5006	0	840	0.1713336	2.496524	2.340616	0.2817892	0.4536664	1.691129	0.4527592	2.545562	2.290344	0.7293649	0.406085	2.28961	0.3141228	0.0913766	0.4258279	9.498587	3.062308	1.2458	0.172095	5.329304	1.942345	1.346095	0.3818022	0.2261846	2.587686	1.782513	0.8728784	9.106588	8.324655	1.215216	1.728382	1.570718	0.915819	0.6428165	0.2748113	0.5966275	0.6863994	3.699986	0.5752148	0.8951457	0.9292657	4.02522	1.678625	0.4686305	0.4630643	0.3546493	0.8531069
TCGA-CZ-5469	1	946	0.03717965	2.551366	4.039295	0.1549844	0.5829622	1.785652	0.2078778	0.4359443	2.446154	0.175995	0.5324238	1.75449	0.3004831	0.8434285	0.2853305	2.286134	4.80425	1.023852	22.19169	0.8229185	0.7932483	0.9974471	1.640038	0.1573817	2.285216	0.9967296	0.506449	1.438577	12.50278	0.5941071	1.665108	2.57793	7.76678	0.7934523	0.2516444	0.2658066	0.11148	4.407141	0.9073635	0.4105485	0.07991036	3.458552	1.091415	0.6308129	3.537979	0.7266989	0.4649181
TCGA-BP-4999	0	1266	0.3106732	3.897765	3.826102	1.243037	0.3725061	1.463309	0.3838313	3.1684	2.615216	0.7949914	0.7824154	2.106672	0.434777	0.2138047	0.504761	9.789957	3.527529	2.824894	4.654416	7.400962	3.069471	4.38448	0.6653356	0.242211	1.503502	1.755392	0.9619892	16.96983	9.742053	0.7508325	1.9653	0.4725007	0.4756787	0.5828276	0.2607091	0.7848577	0.505888	4.817077	1.22673	0.655942	0.5489063	5.013865	1.726349	0.7564333	0.51875	0.8033965	0.7788633
TCGA-EU-5904	0	551	0.1276859	3.022046	2.895899	0.2790544	0.3606333	1.370383	0.1455824	1.706883	1.473685	0.3257147	0.4401946	0.7276835	0.1885534	0.05520495	0.3167854	8.267742	8.417922	0.8270182	0.1851853	5.715094	0.5509037	0.8568462	0.1686146	0.1845327	1.929932	3.306986	0.3912035	30.63046	11.84213	0.5157524	1.275805	1.560765	1.12278	0.1065394	0.3900998	0.717549	0.2138318	2.63923	0.4965512	0.5962539	0.3020246	4.490905	0.9515734	0.245869	1.038579	0.3188949	0.770138
TCGA-B2-3924	0	1092	0.115317726666667	3.55629766666667	5.262126	5.04819043333333	2.13992423333333	5.04321533333333	0.2270479	1.7982644	2.35396166666667	1.62931506666667	0.772943766666667	1.8805031	2.28165486666667	0.143936583333333	1.35901646666667	9.08965566666667	3.65156466666667	1.81962713333333	0.09129823	9.46366733333333	3.36930263333333	2.2231771	1.30754506666667	1.01028666666667	6.25391366666667	5.01303366666667	0.861978133333333	18.85891	11.594183	5.61312966666667	1.46781066666667	16.807557	4.9952573	3.9710583	1.11762026666667	2.83896933333333	1.98882786666667	11.013715	4.34731626666667	2.61708166666667	1.53815083333333	3.36899	3.61818	1.2920451	0.8351173	1.12574843333333	1.15250526666667
TCGA-BP-5189	1	822	0.07101446	3.321111	2.402963	0.3955234	0.5002467	3.302571	0.5313518	1.531888	0.9184051	0.4454078	0.1721397	0.5568433	0.2263848	0.098169	0.5243379	5.273723	2.092838	1.065842	8.370669	3.167185	0.3024854	0.6644826	0.2162745	0.159867	1.981967	1.691467	0.444629	5.049259	4.803548	0.7529644	1.473698	0.882044	3.820486	0.3851478	0.2831328	0.6945455	0.2422089	3.943473	0.6727785	0.4175901	0.4121963	4.285092	0.7185694	0.2713121	0.5223271	0.329655	1.128645
TCGA-B0-5812	0	3834	0.08204882	3.047797	3.787081	0.2868579	0.3935155	1.812906	0.4300229	0.3962365	1.145523	0.4635617	0.1950377	0.5664557	0.09982335	0.1571927	0.4233287	7.971344	3.56204	0.7483688	1.036425	4.835922	0.2936418	0.5515957	0.4010657	0.1191661	1.540298	3.105662	0.1841277	20.52993	6.1058	0.8018077	1.357875	0.9956161	1.599657	0.5024112	0.2765474	0.8237747	0.2716763	3.968318	0.4665063	0.4760675	0.5704893	4.817392	0.5509308	0.1334355	1.177237	0.2586604	0.6684308
TCGA-A3-3385	0	1993	0.07368963	4.265152	2.754706	1.345892	0.4727045	0.5818764	0.05251126	0.2741259	2.910897	0.2790561	0.3429588	2.093748	0.3992417	0.01006095	0.6807205	1.8748	3.185126	1.153657	0.0476598	1.649137	1.518305	4.450501	0.4232996	0.3317786	3.727323	4.11628	0.754983	8.424453	12.69711	0.5102558	1.486735	0.0871687	1.224939	1.283513	0.1722268	0.5468367	0.4308567	1.875512	1.252446	1.091799	0.3840121	2.399417	1.278237	0.7314044	0.8023361	1.242266	0.3458226
TCGA-BP-4787	1	480	0.04455926	1.752872	1.937238	0.5429894	0.5552678	3.308128	0.2177345	0.4938169	1.416894	0.180795	1.160358	1.247861	0.2629481	0.2868049	0.3124981	3.873736	3.376768	0.3882107	10.66689	2.747427	0.5801189	2.910466	0.5012109	0.3980609	2.158239	1.354137	0.6441333	0.9458138	6.57941	1.322339	1.137525	0.7341735	6.719838	0.7269949	0.4244505	0.5847419	0.2233149	6.62786	0.7132616	0.9633243	0.7262664	1.810345	1.472258	0.3810958	2.042405	0.2643919	1.321212
TCGA-BP-4325	0	2964	0.08166629	7.84020834	4.4905969	1.13522798	0.6709348	2.95492577	0.14872165	4.21531551	2.2504016	0.58344751	0.69212632	3.50179	0.64100771	0.04490977	0.71129729	1.91863438	6.71513936	4.98765694	0.08536374	1.46502185	2.06137349	10.1629609	0.61111459	0.83222596	3.22034244	0.91038566	1.2548698	7.89211423	21.85796769	3.1154268	1.9353574	5.30250877	1.6641269	2.0063811	0.86494345	0.87603035	0.53448054	5.2068229	2.44474133	1.05409219	0.71030621	4.45060971	2.79822688	1.43435332	0.50450284	1.3597408	0.60144532
TCGA-A3-3322	0	1478	0.1084809	5.907987	6.402761	2.447571	0.6055061	1.270816	0.3118797	2.525155	3.823936	0.4382536	0.667371	2.180919	0.5609755	0.0708632	0.6930854	2.488588	6.320496	2.802742	0.4486819	3.516049	2.756877	2.338765	0.7002134	0.4865507	3.224832	2.895183	1.372142	2.792571	15.96875	0.5504219	1.013473	1.048716	0.760375	1.697156	0.4474245	0.8651159	0.5686631	4.154486	2.123981	1.268048	0.669421	1.489377	2.335946	0.9429437	1.00523	1.288646	0.5918045
TCGA-BP-5194	0	408	0.1867681	5.366101	2.515784	0.3918954	0.3600857	1.890243	0.3130663	1.438469	1.386606	0.3390696	0.2798679	0.6558916	0.07814047	0.1325695	0.4184417	13.37517	5.087182	1.978487	0.2133876	9.221293	0.1681896	0.2888578	0.1828743	0.06370459	1.998592	1.769914	0.3033501	4.454822	5.737233	0.8817647	2.27558	0.6326662	2.272105	0.3253977	0.4260084	0.7018538	0.1682146	4.183891	0.5370749	0.6350246	0.3303906	2.750266	0.3436069	0.1003117	1.366837	0.399273	0.2649201
TCGA-B0-5096	1	68	0.01378413	1.748836	1.935219	0.01383285	0.5784647	2.632501	4.670634	0.08441952	0.1633507	0.2079815	0.06682571	0.4386981	0.1206858	0.2487725	0.474771	2.150368	1.69261	0.3084143	4.181982	1.867417	0.1638512	0.3371019	0.2150172	0.08619634	2.814052	0.3899276	0.2833208	11.83885	5.44593	1.133429	0.7945815	1.161765	8.545781	0.3630095	0.6158969	0.4096541	0.1298468	2.726881	0.3167094	0.4469975	0.4080667	2.215726	0.6376071	0.1900194	2.746185	0.1852257	0.265089
TCGA-CZ-5986	0	373	0.06718258	6.125827	1.912773	1.078721	0.357122	1.20081	0.07659893	0.7070896	3.415395	0.4505256	0.2258203	0.913114	0.2775151	0.05274205	0.6312495	3.487791	5.367756	1.387008	1.674849	2.813717	1.047048	0.5714796	0.09315328	0.2464663	0.9768629	0.8514113	0.4588769	9.173802	8.502514	0.8916302	1.833086	0.858291	0.9832451	0.4531212	0.5357103	0.822848	0.2735125	4.414645	0.6822909	1.192918	0.3158371	3.256389	0.9322916	0.3104765	0.7470505	0.2516822	0.2535284
TCGA-B8-4151	0	1299	0.0580986	5.247401	2.234555	0.2405039	0.100139	1.073563	0.03881352	2.569805	4.190902	0.4941726	0.2253305	1.574385	0.1891237	0.0501965	0.3450187	3.801454	4.2805	1.21653	0.09607521	2.368254	1.294903	1.837836	0.4423482	0.1089925	3.104109	1.228518	0.2480191	4.174079	15.78532	0.5343012	2.218762	0.2706078	0.8758849	0.8862144	0.2146641	0.5493878	0.2877991	2.873377	0.635447	1.281151	0.1618499	2.846613	1.175757	0.4519427	0.7570774	0.4169681	0.3056822
TCGA-BP-4982	0	1014	0.29002223	5.86076592	4.94602056	1.33050241	0.52815398	2.85112026	0.63865678	1.82814837	3.85153853	0.66836631	0.65967277	1.96938063	0.75389797	0.09378271	0.78042961	13.77602105	5.14112817	3.60790329	4.04256273	9.85086185	2.49704679	4.05298689	0.59607673	0.46908076	2.92126147	3.32115719	1.11707015	11.22147147	11.99212632	0.96259004	2.07406681	1.56317073	1.51297226	1.13262529	0.81544351	0.63156747	0.36266326	7.1746392	1.83938775	1.12388121	0.3626699	4.68083001	1.4878034	1.11310275	0.47485342	0.63932274	1.06977608
TCGA-B0-4713	1	202	0.0903281	2.466772	2.609494	0.7746232	1.252903	2.088507	0.1404389	1.072883	3.790984	0.2089314	0.06369634	1.098413	1.283074	0.2648711	0.2438244	3.917238	2.258686	1.141416	16.92518	1.713023	1.870886	3.387787	0.7563566	0.1643197	3.980969	1.639984	0.612813	15.6292	11.42039	2.87857	0.8993794	1.733894	4.707084	2.201104	1.230558	0.3638475	0.192051	3.989976	1.959107	2.208437	0.7757296	8.468173	1.804254	3.163149	0.6467868	0.5918497	0.6078507
TCGA-CJ-4902	0	1520	0.331939	3.2141037	9.420388	1.0396499	0.8010788	4.1814816	0.5921029	2.8256682	2.7016188	0.2777261	0.6313986	2.0323272	0.871452	0.358303	0.5122662	13.4331346	7.9131813	3.1364125	6.436856	7.9085502	2.3791736	9.6937423	0.9045983	0.6451905	3.2563468	1.8301419	2.0083727	18.1343492	10.1582833	1.4456968	2.2059533	2.3109189	1.8393949	2.6329353	1.0958353	0.6169183	0.5054642	9.3044334	1.9324758	2.2141	0.5794923	4.8625608	3.2518022	2.4815639	2.3118128	0.8523183	2.2063988
TCGA-MM-A84U	0	700	0.1109093	2.9386818	4.7152824	0.3259541	0.5343086	3.2150541	0.9484085	0.4743991	3.9430386	0.5109422	0.4147899	1.3739322	0.5406621	0.2129429	0.4296812	2.9620077	5.1752259	4.7152628	8.5449787	1.4436682	0.9416957	6.5703552	1.1886834	0.4161299	4.9952329	1.1832562	0.5360924	13.5278015	25.9792841	2.2970818	1.7353332	1.3775634	2.3295992	1.2435232	0.4356577	0.2825266	0.2779187	4.8391031	1.5509198	1.0207535	0.2002698	6.1124907	2.1528902	0.9672805	1.0460852	0.348395	1.5005386
TCGA-B0-4816	1	1371	0.0963184	5.4371482	7.7892675	0.641249	0.4788548	5.5478186	0.924082	3.6512584	3.5296098	0.2835703	0.318895	2.1476641	0.348082	0.1563625	0.6603427	4.761305	3.0924147	4.1045703	10.2683602	2.6137079	1.2473243	1.8684484	0.5863263	0.3408183	4.4050257	2.7113793	0.9092694	10.5737442	13.9308701	0.5693443	1.9229716	1.3338923	1.0441925	1.413769	0.7751432	0.6397809	0.3937577	7.6641734	2.0466818	0.6480531	0.4188437	3.5496873	1.9016795	0.6069876	0.8925269	0.5452658	2.1856466
TCGA-A3-3311	1	1191	0.06351636	2.668105	4.676721	0.8923724	0.6759017	2.89166	0.1753894	1.130981	2.727208	0.4666549	0.3695143	1.08643	0.2637968	0.428179	0.5469285	7.301906	1.507891	1.018703	7.6465	5.673167	0.7550159	1.800978	0.1729943	0.2515519	3.414088	1.368533	0.7197118	1.645787	4.286005	1.282785	0.7780432	1.746879	1.685596	0.908129	0.5312178	0.5491373	0.3129174	4.73954	1.126186	1.503607	0.8644657	1.734378	0.7039084	0.4711546	0.7908902	0.4138221	0.5416142
TCGA-CZ-4866	0	3267	0.03348179	2.261825	2.595514	1.888681	0.3687058	1.851002	0.2561718	0.633155	1.314732	0.3962267	0.7928067	1.968641	1.208984	0.0757876	0.3585947	2.317412	4.0854	6.644924	3.030638	1.698614	1.913175	3.312771	0.5445316	0.5113079	2.499165	4.518348	0.797965	3.392305	13.42868	0.9456671	1.158028	1.069366	1.256094	1.25164	0.3706737	0.167588	0.5861502	5.675643	0.7986865	0.6522188	0.4021064	2.218178	0.6928637	1.526962	2.261606	0.3142948	0.4322532
TCGA-BP-5182	0	1165	0.1112567	1.831606	1.134325	0.4323466	0.1177893	3.773148	1.330918	0.7087646	1.297728	0.1736821	1.037435	0.9630175	0.09353048	0.1442245	0.3186345	1.745711	2.185867	0.8549287	4.622217	1.169255	0.2157274	0.513467	0.154734	0.0947366	1.610052	0.9508704	0.3173803	5.898559	6.868046	2.520141	1.159862	0.747642	1.148399	0.2370155	0.7257357	0.3786128	0.1937683	4.830785	0.4172296	0.7840099	0.2708623	2.318179	0.2737425	0.1156114	10.19984	0.2197714	0.5531599
TCGA-CJ-6033	1	224	0.1273573	3.454817	0.9935879	0.1380321	0.6963352	2.240502	0.2559288	0.4783923	0.7874428	0.2260739	0.2173356	0.3971074	0.06404485	0.7420445	0.3388277	14.6466	5.104482	0.5487312	9.960797	7.646664	0.2321299	0.4875067	0.2951571	0.1529096	3.807221	3.268374	0.2577447	7.945808	7.751658	1.0362	1.8941	0.433881	4.604592	0.3852115	0.3221715	0.6551432	0.07280993	5.834585	0.6926703	0.9757807	0.1914804	7.067574	0.5302008	0.08025915	2.366194	0.4667394	1.438137
TCGA-CJ-4637	1	2227	0.1849537	5.0509048	10.1124917	0.7630531	1.3346957	10.2961277	0.3294953	0.7365081	2.7106556	0.2513021	0.3985152	4.186514	0.8150559	0.427881	0.5966336	2.9498089	5.5852803	2.8836292	3.0086599	2.7430233	1.2892648	3.5981595	0.6207745	0.8567199	4.5742262	0.7402313	1.1220569	24.6805548	15.7691834	6.6999155	0.7700042	19.5569348	1.4017083	1.618247	2.7122965	0.7625036	0.3649196	12.9808779	1.5782263	0.9596411	0.4329271	7.36906	2.8121701	1.5324922	1.0235549	0.5522968	0.8948256
TCGA-CJ-4885	0	3451	0.09940632	3.540101	0.4788312	0.5392308	0.2544889	1.35182	0.1723062	0.4534037	6.063176	0.1589708	0.2188194	1.016163	0.08444084	0.1114195	0.5148056	3.671692	4.882605	1.068201	5.748407	1.82955	0.1596808	0.2742443	0.1436877	0.1344039	1.902342	2.50498	0.1699136	36.40209	12.5601	0.8371559	0.9137417	0.2192883	2.177182	0.2914224	0.1625213	0.5284318	0.1570865	1.753001	0.4870725	1.008316	0.2716738	5.527886	0.3417581	0.1142843	0.4232269	0.2100494	0.3470554
TCGA-B8-5546	0	505	0.1603933	0.1958618	0.6643363	0.1020723	0.1712083	0.7327543	0.7694093	0.3513964	1.50771	0.07870211	1.046901	0.2670554	0.09836318	0.01802638	0.4336566	1.230666	1.076039	0.1735111	0.2484158	0.8442256	0.1395064	0.4991576	0.1511055	0.117423	1.500244	0.6551319	0.1929802	1.843009	0.1148428	0.1015816	6.742682	0.04164846	0.1590395	0.2774524	0.19362	0.2874859	0.09657614	1.249114	0.2167074	0.06089327	0.2368294	0.8513507	0.542872	0.08628612	0.2356285	0.08602092	0.1022048
TCGA-B8-5545	0	1525	0.1892933	2.68412	0.7393725	0.15197	0.2828372	1.582959	1.332303	0.2932951	2.052683	0.2998309	0.2823685	0.4137234	0.03399676	0.29522355	0.3689416	6.818454	2.660557	0.9987268	10.248	4.957857	0.1615471	0.1857922	0.1211392	0.04370617	0.5659338	1.360933	0.1989123	25.55679	7.010312	1.235121	1.091175	0.8784485	1.925853	0.1792055	0.4644354	0.2832499	0.1740579	3.759906	0.1393235	0.3273858	0.1453032	1.303539	0.4041263	0.05964526	1.146893	0.1280719	0.8284659
TCGA-CJ-5676	0	4067	0.05135021	2.25373462	4.5204584	0.15459517	0.44858412	5.07856977	0.27444134	1.33782731	2.18466979	0.34724764	0.11380425	0.65980578	0.08234294	0.28356653	0.24976311	5.08832127	0.54047173	0.7262581	7.70549154	1.51271221	0.31973196	0.45240385	0.28334935	0.14679244	3.08620215	0.2988212	0.25052653	1.82900307	4.01090103	2.09531663	1.60689287	1.1975052	1.37184367	0.33664651	0.50930845	0.38845934	0.05718859	6.51772788	0.53566221	0.68194154	0.15128565	2.26765869	0.76348512	0.1618016	0.59479087	0.4122221	0.79322608
TCGA-B0-5707	0	3744	1.019164	0.3253785	1.183491	0.2207411	0.0483528	1.33297	0.5564486	0.1397039	1.020016	0.1865533	1.180135	0.4903823	0.1053469	0.1313897	0.461543	0.113438	0.9723682	1.72764	2.069302	0.03516196	0.1162087	0.7328438	0.1416046	0.1100399	0.5608503	0.2696358	0.3570557	0.04251393	4.807114	0.6663621	2.366882	0.3382581	1.321486	0.263831	0.1713656	0.08716205	0.1333741	2.493834	0.1523113	0.2155772	0.3194939	0.0181323	0.4239487	0.1386185	2.284566	0.06269844	0.2234834
TCGA-BP-5190	0	1011	0.05750825	4.18144	2.533353	0.4501499	0.7757329	1.885056	0.1413824	1.964513	2.868265	0.5886829	0.1449766	0.7984247	0.4053891	0.02208285	0.5054391	3.247524	3.530837	0.7082676	2.104857	1.613354	0.7291709	0.8316167	0.2648479	0.3452319	1.926021	5.374956	0.4437167	3.642952	10.27007	0.7217548	1.591221	0.3979607	2.750972	0.6057993	0.2727687	0.1615879	0.1120819	5.109545	1.476995	0.4525495	0.1492061	3.157233	1.064055	0.6160978	0.3996718	0.6603699	0.7470501
TCGA-B0-5709	0	3974	0.07034165	1.097692	0.9546128	0.2067287	0.1656711	4.359556	0.2792706	0.403448	1.806982	0.1902697	0.243584	1.198153	0.07444588	0.11318815	0.3978324	1.839717	1.653472	0.976951	0.5007343	1.517989	0.2189911	0.3098608	0.07464302	0.08797354	1.854123	1.708416	0.2065445	9.752296	4.615457	3.544326	0.4923711	1.158973	0.7285337	0.1729321	0.8427324	0.304073	0.2350179	5.649911	0.1929315	0.2867629	0.2490191	2.267623	0.6391328	0.122695	0.8846066	0.1227563	0.328166
TCGA-B0-5109	1	587	0.07999966	0.9254684	17.97942	0.4683143	0.4696176	6.004845	0.4275584	1.569655	0.2541865	0.3471321	0.3749119	0.8855982	0.2813695	0.005119905	0.2322604	1.598703	3.078026	0.7471368	1.028938	0.4316029	1.003783	0.8931648	0.3070247	0.08337703	3.449028	0.347	0.5101619	9.01151	6.23819	1.904199	0.7109479	2.637893	1.14734	0.5736383	1.090685	0.5763711	0.2165513	2.961617	0.5371625	0.6139755	0.03769795	2.365823	1.734616	0.1312888	5.845543	0.2280312	1.112759
TCGA-B4-5843	0	11	0.07659188	4.658673	1.580477	0.4052756	0.3569075	0.6584961	0.1562956	1.099257	1.815325	0.3790382	0.4185777	1.361737	0.1563156	0.02673715	0.7139627	5.583783	7.182025	0.5680206	2.204596	4.307482	0.3724543	0.2961448	0.2689479	0.1915809	3.472747	1.682103	0.3654971	21.28671	9.121574	0.3314701	1.103778	0.2594507	3.689336	0.5809748	0.4259861	0.9556505	0.2668861	2.948234	0.8371673	1.050703	0.616075	5.182986	0.3623402	0.2303668	1.072664	0.7655293	0.4901492
TCGA-B2-4098	1	51	0.4490373	0.6092079	4.965574	0.4939538	0.3261513	2.854351	0.5261277	0.2232974	1.931001	0.08175309	1.222436	2.704495	2.217774	0.2608525	0.9367318	0.3340015	1.866248	3.710356	0.3198694	0.2277642	3.815075	1.597653	0.7568952	0.4103951	3.717747	0.6790919	1.419934	0.04381158	5.52422	1.532232	1.070229	0.8580497	1.006373	1.679713	0.4273925	0.2799662	0.2187901	5.334714	0.8153783	0.3173675	0.1551082	0.2455842	1.497905	1.278844	5.451269	0.3481146	0.4762765
TCGA-CJ-4893	0	750	0.09751196	2.834938	0.7951772	0.5088545	0.4121417	3.008313	0.1824035	1.473099	0.9696812	0.677955	0.4538302	1.009745	0.1729407	0.1485281	0.5288885	9.52961	2.27504	0.8553393	0.3182028	6.067488	0.6761532	1.244209	0.2679997	0.1829316	2.555181	2.278467	0.4717752	19.54181	4.991644	2.004532	1.152314	1.323624	1.394093	0.5873367	0.7272822	0.3688342	0.1932154	4.399601	0.6475886	1.091999	0.1329853	5.564461	0.676586	0.4570413	0.5873315	0.8338447	0.3255234
TCGA-BP-4985	1	952	0.05800747	1.49436	2.032572	0.2561351	0.3088136	1.099308	0.3025806	0.2210513	0.8273014	0.2773323	0.7559229	0.4387984	0.09584598	0.5690405	0.3858148	6.306125	0.9801214	0.2058253	1.845843	4.473152	0.3861378	0.5131701	0.2826588	0.08125338	1.26398	0.2809263	0.5811053	2.613405	3.422799	2.791581	0.8025171	2.247926	5.6912	0.5880678	0.3764187	0.1504529	0.1356658	4.348603	0.7361448	0.7725011	0.4214037	3.523188	0.3219875	0.336312	1.553438	0.08503435	0.3637175
TCGA-BP-5001	0	1177	0.2189882	5.257375	3.868704	0.6809535	0.7174532	2.962238	0.6198085	4.365628	8.155729	0.8614091	0.9091389	4.967912	1.418092	0.1026454	0.6789265	12.5342	5.393242	1.990933	0.1632142	9.98412	4.998444	23.66535	2.547662	1.11095	3.982085	2.970001	1.525404	11.32503	43.80862	1.308127	1.849076	3.020973	1.295703	2.132815	1.127949	0.5133202	0.945776	8.563758	2.267744	3.312672	0.1805664	13.59995	7.347565	2.832967	0.6287776	2.735446	1.271385
TCGA-A3-3313	1	735	0.3047391	0.2647949	7.205931	0.75064	0.1461564	0.7020539	0.100682	0.4298247	0.8678664	0.1278602	4.44826	1.620287	0.8333981	0.1773002	0.4957464	1.557292	0.7620107	2.455288	0.03420644	1.527837	5.400697	4.312516	0.2798653	0.9562778	1.649467	0.2194311	0.9145801	0.530092	1.091143	0.5754906	1.2616	0.2162886	0.09010068	0.8870562	0.1218795	0.317356	0.2339714	4.692101	0.3243675	0.1006188	0.2967244	1.568897	1.922209	0.4015447	0.4877543	0.2639729	0.3618883
TCGA-BP-4169	1	701	0.196889	6.322772	3.961494	0.7903399	0.5469084	3.491039	1.62284	1.435083	0.996426	0.5850899	0.5260475	1.957573	0.8329464	0.0436825	0.6530343	3.158967	3.782328	2.515836	2.295992	2.066755	2.886506	5.163998	0.7475006	0.6128674	3.382956	2.997698	1.322674	6.256737	10.24333	0.83315	1.059296	1.389656	4.037732	1.280027	0.7579226	1.858262	0.4661619	4.312602	1.892146	1.65721	0.2226703	4.733807	2.226258	0.9064531	2.706277	0.5772474	1.247866
TCGA-B8-5553	0	435	0.07434422	2.734094	1.330005	0.2327739	0.2264178	2.118824	0.273365	0.5747072	1.054167	1.221158	0.2652707	0.6666238	0.09613508	0.25731065	0.4921179	3.619322	3.856103	0.4592811	2.071947	2.35307	0.1649622	0.4806234	0.09719291	0.1190136	2.151746	2.106426	0.2181629	43.08988	10.97056	1.750281	1.114242	1.097529	1.32985	0.1240636	0.3352481	0.4049329	0.2820616	2.146756	0.4118307	0.6068952	0.6884594	6.85404	0.275113	0.1405527	1.109137	0.1162483	0.4445708
TCGA-AK-3443	0	1423	0.06525082	0.07955071	0.7836503	0.1917672	0.055884	0.1626176	4.932084	0.1649234	0.03362016	0.06894505	13.47597	0.0623438	0.9228662	0.01073827	0.6329039	0.6850321	0.04578524	0.3451488	0.004110573	0.4470248	0.6094262	5.292774	0.2769636	0.2098457	0.03131534	1.547857	0.5600507	0.1351232	0.2394404	0.0605119	0.1343344	0.05788972	0.2273745	0.6003468	0.006407717	0.2568819	0.03633483	0.5176307	0.2552502	0.09471534	0.0217044	0.1959433	0.9432133	1.633799	0.07558021	0.01708081	0.2367678
TCGA-B0-4696	1	866	0.05207401	2.032859	5.381319	0.1768735	1.419269	0.7723655	0.1113239	0.239873	0.3715044	0.7869024	0.0776787	1.947402	0.3489166	1.107479	0.4345241	0.846973	0.6296007	0.3553305	8.104299	0.3265655	0.3967956	3.731091	0.4998752	0.3206248	0.4554662	0.330876	0.7701353	0.05806567	1.891277	0.1386849	0.06927205	0.4406713	0.2388425	4.148625	0.1817343	1.991319	0.104093	1.890726	0.9884451	0.06235118	0.06395592	0.3269001	2.64038	0.9844935	0.3619048	0.5676294	1.447683
TCGA-DV-5576	1	727	0.1093705	4.888655	2.338739	0.3489715	0.4035028	0.3192886	1.906471	0.5648701	0.1502737	0.6836568	2.023033	1.210735	0.1888727	0.04020293	1.225718	2.70449	6.556624	0.397581	3.714926	1.358316	0.3778017	1.300099	0.3416287	0.252527	2.484291	1.488241	0.8229426	33.44407	19.14081	0.2184589	1.24476	0.4378888	1.398508	0.7283035	0.06168806	0.9758812	0.2113381	1.985537	1.179237	0.9215393	0.1791014	5.624451	1.199918	0.2960201	0.3443212	0.4110989	0.8914078
TCGA-BP-4987	0	1124	0.1657085	6.207834	3.043366	0.6856441	0.5716137	2.36417	0.381502	1.693177	1.203208	0.3137617	0.5536991	3.861642	0.6730558	0.01957883	0.3532525	12.80556	4.658134	1.679932	0.05396189	8.191246	2.424331	4.89015	0.6968736	0.255071	1.828844	0.6432816	0.9802816	17.01778	20.80548	1.279826	1.44018	1.393245	2.452851	1.199183	0.8341685	0.8430595	0.2881806	7.042983	1.945015	0.8002628	0.4986212	2.540739	1.768873	1.241082	0.9035975	0.7349754	0.643839
TCGA-BP-4769	0	1876	0.3003408	4.13698	4.162141	0.2855391	0.4226639	0.5631425	1.973517	2.056694	0.2671458	0.3965808	2.8692	0.8457773	0.176017	0.18452675	0.3454502	2.624972	4.347967	2.06076	5.950172	2.046766	0.8142415	1.223619	0.4227055	0.1581577	4.163379	2.124917	0.6198237	15.71448	14.72577	0.32837	3.371488	0.3702372	1.568026	0.7254219	0.09996866	0.505659	0.2834352	3.16006	0.8796336	0.7354235	0.17036	3.580797	0.804317	0.2988495	0.9740795	0.4402758	0.9131462
TCGA-BP-4161	0	2746	0.07581339	4.8972671	6.58925307	1.0944014	0.93524614	5.18327023	0.20570926	0.6587669	3.46153606	0.61767606	0.31665397	2.96429565	0.77506211	0.20452999	0.98817082	4.84213097	2.89308714	2.72053733	6.24404019	3.27214194	2.55337183	4.61349075	0.57180932	0.55431383	2.89354082	3.84712124	0.90361714	13.05666665	10.6643412	2.62480763	2.05065018	4.03564173	2.59213607	1.92206	1.3870561	0.82561809	0.39402147	6.19349944	2.3090965	1.72725983	0.88068441	7.60040451	2.15807464	1.55733805	1.89815201	0.82639912	1.26966863
TCGA-BP-5010	1	878	0.09904413	4.65826296	3.55881247	0.30922649	0.64656448	2.63388994	1.30178832	1.45780321	3.31896956	0.52527349	0.14227195	1.29607779	0.34588081	0.43572933	0.35726111	7.45365444	3.24320964	2.36206757	5.64229592	1.74158167	1.75873146	10.40650555	1.77659023	0.69734564	2.32819378	2.10859614	1.09038184	7.39663027	11.80976078	0.9207771	1.4379144	2.75979123	0.89478529	1.62603978	0.53458426	0.44400545	0.25261247	4.58331339	1.28389233	1.14198914	0.18790899	5.37951548	1.78167362	1.10384714	0.28893221	0.58255587	3.18924827
TCGA-AK-3445	0	2392	0.154686	8.071474	13.85882	0.2143691	0.969317	4.63285	0.3543085	1.924793	2.31513	0.1830569	0.3285367	2.038545	0.3009645	1.301112	0.4578435	8.281258	4.558688	0.7759258	7.958152	4.733476	1.853338	2.69429	0.9192121	0.2947958	6.388214	1.275228	0.614924	0.6406559	9.496479	1.338883	2.059362	2.274188	8.055391	2.001321	0.9012952	0.6447956	0.3493321	10.07256	2.429696	0.3981129	0.4630793	2.204147	1.405496	0.4177773	0.5289876	0.7648564	2.651429
TCGA-B2-4102	0	952	0.17803144	3.51592419	8.00093467	2.32561794	0.56441539	3.82894082	0.22577719	2.59545121	6.0261823	1.17483194	0.72558902	2.39670833	1.10283698	0.09115081	0.92702638	8.04531987	5.15776441	3.08776347	2.1556296	6.62756304	2.22385694	8.52171303	0.60966086	0.61891084	3.85209909	2.03837351	1.38546995	12.65858164	13.00681176	1.82824457	1.40892826	1.82040924	0.73603518	1.55785551	0.82969799	0.51523708	0.39598618	8.88081134	2.2603751	0.720192	0.38542315	3.88781804	2.79157041	1.68765497	1.1254408	0.86256102	0.72702498
TCGA-B0-5083	1	1045	1.09412934	0.2934037	0.39839351	0.01398722	0.04595801	1.76605409	0.97583778	0.06639236	0.18671798	0.04535935	12.55477811	0.16715127	0.02816137	0.07849745	0.1600231	0.6109786	0.37652971	0.08279366	0.23355922	0.30078433	0.34516617	0.08892101	0.03105954	0.0348633	0.50785989	4.32918442	0.0176297	1.19709655	0.37506966	0.72383871	0.54232789	0.30913945	0.33053574	0.05451394	0.27785124	0.27112954	0.0316921	3.62804245	0.09651183	0.05423829	0.01622665	0.30159946	0.16118065	0.06038684	4.81102211	0.02553992	0.13655239
TCGA-B0-4697	1	578	0.3951052	4.900429	15.64473	0.5749277	1.640333	21.83912	1.161403	1.156118	1.363959	0.5727749	0.2298573	4.373824	1.667565	0.17700465	0.5005511	8.557958	9.024087	2.237462	0.9756976	1.847401	2.817958	20.75362	2.201145	0.7412139	6.922584	0.614724	1.674185	2.405492	16.16587	6.497674	2.960842	23.10009	2.650326	4.038463	2.59377	0.8112817	0.5903704	15.35829	1.753439	0.9225099	0.06571199	5.325161	13.93563	2.225356	1.098364	0.4585278	1.849435
TCGA-DV-A4VZ	0	365	0.0320802	3.690887	45.0449	0.4435562	0.290625	0.4843755	4.053904	0.6403532	0.08815553	0.7213164	0.9677137	2.656888	2.106166	0.03467464	0.2398994	0.3308835	20.09898	0.6323818	3.527214	0.1880316	1.256996	9.930017	2.012254	0.3388033	6.643181	1.956145	1.46529	62.51523	55.61594	0.154261	1.828705	13.76255	1.565024	2.591222	0.1764178	0.4853672	1.926646	1.187621	3.208628	0.8938961	0.1043372	11.48583	18.0956	2.813474	0.2642388	0.4876877	1.376172
TCGA-BP-4963	0	1834	0.2041677	4.639986	4.848275	0.8420114	0.8534569	3.990628	0.5141976	2.694937	1.694671	0.7480108	1.138958	2.383985	0.6002531	0.3307807	0.4362608	11.35134	3.983821	5.571076	1.455327	8.66444	2.737225	5.864423	0.6481769	0.5176849	2.769591	1.329163	1.719279	25.01852	8.299374	3.582759	1.983027	6.223106	0.8489726	1.922326	0.915138	0.8765316	0.5305558	8.347853	1.728879	1.397934	2.178778	5.879044	2.425713	1.083952	1.99557	0.6286535	1.112273
TCGA-BP-4354	1	1034	0.13122909	2.54781352	12.93532409	0.50207943	1.01538269	6.83788676	1.33257315	0.74788709	8.51950711	0.52413004	0.19086035	2.91676783	0.50083108	0.86085073	0.48057097	2.32638135	3.02140516	1.51032327	2.00370754	1.80930451	2.03113768	5.09304046	0.51175742	0.36927694	3.48871729	0.17633092	0.82993851	3.94126374	6.78183308	2.76863882	0.94558223	3.33266024	3.54553843	1.21044165	1.55045149	1.16114582	0.3996275	7.74267698	1.57470366	0.56031436	1.18675555	3.39741394	2.08663614	1.09188642	10.72571299	0.19036759	2.15469233
TCGA-BP-4341	1	1589	0.1581973	7.816537	4.757107	0.6655559	1.674318	1.122917	0.1821046	8.951636	4.037897	0.8280539	0.5309608	3.788757	1.322249	0.1401852	0.6913424	5.506946	8.09902	4.41185	0.2307483	2.246777	6.075407	7.556533	1.916312	1.141449	4.025236	4.275451	1.419933	20.91216	31.58575	0.5529762	2.490251	0.8636962	3.85056	2.855719	0.4642629	0.6444022	0.5692094	4.09675	3.719064	1.199651	0.2792972	8.418781	5.910426	1.888437	1.367255	1.345344	1.443909
TCGA-B0-5099	1	485	0.07646367	3.904836	2.031312	1.67587	0.5097526	0.4717917	0.4446224	1.615095	2.515138	0.5031125	0.3321448	1.850914	0.7717802	0.1597273	0.5570044	9.448221	4.56695	1.017422	2.416949	6.747092	7.877305	3.876551	0.9087613	0.8874475	4.641165	5.952622	1.663525	59.81819	19.20708	0.4765179	2.344909	2.355322	0.9035517	1.020804	0.1513781	0.7337928	0.6636599	2.3778	1.54026	3.083956	0.1932994	14.56027	3.501581	1.170933	0.4251268	2.398719	0.7102834
TCGA-B0-4839	1	1639	0.09592183	2.387593	2.177286	0.1323587	0.3989514	2.526598	0.1666127	3.231051	1.099667	0.2163877	0.2441412	0.8351063	0.1372808	0.16421585	0.1851304	4.884978	2.76798	0.3822348	4.711071	1.523762	0.1187727	0.4462207	0.2315664	0.08997426	1.539961	2.048657	0.2426572	12.80095	10.14901	1.193485	1.174994	0.3723154	1.048018	0.2063425	0.3255667	0.4794403	0.07789533	2.829753	0.2868137	0.3240202	0.1236377	1.912541	0.4159706	0.1700124	0.9374613	0.1977382	0.6004034
TCGA-CJ-5678	1	574	0.0110761	1.008258	1.943006	0.1556135	0.4094839	9.315544	0.07103549	0.6331217	2.906717	0.231567	0.4152579	0.9366247	0.09946243	0.0680506	0.1695545	1.92307	7.797791	0.330431	2.572392	0.8675716	0.2048061	0.2512463	0.3510349	0.1662293	3.91942	1.48306	0.04669941	10.07226	9.158488	11.95167	0.9789997	4.769165	0.9706188	0.2079393	0.9491886	0.4628379	0.06236241	7.63702	0.2277616	1.024861	0.4224603	6.583008	2.049372	0.1628674	3.883055	0.08118342	0.6752004
TCGA-A3-3308	0	16	0.04659561	4.60866291	3.688225	1.05030868	0.98201339	1.69815476	0.39844861	1.52197437	0.92339061	1.01375895	0.3892369	1.54413714	0.45061111	1.29559779	0.64990938	5.76719081	1.90135393	3.15393344	8.64260338	5.01912711	1.27818396	5.44231902	0.80937531	0.46620243	6.24291399	3.0742246	1.48703532	8.60926314	11.14467622	0.31023672	1.32233286	0.9030991	1.71943707	2.45982846	0.61103865	1.06909441	0.34462544	5.07544247	1.36278532	1.59625914	1.07301559	6.78975231	1.11912686	0.7623353	0.92167268	0.93701102	1.49306975
TCGA-B0-5120	0	1169	0.1950544	6.227986	4.099492	0.6109581	0.6342995	2.849227	0.6254813	1.842164	1.065918	0.6784982	0.6533426	0.8942377	0.1963884	0.1195371	0.4516321	6.264143	7.896747	1.240579	10.63448	3.925864	0.8899684	1.87289	0.518082	0.1922006	3.097673	0.3410961	0.8485617	11.01855	11.34371	0.9720463	2.33395	0.7341507	0.5767076	0.5825737	0.4956978	0.7984673	0.4147148	5.743967	1.194361	0.8254843	0.1985752	3.076928	0.9911142	0.4888906	1.020117	0.5415422	1.286855
TCGA-B0-5100	1	1913	0.0570042	5.333237	2.69432	0.1144114	1.877717	0.9595646	1.198326	0.8102953	0.06526918	0.5021972	0.6509754	1.714904	0.2019133	0.09404295	0.2432326	2.368157	8.306406	0.4439606	3.144975	0.713799	0.5395752	2.640004	1.543167	0.2218002	4.471681	1.909969	0.4526459	16.05358	29.56399	0.2741107	0.8945191	0.6518351	1.97412	1.010725	0.1088478	0.465456	0.2468878	5.495617	1.487175	0.7750243	0.07163168	7.079887	1.721259	0.3742021	0.4768698	0.3946061	1.879984
TCGA-B0-4945	1	2145	0.2473028	2.863658	2.568229	1.810232	0.4251619	1.789826	0.6297563	1.752163	5.516604	1.308365	0.7475675	1.355404	1.397771	0.6368105	0.7602209	9.265209	7.716876	1.774344	3.419179	5.581024	3.22788	5.320994	1.307496	0.7277458	1.811978	1.810663	1.315625	32.2162	13.13188	1.13322	1.111105	2.168228	1.606642	1.282077	0.4599953	0.1807937	0.6568239	5.048848	1.231661	1.349187	0.5467899	4.514893	2.649565	1.472529	0.6066033	1.066254	1.182401
TCGA-BP-4781	0	2080	0.02980931	2.937411	1.242991	0.1675222	0.2823635	1.817381	0.2676508	0.7221427	0.8539659	0.2434087	0.4855741	0.9817196	0.06692127	0.0808894	0.4697001	2.367449	3.865391	0.5170504	4.301101	1.70115	0.271662	0.481781	0.203711	0.1043877	1.149335	1.194043	0.4373768	15.44359	8.663405	1.212666	0.9107244	1.026122	15.64115	0.152344	0.2417961	1.578532	0.2401362	2.85544	0.3077405	0.4743122	1.100618	2.366358	0.5860231	0.2442114	2.140749	0.2840376	0.4845811
TCGA-CJ-5684	0	2231	0.1245013	3.31708	2.86429	0.2986403	0.4715081	2.749114	0.3895009	1.504327	1.426916	0.3809175	0.5653084	0.8487892	0.1145279	0.1134949	0.7958542	11.338	6.383681	0.7575952	4.20469	6.218153	0.1925125	0.5166114	0.1714266	0.1519111	3.063554	2.552956	0.2150917	33.29092	7.681228	2.549489	1.400358	1.616429	1.111054	0.2121983	0.6470933	0.630081	0.3550964	3.751906	0.4549416	1.147535	0.9939095	7.900037	0.5267384	0.09568205	0.823053	0.2596672	0.5950044
TCGA-BP-4346	1	1493	0.16923976	4.98511861	7.90849085	1.79451467	0.91889805	9.90403336	0.42323887	2.07733016	4.36986888	0.62729204	0.7306895	5.83550369	1.27889122	0.03596773	0.54865829	2.7665842	4.76801573	7.23065275	0.38300978	1.63852852	3.83370215	8.97722528	1.10057396	0.62300377	4.64085129	1.44527758	1.96698608	10.498117	15.02194176	6.85440516	1.89593273	11.86447783	1.15969211	2.18144925	3.61742129	0.57284872	0.61404784	11.79180419	2.17491683	1.26469712	0.71589331	2.98498289	4.24656991	2.63613978	0.5400096	0.90499003	0.98255969
TCGA-AK-3426	1	885	0.07491664	3.94404051	16.99659359	0.35084682	2.10495071	15.59164287	0.41640792	1.56338514	2.66600281	0.69743575	0.54237467	4.97136705	1.14366661	0.26594035	0.545735	2.44691413	8.83135025	2.13608053	3.97317787	1.0538612	1.89979826	8.62436663	1.58783559	0.99941663	2.81880794	0.61599655	1.08026162	2.3963865	15.34606175	8.4729506	2.15927261	32.68311007	1.58374143	2.96919815	2.81524534	0.4641847	0.38936083	15.39260444	4.03054645	0.65648552	0.36216411	0.83988432	6.46872923	1.38487421	6.74539965	0.63452635	0.77565282
TCGA-CJ-5682	0	3736	0.03485937	3.16443643	3.37993831	0.40424334	0.18808825	1.94176039	0.37261207	0.86451399	2.90570993	0.52253704	0.12017701	1.10408599	0.03478158	0.04957708	0.37108904	2.89636413	3.69076482	0.63808308	6.73640849	1.57884574	0.27624778	0.47773736	0.26469128	0.29064836	2.00185622	0.74505913	0.18126944	6.7712089	5.82736809	0.73754975	0.96007398	0.4261026	0.64035128	0.25854392	0.52717841	0.46044217	0.14091235	2.25838749	0.33646898	0.98808343	0.32982147	3.2758703	0.85102944	0.06712439	0.48453251	0.26496858	0.55093417
TCGA-A3-A6NL	0	689	0.21360812	5.09189062	5.78909394	0.72665488	0.43410551	1.93470451	0.58048945	1.74429567	2.46237094	0.41131271	0.89866957	1.45619512	0.5689525	0.08156095	0.59913916	20.22098366	7.61109382	1.15846769	5.88804452	12.76135462	1.07591067	4.5887684	0.60240488	0.38035101	2.8255207	3.79351207	1.13569893	26.83912127	18.7945261	1.53551259	1.41916804	2.10709932	1.98211333	1.20835071	0.67693972	0.64167471	0.43278035	8.24293131	1.29450263	0.89541898	0.25771601	5.96298183	2.88887492	1.18071941	2.64197305	0.66341652	1.20862099
TCGA-CZ-5987	1	445	0.02546054	4.46152314	3.70723235	0.25550537	0.44876034	3.24476284	0.09797323	0.7484666	1.4587678	0.70504784	0.05924792	1.00056318	0.07773538	0.19031994	0.42738484	2.28467749	4.05182006	0.64125611	9.4041311	1.26982716	0.72635558	0.93127975	0.55980144	0.17831799	2.5528489	2.71383363	0.26407496	6.39230208	8.14695989	1.71891237	1.37960448	2.69252197	1.33869203	0.53109823	0.35003617	0.20911563	0.17202235	3.11044366	0.95521844	0.63409537	0.4369977	1.09557052	1.11883251	0.2246292	0.5072454	0.18661567	0.26607044
TCGA-A3-3382	0	574	0.08498847	7.199248	5.943474	0.5496395	0.7170995	2.566464	1.143964	0.8567958	2.205713	0.2942785	0.1709144	1.991993	0.7038301	0.08380375	0.8199886	2.694712	5.72052	3.039043	8.72817	2.052952	2.906039	3.079202	0.6172696	0.4724078	2.64854	1.200303	0.9794385	7.241274	11.774	4.631661	1.270145	1.619719	2.943247	2.137246	1.012646	1.517178	0.3026509	3.452196	1.96957	1.181355	0.5758652	1.922723	3.276066	0.8430548	0.6125304	0.8382663	0.3746335
TCGA-CJ-4636	0	1924	0.1999007	2.2221308	4.6150203	1.5585649	0.633787	4.5462451	0.3122928	11.9288069	3.0582442	0.3321002	0.849846	3.89741	0.9113542	0.2184731	0.4535373	4.2624334	3.2477087	4.9020051	0.9018558	2.4334851	2.208657	2.8122482	0.719592	0.6154044	3.1471833	2.4446243	1.3225916	4.3187155	8.6802658	2.7950006	1.1966413	4.2563867	2.3755123	2.6302207	0.9777507	0.2991224	0.4245648	10.6736547	2.0375676	0.7147333	0.3887286	3.2608341	2.3116832	1.0962264	2.867603	0.3944751	0.8536877
TCGA-CW-5583	0	2489	0.09500617	3.647129	2.261595	0.742664	0.4151906	0.9320092	0.3367256	1.606058	2.292989	0.5266516	0.9308802	0.7311304	0.09878548	0.03584183	0.4572944	1.018599	5.992742	0.8851412	3.545673	0.899235	0.5844797	1.244137	0.1782847	0.1250742	1.287014	3.691845	0.3921351	31.07736	13.74943	0.7141242	0.7494294	0.3548981	1.328115	0.3024848	0.3609133	0.5565969	0.3378435	1.770152	0.5823161	0.8172493	1.019578	4.649536	0.6071576	0.3190538	0.5444377	0.4703468	0.4935188
TCGA-B0-4849	1	69	0.211623	6.220684	10.86726	1.743212	1.437871	2.266917	0.6220608	8.424416	2.180754	1.017399	0.3590833	2.753453	1.136255	0.1422086	0.7540342	3.00126	4.59087	3.610596	0.108874	2.050865	4.419685	3.637789	1.244457	0.6396157	3.49089	1.920645	1.684125	16.67391	18.23835	1.221133	1.855255	4.396462	3.369629	4.520145	0.4970279	0.7528076	0.7962517	4.651653	4.168506	1.04464	0.4076883	5.026273	3.976767	1.285002	1.041775	0.8509577	1.119841
TCGA-B0-4852	1	1121	0.1097773	2.9651468	4.6083667	1.9902005	0.7854413	2.1282594	0.1538899	2.3610812	4.0687707	0.6495578	1.0260167	2.4022525	0.89206	0.2386417	0.7879952	7.0534966	7.4957692	1.0647318	1.018972	5.7823089	2.1249478	4.9751969	0.7913693	0.7112289	4.4106251	3.685752	1.0653062	20.7444052	11.2793006	0.8878696	1.1929982	2.580118	2.9020917	1.5616489	0.7447228	1.338063	0.881532	3.2978341	1.6607552	7.6551575	0.9972859	9.813296	1.8730062	1.5508891	0.6420304	1.1739601	0.9220491
TCGA-B8-4621	0	788	0.1109504	0.4103052	1.259206	0.2922743	0.4254274	1.26491	0.716511	0.346044	1.595902	0.1942142	0.6633972	1.403075	0.2802164	0.2556261	0.8656939	0.1668874	1.226165	1.255881	0.5993484	0.2882071	0.8883999	0.7275007	0.1991683	0.05781721	0.7813059	0.6695643	0.760163	0.06701305	3.980893	0.760261	0.7728135	0.5495887	1.221613	0.3543906	0.3654523	0.1698642	0.2192423	1.540284	0.550007	0.2418619	0.429026	0.1657712	0.347492	0.2476322	3.293175	0.2258951	0.2482652
TCGA-BP-4807	0	211	0.04468262	5.431756	0.6260683	0.2167294	0.2031414	1.791491	0.6686579	0.2229776	1.818777	0.171853	0.4910103	0.5358575	0.08693666	0.05147365	0.3596937	2.131515	5.230714	0.2801675	17.99626	1.714243	0.2508162	0.3325759	0.08850791	0.0558828	1.454906	1.495721	0.1883923	21.62811	10.63037	0.8701872	1.073215	0.277493	2.866072	0.1398097	0.3173909	0.3299716	0.1886844	2.8431	0.3469029	1.226809	0.9115848	3.379457	0.2583584	0.05279715	3.49353	0.3911876	0.5134256
TCGA-CJ-4908	0	1531	0.2348545	5.212464	4.734467	0.9330196	0.9580112	2.445376	0.8902723	2.122091	2.120752	0.5157447	0.6479336	2.215675	0.6935695	0.4041183	0.5808786	15.67036	3.543895	5.79123	3.792403	10.25254	1.726827	2.687706	0.7265795	0.3754813	2.938197	0.8520247	1.40874	5.317182	9.263692	0.8382598	2.637838	1.890276	1.811121	1.671715	0.9719754	0.7117071	0.4404221	5.411592	1.716146	0.8019003	0.5105969	2.814158	1.651935	1.270229	1.290051	0.7216825	1.739518
TCGA-BP-4352	1	344	0.1521604	9.9206	10.89334	0.5089943	2.12052	1.284352	0.4337184	0.1671228	0.1595507	0.385409	0.2484806	4.922741	2.421143	1.450128	0.4776953	0.3717053	6.136353	13.098	2.137751	0.2048286	5.849264	8.969497	1.887724	1.428928	18.8411	0.7189002	4.480677	1.307933	36.88432	3.073053	2.154339	7.493398	32.67324	4.407427	0.1101016	0.8654729	0.5723014	2.408864	2.960886	0.8333522	0.05682883	4.825783	8.705423	3.154269	0.6617025	0.9326575	0.5811854
TCGA-AK-3434	0	2087	0.1448072	5.233953	2.377462	0.5556317	0.4264099	2.432358	0.0910497	1.089733	1.000668	0.4485764	0.4129577	1.202264	0.2944924	0.194073	0.5328242	3.931627	10.08314	2.82678	1.179466	1.756521	1.603186	1.612187	0.5821083	0.1704515	4.14273	3.387905	0.3124532	28.31308	16.41013	1.363969	2.06229	1.571882	2.297078	1.070547	0.4918536	0.4510686	0.3043602	1.714673	1.28689	1.417968	0.3400042	3.707468	1.526816	0.5636391	0.4637257	0.2913591	0.6738051
TCGA-CJ-5683	0	1889	0.1055732	3.4687318	1.9581364	0.2979743	0.3936013	1.5146065	0.2539064	1.0686413	0.9655306	0.4528945	0.9468691	1.053046	0.1540563	0.1266861	1.1337291	11.9950232	6.0605643	0.8492275	4.2365242	5.4742382	0.3268083	0.6735336	0.2646686	0.1155318	2.2269111	3.098466	0.5466646	18.177895	9.6689869	0.6567851	1.7306309	0.5385638	1.5468969	0.4576493	0.1859658	0.3565408	0.3086387	3.6640886	0.4818155	0.9956893	0.3511687	3.1411461	0.877497	0.1351412	1.0852863	0.4352682	0.5458902
TCGA-A3-3326	0	1137	0.2905487	8.867085	9.206743	0.8822036	0.8352097	3.146575	0.1911186	2.311747	4.176352	0.4849	1.242445	3.360706	0.6756907	0.1716448	0.7609563	6.83884	7.025757	10.43214	0.1051281	3.644167	2.597683	6.020355	0.5312517	1.080816	3.935148	2.790276	1.583104	1.501105	18.62625	2.127942	1.846639	4.468034	1.150908	1.499647	1.208598	0.9500396	0.3968736	5.171261	2.260426	0.9083809	0.5203979	1.971341	3.446103	1.255882	2.053778	1.001097	0.6163477
TCGA-BP-4353	1	375	0.1243463	4.858994	8.255817	0.9435024	0.3218264	3.586664	0.291762	0.1568497	1.875184	0.3912105	0.3058275	1.127512	0.2015361	0.5372655	0.6099557	7.053968	4.588145	4.352551	11.58194	3.141567	0.7330404	1.148029	0.3244039	0.2882717	3.354428	1.204539	0.594602	2.070673	5.015518	1.023776	2.045474	2.776796	0.674022	0.7370248	0.93399	0.7800657	0.4019417	4.084066	1.137847	0.6477991	0.7162574	4.410113	1.157382	0.3488047	2.100739	0.4075406	1.813605
TCGA-GK-A6C7	0	61	0.09803372	1.251841	2.156543	0.7378519	0.3183517	1.275173	0.3085433	5.203448	1.638814	0.6638582	0.390777	0.967166	0.3227893	0.2509628	0.4010528	11.01025	7.918305	0.3666559	0.1344948	7.300094	1.413492	1.285612	0.2670064	0.1907219	2.159007	1.41741	0.7646659	42.71518	10.79216	0.8956702	0.3296488	0.7344496	0.6790037	0.4260313	0.4043357	0.4120087	0.3998208	2.910957	0.5965421	0.4050382	0.2807996	2.471511	1.82648	0.4118649	1.400484	0.4856855	0.8972126
TCGA-BP-4761	0	182	0.05140591	6.124617	8.973733	0.03034566	1.660577	2.804215	0.1228245	0.3703887	0.1059465	0.2254446	0.8444052	1.749037	0.1846483	0.61154	0.1771787	1.247562	7.634222	3.374519	6.789955	0.3915359	0.5271885	2.855165	1.01526	0.2269106	4.651069	1.129127	0.09944506	4.488548	21.99274	4.423259	13.73566	0.9657884	3.065117	0.5140779	0.4323573	0.137252	0.09036617	4.617733	1.145907	1.566338	0.1307583	4.464388	1.573586	0.3906506	0.7425437	0.3176814	0.3116154
TCGA-A3-3329	0	1624	0.05066473	5.109246	8.103352	0.4893718	0.6701314	4.646098	0.2910861	3.352868	5.658204	0.5246249	0.3193106	1.927955	0.5459579	0.06160745	0.5265271	4.637801	6.625717	2.124252	3.301016	2.930804	1.380154	2.303011	0.4045655	0.4277096	4.24533	3.694104	0.6688797	34.80716	15.02048	1.617072	1.241234	2.708184	1.192922	0.743097	0.7313754	1.32777	0.3826332	3.824521	1.144159	1.81549	0.8384181	7.713393	1.940776	0.733354	0.7555706	0.3636159	0.7169797
TCGA-A3-3374	0	1314	1.198498	0.1708633	1.449393	0.2344077	0.1550396	0.602557	2.478926	0.1211048	0.01719314	0.06252432	8.164139	0.2462628	0.3221233	0.01138974	0.2069683	0.272472	0.5736501	0.2620861	0.1520535	0.2533714	0.2974906	1.407412	0.2809143	0.3477761	0.6984773	4.961999	0.5416599	0.2902248	0.1768699	1.6126	0.3526485	0.3947259	0.0452192	0.1421129	0.5199295	0.2945043	0.08671324	1.582764	0.1155295	0.04087932	0.007399665	0.1237816	1.254119	0.8367663	25.40031	0.04755734	0.3228842
TCGA-CZ-5470	0	386	0.04719762	1.852823	2.793361	0.734149	0.3254	4.450578	0.1816184	0.5716908	1.619601	0.351881	0.3661039	0.8054881	0.1398641	0.4627567	0.3195228	2.166298	2.06323	2.605492	0.5869264	1.550438	0.3366215	0.9434786	0.3015041	0.2597241	4.034701	1.901231	0.2537201	3.143746	9.883576	2.308129	1.904484	2.068533	0.869842	0.5242603	0.9019454	0.1428182	0.190106	5.438389	0.6803689	0.9081229	0.1899623	1.850005	1.064311	0.2528189	2.033692	0.3055802	0.465828
TCGA-CZ-5463	0	662	0.05867707	4.641333	3.082318	1.588097	0.4551787	1.557503	0.1368435	0.2952334	4.166667	0.2314634	0.186197	0.8841187	0.3177458	0.1201689	0.4420789	3.18194	1.484708	0.3351724	7.185451	2.873612	0.3734045	0.4613159	0.100379	0.2935405	1.225931	3.048119	0.5037886	93.79987	7.081563	3.185785	0.3484918	1.053771	0.4770908	0.6398098	0.6233616	1.168324	0.3234421	2.567201	0.8864792	0.6088975	0.6967254	4.269699	0.719675	0.3669749	0.8938534	0.4300797	0.234851
TCGA-BP-4965	0	1871	0.1773381	1.968469	1.180516	1.027838	0.2939983	1.771165	0.1934253	0.847199	2.897815	0.7045421	0.386005	0.7662243	0.2063725	0.3446535	0.5745607	19.94291	2.097614	1.294197	6.051857	13.38147	0.6022883	0.5541439	0.1828056	0.1901055	2.865632	2.025056	0.5882404	17.60899	5.343225	0.9554265	0.6050107	0.7128108	1.08878	0.4152177	0.5149815	0.5162798	0.2492274	4.572139	0.5786667	0.6353258	0.606734	4.193137	0.481302	0.2736893	0.8677574	0.3492708	0.7695557
TCGA-B4-5835	0	16	0.01322859	0.10034991	2.93597039	0.29648273	0.1401095	1.90694854	0.06598687	1.0382199	0.86789925	0.16698493	0.53871246	1.51118734	0.18610679	0.52716053	0.41024726	0.46618048	0.47648847	0.23573971	0.14389255	0.33834193	0.21839936	0.42197702	0.11136425	0.20956333	1.15774167	1.49684953	0.11433832	0.07350753	0.86837695	4.38916136	0.44482518	0.31296629	0.19121568	0.13567238	0.2940216	0.12389986	0.08307572	11.04946994	0.07216961	0.11439523	0.1466743	0.31078534	0.48442847	0.13546821	1.42501174	0.08080025	0.15040302
TCGA-B0-5094	1	333	0.1038936	7.136634	10.86259	0.3402196	1.037549	1.722087	0.1987245	1.897695	2.777959	0.2911943	0.9543375	2.282554	0.5352219	0.3975459	1.010969	2.058572	10.12544	0.7535659	38.46491	1.50781	2.534955	2.848954	0.7392328	0.5197426	4.428534	2.239796	0.7953875	13.78008	9.310321	0.9465786	1.639071	1.79495	15.35346	1.725193	0.6991389	1.619165	0.3232664	4.478775	3.029052	1.184506	4.307038	4.888403	1.454377	1.025163	0.7790447	0.7681787	2.992079
TCGA-DV-5567	0	2004	0.08037504	3.882489	2.659216	0.197745	0.1694282	0.4237458	2.156137	1.757276	0.1496206	0.5001293	3.469229	0.5883855	0.0605348	0.0544261	0.4146929	5.976888	9.016341	0.8480987	4.289797	3.87934	0.113006	0.5623981	0.2234047	0.1297057	1.340032	0.3285809	0.367302	126.0713	17.82956	0.246856	2.09241	0.138015	1.335133	0.2866439	0.1105011	0.3810691	0.2459214	1.871694	0.6626351	0.5874289	0.1310886	3.782989	0.509709	0.1919853	0.4564836	0.1963724	0.7262955
TCGA-BP-4334	1	645	1.329418	0.07509921	2.060868	0.2649311	0.206317	0.6059914	5.119688	0.7185907	0.2428993	0.07810443	26.67609	0.7349648	1.676409	0.02172295	0.3023522	0.3160559	1.204075	0.3323069	0.1081011	0.2486846	0.429625	50.04621	2.773399	0.5188415	0.925874	6.838569	0.7871042	0.9840492	1.268602	0.5712577	0.5706778	0.1672969	0.3066445	0.6686959	0.04536865	0.08151505	0.0490023	2.356064	0.5222928	0.08561036	0.006272409	0.1398999	6.48744	5.6595	0.5242106	0.0575893	0.4379142
TCGA-BP-5187	0	406	0.158098	4.553616	3.530448	0.5057189	0.3021178	2.322589	0.2006769	0.228616	1.751373	0.4034231	0.1916156	1.221458	0.1197878	0.151772	0.4068418	6.522657	3.494432	1.353909	4.915074	2.985319	0.2740651	0.2941838	0.176154	0.07414764	3.023319	2.325598	0.4561894	3.158326	4.931249	1.368416	2.278377	1.560422	0.7766331	0.3349401	0.4958436	0.8222475	0.2696123	2.606347	0.5722466	0.7519409	0.6080512	3.311077	0.4570676	0.2101604	0.4463682	0.2052035	0.6095257
TCGA-CZ-5988	0	693	0.1284165	3.6984	3.283415	0.2310781	0.4061757	1.650726	0.06626562	1.229431	1.432836	0.2620162	0.08587114	0.6250024	0.1113405	0.4579711	0.357634	4.612988	8.221523	1.935971	12.89568	3.907369	0.2280948	0.2448389	0.2631405	0.1550674	1.483043	2.400066	0.2408447	37.45464	6.499717	1.188163	0.9955124	2.545736	2.29228	0.2216876	0.4261537	0.488122	0.3049388	2.950776	0.5296212	0.3101719	0.7158484	3.175736	0.3584552	0.1813873	0.5026562	0.09736989	1.176171
TCGA-CJ-4894	1	841	0.2531786	2.13741	2.741796	1.212996	0.3753802	4.204321	0.2793525	0.4520171	7.03583	0.4639184	0.4328946	3.104058	0.8262908	0.07805415	0.5388894	10.43136	3.048712	1.858609	2.578652	7.676531	2.286805	2.975714	0.5500316	0.5992337	2.563588	0.9641688	0.9848176	22.67916	7.765381	4.429895	0.768952	4.076917	0.5607496	0.5309613	1.25756	0.853193	0.3890905	8.541311	0.6786221	0.3625427	0.4382796	4.126938	2.361126	0.9564438	0.8261661	0.7050325	0.7033323
TCGA-BP-4763	1	1270	0.10548027	5.92351	1.17365154	0.19302629	0.19901035	1.70910791	0.1923347	0.27022367	1.92456511	0.43322098	0.37299957	0.58669653	0.07800502	0.50034173	1.14470587	3.10386002	4.05332585	0.21868507	7.28357832	1.71093635	0.3318985	0.42223714	0.29496943	0.09312003	1.98824457	1.14439159	0.23936902	1.34463785	2.36792078	1.02039301	0.62592101	1.61839701	1.42098794	0.3850495	0.349745	0.88511882	0.28216576	0.99058613	0.41792173	0.98994987	0.47056437	3.21462157	0.39463801	0.20528264	0.44559067	0.48510032	0.77449268
TCGA-B0-4828	1	307	0.24627313	8.04587475	10.26069361	0.74561986	1.30627638	1.92395382	0.09815785	3.57895846	4.37021212	0.55324588	1.21417306	3.18832575	1.07202092	0.11113023	0.82626754	3.42271086	11.11224633	4.45647751	3.26169357	1.06092473	2.94397569	4.58035193	1.59988745	1.00231859	9.32407108	3.70765578	1.55751708	34.20470281	22.1689483	0.86709725	1.97304972	6.41399063	3.86903347	3.87464839	0.66568435	1.05556795	0.87318215	1.91227805	2.58552635	1.33194378	2.75744038	7.08129422	3.81334419	2.13069181	0.879951	1.38695762	0.50890984
TCGA-CJ-5679	1	679	0.04683713	2.361371	6.063807	0.2530914	0.3866336	0.8071657	0.2772789	0.3334318	1.42568	0.9763771	0.4192012	0.7644378	0.07117736	0.46300375	0.4364697	2.731319	1.238747	0.1883336	10.82907	1.157618	0.2426862	0.1225889	1.348814	0.2523333	1.377953	1.088486	0.1868429	7.88094	9.748153	0.9043499	1.017659	0.2173558	3.593405	0.360741	0.8915892	0.3659992	0.1872496	2.400824	0.480808	0.6262353	0.8077347	4.882599	0.4999679	0.1305526	0.5091302	0.2024576	0.4392611
TCGA-CJ-4869	0	2554	0.1729818	1.984951	1.007723	0.3080668	0.2366228	8.733285	0.1145861	0.2520035	1.014302	0.1441608	0.3118245	1.35752	0.07438632	0.0885654	0.1794075	3.342194	3.972991	1.790716	3.644284	1.518899	0.2123801	0.3315935	0.2461249	0.1340708	3.430085	2.191663	0.1510024	10.46796	9.26814	6.031142	0.8145713	2.03182	1.459303	0.208369	1.380017	0.1421808	0.1614455	6.967568	0.3558105	0.6194179	0.1701857	4.072979	0.4789661	0.1305063	0.9482073	0.08928787	0.4597078
TCGA-A3-3363	0	319	0.8423433	0.5434384	6.150511	0.2738734	0.06764755	3.387625	0.4319586	1.828543	6.695431	0.1086894	0.4070975	1.827672	0.8530311	0.005374125	0.4155562	0.1353294	0.7991224	0.9269488	0.2499495	0.1384269	2.079521	2.544679	0.5145916	0.9714385	0.2983751	0.3236498	0.5509827	0.2396439	4.018636	0.386122	2.571533	1.098858	0.9316799	1.527199	0.2994384	0.1474663	0.1636588	9.908891	0.9448633	0.2065	0.6197325	0.0713839	2.093857	0.9839469	3.179346	0.5834246	0.3846821
TCGA-BP-4777	0	1731	0.08428706	2.72379306	6.98197732	1.42666706	0.43625356	6.45435554	0.36037798	0.71121958	1.45340677	0.63172551	0.22883017	1.34256946	0.36835344	0.02445414	0.41155423	5.27410929	2.31839007	0.54295809	1.86833794	2.93724282	1.05757816	1.30250768	0.72626251	0.42165811	1.73380317	2.44790821	0.81380609	4.02789166	9.78058473	4.57181944	0.80978333	7.59748846	0.79192558	0.83221451	1.76136698	0.32184803	0.27013779	4.44648267	1.12836395	0.70944222	0.58689605	2.84870209	1.26712125	0.49575637	3.95726677	0.93355056	0.55867184
TCGA-B8-5158	0	1218	0.05922639	3.412745	5.851422	0.2187236	0.5709537	2.479739	0.1164851	0.05158772	0.9423373	0.2551243	0.2113282	0.7496123	0.1127518	0.1261457	0.4108044	2.993294	2.815971	1.123929	16.75274	2.260852	0.3473171	1.027755	0.2393255	0.1659216	2.791682	4.495449	0.2307341	4.663552	5.673855	1.23032	2.021139	1.420815	3.813933	0.3805163	0.4950673	0.5069274	0.169298	4.801757	0.3728242	1.573371	0.5689503	4.763096	0.4109419	0.1903514	3.358758	0.04630464	2.204093
TCGA-B0-5695	0	2150	0.1267449	4.176832	1.266339	0.2788461	0.3477793	1.427821	0.1511098	9.507241	1.44675	0.5653514	0.7184477	0.6700556	0.1247597	0.0848594	0.7353056	12.1929	4.333845	0.305015	0.7351869	6.300278	0.2317863	0.3939354	0.1158729	0.08535418	2.557285	2.404963	0.2435567	26.11746	13.44603	0.5063258	0.7727679	0.2421925	2.767914	0.3253977	0.4557341	0.4214563	0.2470221	3.688296	0.6290714	0.7609024	0.1572863	7.118699	0.56373	0.195843	0.5025385	0.273933	0.3856118
TCGA-BP-5176	1	1590	0.1135687	3.936042	0.457488	0.313418	0.2709258	2.38097	0.1770325	0.6053778	1.667698	0.321996	0.2202333	0.6067777	0.03186992	0.0920651	0.2922522	12.71432	2.184806	1.073764	2.629254	6.444801	0.1687482	0.07044168	0.1687188	0.106527	1.792699	2.548703	0.1825547	3.073034	8.867405	1.003472	2.400432	0.2854775	1.064479	0.1678045	0.3350426	0.1687589	0.2274905	2.693416	0.2025561	1.35038	0.1495316	2.726635	0.2188877	0.09691734	0.9920834	0.1445163	0.4636047
TCGA-BP-4993	0	177	0.1553643	3.75492	2.972747	0.4365579	0.3688469	2.49926	0.1727118	2.199053	1.517761	0.9192984	0.3856432	1.461904	0.1478868	0.06522725	0.3567509	8.461032	7.325886	2.77605	2.526718	4.93234	0.7264113	0.6211455	0.2769729	0.2331697	2.225873	1.290364	0.6602926	15.60275	14.58736	1.075803	2.436012	1.235022	2.593841	0.5023314	0.56817	0.4163977	0.3593232	3.192164	0.8332586	0.6610145	0.4320356	4.841115	0.9342618	0.3377855	0.9213898	0.2657105	1.104953
TCGA-BP-4795	0	620	0.1983834	2.955085	1.290908	0.1241047	0.1513702	2.124305	1.773527	0.6171325	0.143368	0.5244188	1.548819	0.6108226	0.07172137	0.02374384	0.2733601	4.743413	4.884718	0.4142357	4.476363	2.92824	0.4695931	0.350654	0.2602725	0.1804439	0.9161338	0.7025811	0.254188	30.52376	7.3743	0.4014013	1.024762	0.3748642	0.6703433	0.1639162	0.5454824	0.4844726	0.1573354	3.64827	0.2594917	0.3653869	0.106267	1.854092	0.3873218	0.1745395	1.21161	0.1007149	0.6431906
TCGA-CW-5588	0	2017	0.05587575	1.865003	0.9551384	0.1121465	0.3070679	3.072526	0.4247155	0.5999158	0.8700888	0.2167395	0.5417734	0.4610458	0.03066308	0.3178665	0.6193941	2.881585	4.086234	0.2458599	8.476103	1.905481	0.04919943	0.07921661	0.09223284	0.07764623	2.069647	1.264498	0.1256454	4.238806	2.422489	2.042001	1.073646	0.5948672	4.501073	0.09065383	0.3840951	1.523043	0.1492336	3.016623	0.1602336	0.7972634	1.189502	2.310686	0.1794877	0.05379652	1.107449	0.2047736	1.049792
TCGA-CZ-5464	0	2128	0.06880646	2.39199217	2.98797758	0.22857823	0.69699044	4.6402	0.11158895	0.34228522	2.28849953	0.42678576	0.6901552	0.63474095	0.19601587	0.07167159	0.30622064	2.59403075	3.98561045	0.89073053	7.59176722	1.69535692	0.31023753	1.11003838	0.28198492	0.18991125	3.56109529	1.73700153	0.2490893	4.66716176	6.92455518	3.86082918	1.05312779	4.17626714	3.05447208	0.47265236	0.98510714	0.67692482	0.18805071	6.22536864	0.44507818	0.35700553	2.66753273	2.07123511	1.31700166	0.5382751	0.60461087	0.25506046	1.77351539
TCGA-BP-4762	1	1343	0.06896451	2.223403	2.106518	0.1268819	0.1188675	2.617291	0.2211486	0.954235	0.7758174	0.3332542	0.534946	0.2809879	0.02322358	0.026482	0.5324097	4.475375	1.524319	0.05689725	3.09692	3.844699	0.07970061	0.07332968	0.03415145	0.07187601	0.9178225	0.7510885	0.1562891	0.916387	4.653639	0.9451257	0.4638009	0.4588834	1.674419	0.1078932	0.3199962	0.7577214	0.1120082	1.515898	0.1591791	0.4423122	0.2351318	0.8456388	0.1329194	0.1131788	0.8786996	0.1263706	0.5588764
TCGA-BP-5178	1	1912	0.05333944	3.095377	0.9783661	0.07299271	0.5407148	3.779979	0.5701456	0.3761679	0.7895083	0.3242197	0.06582307	0.4495616	0.06096156	0.7274235	0.1938933	2.050585	0.9050591	0.382134	11.21329	1.011553	0.2305612	0.577468	0.3385777	0.1212901	1.974867	1.122054	0.1809354	2.027886	5.498267	4.469891	2.02653	0.9894618	2.391875	0.2149424	0.3299942	0.7965347	0.0787553	3.096604	0.4975449	1.551501	0.2483924	2.368353	0.3925254	0.1718893	0.8424985	0.100701	0.8973514
TCGA-B0-5115	0	1604	0.1843492	6.996519	6.819119	1.571084	0.8246491	2.390543	0.169767	4.423475	2.741413	0.6914014	0.5939857	1.878537	0.9754362	0.03049376	0.7949628	7.313175	8.023945	3.196462	0.5653023	4.597146	2.9218	2.472839	0.6741439	0.6100928	3.535583	2.406877	1.413416	24.78649	19.12174	0.908283	2.779304	1.217836	2.382873	1.967102	0.651163	1.201488	0.4164092	4.567284	3.863439	1.277792	0.4433918	5.456712	2.754997	1.554955	1.366606	1.164117	1.033233
TCGA-B8-4622	0	1525	0.134867	5.9313008	3.2937154	0.3248249	0.7499271	3.7892472	0.2666949	2.4228729	2.98805	0.5147193	0.8630657	1.3841175	0.3663559	0.1743536	0.4485084	3.5124088	4.7032873	1.2898213	10.3483063	2.8619535	1.9104288	3.9866172	0.4508093	0.2867438	2.7881837	1.4344922	1.0150054	17.5852518	7.3987492	1.3716238	0.9329235	1.722993	3.4176578	1.3292745	0.7555767	0.743329	0.3022795	4.727582	2.394107	1.5423957	1.9649051	4.9528544	2.3784244	0.7383649	1.4137619	0.411884	1.1059885
TCGA-B0-5102	1	2764	0.06312244	3.160322	1.627364	0.7970984	0.4210012	1.62281	0.1967922	0.5369266	1.219632	0.1462869	1.377085	2.171515	0.8360804	0.2504663	0.468566	3.526582	4.909008	1.349846	0.5149558	2.434297	1.062972	3.389451	0.7267586	0.7631327	1.932983	3.859911	0.8383375	3.846852	13.48603	1.593537	1.076441	0.5600144	3.706698	0.9683325	0.451989	0.460461	0.2221262	4.052916	0.8675464	1.246372	0.6018979	1.892732	1.55116	0.604973	1.602435	0.7261231	0.4428199
TCGA-BP-5008	0	1071	0.1198073	2.366411	6.837589	0.9936057	0.4119843	3.794107	0.7828704	4.756288	1.262556	0.414643	0.4909642	2.031112	0.4506431	0.1342547	0.4385199	4.418296	3.441968	2.28452	4.298339	2.883586	1.612238	2.451669	0.3962728	0.3053309	1.878665	0.6266692	1.403896	2.401891	9.279396	1.682664	1.9546	2.390557	0.9496216	0.8322609	0.848429	0.5814198	0.4493791	3.57754	1.289213	1.125964	0.7428931	1.414333	2.065135	0.7158371	2.073742	0.5191521	0.5151144
TCGA-CJ-4642	0	3205	5.66392334	3.24560339	12.67472724	1.30853393	8.96536927	4.19031331	0.08711038	0.66547984	0.41990047	0.33754816	0.94821785	5.22498078	0.58545667	2.2740128	1.16150406	0.21014092	6.00428606	1.1941011	4.16874155	4.29901473	7.74984473	0.86653617	1.08963182	22.21920884	10.90907982	4.97956095	3.81399456	9.9823108	16.64712671	2.11614472	15.03286294	0.43380967	0.33131049	0.38249199	2.52092785	1.14493606	0.15883192	19.79897425	2.97542773	9.83108111	1.21985144	9.67380444	7.53939409	1.99009985	0.75516983	15.03276187	6.68309373
TCGA-A3-3362	0	1559	0.1183271	4.056619	4.7684326	1.2487415	0.7940567	2.060752	0.8159994	1.5168982	3.477111	1.2150941	1.5544119	2.0387708	0.7095207	0.1172567	1.3902599	5.5707928	3.1497011	3.2891843	0.4376332	3.679275	3.0853318	4.6268081	0.7711984	0.5728531	2.5488297	2.3106864	0.9752583	23.7810339	17.0974403	1.0241787	2.4423317	1.4087413	0.8276064	1.6680682	0.6507131	0.7425066	0.4066777	4.6101371	1.4224371	1.3335165	0.6703757	6.7114384	2.2511611	0.9681864	1.0610988	0.606171	1.1024836
TCGA-B2-5639	1	1003	0.0214603	1.355263	2.345382	0.3661148	0.1350905	2.482746	0.2752672	0.905417	2.10089	0.457134	0.3745439	1.009656	0.02890675	0.2224973	0.5310086	0.6087047	2.898719	0.6756314	5.044028	0.4373896	0.1275488	0.1597306	0.1434674	0.05367912	1.08697	0.6677798	0.2578726	3.523026	4.108095	1.718182	0.7422433	0.7234939	1.003313	0.1566791	0.4130563	0.2203255	0.0906219	2.08548	0.297199	0.5057046	1.067183	1.300246	0.7445108	0.07607273	0.9197286	0.1441876	0.2569723
TCGA-CZ-5458	0	2789	0.1056514	3.097048	4.521348	0.2877817	0.360432	3.349036	0.1613297	0.4382147	1.145755	0.6757513	0.3219542	0.4826769	0.1332754	0.01674299	0.3127096	2.322132	5.782415	0.4741761	4.33062	1.375227	0.1694431	0.8880105	0.3587582	0.1132577	2.087984	2.126235	0.2640887	27.86236	10.51076	1.502334	0.6960273	0.7052261	0.6408628	0.2518688	0.5879226	0.3316584	0.1699586	2.584221	0.3166976	1.42265	0.6643673	7.135309	0.2908973	0.4280162	0.553607	0.2642735	0.7229156
TCGA-AS-3778	0	43	0.02309674	4.494089	11.4464	0.4867461	0.4448294	1.685947	0.7344717	1.815323	3.022722	0.3109119	0.6606434	2.543498	0.5651835	0.01921622	0.5532123	1.593135	7.090361	1.504608	8.239744	1.467609	1.246914	10.03222	0.6519422	0.3177481	2.536679	3.590238	1.592183	9.483366	26.63407	1.199482	2.080319	1.075785	1.909246	1.273733	0.3850152	0.8112215	0.6227057	2.56515	1.501169	1.997309	0.5051361	3.569885	3.238519	1.628375	1.023303	0.62073	0.9177015
TCGA-B0-4693	1	77	0.05591328	2.833316	3.43454	0.7780715	0.5765579	3.415703	0.3825007	0.3449719	2.051203	0.538169	1.214388	1.698705	0.6828512	0.05343745	0.5312658	5.824711	3.991331	1.2193	9.494351	4.629852	1.964376	4.312278	0.6755978	0.3170094	2.342681	3.361606	1.702067	31.78809	11.72695	2.129409	1.289241	6.00558	2.161966	1.714508	0.9070731	0.5236877	0.8911596	6.727274	1.318709	1.531129	1.08119	5.918099	1.939769	0.8867705	1.701148	0.5464296	0.6221829
TCGA-CJ-4892	0	1521	0.2839398	6.639793	3.911831	0.9595036	0.6809039	4.479899	0.23537	0.9069412	2.627403	0.5726006	1.168659	3.006907	0.7571212	0.0815881	0.5758238	11.95359	7.684781	1.753196	1.747836	6.127488	2.560084	4.251414	0.9469512	0.8841574	2.908072	4.94714	1.070111	31.81447	25.15512	3.184898	1.536552	6.765525	2.363622	2.154602	1.736729	0.3882641	0.4743345	6.355202	2.093779	1.400575	0.3392382	8.032104	3.752599	1.059007	1.141041	1.026426	0.9209602
TCGA-B0-5712	0	2722	0.03102139	5.36536973	1.35612243	1.01317394	0.35842967	1.19111112	0.0783753	0.6755108	3.46989757	0.21359135	0.19687717	0.66340089	0.27350452	0.03609711	0.47562405	3.12690774	2.57643409	1.06319347	0.59693109	1.55528529	0.24583313	0.45579154	0.20948033	0.25394553	1.845262	4.52809642	0.19975716	5.36753743	8.85836988	0.7566966	1.26800889	0.39030899	2.43056377	0.21177676	0.35282168	0.37182081	0.27115287	2.42734948	0.80951003	0.55115213	0.19136415	2.09224866	0.61963514	0.25325265	0.34625534	0.19981395	0.22922032
TCGA-B0-4706	1	65	0.466814	7.436469	8.19826	0.5598717	0.7115995	2.540342	0.2859994	2.084171	4.147565	0.619802	1.115002	1.586004	1.367496	0.1807114	0.9308201	12.41877	8.975788	8.341392	1.96816	6.101705	2.887282	5.133103	1.006426	0.583826	5.849277	2.013005	1.483348	11.71405	23.63372	1.404321	2.90424	4.10111	3.857282	3.206277	0.9313701	1.40887	0.4364113	5.453197	3.400831	0.8418227	0.4298508	5.138619	4.048732	1.825177	0.6198405	1.168338	1.995463
TCGA-CZ-5461	1	330	0.03901415	2.195	1.752908	0.1392073	0.192314	2.841867	0.08340449	2.401182	1.076566	0.2872783	0.1092817	0.4138923	0.07590781	0.0765707	0.4685198	1.665497	3.470602	0.341617	8.621257	1.756629	0.09446948	0.2212458	0.1030396	0.03252898	1.568316	1.081566	0.1590096	2.045373	2.317135	0.7879351	0.5997221	1.45374	0.6520546	0.1175521	0.4469781	0.7636117	0.2027664	3.008997	0.1882858	0.3936076	0.9300391	1.774194	0.1754533	0.06146569	0.190803	0.08472838	0.9248973
TCGA-6D-AA2E	0	362	0.1385962	0.4683367	18.14119	0.2360249	0.2945932	2.19034	1.436563	0.2515018	0.7357496	0.1143142	4.088513	0.8639916	0.8712073	0.02580372	0.332547	0.498165	5.198468	0.4157997	0.1111227	0.362538	3.111918	2.697295	0.3119694	0.5462736	0.7119786	2.561479	0.7915336	0.3957241	3.246719	0.8724491	2.51785	0.2831824	0.2845697	0.6263984	0.3810891	0.2269408	0.1855368	2.97358	0.5128943	0.1343797	0.1341129	0.6335642	1.991293	1.124856	0.4962032	0.2667902	0.5547218
TCGA-EU-5907	0	127	0.03467014	2.288118	4.000389	0.452305	0.2234414	0.6287074	0.1111768	0.1651485	0.7145447	0.3333605	0.3025467	0.3837993	0.07783372	0.0732223	0.4049145	1.296289	3.23554	1.280299	0.764434	1.641861	0.1888894	0.1658908	0.2832846	0.1084015	2.813268	7.33114	0.2137844	11.15708	8.95865	1.913054	1.374002	0.4460043	2.572297	0.1446415	0.1608699	0.6931586	0.2252369	3.48952	0.1909644	0.7945038	0.1729851	4.126196	0.3508145	0.09558819	0.5923381	0.1482357	0.1949952
TCGA-BP-4770	1	329	0.0495125	0.9014252	1.865535	0.03613638	0.5761288	2.182137	0.5725408	1.286449	0.1345129	0.4900554	0.09601502	0.3903169	0.03031487	2.134013	0.13365	7.335291	0.2431938	0.0802124	2.592267	2.061433	0.133762	0.5743248	0.3009119	0.01125879	0.8374916	0.2444715	0.1423338	0.08482177	4.498156	0.1558381	0.1037866	0.70283	0.4574723	0.516407	0.1701767	0.4037435	0.03509032	2.12458	0.1218371	0.1479109	0.01646936	0.3339388	0.2862851	0.07445984	0.2294019	0.1374648	0.5847117
TCGA-B0-4848	1	883	0.04616141	3.15155697	1.24183352	0.2547852	0.44970942	3.26359081	0.1644732	0.57589273	1.18129367	0.56904024	0.20887197	0.83393656	0.07254197	0.2678555	0.32590969	4.28508699	1.5493489	0.68856203	13.62498217	2.13992966	0.28960138	0.49083237	0.14858531	0.07697635	1.80923511	2.07190342	0.13623906	3.25651053	5.01585853	1.5981981	0.57654117	1.58354795	3.70115724	0.43732227	0.55530612	0.39909324	0.08996722	4.00526417	0.4939885	0.5788174	0.52973666	2.66366349	0.40036327	0.09090749	1.88032255	0.08458622	0.97150181
TCGA-CZ-5468	1	59	0.08828524	2.843255	10.19291	0.1342383	0.6527819	2.530098	3.597428	3.502679	1.780945	0.09181366	0.07263175	1.066167	0.2186189	0.3958547	0.3050368	4.870313	0.8935536	0.1864634	2.453872	2.604437	0.5088205	2.048145	0.4848849	0.2007543	2.624377	0.278501	0.2402582	5.471961	23.49572	5.487999	0.8327738	0.8734486	9.085244	0.5748025	0.3678066	0.387422	0.1703273	8.245162	0.582692	0.7194971	0.5107965	6.748353	0.928131	0.1938843	2.683577	0.2875981	1.61534
TCGA-CJ-4904	0	3302	0.1190867	2.45337	0.7657893	0.1467638	0.1828693	1.49243	0.1295251	1.262474	0.9860472	0.6181069	0.2430883	0.709257	0.03001792	0.1615211	0.3457406	4.665352	4.289457	0.3292898	2.155851	3.065869	0.1158953	0.1244029	0.09932147	0.03135518	1.246092	0.5839157	0.1506292	15.53024	3.526613	1.772173	0.6744281	0.4151948	0.5266023	0.1133102	0.3532962	0.3206137	0.5890635	2.755397	0.202534	0.4173447	0.2557397	3.224011	0.2899236	0.06253925	1.442304	0.08167097	0.5397654
TCGA-B0-5710	0	2430	0.1645703	1.907283	2.392979	0.4587556	0.394649	1.863622	0.1303032	2.596469	0.7725677	0.3101639	0.0945588	1.402896	0.3174592	0.502432	0.3330063	12.6835	4.700292	1.416878	1.607323	9.909028	0.374342	0.2203539	0.1448813	0.1677065	2.331177	1.489725	0.3584977	5.248267	6.016604	0.7385965	2.21354	0.8219524	3.113941	0.5340036	0.5740154	0.4413344	0.2059088	3.850092	0.4565869	0.2398245	0.1703056	1.733441	0.5286434	0.2592758	1.475557	0.3127276	0.9775669
[truncated: 13 more columns]
