# Supplementary material for: Identification and validation of a ferroptosis-related lncRNA signature to robustly predict the prognosis, immune microenvironment, and immunotherapy efficiency in patients with clear cell renal cell carcinoma
Source: PeerJ. 2022 Dec 19;10:e14506. doi: 10.7717/peerj.14506 (PMC9774008; doi:10.7717/peerj.14506)
Supplement: Code S1 [file peerj-10-14506-s001.zip › 0. raw data processing/gene.diff.txt]

gene	conMean	treatMean	logFC	pValue	fdr
ACSF2	25.5642681111111	2.72177838849722	-3.23150721294248	4.86304849599665e-30	3.18451240221716e-29
TF	0.247983322847222	4.3573766267384	4.13514481080885	1.8759819567564e-06	2.9070560093248e-06
ALOX5	2.98066723472222	12.6033022046382	2.08009456009804	3.04714262518639e-25	1.40584080207463e-24
HMOX1	24.8709688263889	128.401411051206	2.36812644420405	1.97003462617384e-32	1.90436680530138e-31
HILPDA	4.37216029166667	112.6098692	4.68684316752898	6.5843481550009e-39	6.68311337732591e-37
DDIT4	32.3259886111111	145.028295170686	2.16556800188529	2.2420662041909e-31	1.82055775780301e-30
PCK2	50.9118255555556	10.9564350181818	-2.2162223439664	1.11009194000951e-09	2.23117488932605e-09
PSAT1	44.9585667222222	7.96922128120594	-2.49608538109412	4.15077983098504e-24	1.71960878712237e-23
TRIB3	2.15118473472222	18.0405748194805	3.06804197953699	9.85074466263943e-36	1.53823166655062e-34
VEGFA	10.7903161944444	125.71551777551	3.5423536941096	2.71264832911637e-37	8.69707877652951e-36
SLC2A3	5.57060998611111	22.7955220981447	2.03284323485118	1.51243821408221e-26	7.67562393646722e-26
NNMT	18.3163294638889	268.462651672171	3.8735190696296	9.25398953169078e-36	1.53823166655062e-34
RRM2	0.665280766527778	2.89982107970315	2.12392865736059	2.81252676758682e-32	2.48236058182663e-31
SCD	11.1617054861111	90.0177986643785	3.01165279993729	3.02108499836924e-35	3.83300159168097e-34
CA9	2.24313617513889	136.051995089295	5.92249709698021	5.35169781790539e-38	2.17278931406959e-36
PLIN2	26.3727801388889	208.070086975881	2.97994800323136	2.62692668536015e-31	1.97505969306708e-30
PROM2	28.9420993180556	2.42089845517625	-3.57955509996027	1.98693433997469e-39	4.03347671014862e-37
CAV1	14.6949154027778	67.8271297289425	2.20654538937367	5.36885420047591e-35	6.41104354527417e-34
