# Supplementary material for: Identification and validation of a ferroptosis-related lncRNA signature to robustly predict the prognosis, immune microenvironment, and immunotherapy efficiency in patients with clear cell renal cell carcinoma
Source: PeerJ. 2022 Dec 19;10:e14506. doi: 10.7717/peerj.14506 (PMC9774008; doi:10.7717/peerj.14506)
Supplement: Code S1 [file peerj-10-14506-s001.zip › 0. raw data processing/gene.diffExp.txt]

ID	TCGA-CJ-6033-11A-01R-1858-07	TCGA-B8-5552-11A-01R-1672-07	TCGA-B2-5641-11A-01R-1541-07	TCGA-B0-4700-11A-01R-1541-07	TCGA-B0-5701-11A-01R-1541-07	TCGA-CJ-5680-11A-01R-1541-07	TCGA-CZ-5466-11A-01R-1503-07	TCGA-B0-4712-11A-02R-1503-07	TCGA-CJ-5676-11A-01R-1541-07	TCGA-CJ-5677-11A-01R-1541-07	TCGA-CZ-5470-11A-01R-1503-07	TCGA-CW-6090-11A-01R-1672-07	TCGA-B8-5549-11A-01R-1541-07	TCGA-CZ-5987-11A-01R-1672-07	TCGA-B0-5696-11A-01R-1541-07	TCGA-CJ-5672-11A-01R-1541-07	TCGA-CJ-5681-11A-01R-1541-07	TCGA-B0-5711-11A-01R-1672-07	TCGA-CZ-5453-11A-01R-1503-07	TCGA-CZ-5988-11A-01R-1672-07	TCGA-CW-5584-11A-01R-1541-07	TCGA-B0-5703-11A-01R-1541-07	TCGA-CJ-5678-11A-01R-1541-07	TCGA-B0-5694-11A-01R-1541-07	TCGA-CZ-5989-11A-01R-1672-07	TCGA-CZ-5451-11A-01R-1503-07	TCGA-CZ-5986-11A-01R-1672-07	TCGA-CZ-5462-11A-01R-1503-07	TCGA-CZ-4864-11A-01R-1503-07	TCGA-CZ-5454-11A-01R-1503-07	TCGA-CZ-5458-11A-01R-1503-07	TCGA-CZ-5461-11A-01R-1503-07	TCGA-A3-3358-11A-01R-1541-07	TCGA-CW-5587-11A-01R-1541-07	TCGA-B0-5712-11A-01R-1672-07	TCGA-B0-5691-11A-01R-1541-07	TCGA-CW-5585-11A-01R-1541-07	TCGA-CW-5580-11A-02R-1672-07	TCGA-CZ-5468-11A-01R-1503-07	TCGA-CZ-5982-11A-01R-1672-07	TCGA-CJ-5689-11A-01R-1541-07	TCGA-CJ-5679-11A-01R-1541-07	TCGA-CW-5589-11A-01R-1541-07	TCGA-CZ-5463-11A-01R-1503-07	TCGA-CZ-4863-11A-01R-1503-07	TCGA-B0-5706-11A-01R-1541-07	TCGA-CZ-5456-11A-02R-1503-07	TCGA-B8-4622-11A-01R-1758-07	TCGA-CZ-5469-11A-01R-1503-07
ACSF2	10.04617	2.97185	2.994048	30.58389	11.5206	16.48055	47	2.636916	45.32931	60.6338	4.260693	54.00528	2.268488	13.62638	44.23731	7.492163	33.03579	20.64888	4.513998	43.26816	22.35477	10.62157	34.50598	27.95599	4.576495	59.95351	19.76695	5.014405	60.21414	3.137514	2.591702	16.60948	65.21877	52.17552	7.434722	46.72664	60.11003	7.55332	4.144744	48.64216	5.43692	15.76677	51.67888	7.433438	4.910534	4.409288	1.472589	31.24431	2.965587
TF	0.4152022	0.01623568	0.0324231	0.08680687	0.2147594	0.03835915	0.03649608	0.02482847	0.01582095	0.2689065	0.1504313	0.1598643	0.02175256	0.1194259	0.05384693	0.03028817	10.79093	0.1063452	0.07327654	0.07545721	0.01693843	0.0538585	0.02767119	0.1107066	0.0616798	0.1036097	0.09642346	0.0675692	0.2658552	0.04993781	0.03167988	0.07786572	0.1442689	0.3018261	0.143464	0.1266623	0.06896669	0.07062807	0.02185919	0.2313772	0.03283316	0.03147885	0.09893359	0.4705482	0.05628514	0.02462674	0.01812153	0.007295392	0.008855213
ALOX5	1.829926	18.94296	0.9997766	0.9212277	2.773389	8.910197	3.138316	3.665555	2.844545	1.453378	0.9385199	0.7994359	0.4786802	5.745145	0.6823419	0.5637139	0.8081174	1.067897	1.517783	0.6468686	7.06913	1.623872	1.588497	5.667124	7.143566	1.240548	1.024031	1.404566	2.244168	0.6006499	0.9295172	1.212196	1.335795	1.091382	6.073843	4.228732	1.130649	1.20772	2.070507	0.335781	4.946943	3.69046	1.173054	1.049623	5.349464	0.2570412	1.688238	5.081446	1.643645
HMOX1	29.73244	11.77613	1.806271	20.11968	53.10661	34.18116	39.50332	4.686386	98.021	47.60963	5.584792	33.59678	1.329868	35.84342	36.06635	7.499539	27.10767	19.25872	4.803831	33.08938	37.97354	10.07409	30.12231	36.39455	6.775205	36.28736	17.5647	4.622749	37.01658	3.806731	2.360916	28.16767	46.7134	31.07951	12.62618	28.77829	43.17651	8.835657	5.916434	39.15039	9.992995	24.40187	40.53136	10.44834	1.628045	4.074248	4.462256	34.09613	2.501883
HILPDA	2.863291	2.298983	2.309408	1.854141	3.167083	10.01594	2.181822	2.586436	3.338564	2.073918	3.323578	1.411131	3.832719	4.397901	1.633877	2.275598	5.126122	3.52018	2.939135	2.362449	3.232708	25.69549	1.526594	3.869891	2.863153	1.708691	1.775414	2.898801	1.925042	2.322091	1.111763	2.66484	2.734365	1.801517	4.333341	1.907917	1.333902	2.555514	4.122847	1.639009	2.361755	5.861226	1.897922	2.299289	2.351621	1.991635	2.067336	2.133144	3.291498
DDIT4	15.82134	20.78897	18.52516	19.23537	79.2186	49.26259	11.6117	16.63026	30.17618	11.98314	23.83186	10.01683	108.2361	20.7509	22.64246	18.37065	34.43939	23.19955	46.40415	17.63849	16.14323	131.5948	16.46819	28.63736	33.67576	36.27038	11.3968	20.22739	20.97203	47.22725	25.88568	14.99474	26.40878	12.35928	72.46186	22.7975	20.15858	35.99207	102.0953	18.89688	17.60622	29.76814	18.51344	90.24487	22.45923	23.00474	12.07771	25.70651	39.13248
PCK2	10.09142	5.967927	5.099872	60.03441	15.53759	11.42611	79.93236	6.680116	64.45693	102.8009	5.521896	130.4845	6.49352	15.93294	67.26558	18.47423	54.08929	40.4207	8.949703	87.4064	16.19958	13.63589	71.28029	53.70475	8.950085	162.8298	51.93952	8.994601	150.3643	6.221105	5.707307	42.27632	129.3574	82.93251	7.831974	75.78188	141.8614	11.30999	8.450928	146.4817	6.800989	21.22547	80.5236	14.73696	10.66903	6.234597	6.214153	85.78453	6.656873
PSAT1	10.99278	5.854133	5.104051	54.10301	13.87486	35.76136	83.65986	4.773836	100.9795	62.19907	15.39947	102.5955	4.44205	38.88403	73.82182	11.03894	67.69056	29.17771	7.744775	73.82526	44.78973	19.05728	72.83424	43.28418	3.938615	94.52415	38.95314	9.225085	104.9451	5.073256	7.408567	33.91635	108.0031	49.2431	8.395841	73.93903	70.73905	8.794289	4.292689	107.2316	7.850004	41.88967	47.03678	9.958371	6.099382	10.88469	6.343825	119.1252	6.083537
TRIB3	1.659167	4.445412	1.738682	0.7841231	2.041871	2.406968	1.484692	3.373176	1.096994	0.8714539	2.527305	0.6601192	2.256091	2.680822	0.8406418	1.518833	5.177684	1.219329	2.387129	0.6900797	2.629901	2.342059	0.6947693	2.318471	2.615285	0.9081644	1.010088	3.110404	1.107661	1.607336	2.891371	2.679451	0.8009167	0.9431725	2.63001	0.9016088	1.176103	1.293081	6.415266	0.6648139	2.872508	1.561552	0.9870311	2.101357	1.992783	1.636097	2.395509	1.370765	2.852834
VEGFA	8.17983	8.347007	10.8355	21.11808	4.984119	15.43941	11.96356	3.689211	10.02565	18.56135	5.536394	12.28402	6.851144	5.257592	11.11105	9.599426	21.92202	10.43132	5.470946	13.54594	7.479575	13.61325	13.51961	20.65545	5.37563	13.45748	14.19128	4.909484	7.016221	8.816128	7.27446	6.087767	8.615044	11.96313	9.081023	10.01021	14.35976	9.235503	6.453353	10.22801	9.121386	19.67335	9.47716	5.699023	3.985093	10.29121	11.17945	4.889919	5.612204
SLC2A3	2.303392	13.84289	1.001623	8.8646	5.896517	10.26452	6.074633	0.7413291	6.618011	6.776967	1.91435	1.494451	5.81307	12.16531	1.40612	2.314393	13.54476	2.394914	4.367223	3.18301	3.221199	7.011124	3.386318	23.41427	1.975503	1.249419	2.73881	1.264406	3.06482	4.585083	3.813253	6.643853	1.126102	1.109641	10.19236	5.462401	4.405094	4.087573	3.949264	0.8623279	5.749567	19.8743	1.405836	5.062514	2.197366	2.201156	7.448597	3.256648	6.409688
NNMT	22.36818	78.71042	2.500735	4.447113	19.77709	26.26071	13.08685	30.8808	26.0475	6.473283	7.941022	1.516685	2.494567	94.63153	2.656723	4.373452	5.658592	2.584814	3.707822	2.339548	32.90215	12.09982	5.104363	22.37462	5.836681	3.908751	2.645377	8.180965	18.2831	9.576699	2.382425	15.50535	4.69063	2.000292	61.35953	16.02712	4.291993	7.226895	29.22636	1.477314	58.65614	19.76633	4.998323	7.990492	4.410799	3.297701	2.863726	50.91135	8.795306
RRM2	0.1929303	8.971221	0.1321065	0.2311591	1.040696	7.09125	0.3415322	0.3584867	0.3172299	0.4079035	0.1839829	0.3131792	0.1128016	0.5883381	0.3481788	0.1460424	6.724519	0.3402111	0.1447574	0.3695576	1.771382	0.3116742	0.1945137	0.4685088	0.4864403	0.3121374	0.2583438	0.3135083	0.373381	0.5364193	0.1358871	0.3262226	0.4102656	0.3987888	0.3161818	0.3296445	0.3881349	0.1610478	0.4565671	0.2079733	0.2750385	0.4836711	0.3482433	0.3253478	0.4912063	0.1702749	0.1118718	0.6431355	0.1734764
SCD	49.87017	11.20641	2.400888	7.899935	19.70024	85.19535	12.81531	5.568702	3.538026	8.058957	3.883205	13.64187	2.183237	10.45393	10.04116	2.482702	48.95311	12.80622	4.541001	8.320706	6.503736	1.918865	5.286395	8.851019	4.790746	3.955476	13.10344	5.004627	15.88389	3.053984	2.875052	15.95424	5.255707	8.160061	3.875711	11.68025	8.644036	2.743635	1.824404	6.138163	5.252679	3.014175	10.05656	6.485502	2.243293	6.304739	3.973935	13.36246	2.041579
CA9	0.2060773	0.06476449	0.09502272	0.08422893	0.1506251	21.69254	0.2129968	0.2396966	0.2190822	0.06567392	0.138292	0.03644013	0.07437551	0.1071883	0.09205568	0.1144612	5.597805	1.595549	0.1764037	0.05160008	0.206323	0.1441181	0.1324572	1.253045	0.2570261	0.1594162	0.07417966	0.1033555	0.2479096	0.06707857	0.120354	0.2369045	0.04773666	0.08006837	0.4506714	0.1167853	0.08225869	0.09248507	0.1681653	0.02848017	0.1036263	0.1883548	0.1383832	0.1532267	0.2745904	0.1377864	0.1194951	0.1621368	0.151387
PLIN2	12.36783	9.493559	11.15433	14.16817	14.15738	36.54895	31.75397	9.279804	63.66084	33.43989	12.54947	23.97826	12.37248	46.1162	22.9152	13.51668	23.35007	17.26739	10.96499	28.34565	32.226	13.9283	29.96331	29.19939	9.887214	37.70313	14.25294	12.62657	33.85293	9.342776	14.81352	22.21851	40.90246	20.66152	13.24563	30.71813	29.61628	11.42837	13.15403	54.46644	10.89256	20.88652	31.13138	11.91396	12.43085	9.63288	10.79876	25.72624	16.74921
PROM2	41.89995	24.03652	39.81594	24.81087	38.44674	7.460929	10.12825	39.5061	9.384651	20.69158	32.73446	21.40665	45.24863	9.574235	32.7007	43.0731	31.05903	43.0466	34.25724	30.22705	7.926268	31.90571	20.52495	17.71539	35.19085	23.65901	42.20258	40.83872	13.64837	37.19763	33.42727	40.26312	17.08666	30.35138	11.60015	20.20922	19.1342	53.03941	26.63122	21.21706	32.92431	19.68006	26.31558	47.89418	25.37795	38.27148	41.74943	6.643908	37.54925
CAV1	12.82901	25.00844	17.65413	7.009979	35.6911	34.59228	10.60729	12.43868	8.206072	8.03739	24.67356	4.442625	12.28531	31.41693	7.101227	13.15186	19.68818	12.92198	16.30707	7.071942	7.490227	17.20176	8.202041	15.6915	10.55572	6.220676	11.24389	10.33722	7.644766	12.88062	19.18083	12.88215	6.737746	7.210185	85.00844	9.761726	8.601736	11.30061	19.61143	4.509175	29.39557	8.604856	7.193799	17.88149	15.37886	20.96973	13.78614	13.45015	14.15821
[truncated: 562 more columns]
