# Supplementary material for: Identification and validation of a ferroptosis-related lncRNA signature to robustly predict the prognosis, immune microenvironment, and immunotherapy efficiency in patients with clear cell renal cell carcinoma
Source: PeerJ. 2022 Dec 19;10:e14506. doi: 10.7717/peerj.14506 (PMC9774008; doi:10.7717/peerj.14506)
Supplement: Code S1 [file peerj-10-14506-s001.zip › 0. raw data processing/lncRNA.diffExp.txt]

ID	TCGA-CJ-6033-11A-01R-1858-07	TCGA-B8-5552-11A-01R-1672-07	TCGA-B2-5641-11A-01R-1541-07	TCGA-B0-4700-11A-01R-1541-07	TCGA-B0-5701-11A-01R-1541-07	TCGA-CJ-5680-11A-01R-1541-07	TCGA-CZ-5466-11A-01R-1503-07	TCGA-B0-4712-11A-02R-1503-07	TCGA-CJ-5676-11A-01R-1541-07	TCGA-CJ-5677-11A-01R-1541-07	TCGA-CZ-5470-11A-01R-1503-07	TCGA-CW-6090-11A-01R-1672-07	TCGA-B8-5549-11A-01R-1541-07	TCGA-CZ-5987-11A-01R-1672-07	TCGA-B0-5696-11A-01R-1541-07	TCGA-CJ-5672-11A-01R-1541-07	TCGA-CJ-5681-11A-01R-1541-07	TCGA-B0-5711-11A-01R-1672-07	TCGA-CZ-5453-11A-01R-1503-07	TCGA-CZ-5988-11A-01R-1672-07	TCGA-CW-5584-11A-01R-1541-07	TCGA-B0-5703-11A-01R-1541-07	TCGA-CJ-5678-11A-01R-1541-07	TCGA-B0-5694-11A-01R-1541-07	TCGA-CZ-5989-11A-01R-1672-07	TCGA-CZ-5451-11A-01R-1503-07	TCGA-CZ-5986-11A-01R-1672-07	TCGA-CZ-5462-11A-01R-1503-07	TCGA-CZ-4864-11A-01R-1503-07	TCGA-CZ-5454-11A-01R-1503-07	TCGA-CZ-5458-11A-01R-1503-07	TCGA-CZ-5461-11A-01R-1503-07	TCGA-A3-3358-11A-01R-1541-07	TCGA-CW-5587-11A-01R-1541-07	TCGA-B0-5712-11A-01R-1672-07	TCGA-B0-5691-11A-01R-1541-07	TCGA-CW-5585-11A-01R-1541-07	TCGA-CW-5580-11A-02R-1672-07	TCGA-CZ-5468-11A-01R-1503-07	TCGA-CZ-5982-11A-01R-1672-07	TCGA-CJ-5689-11A-01R-1541-07	TCGA-CJ-5679-11A-01R-1541-07	TCGA-CW-5589-11A-01R-1541-07	TCGA-CZ-5463-11A-01R-1503-07	TCGA-CZ-4863-11A-01R-1503-07	TCGA-B0-5706-11A-01R-1541-07	TCGA-CZ-5456-11A-02R-1503-07	TCGA-B8-4622-11A-01R-1758-07	TCGA-CZ-5469-11A-01R-1503-07
AL109976.1	0.3501967	0.8871102	1.809624	0.2052638	0.600839	0.200997802	0.083528162	1.324059	0.1097798	0.195917992	0.5972672	0.163444697	1.432822	0.094577904	0.1534261	1.089305	0.168587	0.5219532	1.978338	0.182117935	0.2267636	0.3073107	0.1140913	0.2101844	3.419261	0.1696867	0.2618106	0.6491014	0.1002576	0.7819855	2.755754	0.4479286	0.3825953	0.154380187	0.07033287	0.105192652	0.08951681	0.5122948	0.9012779	0.067012175	0.2209679	0.1978516	0.103109	0.6714935	5.593279	0.3883686	3.526278	0.0550238	2.43555
SAP30-DT	0.413806499	0.4892287	0.5326699	0.3060503	0.6112163	0.755437793	0.30241486	0.5966296	0.2932804	0.251189107	1.042565	0.371959515	0.5227153	0.34847702	0.253312	0.4925142	0.5795747	0.4468006	0.5801017	0.379917233	0.2761999	0.9726769	0.215314	0.3538313	0.5822808	0.3251914	0.5047884	0.4923978	0.3266855	0.4408195	0.60821	0.3805664	0.7748359	0.27391904	0.8433937	0.351760168	0.3909184	0.5313413	0.5627976	0.330423291	0.433507	0.4202438	0.3272757	0.543571	0.8435673	0.5994675	0.9242447	0.3422694	0.5269118
SNHG12	0.651089778	0.6359736	0.8752037	0.9461191	0.6098654	1.674400912	0.261732968	0.4852534	0.7623991	0.59850807	0.500315	0.671261278	0.4459612	0.552786689	0.4097119	0.5134752	1.344917	0.5032102	0.6182339	0.535864631	0.6927381	1.306608	0.2947633	0.7116383	0.6208591	0.5668596	0.6725301	0.2315053	0.5785032	0.6362957	0.4761415	0.2175725	0.9265677	0.299166384	0.8368876	0.79410208	0.1749185	0.895661	0.4758679	0.28637601	0.7238425	0.8471808	0.4881588	0.4849532	0.6754729	0.8801207	0.5318365	0.2837145	0.4903604
SEMA6A-AS1	0.128408789	0.1420024	0.2594315	0.348051	0.2445195	0.183371175	0.087633574	0.1105441	0.06705867	0.193841364	0.1031189	0.155955767	0.09878614	0.144628144	0.07849373	0.1158311	0.1727826	0.1201372	0.181102	0.159916477	0.08974402	0.2410459	0.1061169	0.2311533	0.1458906	0.09410571	0.1532627	0.02512271	0.1234783	0.1907878	0.09946545	0.05993493	0.2606618	0.105034504	0.2171738	0.19389396	0.04370266	0.3412206	0.1433906	0.084061313	0.1835164	0.121778	0.1415953	0.1537683	0.09143806	0.3592399	0.04702648	0.0368122	0.08936597
SLC16A1-AS1	0.048449523	0.05057329	0.0293215	0.1570058	0.05477872	0.295775323	0.067147804	0.01452865	0.1015833	0.066172191	0.02566811	0.048190541	0.02786824	0.094501344	0.0414817	0.03315727	0.2731049	0.03732054	0.02163816	0.040943365	0.1493514	0.05505938	0.07006763	0.1225563	0.0575226	0.04818771	0.05013974	0.01286432	0.05600772	0.01505358	0.02440502	0.01432211	0.0862773	0.026667851	0.1297402	0.100388388	0.03916212	0.04756408	0.0296522	0.053566343	0.08907697	0.1360117	0.04880158	0.03242174	0.02607118	0.05668965	0.03277603	0.1077594	0.03336716
PCED1B-AS1	0.66781838	0.8195203	0.1667968	0.4094311	0.5999793	0.82768482	0.637950882	0.1577806	0.977294	0.39017784	0.400978	0.167292249	0.1205114	1.116503427	0.2375492	0.1457207	0.09880373	0.2198371	0.2651165	0.222955074	1.618751	0.4151397	0.4496837	0.8829783	0.5072295	0.1476021	0.2737754	0.2758298	0.4937446	0.2437248	0.08775491	0.3399892	0.4125238	0.216226027	1.212078	0.926431025	0.2176982	0.3829616	0.267434	0.082038622	0.9164916	0.8186929	0.3039476	0.4137914	0.1597155	0.2604662	0.1649349	1.684051	0.1717058
AC144831.1	2.519498309	4.217599	5.287606	1.747687	4.853774	1.868514989	1.343307874	8.665989	1.499958	2.200351795	2.521642	1.810070121	7.827245	1.116852179	2.707563	3.135802	2.507502	2.820291	6.818951	1.322106381	4.253735	2.559914	2.778131	1.360308	6.066555	1.761278	3.000608	2.064272	1.173948	1.733077	7.446363	1.991771	1.125568	2.310239052	2.359459	2.537942475	1.748183	6.081665	5.057726	1.301266598	3.689494	1.641114	3.776255	4.956878	9.0355	3.29936	6.636869	0.5567818	5.930142
AL645608.7	0.421616526	0.1555465	0.2187094	0.9055101	0.3165401	0.265264073	1.250479854	0.2578591	0.1494078	0.833719646	0.07575109	0.094812465	0.4168024	0.122588992	0.08188612	0.3207219	0.4491228	0.3258563	0.1043833	0.165238995	0.1043224	0.4230505	0.4014445	0.6583215	0.3244815	0.2734814	0.2474434	0.09247847	0.2232791	0.7225285	0.5973853	0.4172517	0.3057343	0.598273714	0.8614933	0.771337313	0.1712211	0.9687065	0.231861	0.136803138	0.1970316	0.2872232	0.3545156	0.2269386	0.710221	1.296124	1.434973	0.169742	0.3151114
MROCKI	0.485792197	0.1906833	0.2663999	0.1750529	0.2625004	0.414252456	0.543837104	0.09535118	0.3541365	0.432218498	0.3706103	0.381034127	0.2705055	0.445538678	0.7502195	0.2527525	0.1626382	0.5576058	0.4463195	0.383161041	0.3291234	0.524161	0.338372	0.3085708	0.3355728	0.4003384	0.3297472	0.3132555	0.4461305	0.6357911	0.3720709	0.7672584	1.215336	0.776561452	0.4515894	0.676946802	0.3091494	0.5372583	0.1642316	0.074809992	0.2591129	0.2935932	0.7605464	0.2879327	0.2176636	0.4872121	0.1448689	0.7938207	0.2982407
AC090197.1	0.02789407	0.07728699	0.2067111	0.1256437	0.09830029	0.205426928	0.071889485	0.08603637	0.08190258	0.097965322	0.09626827	0.091954744	0.14238	0.13324335	0.0818827	0.09675323	0.04669324	0.11617	0.2375888	0.094290061	0.07559275	0.1672066	0.05927564	0.160144	0.1204282	0.1109733	0.1506114	0.08676108	0.08089485	0.1082474	0.2199258	0.04947442	0.1370763	0.065027041	0.07683009	0.137188665	0.0858933	0.1126668	0.03902126	0.059477146	0.1623076	0.1498493	0.05137693	0.08533176	0.1788957	0.09591634	0.1340176	0.1172083	0.1185571
AP000757.1	10.735068955	0.8654224	10.14833	8.180595	8.322511	5.244265293	6.898809482	9.381875	5.312888	10.884067762	11.70679	7.596485055	9.883967	4.244543358	12.06435	9.167676	7.65144	15.49836	8.346484	9.829745036	7.370319	13.53536	8.342619	8.017822	5.254909	14.89419	17.60044	6.637006	4.78097	15.27562	6.404537	7.111156	7.78688	14.035117193	6.032636	7.335328119	10.59378	9.76742	7.769028	7.71039764	10.97854	9.811859	8.303178	10.2338	3.260785	11.10699	8.31487	4.182741	14.30726
MMP25-AS1	0.382077226	0.1932939	0.3673929	0.5190973	0.3703682	0.935532622	0.196139743	0.1808799	0.4865462	0.280011578	0.209333	0.306499673	0.229546	0.419622816	0.2802966	0.2440121	0.4334758	0.284926	0.2372319	0.241505987	0.4773065	0.3649587	0.2310353	0.4435693	0.4237887	0.2265658	0.3320911	0.1831033	0.2900754	0.340837	0.2269519	0.2001797	0.3885633	0.234141619	0.4441936	0.400044244	0.254434	0.4516818	0.235741	0.144244024	0.3619977	0.5013176	0.3028766	0.2473659	0.2502537	0.4828867	0.3998703	0.1353589	0.2300197
LINC00894	0.157236823	0.07819557	0.1160733	0.5911116	0.09696951	0.232454792	0.025570765	0.04945898	0.04714757	0.141241732	0.04805921	0.202112182	0.1301395	0.052575807	0.06753694	0.08205541	0.228695	0.09245188	0.06887348	0.1090269	0.06309718	0.1363952	0.02498853	0.1292766	0.1148814	0.1142829	0.1600011	0.009634505	0.1473225	0.1868282	0.06039592	0.06078234	0.2143356	0.0657915	0.1068833	0.12723467	0.03910638	0.2096626	0.09376498	0.03008818	0.05815973	0.1421353	0.06091514	0.1396198	0.1004171	0.3032623	0.07013439	0.05270497	0.07996721
DUXAP8	0.01724021	0.1281774	0.010731825	0.01811958	0.00567051	0.088876321	0.043737767	0.027071235	0.04887517	0.018366363	0.031785295	0.072707751	0.026599805	0.032282137	0.032345385	0.02339208	0.1854861	0.03309807	0.030028805	0.062162046	0.03433983	0.0578725	0.017096755	0.0530694	0.01935228	0.028578415	0.046543445	0.03570544	0.010499555	0.046832375	0.0009061825	0.027520345	0.04133375	0.006698436	0.03185493	0.017586246	0.02849014	0.044102065	0.03376447	0.004288719	0.033159965	0.040519445	0.018060105	0.01499798	0.02438561	0.02939402	0.003998735	0.04319675	0.006839035
AC019080.1	2.068979065	0.6765584	3.344264	16.3929	1.45135	1.85192868	13.201971708	0.5163454	2.760771	16.480703492	0.3508734	6.89296981	0.3572405	1.444245683	15.40689	4.942786	17.6544	3.88827	0.507265	12.650636774	0.7738417	7.341814	12.11845	13.72657	0.4213003	8.834038	15.8557	0.4870573	3.512741	0.3422511	0.2858891	1.686653	4.216134	11.073959401	2.551011	10.462441634	15.49386	0.9153714	0.4634257	9.564111966	3.426851	11.0643	7.238186	0.6512295	0.4755055	1.820996	0.1886142	6.31734	0.2556015
AC026369.2	0.295213151	0.1684028	0.8107354	1.058572	0.5568921	0.157056329	0.18601241	0.5567204	0.2953818	0.583455715	0.5961647	0.248726222	0.2538292	0.325167022	0.2172027	0.4092356	0.2774761	0.5679904	0.453705	0.293501826	0.1647112	0.5829301	0.3587704	1.128494	0.4048525	0.2187741	0.5063217	0.4795317	0.3172753	0.4994753	0.3377237	1.006145	0.488748	0.283378512	0.1953085	0.265710451	0.2495404	0.3156337	0.2550736	0.345590489	0.4518946	0.4353479	0.2238933	0.6740027	0.1601921	0.4528221	0.6847244	0.3026826	0.6659104
PFKP-DT	0.628492154	1.096002	0.6863665	0.5562524	1.359991	1.106921048	0.596757351	1.255245	0.3282162	0.569249709	0.6098598	0.394820604	0.8327033	0.663634871	0.4432901	1.322839	0.6342584	1.152494	0.7534377	0.484531907	0.5019987	1.734986	0.3006968	1.018234	0.9425545	0.7018621	1.000185	0.702641	0.6267438	1.99094	3.373037	1.32985	0.8275456	0.308452538	1.195818	0.695938423	0.332735	1.714627	1.349654	0.274290029	0.9730657	1.295734	0.6130677	0.9739705	0.7526813	1.924163	2.877118	0.2882816	1.705854
GAS6-AS1	0.090676434	0.05819163	0.1964508	0.1681792	0.1381579	0.221907513	0.132312151	0.1291224	0.1020693	0.102718966	0.04916989	0.076397704	0.1061192	0.124846175	0.05480167	0.08189487	0.1846615	0.09291973	0.100052	0.060100527	0.1214208	0.1398831	0.09917858	0.332941	0.1565924	0.0919548	0.08351981	0.0623154	0.1533982	0.06818522	0.07289402	0.1387541	0.08896106	0.087041356	0.1799704	0.163229017	0.04598868	0.07360921	0.04787892	0.035383376	0.08750565	0.1817751	0.07091919	0.1392057	0.1443316	0.09094147	0.09897274	0.1481721	0.1199017
LINC01426	0.392009919	4.166334	0.5052971	0.04369752	0.1709389	0.392143159	0.170775213	1.849756	0.181012	0.087611858	0.5022159	0.028357416	0.09164084	1.318720898	0.01061289	0.1569378	0.1328678	0.09291208	0.9907741	0.066924616	0.349286	0.174458	0.2012458	0.248856	3.677211	0.07088938	0.06414002	0.9210076	0.1567485	0.4397455	2.282147	0.4073415	0.1547845	0.041539042	0.7539047	0.242350383	0.05121044	0.1639343	0.9209009	0.004925121	0.5846486	0.2000881	0.09572325	0.4411872	4.215238	0.09531047	1.343191	0.6793961	2.002739
AC007406.3	0.209925766	0.1435477	0.5026012	0.7976748	0.371792	0.233674348	0.100142083	0.3169552	0.1602272	0.463156435	0.2977187	0.372634176	0.2884878	0.237578294	0.1586958	0.2536984	0.240823	0.4133532	0.2488126	0.309317212	0.1531647	0.2879725	0.1734825	0.8146543	0.1952076	0.1391943	0.3836375	0.4373406	0.1748349	0.3956523	0.305561	0.6969359	0.3871548	0.414092321	0.1037812	0.226493473	0.1160237	0.152189	0.2108378	0.13390172	0.2557838	0.2150656	0.1821733	0.3457954	0.2681324	0.3239067	0.711633	0.3166471	0.5231419
AL022322.1	0.266844283	0.05391122	0.1107383	0.9815933	0.1865076	0.54301157	0.037609664	0.0785642	0.05673681	0.393611403	0.0593761	0.520219081	0.07584174	0.089225623	0.1430407	0.1429196	0.2700406	0.09486899	0.0983202	0.390871518	0.1138955	0.1539573	0.1323119	0.4221128	0.1267263	0.2654023	0.2305281	0.007085249	0.3882238	0.09949229	0.02805181	0.07888156	0.3894219	0.103678511	0.4823327	0.374275328	0.07669059	0.1886166	0.09798883	0.121698256	0.07547802	0.1986009	0.1397673	0.1249979	0.1312838	0.1070497	0.1702044	0.07267391	0.08821226
ASMTL-AS1	0.873620199	0.1620325	0.7577795	3.43189	0.412174	1.463659102	0.129185674	0.1780331	0.3146591	0.504659613	0.1638895	0.558407448	0.476825	0.191551039	0.3070821	0.3375044	1.113687	0.2036663	0.2206698	0.338879187	0.3531852	0.6610361	0.1301893	0.5020831	0.4451861	0.341862	0.3402448	0.09886974	0.5136348	0.556864	0.3387493	0.160877	1.552604	0.333868103	0.4141919	0.474795716	0.1955107	1.050878	0.2921723	0.237512565	0.1620375	0.4936796	0.3346765	0.3929376	0.1761514	1.421987	0.6477502	0.124814	0.4260949
AC005785.1	0.210103219	0.06468218	0.2491176	0.4416399	0.1151758	0.217166741	0.028202328	0.1309175	0.03545432	0.131180915	0.06996677	0.079611481	0.1624897	0.040144527	0.04469242	0.07144735	0.117234	0.0640254	0.07372729	0.056365866	0.1423446	0.09445732	0.03307221	0.1283227	0.09502817	0.05970511	0.1944742	0.07438214	0.121863	0.1065803	0.1156936	0.07098102	0.2294407	0.069970788	0.1285996	0.102057285	0.04313093	0.2896107	0.1224647	0.049776966	0.1131973	0.1332484	0.06449673	0.08034179	0.0922928	0.3010247	0.255262	0.01089919	0.07276242
AC079322.1	0.0842264	0.149745	0.2621497	0.2832721	0.09696075	0.091410934	0.037987417	0.08817033	0.09551113	0.082826012	0.06425622	0.107233508	0.1504712	0.045060905	0.04514919	0.04811837	0.07177707	0.1077996	0.04513988	0.05694194	0.09586627	0.1236961	0.1113674	0.1008266	0.1454536	0.1005255	0.1637181	0.02683655	0.06839357	0.134587	0.05312544	0.05975539	0.1404762	0.078539897	0.135327	0.118135803	0.08472283	0.1474193	0.04123876	0.09777775	0.1524722	0.03959125	0.08144489	0.07890838	0.1243147	0.1689452	0.175821	0.05505289	0.05568642
PVT1	0.118343229	0.1575193	0.0361114	0.07682267	0.1459669	0.456458357	0.170720349	0.08198252	0.2022852	0.059899205	0.04646966	0.063702228	0.07066215	0.214147994	0.09950959	0.04971268	0.7452604	0.06929771	0.04430373	0.035297161	0.2178937	0.1533534	0.1294395	0.2857161	0.07513647	0.04615833	0.09396811	0.03327088	0.08479159	0.06303429	0.04939709	0.09671858	0.07619356	0.051390038	0.2292897	0.139802734	0.04501541	0.1007548	0.1136137	0.02597591	0.2087195	0.2290569	0.09255775	0.114132	0.05137347	0.0802897	0.06862202	0.1630473	0.03912141
LINC02762	0.350534903	0.8929409	0.5929452	0.292329	0.485618	0.792574214	0.461831382	0.7977149	0.3078464	0.312234367	0.4190591	0.121273447	0.4053191	0.453549954	0.2859389	0.4271848	0.1582907	0.4415983	0.4645548	0.231830179	1.152844	0.5755534	0.1448409	0.4300474	0.3092556	0.1136872	0.2098406	0.4572767	0.4099457	0.499243	0.4826514	0.5226115	0.4646904	0.198371412	1.056012	0.213765064	0.2025813	0.2949674	0.4912547	0.129536172	0.7371606	0.4298388	0.264044	0.4691461	0.5670508	0.5005901	0.5169867	0.4233741	0.3400778
AL031714.1	0.114997462	0.1376784	0.5390936	0.564028	0.2451558	0.392910221	0.076837993	0.1811307	0.1388571	0.342048611	0.09747937	0.152510342	0.2248124	0.085449088	0.06468802	0.1885771	0.3720367	0.160508	0.174051	0.091182367	0.1737118	0.2814782	0.07039541	0.3241257	0.2942123	0.1383809	0.1563793	0.02487966	0.2334508	0.2676948	0.1186516	0.06798856	0.2308672	0.066193498	0.2703073	0.279687034	0.06120384	0.3440634	0.1633535	0.102420349	0.2120312	0.2469198	0.1166911	0.1767108	0.1257271	0.3972601	0.1679398	0.08815739	0.1182701
C6orf223	0.85907918	0.3352901	1.114097	0.6104824	1.256274	0.9403051	0.539359257	0.9357124	1.318048	0.915995355	1.213341	0.458315794	2.612091	0.718133011	0.7631485	2.562009	1.710661	1.856824	1.363574	0.489489412	2.930627	2.539697	0.7018748	1.181152	0.9862401	0.5566786	1.296676	1.529325	0.6011429	3.091262	2.57589	0.5194462	0.6818044	1.630984463	2.37629	0.463678982	1.017051	1.892674	2.266412	0.368320321	1.728572	1.372823	1.46318	1.182431	0.7144316	2.251883	2.258622	0.3615847	5.00211
MIR210HG	1.886402831	0.6124464	1.247762	0.701277	1.320849	1.36338562	0.39939162	1.336611	0.3035904	0.56029186	1.618241	0.380179978	1.638881	0.44070769	0.7285924	1.152996	1.676022	1.487747	1.672106	0.510498437	0.3906657	1.235705	0.4356812	0.6057541	1.60751	0.7810711	0.8628726	2.401588	0.5685713	1.399662	2.112963	0.8717653	0.9531393	0.691327058	0.4500017	0.603958939	0.6273776	1.87434	3.119055	0.457654273	1.295497	0.5743659	0.8961218	1.328504	3.368866	2.024103	3.286302	0.3858763	1.693793
USP30-AS1	0.43718124	0.5181723	0.2116646	0.3369524	0.1437941	0.57991134	0.427213675	0.4576524	0.7023198	0.525448555	0.07411668	0.231916981	0.2130076	0.389818044	0.6509697	0.1248804	0.5898904	0.186513	0.5271767	0.164199955	0.5528873	0.3363122	0.1445145	0.3987394	0.553655	0.4058309	0.1888415	0.3559798	0.4338891	0.3104801	0.1378751	0.1550816	0.2734307	0.611497752	0.3512107	0.520282125	0.08376343	0.1373413	0.5708049	0.169173393	0.3627317	0.7991678	0.3757721	0.2340445	1.00374	0.2630754	0.1352011	0.6985115	0.250504
LNCTAM34A	0.776422046	0.3921563	0.4430374	0.2652081	0.4788272	0.667098749	0.317349198	0.6984814	0.3164109	0.206784738	0.2714853	0.139008919	0.3310088	0.441345262	0.1734157	0.3603993	0.1654152	0.3726473	0.5331432	0.174968804	0.5339151	0.610856	0.2245721	0.3817373	0.9721027	0.3732428	0.3982607	0.3607723	0.3152353	0.2171154	0.2754702	0.3557518	0.2023356	0.301667626	0.5613667	0.284627147	0.09762478	0.3136042	0.4435086	0.048286184	0.2854985	0.653892	0.3441081	0.5455493	0.7639783	0.272542	0.2701278	0.4229105	0.1924997
MIR155HG	0.167294688	0.4345582	0.08678247	0.2009462	0.1866927	0.507949615	0.464841341	0.2032739	0.3726426	0.509207418	0.3266693	0.152137539	0.0485184	0.639301592	0.1494626	0.2133373	0.1400214	0.2209143	0.1681108	0.188501548	0.3513598	0.3635229	0.1975031	0.3065309	0.268271	0.1030037	0.2064667	0.1713346	0.2749279	0.120932	0.1507434	0.1554263	0.2740383	0.092857066	0.3935902	0.358065591	0.1202005	0.233284	0.273035	0.049543637	0.62192	0.3557438	0.1829541	0.2239025	0.08818577	0.3595364	0.1247231	0.4816554	0.09480612
AC107021.2	0.401552882	1.039897	0.3976667	0.2973428	0.3376932	0.503487355	0.257253691	0.3821416	0.2587235	0.396372215	0.2436829	0.355834817	0.4446555	0.451630719	0.1956824	0.3128269	0.2624831	0.2076521	0.4157394	0.174812209	0.3375911	0.2297635	0.2262566	0.4447991	0.3782488	0.1996915	0.3055116	0.3344001	0.1914421	0.3548513	0.4029419	0.3129433	0.1522105	0.368768873	0.1759574	0.244371175	0.1704856	0.3194671	0.1936286	0.143782964	0.4026959	0.3860855	0.2720985	0.3236777	0.4995089	0.5308668	0.2963454	0.1690128	0.3077239
LINC01355	0.375785275	0.4115336	0.663143	0.7308476	0.1674957	0.527269599	0.075238671	0.2366723	0.2190405	0.351117985	0.1272672	0.329761749	0.2224503	0.150313379	0.1129559	0.2808968	0.5424647	0.1773008	0.2964481	0.280961686	0.2298484	0.1768385	0.1364092	0.3363357	0.3305436	0.1490361	0.2541012	0.02797528	0.2661704	0.3123963	0.0978374	0.1494982	0.4100232	0.204681262	0.3470303	0.268687735	0.0731776	0.4279247	0.1576249	0.131048561	0.1947039	0.2421243	0.1415013	0.185665	0.151188	0.5882202	0.1466252	0.1262556	0.2136214
TRG-AS1	0.15739936	0.198281	0.03842323	0.04378972	0.1674929	0.305643784	0.23750184	0.02423083	0.1837375	0.136572673	0.0912371	0.066306918	0.00751859	0.105260311	0.07858291	0.02644763	0.1824623	0.1086261	0.0527224	0.057378541	0.2019846	0.07770048	0.08416598	0.1702125	0.107928	0.07060044	0.1649734	0.0344175	0.09711169	0.06411075	0.03406631	0.08484638	0.106165	0.068349995	0.2231421	0.233164137	0.04989298	0.09349278	0.04155496	0.026871125	0.1937976	0.2792637	0.08206936	0.1208191	0.05124597	0.09285848	0.03221257	0.2471159	0.03978949
SNHG26	0.138282628	0.1646847	0.2114228	0.1070897	0.2094603	0.171141776	0.114887716	0.05237945	0.1805377	0.107355375	0.2868742	0.144782584	0.1713935	0.243358048	0.1105385	0.2078963	0.2325856	0.15525	0.141395	0.098407464	0.1932896	0.282485	0.2165242	0.2675971	0.3079331	0.07721285	0.1571882	0.1275426	0.1575977	0.1124205	0.1415431	0.1592074	0.280705	0.084833254	0.6489979	0.204163131	0.07843853	0.2547711	0.1069037	0.138805164	0.1564553	0.193862	0.09383575	0.258129	0.1432277	0.2335778	0.160368	0.3329998	0.1202971
PITRM1-AS1	0.056876912	0.1060706	0.0953217	0.1839324	0.09353748	0.142450449	0.06906408	0.03721262	0.07752083	0.118316105	0.07231889	0.062665348	0.0817152	0.105331155	0.03517917	0.08123417	0.1258357	0.118215	0.0439649	0.054227317	0.07469671	0.1055602	0.06146551	0.115972	0.113334	0.02901003	0.118116	0.05576107	0.08289655	0.0699113	0.1195829	0.05690664	0.03192458	0.061196419	0.0773253	0.125520827	0.03457877	0.1237014	0.07854553	0.039907002	0.1386032	0.1096838	0.1057665	0.07905026	0.05381283	0.1096984	0.111626	0.06672696	0.0896717
AC138207.5	0.560960182	0.9822124	0.4364888	1.621326	1.575993	2.113924422	0.764276185	0.5811104	1.258984	1.608930717	0.2971916	1.673884906	0.3796061	0.937850746	0.9188063	0.4339772	0.9461323	1.063646	0.3757978	0.579397003	1.640548	0.2942265	1.004417	1.998572	1.170564	0.8058973	0.757213	0.2978923	0.6326544	0.3236888	0.04914212	0.4698371	1.510591	0.83548656	1.877704	2.026610639	1.309904	0.8811333	0.4196137	0.620203958	0.9520196	0.9155677	0.7910509	0.9384668	0.1149937	0.2344166	0.1084254	0.8148007	0.2163465
FAM13A-AS1	0.267077994	0.1747226	0.6553354	0.6772465	0.2161269	0.295227591	0.088430243	0.2246657	0.1442197	0.201494322	0.1536237	0.357573817	0.2237656	0.096391371	0.1098363	0.2785211	0.293534	0.2501912	0.2101607	0.186292312	0.1729029	0.2090139	0.08758454	0.2211191	0.2379344	0.1517913	0.2655226	0.05628139	0.2094142	0.2370939	0.1247839	0.06265924	0.3535265	0.151536143	0.2077465	0.251357079	0.06701074	0.4623228	0.17989	0.112489321	0.1822652	0.2092367	0.2083827	0.1985832	0.1121061	0.4974517	0.181907	0.143166	0.1261279
DARS1-AS1	0.116475132	0.1176588	0.06344134	0.08569133	0.09338078	0.129044043	0.09193117	0.1181188	0.1052517	0.07635904	0.107371	0.08573087	0.04256259	0.081786984	0.1014585	0.08109808	0.1519906	0.1262989	0.07607816	0.10827294	0.1519051	0.0916377	0.08181671	0.0846547	0.06285785	0.1081227	0.1383572	0.08968678	0.08669852	0.1039158	0.09336328	0.06714063	0.1639085	0.092772213	0.07953502	0.100248433	0.08159471	0.08821014	0.1164328	0.050705641	0.07248005	0.1323125	0.1173215	0.08573788	0.0931193	0.1080544	0.1249468	0.1078531	0.06545656
AC103740.1	0.038081978	0.2299088	0.3904448	0.1671608	0.06262809	0.196521907	0.053042185	0.139235	0.08414575	0.106472102	0.04842116	0.135471037	0.1418886	0.182764603	0.05003352	0.1311768	0.04295271	0.09079079	0.2776288	0.088342846	0.1211105	0.03759848	0.06479306	0.07661777	0.2069668	0.04604557	0.06773367	0.06185875	0.08337177	0.1419878	0.04356577	0.1072761	0.1260953	0.06266628	0.07558335	0.115682111	0.0225332	0.06936832	0.09140011	0.042723042	0.1292598	0.1140732	0.0595688	0.08694516	0.4188006	0.0561666	0.06494724	0.1000541	0.07553388
AL109615.3	0.408035824	0.2960985	1.088561	0.1487842	0.5340925	0.346440541	0.225343477	0.784547	0.230172	0.334376353	0.7729311	0.251795579	1.76492	0.245028485	0.364543	1.135817	0.9934997	1.107236	0.7754239	0.300251345	0.3159356	1.24916	0.3372005	0.2634528	1.013836	0.3423335	0.4136529	1.123216	0.2704763	1.219743	1.17741	1.107726	0.4079759	0.336485535	0.2876583	0.24952306	0.3051382	1.031461	0.8086402	0.352156859	0.5276098	0.4175244	0.3690619	0.8191556	0.5018702	1.244389	1.641728	0.1360737	1.668191
AL021707.6	0.934552809	0.4090885	0.8079834	1.227777	0.4162513	0.704354451	0.131718081	0.611446	0.4691668	0.414832927	0.2228029	0.27886718	0.695661	0.104163192	0.1391564	0.5561543	0.5807218	0.4153175	0.3652101	0.307130831	0.4432106	1.021204	0.2574379	0.3329596	0.6724638	0.3356538	0.336402	0.268821	0.5269973	0.4977799	0.2865456	0.1381311	0.5682705	0.302589217	1.094881	0.42203857	0.08393402	0.9961138	0.4766395	0.452047844	0.3083992	0.9762078	0.2196468	0.4690422	0.4789451	1.015391	0.4064295	0.2545215	0.4119207
LINC00893	0.159151439	0.0685947	0.2036437	0.7304092	0.148316	0.398231922	0.047853184	0.09718553	0.09775712	0.182589529	0.09443502	0.367257656	0.1464706	0.085145606	0.1184895	0.1174421	0.2090925	0.1772897	0.1101725	0.161393429	0.07044557	0.228167	0.100834	0.1587656	0.12368	0.263819	0.3150852	0.02535473	0.2261599	0.2458341	0.1115379	0.02509151	0.4534586	0.086570406	0.2386622	0.229989942	0.03811654	0.2714161	0.08658157	0.04398991	0.1380511	0.1994942	0.1154217	0.1278023	0.101138	0.393721	0.1415035	0.0982469	0.1578348
PELATON	0.483640293	1.059062	0.1375813	0.1639708	0.5772886	0.486797724	0.400196898	0.2092517	0.3648887	0.198166274	0.2281258	0.074485943	0.1710318	1.043331852	0.1324143	0.1671186	0.1994296	0.2274108	0.1097418	0.184579239	0.443934	0.3027696	0.4190193	0.6069754	0.1751259	0.1758593	0.2358657	0.190553	0.11085	0.09971845	0.21731	0.1660278	0.3333873	0.284898057	0.4888005	0.303369026	0.1401183	0.1732916	0.07002121	0.045278558	0.3089025	0.2077827	0.1508608	0.2766645	0.1055399	0.07041105	0.2080696	0.3399158	0.09283341
AC007098.1	0.115177066	0.1396171	0.3243407	0.2680435	0.08794294	0.133930392	0.055657124	0.06459122	0.134107	0.128094015	0.05753291	0.104741851	0.1068908	0.022006939	0.04410011	0.1233758	0.1665095	0.1169942	0.1488072	0.083428273	0.1326549	0.07767123	0.05438985	0.1406912	0.1349702	0.07636978	0.06218877	0.02621298	0.1447428	0.1007858	0.05189103	0.05836692	0.1800909	0.063929133	0.1652282	0.146861047	0.01182203	0.1606086	0.07384767	0.061396589	0.04654045	0.07734262	0.1657343	0.1046016	0.1619016	0.1732706	0.05724523	0.04481141	0.0761495
AL137186.2	0.13684637	0.2053808	0.2687392	0.303063	0.2692587	0.411080487	0.137767506	0.1055221	0.180121	0.236300438	0.1056428	0.124447885	0.1468451	0.183031131	0.113527	0.1012153	0.2134551	0.1390054	0.1800778	0.170714227	0.1946977	0.312741	0.2302184	0.2799942	0.2827459	0.08749728	0.216389	0.1635095	0.1653602	0.1874309	0.1027563	0.1415855	0.3209595	0.208880926	0.3376603	0.168259513	0.1334391	0.213856	0.1994121	0.077000335	0.1824785	0.2527079	0.2008537	0.0981168	0.1653108	0.2254761	0.2097138	0.2342656	0.1518708
AC078883.1	0.414110267	0.334655	0.6566062	0.8458298	0.3083905	0.423994322	0.290727159	0.2556021	0.1716673	0.364965865	0.3079765	0.267344266	0.3235882	0.271709708	0.1814947	0.3515227	0.4244805	0.4277866	0.319295	0.26411566	0.1926858	0.4098169	0.2130806	0.4810293	0.3710642	0.1865083	0.2446888	0.4273705	0.1903393	0.4078493	0.414796	0.2771654	0.4561027	0.212504932	0.3138458	0.273976576	0.2245558	0.4628663	0.5228296	0.220283925	0.3182476	0.4346084	0.2707341	0.4862615	0.4324599	0.5798816	0.5346164	0.2213065	0.3099505
LINC02609	0.127528018	0.05549343	0.127219	0.1701186	0.1855281	0.257293562	0.168680018	0.1123193	0.1077655	0.068331106	0.2369908	0.128797814	0.1473725	0.229610628	0.1446095	0.1436114	0.2037719	0.1708932	0.1872963	0.038686824	0.1860924	0.2829923	0.1297096	0.1887312	0.1651746	0.198389	0.1641988	0.2370287	0.282122	0.1463032	0.1211723	0.1855922	0.2607575	0.167704911	0.3073499	0.203262019	0.190305	0.1518878	0.1080693	0.211494641	0.216431	0.203661	0.1383358	0.203503	0.1598716	0.1229815	0.1080777	0.4434973	0.1232301
SLC9A3-AS1	2.337703547	0.8440202	3.098509	1.943134	2.379054	2.701105996	0.546212614	2.608257	0.9418042	0.681055589	2.025856	1.039712611	3.969892	1.165068452	1.484998	1.970916	1.997853	1.696971	2.238946	1.136743079	1.310993	2.517544	0.7235354	0.7106311	2.340884	1.723912	1.247823	1.517546	1.181903	3.264385	2.373397	1.542373	1.853097	1.060236886	1.163932	1.221213447	0.6833476	3.479495	1.88225	0.913943048	1.302345	1.138547	1.034989	1.421603	1.339254	4.582097	2.298734	0.547095	2.856084
HLA-DQB1-AS1	2.701653342	2.239269	0.1437391	4.077169	0.4556954	2.725354084	0.624865487	0.09064613	0.7609961	0.198687398	0.5284842	0.330733781	0.2250129	1.065502654	0.09283393	0.5936343	0.8855106	1.329919	2.482796	0.429299591	0.9527289	1.780372	0.6583438	0.7700294	2.302884	0.3444941	1.683153	1.526653	0.7734544	1.40211	0.3823203	0.7371996	0.3249466	0.269150916	1.029539	1.236612587	0.7217008	0.443018	0.5370253	0.402093282	1.802667	2.767801	0.2791061	2.225118	1.256754	0.3473782	0.08033691	2.980868	1.167902
ARHGAP27P1-BPTFP1-KPNA2P3	0.365018034	0.2848103	0.4244041	0.7209721	0.3829462	0.97330981	0.131277287	0.2511715	0.361291	0.474472907	0.124032	0.365570782	0.3475182	0.269356826	0.2417716	0.2112306	0.3217919	0.2863932	0.3794469	0.35455948	0.3104031	0.4621299	0.1352227	0.3605455	0.3966939	0.4172937	0.5029144	0.08689342	0.2725537	0.5966777	0.2282488	0.186039	0.6953871	0.171165099	0.4550248	0.42129494	0.1175666	0.584653	0.1643397	0.146119481	0.3133009	0.4042964	0.2992076	0.2526879	0.1780358	0.6753636	0.1459709	0.1508307	0.378642
MYG1-AS1	0.295508391	0.8119513	0.4292178	0.5279884	0.388785	2.138102229	0.249897905	0.09667053	0.3979323	0.411676429	0.1127215	0.141085817	0.09598694	0.316192441	0.237609	0.1477204	0.3777448	0.06303582	0.23756	0.166484034	0.7567805	0.4339878	0.2197871	0.3284824	0.1530972	0.1763469	0.319114	0.04707803	0.2399589	0.2675791	0.1863906	0.2096518	0.5544684	0.137778645	0.3798359	0.282599697	0.1910894	0.4575414	0.192915	0.220534271	0.1337372	0.3935668	0.3571868	0.1977501	0.2362525	0.3852837	0.06854092	0.5794593	0.1172255
DGCR5	0.190512359	0.008385231	0.039177005	0.2913163	0.10555086	0.508586732	0.293987969	0.0825235	0.2717896	0.534794403	0.05032473	0.5185374	0.023193125	0.266681685	0.4480193	0.11817955	0.36008545	0.2474188	0.04364339	0.423418258	0.21458365	0.2063552	0.1551395	0.72393445	0.02697143	0.4524504	0.28428185	0.03646874	0.41679885	0.017890002	0.05083133	0.24209075	0.4615258	0.504144817	0.15932205	0.553361363	0.4358566	0.143592	0.05019604	0.330590151	0.12175345	0.17975755	0.58449195	0.07745441	0.1073053	0.064050415	0.21399735	0.3565904	0.12398975
AC019197.1	1.068548904	2.564879	2.903472	1.82496	1.255209	0.811097189	1.534724514	4.315371	1.302773	1.829487729	1.70641	2.08012404	2.350059	1.284558089	1.363788	2.648051	2.845653	2.161769	3.101978	2.372170414	1.677128	3.996609	1.140604	2.518054	2.971178	1.754422	2.060546	2.306923	0.7230697	2.622162	2.366963	2.891739	2.108369	1.952284289	1.773049	1.411155852	1.151622	2.072351	3.643581	1.255237311	2.331593	2.461568	2.132126	3.426319	4.955927	2.876929	2.684953	1.03241	2.102598
WAKMAR2	0.079508239	0.1700815	0.07763598	0.1671274	0.1922883	0.194576194	0.087011908	0.04589958	0.2055136	0.065155247	0.1070413	0.096760666	0.08355419	0.306514462	0.1002824	0.1068774	0.3039069	0.1829036	0.122194	0.142285205	0.1508268	0.1864346	0.05797548	0.1759604	0.1817281	0.1147415	0.09596057	0.05215665	0.08545013	0.08718961	0.09833231	0.110604	0.0585031	0.112664151	0.1728333	0.280286177	0.1075319	0.1605706	0.06869765	0.089197937	0.1375812	0.2345	0.0942188	0.1314496	0.07190621	0.1782438	0.08678273	0.1273749	0.06802788
PRKAR1B-AS1	0.575412645	0.6129654	0.2442188	0.7147196	0.7312322	0.544068045	0.339145529	0.2053488	0.4078168	0.750174035	0.4655866	0.56193072	0.4460241	0.769610672	0.6309152	0.3175253	0.1393074	0.6137154	0.5081324	0.324176983	0.3969292	0.5487397	0.2809894	0.7380225	0.3839299	0.5723032	0.734355	0.2777883	0.8141423	0.4736626	0.5224123	0.8195589	1.0633	0.40648784	0.4622593	0.56695195	0.3758468	0.5810365	0.5549275	0.390384879	0.7398085	0.4917764	0.5479796	0.8051215	0.4664637	0.603326	0.4853185	0.5983519	1.210475
LINC01094	0.123100124	1.062875	0.1209922	0.1838545	0.4794762	0.626985256	0.441968989	0.07206229	0.4178612	0.20175567	0.2759722	0.097953685	0.1052246	0.641251343	0.1794391	0.1341762	0.07591805	0.1704523	0.104169	0.109503731	0.5592199	0.1427263	0.1873971	0.3323954	0.3412566	0.1890223	0.237881	0.2029944	0.3507362	0.09317559	0.03405477	0.210676	0.3309294	0.130899829	0.364342	0.508066565	0.1955142	0.2049913	0.08987936	0.059096442	0.2052511	0.2436384	0.1722873	0.1907675	0.1075801	0.07797469	0.09016464	0.9669546	0.06425356
MALAT1	15.987787014	14.88798	21.93854	124.3456	14.95293	14.384571174	27.845465665	16.7027	8.964627	28.100249977	4.821792	20.032456342	9.586859	5.678137271	12.35405	13.64423	27.09207	7.080748	10.2409	16.14189643	11.67622	12.08426	13.37111	18.3314	17.41222	11.22502	16.54564	2.652231	26.8701	12.4101	8.783467	6.756414	9.390232	16.582967432	13.60172	21.94660962	7.807689	22.04287	9.69801	10.60975137	10.87653	18.32687	9.829993	14.19151	18.19249	20.28571	13.65076	8.233798	6.579577
LINC00342	0.752214464	0.5901817	1.068325	1.412303	0.5644844	1.684276147	0.292323913	0.4204762	0.2898533	0.80793326	0.2135738	0.59274366	0.3439654	0.459085941	0.3784277	0.4589442	1.174705	0.7114123	0.3913962	0.485500003	0.5610813	0.9193172	0.2655504	0.9991332	0.5170882	0.4745545	0.7176651	0.06980784	0.6177322	0.7935387	0.2725435	0.2504264	0.6090163	0.357524532	1.496066	0.903268367	0.1469219	1.238904	0.4112062	0.290676187	0.6114469	0.8181636	0.4354823	0.483823	0.264984	1.611368	0.5589829	0.1511606	0.3283329
[truncated: 562 more columns]
