# Supplementary material for: Identification and validation of a ferroptosis-related lncRNA signature to robustly predict the prognosis, immune microenvironment, and immunotherapy efficiency in patients with clear cell renal cell carcinoma
Source: PeerJ. 2022 Dec 19;10:e14506. doi: 10.7717/peerj.14506 (PMC9774008; doi:10.7717/peerj.14506)
Supplement: Code S2 [file peerj-10-14506-s002.zip]

Archive with 263 entries (249 files):
- 1. model construction/
- 1. model construction/.DS_Store
- 1. model construction/.RData
- 1. model construction/.Rhistory
- 1. model construction/._.DS_Store
- 1. model construction/._TCGA-KIRC.survival.tsv
- 1. model construction/._expTime.txt
- 1. model construction/._lasso.SigExp.txt
- 1. model construction/._model.R
- 1. model construction/._multiCox.txt
- 1. model construction/._uni.foreast.pdf
- 1. model construction/._uni.trainCox.txt
- 1. model construction/TCGA-KIRC.survival.tsv
- 1. model construction/data.test.txt
- 1. model construction/data.train.txt
- 1. model construction/expTime.txt
- 1. model construction/lasso.SigExp.txt
- 1. model construction/lasso.cvfit.pdf
- 1. model construction/lasso.lambda.pdf
- 1. model construction/model.R
- 1. model construction/multiCox.txt
- 1. model construction/risk.all.txt
- 1. model construction/risk.test.txt
- 1. model construction/risk.train.txt
- 1. model construction/uni.SigExp.txt
- 1. model construction/uni.foreast.pdf
- 1. model construction/uni.trainCox.txt
- 10. immuneHeatmap/
- 10. immuneHeatmap/.DS_Store
- 10. immuneHeatmap/.RData
- 10. immuneHeatmap/.Rhistory
- 10. immuneHeatmap/._.DS_Store
- 10. immuneHeatmap/._immHeatmap.pdf
- 10. immuneHeatmap/._immuneDiff.R
- 10. immuneHeatmap/._risk.all.txt
- 10. immuneHeatmap/immHeatmap.pdf
- 10. immuneHeatmap/immuneDiff.R
- 10. immuneHeatmap/infiltration_estimation_for_tcga.csv
- 10. immuneHeatmap/risk.all.txt
- 11. risk vs immune checkpoints/
- 11. risk vs immune checkpoints/.DS_Store
- 11. risk vs immune checkpoints/.RData
- 11. risk vs immune checkpoints/.Rhistory
- 11. risk vs immune checkpoints/._.DS_Store
- 11. risk vs immune checkpoints/._1.ssGSEA.R
- 11. risk vs immune checkpoints/._2.checkpoints.R
- 11. risk vs immune checkpoints/._immune.gmt
- 11. risk vs immune checkpoints/._risk.all.txt
- 11. risk vs immune checkpoints/1.ssGSEA.R
- 11. risk vs immune checkpoints/2.checkpoints.R
- 11. risk vs immune checkpoints/checkpoint.pdf
- 11. risk vs immune checkpoints/gene_checkpoint.txt
- 11. risk vs immune checkpoints/immFunScore.txt
- 11. risk vs immune checkpoints/immune.gmt
- 11. risk vs immune checkpoints/risk.all.txt
- 11. risk vs immune checkpoints/ssGSEA.pdf
- 12. estimate/
- 12. estimate/.DS_Store
- 12. estimate/.RData
- 12. estimate/.Rhistory
- 12. estimate/._.DS_Store
- 12. estimate/._estimate.R
- 12. estimate/._risk.all.txt
- 12. estimate/._scores.txt
- 12. estimate/estimate.R
- 12. estimate/estimate.pdf
- 12. estimate/risk.all.txt
- 12. estimate/scores.txt
- 13. TIDE/
- 13. TIDE/.DS_Store
- 13. TIDE/.RData
- 13. TIDE/.Rhistory
- 13. TIDE/._.DS_Store
- 13. TIDE/._TIDE.R
- 13. TIDE/._TIDE.txt
- 13. TIDE/._ccRCCsymble_TIDE.csv
- 13. TIDE/._risk.all.txt
- 13. TIDE/TIDE.R
- 13. TIDE/TIDE.pdf
- 13. TIDE/TIDE.txt
- 13. TIDE/ccRCCsymble_TIDE.csv
- 13. TIDE/risk.all.txt
- 14. ImmuCellAI/
- 14. ImmuCellAI/.DS_Store
- 14. ImmuCellAI/.RData
- 14. ImmuCellAI/.Rhistory
- 14. ImmuCellAI/._.DS_Store
- 14. ImmuCellAI/._ImmuCellAI.PercentWeight.pdf
- 14. ImmuCellAI/._ImmuCellAI.R
- 14. ImmuCellAI/._ImmuCellAI.scatter.pdf
- 14. ImmuCellAI/._ImmuCellAI_icb_result.txt
- 14. ImmuCellAI/._risk.all.txt
- 14. ImmuCellAI/ImmuCellAI.PercentWeight.pdf
- 14. ImmuCellAI/ImmuCellAI.R
- 14. ImmuCellAI/ImmuCellAI.scatter.pdf
- 14. ImmuCellAI/ImmuCellAI_icb_result.txt
- 14. ImmuCellAI/risk.all.txt
- 2. ROC et km/
- 2. ROC et km/.DS_Store
- 2. ROC et km/.RData
- 2. ROC et km/.Rhistory
- 2. ROC et km/._.DS_Store
- 2. ROC et km/._1.survial.R
- 2. ROC et km/._2.ROC.R
- 2. ROC et km/._TCGA.KIRC-cli.txt
- 2. ROC et km/1.survial.R
- 2. ROC et km/2.ROC.R
- 2. ROC et km/TCGA.KIRC-cli.txt
- 2. ROC et km/all.ROC.pdf
- 2. ROC et km/all.cliROC.pdf
- 2. ROC et km/risk.all.txt
- 2. ROC et km/risk.test.txt
- 2. ROC et km/risk.train.txt
- 2. ROC et km/surv.all.pdf
- 2. ROC et km/surv.test.pdf
- 2. ROC et km/surv.train.pdf
- 2. ROC et km/test.ROC.pdf
- 2. ROC et km/test.cliROC.pdf
- 2. ROC et km/train.ROC.pdf
- 2. ROC et km/train.cliROC.pdf
- 3. riskplot/
- 3. riskplot/.DS_Store
- 3. riskplot/.RData
- 3. riskplot/.Rhistory
- 3. riskplot/._.DS_Store
- 3. riskplot/._riskPlot.R
- 3. riskplot/all.heatmap.pdf
- 3. riskplot/all.riskScore.pdf
- 3. riskplot/all.survStat.pdf
- 3. riskplot/risk.all.txt
- 3. riskplot/risk.test.txt
- 3. riskplot/risk.train.txt
- 3. riskplot/riskPlot.R
- 3. riskplot/test.heatmap.pdf
- 3. riskplot/test.riskScore.pdf
- 3. riskplot/test.survStat.pdf
- 3. riskplot/train.heatmap.pdf
- 3. riskplot/train.riskScore.pdf
- 3. riskplot/train.survStat.pdf
- 4. PCA/
- 4. PCA/.RData
- 4. PCA/.Rhistory
- 4. PCA/._1. TotalPCA.R
- 4. PCA/._2. Ferr-related gene PCA.R
- 4. PCA/._3. Ferr-related LncRNA.PCA.R
- 4. PCA/._4. risk PCA.R
- 4. PCA/._FerrGeneExp.txt
- 4. PCA/._PCA.LncRNA.pdf
- 4. PCA/._PCA.ferGene.pdf
- 4. PCA/._PCA.risk.pdf
- 4. PCA/._PCA.total.pdf
- 4. PCA/._lncRNA.diffExp.txt
- 4. PCA/1. TotalPCA.R
- 4. PCA/2. Ferr-related gene PCA.R
- 4. PCA/3. Ferr-related LncRNA.PCA.R
- 4. PCA/4. risk PCA.R
- 4. PCA/FerrGeneExp.txt
- 4. PCA/PCA.LncRNA.3d.pdf
- 4. PCA/PCA.LncRNA.pdf
- 4. PCA/PCA.all.risk.pdf
- 4. PCA/PCA.ferGene.3d.pdf
- 4. PCA/PCA.ferGene.pdf
- 4. PCA/PCA.risk.pdf
- 4. PCA/PCA.test.risk.pdf
- 4. PCA/PCA.total.3d.pdf
- 4. PCA/PCA.total.pdf
- 4. PCA/PCA.train.risk.pdf
- 4. PCA/PCA.txt
- 4. PCA/lncRNA.diffExp.txt
- 4. PCA/risk.all.txt
- 4. PCA/risk.test.txt
- 4. PCA/risk.train.txt
- 5. Nomogram/
- 5. Nomogram/.DS_Store
- 5. Nomogram/.RData
- 5. Nomogram/.Rhistory
- 5. Nomogram/._.DS_Store
- 5. Nomogram/._Nomogram.R
- 5. Nomogram/._cli.all.txt
- 5. Nomogram/._cliROC_5.age12.pdf
- 5. Nomogram/._risk.all.txt
- 5. Nomogram/Nomogram.R
- 5. Nomogram/Nomogram.highlowRisk.pdf
- 5. Nomogram/TimeDependentAUC.age12.stage12.pdf
- 5. Nomogram/cli.all.age12.stage12.txt
- 5. Nomogram/cli.all.txt
- 5. Nomogram/cliROC_5.age12.pdf
- 5. Nomogram/nomoRisk.age12.stage12.txt
- 5. Nomogram/nomoRisk.txt
- 5. Nomogram/risk.all.riskScore12.txt
- 5. Nomogram/risk.all.txt
- 5. Nomogram/risk║≤.DCA.age12.pdf
- 5. Nomogram/risk║≤.calibration.age12.pdf
- 6. risk vs cli/
- 6. risk vs cli/.DS_Store
- 6. risk vs cli/.RData
- 6. risk vs cli/.Rhistory
- 6. risk vs cli/._.DS_Store
- 6. risk vs cli/._1. cliHeatmap.R
- 6. risk vs cli/._2. riskCorCli.R
- 6. risk vs cli/._cli.all.txt
- 6. risk vs cli/._risk.all.txt
- 6. risk vs cli/1. cliHeatmap.R
- 6. risk vs cli/2. riskCorCli.R
- 6. risk vs cli/cli.all.txt
- 6. risk vs cli/clinicalCor_M.pdf
- 6. risk vs cli/clinicalCor_N.pdf
- 6. risk vs cli/clinicalCor_T.pdf
- 6. risk vs cli/clinicalCor_age.pdf
- 6. risk vs cli/clinicalCor_gender.pdf
- 6. risk vs cli/clinicalCor_grade.pdf
- 6. risk vs cli/clinicalCor_risk.pdf
- 6. risk vs cli/clinicalCor_stage.pdf
- 6. risk vs cli/clinicalCor_survival.pdf
- 6. risk vs cli/heatmap.pdf
- 6. risk vs cli/risk.all.txt
- 7. risk vs km/
- 7. risk vs km/.DS_Store
- 7. risk vs km/.RData
- 7. risk vs km/.Rhistory
- 7. risk vs km/._.DS_Store
- 7. risk vs km/._cli.all.txt
- 7. risk vs km/._risk vs km.R
- 7. risk vs km/._risk.all.txt
- 7. risk vs km/cli.all.txt
- 7. risk vs km/risk vs km.R
- 7. risk vs km/risk.all.txt
- 7. risk vs km/sur.M_M0.pdf
- 7. risk vs km/sur.M_M1.pdf
- 7. risk vs km/sur.N_N0.pdf
- 7. risk vs km/sur.N_N1.pdf
- 7. risk vs km/sur.T_T1-2.pdf
- 7. risk vs km/sur.T_T3-4.pdf
- 7. risk vs km/sur.age_gt60 years.pdf
- 7. risk vs km/sur.age_le60 years.pdf
- 7. risk vs km/sur.gender_Female.pdf
- 7. risk vs km/sur.gender_Male.pdf
- 7. risk vs km/sur.grade_G1-2.pdf
- 7. risk vs km/sur.grade_G3-4.pdf
- 7. risk vs km/sur.stage_Stage I-II.pdf
- 7. risk vs km/sur.stage_Stage III-IV.pdf
- 8. immuneSubytp/
- 8. immuneSubytp/.DS_Store
- 8. immuneSubytp/.RData
- 8. immuneSubytp/.Rhistory
- 8. immuneSubytp/._.DS_Store
- 8. immuneSubytp/._Subtype_Immune_Model_Based.txt
- 8. immuneSubytp/._immSubtype.R
- 8. immuneSubytp/._risk.all.txt
- 8. immuneSubytp/Subtype_Immune_Model_Based.txt
- 8. immuneSubytp/immSubtype.R
- 8. immuneSubytp/immuneSubtype.pdf
- 8. immuneSubytp/risk.all.txt
- 9. circus/
- 9. circus/.DS_Store
- 9. circus/.RData
- 9. circus/.Rhistory
- 9. circus/._.DS_Store
- 9. circus/._risk circos.R
- 9. circus/._risk.all.txt
- 9. circus/risk circos.R
- 9. circus/risk.all.txt
- 9. circus/risk.circos.pdf
