# Supplementary material for: Identification and validation of a ferroptosis-related lncRNA signature to robustly predict the prognosis, immune microenvironment, and immunotherapy efficiency in patients with clear cell renal cell carcinoma
Source: PeerJ. 2022 Dec 19;10:e14506. doi: 10.7717/peerj.14506 (PMC9774008; doi:10.7717/peerj.14506)
Supplement: Code S2 [file peerj-10-14506-s002.zip › 1. model construction/data.test.txt]

id	fustat	futime	AL109976.1	SAP30-DT	SNHG12	SEMA6A-AS1	SLC16A1-AS1	PCED1B-AS1	AC144831.1	AL645608.7	MROCKI	AC090197.1	AP000757.1	MMP25-AS1	LINC00894	DUXAP8	AC019080.1	AC026369.2	PFKP-DT	GAS6-AS1	LINC01426	AC007406.3	AL022322.1	ASMTL-AS1	AC005785.1	AC079322.1	PVT1	LINC02762	AL031714.1	C6orf223	MIR210HG	USP30-AS1	LNCTAM34A	MIR155HG	AC107021.2	LINC01355	TRG-AS1	SNHG26	PITRM1-AS1	AC138207.5	FAM13A-AS1	DARS1-AS1	AC103740.1	AL109615.3	AL021707.6	LINC00893	PELATON	AC007098.1	AL137186.2
TCGA-CW-5587	0	6.0986301369863	0.07217883	2.29965512	0.84951725	0.29510135	0.2628388	3.61309839	0.08572444	0.40748834	1.77959992	0.36065011	0.55987895	0.7349024	0.07921952	0.03558633	0.63289684	3.66720997	3.49273198	0.20749563	1.10812396	3.03835211	0.20125602	0.28424982	0.07942931	0.13373516	1.70220778	2.92205192	0.18597499	34.82592248	5.61771215	3.63276472	0.41607248	0.97714429	1.22445869	0.29554881	0.97395139	0.28890256	0.11462358	4.45347888	0.22886207	0.8391647	0.29877704	7.35147293	0.24731471	0.15583263	2.66916498	0.26778682	0.48501216
TCGA-B0-4817	1	2.79178082191781	0.04446549	9.04292221	2.71865912	0.27584924	0.67613621	2.18239658	0.58763367	0.82522578	4.09891891	0.31094168	0.07838893	2.70355853	1.06358025	0.63123943	0.50251121	0.97979759	7.94196528	1.05973003	28.99873296	0.46524891	0.78483022	2.52732967	1.27312488	0.56622364	4.85954874	2.3235867	0.61867361	4.58225241	28.86587864	4.44350536	1.28159937	3.34242573	5.26971194	0.83478166	0.83917536	0.39316809	0.22059399	1.51518717	2.605669	0.76204645	1.06223204	8.13726291	5.18880457	1.15907739	5.11299253	0.4938098	3.06851796
TCGA-CJ-4891	1	2.24383561643836	0.07141575	3.61929573	7.65719175	0.15436226	1.69282995	3.14746683	1.16266119	1.38316338	2.81352541	0.27954663	0.11718382	1.27454738	0.25158981	0.80160306	0.27403553	2.97473328	1.88880124	2.59536187	6.20646356	1.29089355	0.63124487	7.24313335	2.00766144	0.87942776	4.66491808	0.63093038	0.80951029	2.21777601	9.89119415	5.06397813	3.26172278	1.35491133	3.29788689	1.54414012	0.42294513	0.31465298	0.23911643	6.10116446	1.6114819	1.95010653	0.14801221	11.32347624	2.00112913	0.45005399	10.35922214	0.12079597	1.64253422
TCGA-B0-4690	1	0.117808219178082	0.04836121	2.337116	13.67976	0.3711283	1.195545	4.915795	1.094682	0.7898225	3.048775	0.3467533	0.3309968	2.516716	0.46238	0.6175585	0.7523335	1.32038	2.598955	0.4776622	9.32829	1.132322	1.206094	1.524519	0.8283407	0.4696364	2.896478	0.7178238	0.7700303	8.412406	7.25164	2.486916	0.7215395	3.048812	10.63222	0.8337423	1.544866	2.201236	0.4620322	5.923953	1.11027	0.7183327	0.2176396	6.204979	1.579077	0.4078498	1.753	0.2363124	2.411335
TCGA-B2-5635	0	2.06849315068493	0.133786086666667	4.299895	9.96380533333333	7.75573	1.4391508	3.836606	0.340259166666667	2.27078306666667	5.405778	1.24526646666667	0.592536433333333	0.752682033333333	2.69921683333333	0.16861705	1.89897943333333	2.47615833333333	5.84699533333333	2.5815748	7.12609566666667	1.67744303333333	1.35871873666667	1.77839183333333	0.86488	0.969500233333333	7.036095	1.48918366666667	0.622441733333333	20.85644	10.0841936666667	2.36961566666667	1.20982333333333	9.44777533333333	5.86553433333333	3.61733343333333	0.862344166666667	1.1209372	0.927301966666667	12.3033903333333	4.432298	1.2705706	1.94074006666667	2.62449433333333	1.65050313333333	1.80796213333333	0.286849533333333	0.562273643333333	0.635796666666667
TCGA-A3-3328	0	3.79452054794521	0.03762551	0.2194174	1.087325	0.2454303	0.1085557	0.1640975	6.625904	0.300844	0.02423295	0.0473093	48.24723	0.3948218	1.207899	0.1914359	0.3928806	0.2668045	0.1848077	0.294277	0.02903587	0.2368238	0.7081499	13.38236	0.5170456	0.5882094	0.2139099	6.814543	0.7912065	9.732185	6.109521	0.08141679	0.3524479	0.03338088	0.4206469	0.4046911	0.06789332	0.3862881	0.06722009	0.3264634	0.6098858	0.3355374	0.4380385	1.192174	1.8764	2.085842	0.250595	0.08043586	0.2320961
TCGA-B8-A54K	0	1.28493150684932	0.1709633	6.955618	12.17863	0.6792677	0.345136	0.3139487	2.767247	2.203311	0.1366263	0.5367663	3.653632	1.441956	0.864745	0.05537735	0.3784801	2.878955	17.82287	0.4310902	4.898851	1.689942	1.105977	3.116307	0.559803	0.5061792	1.651802	0.2487208	1.23128	138.4683	34.29548	0.0905982	2.775524	0.755287	1.862878	1.561138	0.06715528	0.42985	0.3853361	1.453115	2.525768	1.019807	0.1508732	5.366865	2.259481	1.500652	0.4607164	0.4773688	1.336926
TCGA-CZ-5467	1	0.2	0.03631868	2.88692678	2.32048108	0.20826894	0.28305642	1.27194765	0.25510985	0.44486036	0.96773051	0.26708929	0.56343576	0.46427055	0.19568321	0.0717232	0.33276125	1.45826563	4.53617316	0.44791476	4.97400283	0.99525816	0.24669623	0.22067147	0.3083165	0.06488908	2.0031269	1.45889216	0.43641483	43.68179657	12.63553339	0.38171791	1.01688102	0.83775855	3.6139035	0.47890857	0.23895835	0.86349158	0.37414419	1.72868311	0.27108096	0.43745279	0.8007776	5.42103593	0.38999525	0.20026671	0.43870947	0.13943892	0.59115078
TCGA-B2-5641	0	1.7972602739726	0.08353331	1.514472	1.619865	0.4470858	0.425675	3.967857	0.3571552	0.3107444	0.5910843	0.286677	0.2591815	0.4829071	0.06000976	0.0684295	0.3792124	3.589934	1.148829	0.5028171	6.866256	2.737386	0.143427	0.2131695	0.1902834	0.06964789	2.253647	1.165749	0.2782347	5.876809	3.160652	3.615108	0.8506941	2.411036	2.060214	0.2991251	0.6201529	0.3731345	0.1591861	4.329408	0.3014781	0.3948906	1.079938	1.900514	0.3863968	0.1359912	0.6256943	0.1768769	0.4809301
TCGA-CJ-4882	0	5.15890410958904	0.2390912	2.7788588	4.2138399	0.437027	0.998251	6.9700079	0.5658934	2.8472315	1.0911164	0.8488286	0.3477357	2.7018862	0.4715773	0.2885449	0.4293337	5.7247566	1.5518326	3.4795877	1.8827386	1.88368	1.4717839	2.4877704	0.7611348	0.448533	6.9023685	1.6812008	0.8910567	17.8613281	9.9433517	3.1411312	1.3290108	4.2423749	2.2332857	1.1043445	1.0506885	0.9966316	0.249633	6.2828046	0.9890364	1.3623744	0.309595	5.0363684	3.0117529	0.5986544	0.9890715	0.6050104	1.9272255
TCGA-BP-4961	0	5.3013698630137	0.127565	3.236916	4.103804	0.7168894	0.4716086	1.386005	0.5090562	2.662069	2.409999	0.9158344	0.502996	1.192481	0.3207465	0.1349789	0.3097518	9.264995	3.55056	2.978825	4.076471	6.137911	1.339451	2.043633	0.4548284	0.1914487	1.929571	2.874836	0.8013873	19.95547	9.377701	0.4048505	1.850617	2.082404	1.550044	0.618674	0.2659911	0.776609	0.3591184	4.69299	0.7120015	0.4964079	0.4328064	4.300879	1.204732	0.7134616	0.5762598	0.4103617	1.046108
TCGA-CW-6093	0	8.61917808219178	0.1566657	2.383136	1.340174	0.2978895	0.3460332	0.9337414	0.2350316	5.37161	0.9629898	0.7285882	0.2878174	1.021813	0.1703022	0.02673723	0.4548424	8.447988	1.917012	1.21688	0.0727218	6.287254	0.6969926	0.5026684	0.1061639	0.05499947	1.710335	0.7712859	0.5562432	6.426509	9.433588	0.1903183	1.980469	0.5559673	4.201355	0.8227315	0.4685608	0.5762435	0.546392	3.243321	0.6090185	0.9388378	0.6161986	2.834383	1.112451	0.2424921	0.7704357	0.3760506	0.6702006
TCGA-B0-4700	1	5.42465753424658	0.16895423	3.03901181	4.97677988	0.32606049	0.81421962	7.86388296	0.40286639	0.77826856	1.25891777	0.64981177	0.1386158	2.18204869	0.18089627	0.47410488	0.2521201	10.13746042	2.13849422	1.30984624	3.54756849	5.31329333	0.47633956	2.43216211	1.00400013	0.26006699	2.51891075	2.5772021	0.50960443	5.0960632	7.53519183	8.85865586	2.00405051	5.37312631	3.33746176	0.75908606	1.31328322	0.36517782	0.22796776	9.15659163	0.95310445	0.52541425	0.25721989	6.92622344	1.65322628	0.34296605	2.46883263	0.17464159	1.39118308
TCGA-AK-3460	0	6.87123287671233	0.1520228	6.971741	6.69226	0.6102406	0.6738824	2.038767	0.187118	2.921674	2.231189	0.6432976	0.2680034	1.508657	0.4012718	0.4929523	0.4121818	1.259154	5.113765	2.732835	1.974583	0.9499634	1.679313	1.802589	0.7938847	0.4148268	2.685713	2.658457	0.7866369	7.739626	17.09624	0.6778525	1.885438	1.55308	0.4869347	1.22041	0.4243409	0.5874651	0.4369498	3.389555	1.618146	1.211052	0.3003397	4.101293	2.290747	1.081413	1.664836	0.4952297	0.6485792
TCGA-AK-3458	0	3.2	0.169382	8.668623	25.68449	0.4348345	0.7982062	3.045347	0.05052629	0.1608315	3.742601	0.5687138	0.6111012	1.06835	0.820652	0.02621839	0.6830596	1.401703	11.84098	2.923312	1.744002	1.038975	2.075868	1.759147	0.7139427	1.241478	5.948875	5.85678	0.2889832	6.475208	25.57526	1.704749	4.836571	4.585092	1.110308	0.7436262	0.6282061	1.226017	0.2251985	2.187414	1.091039	1.369366	0.136268	4.31545	1.639892	1.334283	0.5475227	0.9046612	0.8404516
TCGA-CZ-5984	0	5.66301369863014	0.07232188	2.31556344	4.86400486	0.37039562	0.44255061	2.86225026	0.05864509	0.19685696	0.99197968	0.31578435	0.17409989	1.20550857	0.20827006	0.09193228	0.48378615	2.25070099	2.59683944	0.40491359	10.544212	1.66237948	0.27668073	0.51973491	0.28157233	0.23704173	2.31748624	2.12204337	0.27127884	3.25715399	5.77142515	2.46075334	1.53820642	1.88506657	2.4670384	0.46298717	0.61714828	0.43660833	0.14905394	5.36630635	0.38932493	0.38602837	0.27706395	1.25812953	0.80750201	0.55398933	0.50840104	0.23762687	0.37644503
TCGA-CJ-4912	0	4.53972602739726	0.1212413	6.287519	27.66209	0.420314	1.17619	2.26015	0.3063152	2.850116	2.574479	0.2869562	0.398978	1.704794	1.672695	0.3573996	0.8494447	4.16838	3.248229	2.822573	10.40126	1.603325	1.615879	7.672417	1.244446	0.5697677	12.4603	1.280419	1.640428	2.636232	13.0414	0.6042014	2.562602	1.225575	1.244681	2.571203	0.4242885	0.8337987	0.4009866	3.72333	4.135166	0.6735456	0.2419712	1.798976	3.186484	1.065038	1.336252	0.9514845	3.343495
TCGA-CZ-5453	1	6.62739726027397	0.09772931	4.342509	2.275825	0.3383579	0.3222457	0.5922358	0.0679009	1.848803	1.112835	0.4279191	0.3411314	0.8564771	0.1535801	0.1613683	0.4333397	5.770831	4.560222	2.039587	3.335648	4.288344	0.4065962	0.2701794	0.1306688	0.1100036	3.187205	0.7326144	0.4141097	38.34908	14.29704	0.2960632	1.098547	0.2774535	2.701695	0.2497285	0.2216941	0.570327	0.374594	2.238622	0.4675491	1.121899	0.1202786	10.30179	0.5085706	0.1963114	1.386702	0.1492327	0.3617109
TCGA-A3-3343	0	2.58904109589041	0.06104139	6.727457	6.260638	0.4083811	0.7737268	2.418016	0.1926345	2.49228	3.462635	0.2476696	0.9244284	2.501809	0.4541785	0.06994665	0.5730865	2.593339	10.36524	1.4688	1.174127	1.88184	1.543331	3.943755	0.4836463	0.4216991	3.548467	2.65426	0.8750399	42.2955	21.6954	1.182482	1.658821	1.516344	1.142311	1.064117	0.6473893	0.9046966	0.4494341	3.430016	2.089585	0.9451212	0.5124398	9.229829	2.252132	0.7830903	2.033594	0.6817665	0.5315844
TCGA-CJ-4887	1	2.55342465753425	0.04350755	4.031218	7.31002	1.010448	0.7396506	5.472819	0.5381321	2.825297	1.857412	0.3898321	0.3736393	2.37948	0.3879034	0.05728	0.3912455	4.359268	2.320159	4.184295	2.236511	2.608064	2.031747	4.903708	0.7848563	0.5285852	2.110511	4.332235	0.8411939	10.31606	13.21316	3.95408	1.737671	4.466496	0.8927992	1.494221	1.559462	0.2955456	0.2301576	10.26799	1.889742	1.056145	0.3390566	2.735962	3.234394	0.6756569	0.9791011	0.8959377	0.775821
TCGA-CJ-4920	1	0.380821917808219	0.17141149	4.42101959	8.6248562	0.44597104	0.5690061	2.69304777	0.62431148	3.42154652	1.57665621	0.71748808	0.30778007	2.07322658	0.40476852	0.06988412	0.5529483	4.81284171	4.55267433	2.52918716	3.16910787	3.37942521	1.33321823	3.73972847	0.50930113	0.33347632	3.02526128	2.44600884	1.27277379	24.48853845	11.28319363	0.52202503	1.9761918	1.23912258	3.15735638	0.84423554	0.68515869	0.77528242	0.51554923	7.09486499	1.14695643	1.10074079	0.56594319	9.22375057	1.50502575	0.86517286	0.53681064	0.64370004	0.61276558
TCGA-BP-5177	0	0.802739726027397	0.1810146	4.268595	2.870366	0.6827702	0.2020733	1.742269	0.2468622	1.019408	1.067745	0.6463367	0.5204852	0.924183	0.2438244	0.444216	0.2841837	29.72765	2.759279	0.3930244	0.2146963	14.51781	0.8285326	1.115011	0.18546	0.2654203	2.096934	1.740994	0.5329239	17.85643	7.131038	0.8103981	1.475226	0.5980738	1.082697	0.4589676	0.3861655	0.5666309	0.1905888	5.589171	0.6993981	0.4102265	0.2636824	7.193248	0.6496389	0.4769446	0.5060993	0.2058774	1.041862
TCGA-A3-3359	0	6.86027397260274	0.1793819	4.047543	3.099504	1.195	0.7596584	3.062796	0.3998012	2.50368	4.389234	1.368543	1.702287	4.827091	0.7985624	0.0937963	0.6285788	10.55003	9.148252	2.049497	4.598073	7.705601	2.964053	6.736634	0.9298851	0.6873576	2.363161	4.525919	1.216542	33.08444	20.9986	2.774927	1.584063	5.228095	1.272322	2.284914	1.264571	0.8661744	0.6099578	6.411183	1.532817	1.320186	0.6906237	6.861809	3.619166	1.62351	1.370454	0.8485577	1.052521
TCGA-AK-3433	0	9.33972602739726	1.555576	0.1522626	0.5624743	0.08392876	0.09526459	0.5836035	0.616829	0.159352	0.2068395	0.03464029	13.16918	0.4590528	0.4318356	0.0578064	0.3443478	1.595836	0.328629	0.4272429	0.05163222	1.002679	0.3810881	2.774515	0.3851632	0.4183867	0.5835364	9.7756	0.7087596	1.739691	0.4296531	0.2171657	0.2169452	0.1632362	0.1813342	0.3881644	0.1552235	0.3796059	0.1086657	1.625468	0.6422839	0.03977732	0.01390946	0.1654596	1.063861	0.6258678	0.1743705	0.04086652	0.1517347
TCGA-CJ-4874	0	6.25479452054795	0.05774041	3.27850052	1.20868616	0.29551701	0.19038911	2.62958645	0.14195315	0.37720044	2.18368365	0.63205773	0.30232075	0.58325883	0.04407284	0.06355975	0.33374779	10.16900934	2.66590873	0.60137093	3.3508129	6.56253905	0.16015006	0.19646445	0.11151362	0.07221367	1.80547316	2.97600037	0.1570233	15.32533688	6.052725	3.47341138	0.99852808	1.598269	1.04066962	0.26196689	0.70650495	0.52416072	0.1087832	2.08413236	0.35256602	0.88628365	0.37452115	5.64741706	0.40063143	0.1182589	0.94970843	0.24687504	0.51540844
TCGA-B0-4699	1	0.301369863013699	1.615262	1.162754	5.12125	0.2626658	0.3772462	4.352167	1.253237	0.2098301	0.173656	0.2418568	14.63608	1.453699	1.033536	0.4598539	0.4073951	1.340585	0.8629425	0.5920946	0.9486672	1.04887	0.6393077	11.88717	1.028041	0.430486	1.145229	3.807564	1.854886	8.370488	4.841808	1.737912	0.4237027	4.860568	2.813249	1.303252	0.8798969	0.4804799	0.3587178	3.807867	0.9750364	0.4108267	0.02385284	0.8866899	2.77803	2.10984	1.96856	0.08760068	0.6661235
TCGA-B2-3923	0	2.71780821917808	2.4022392	0.2119139	1.0137686	2.09734576666667	0.417643643333333	0.723468533333333	2.47355666666667	0.2149691	0.410051533333333	0.348880333333333	15.7753636666667	0.22302265	3.42584866666667	0.114910233333333	0.802026633333333	0.609479166666667	0.6512197	2.549319	0.143851936666667	1.20232193333333	1.00205356666667	1.8269628	1.36476333333333	1.8095614	1.28973433333333	18.54825	0.955143033333333	3.37631866666667	0.456375266666667	0.5193037	0.423023766666667	0.918381466666667	1.19823433333333	1.95822096666667	0.1710606	0.6838323	0.277468866666667	3.10682533333333	2.55067546666667	0.153169606666667	0.122578403333333	0.116077223333333	3.06995833333333	0.9137378	0.34561621	0.429121716666667	0.5350314
TCGA-BP-4967	0	0.561643835616438	0.1227787	3.459651	6.75987	0.8960922	0.3680379	1.750427	0.3817839	0.9236022	2.424626	0.2166253	0.3376597	2.036685	0.9822648	0.16572655	0.5231999	1.957119	4.495538	4.565132	6.434084	1.552287	1.30025	4.149118	0.577051	0.3796984	1.019925	2.571419	1.267805	17.74596	15.17095	1.487793	0.8106996	0.6020732	2.39589	1.217697	0.4388758	0.7961218	0.490186	3.966818	1.059548	0.7103994	0.6103711	2.412488	1.419832	1.596713	0.7550317	0.5563136	1.10811
TCGA-BP-5201	0	2.60547945205479	0.16774807	3.08338892	3.38890604	0.46617515	0.60340419	4.06144794	0.18758167	1.57352363	1.95201889	0.39092125	0.55050487	1.82364486	0.36152719	0.0858858	0.337166	7.83912392	3.85349947	1.77419234	2.41265068	3.36633053	0.91008796	2.06355542	0.33738948	0.21947882	3.37191819	2.78584707	0.85851067	7.87477371	9.6847803	3.64102213	1.62154805	4.45098203	1.42687423	1.05513372	1.39438292	0.45739702	0.37555724	7.34463313	1.15018123	0.55123353	0.20602374	4.60153718	2.32783752	0.63427759	0.57991985	0.62422136	0.59932265
TCGA-DV-5569	0	0.972602739726027	0.02876458	2.369689	2.394019	0.5311391	0.5328636	2.588273	0.3013155	0.4541163	1.161951	0.4493318	0.6358976	0.8570929	0.1420669	0.02356361	0.4919573	3.723401	4.464601	0.6470133	4.607001	2.414014	0.364718	0.7340462	0.247851	0.1870686	1.665068	2.971622	0.3092593	13.56388	7.705351	1.767697	2.271631	1.367849	1.644947	0.3690119	0.241231	0.6714553	0.2242452	3.793619	0.3730045	0.7536942	0.5951279	2.098474	0.8648589	0.2084618	1.49265	0.210833	0.6387722
TCGA-BP-4974	1	0.578082191780822	0.4079219	4.4229519	5.173697	1.5154335	0.7771677	3.147611	1.823771	9.9450658	2.1664681	0.4572093	1.5440596	3.6382549	1.0813202	0.1937916	0.6211398	28.9967608	3.7375155	2.4510802	7.3856039	19.8256765	5.3851296	5.7971248	1.3926639	0.519983	4.1801145	3.4928761	2.8328632	21.3328247	12.7954919	1.0524391	1.9783855	3.3128066	1.892235	2.4136428	0.8654941	1.6404387	0.9045988	8.3039675	1.3332952	1.4194944	0.5662332	6.5522819	4.6945932	2.4347285	0.4679539	0.9487203	1.9982388
TCGA-CW-5584	1	0.449315068493151	0.08986721	1.712817	2.228731	0.1690966	0.2373941	1.660592	0.5223214	0.4280755	0.6482508	0.4021349	0.206947	0.5906816	0.05548124	0.26168965	0.4847563	5.778728	2.400148	0.8585694	1.644613	3.999921	0.1780412	0.1791664	0.1585403	0.0561967	1.59371	2.602555	0.1101181	18.78732	5.365653	0.8507675	1.246525	0.2790517	1.925676	0.1318078	0.2046315	0.4006181	0.1350103	3.041011	0.2651743	0.4954228	0.9901911	4.403156	0.3897144	0.1106119	0.7611832	0.07547502	0.4239173
TCGA-AK-3454	0	2.39452054794521	0.4051782	2.4087117	9.3151346	0.481294	1.3335271	4.0391274	0.494966	2.9935239	8.0950102	0.7045594	0.6734783	1.8841449	0.5866098	0.6181113	0.5106934	5.4584338	3.2492083	1.9385568	5.3091599	1.9034213	2.3590204	7.3152212	2.4568843	0.4136657	5.6498544	1.4596184	0.9936179	2.6370266	11.4899619	1.6461499	2.4786346	2.9637856	4.9528325	2.0353508	1.1254612	0.250215	0.5264535	7.9208388	2.1133182	0.4862431	0.2695491	8.4863631	6.9805037	0.9770614	1.743185	0.7474996	1.9082869
TCGA-BP-4782	0	0.96986301369863	0.1989555	3.6221862	0.91629009	0.28357333	0.37511648	2.57864597	0.41916314	0.49445695	1.34304041	0.59032082	0.458506	1.04270211	0.05955345	0.28935219	0.32191531	5.35324877	2.83252927	0.71252197	18.40135612	3.67817323	0.31989989	0.47828371	0.1799123	0.17309624	1.69591824	1.77814875	0.41212701	11.55696528	6.85635615	3.51898583	2.09428875	1.22790144	1.10188769	0.18044106	0.8007622	0.17450192	0.25850557	6.9250839	0.37753658	0.95499289	0.5927304	3.52255116	0.50016352	0.11356839	3.34654492	0.21838752	0.4980241
TCGA-CJ-4907	0	4.10684931506849	0.09094915	2.22228641	2.79681771	0.85025802	0.33145652	1.43280976	0.32746306	0.29316264	1.60807542	0.23791918	0.47341228	0.91849266	0.62758143	0.28674426	0.44155684	5.54203723	4.91392885	2.21219136	2.46126284	3.87949695	0.71125526	3.04368945	0.32000904	0.1915731	1.81344669	3.39065879	0.69326024	30.05211378	8.69484271	0.87007335	1.21410671	0.6030437	2.19900435	0.75137855	0.282982	0.62594434	0.28298953	3.55525607	0.59360849	0.55675204	0.51588381	3.45069908	1.05175	0.65233659	1.15881309	0.69001145	0.5523428
TCGA-BP-5196	0	2.78904109589041	0.2817109	5.818191	3.035507	0.1459131	0.8444486	5.050827	0.3626403	0.58541	1.042584	0.2401766	0.352449	1.925339	0.4869069	0.08219785	0.4557115	7.842102	2.856666	2.094459	20.76337	2.585737	0.2880588	1.455839	0.7560225	0.3333826	2.59887	0.8123324	0.6820033	4.017757	10.93032	3.19869	1.449299	4.56862	4.269091	0.9446462	0.7995899	0.2422466	0.1416893	6.938678	0.5873004	0.9299157	0.2861547	3.378475	0.7356206	0.6299488	0.1192949	0.5550617	1.349757
TCGA-CJ-4889	0	5.33150684931507	0.09437252	2.49912333	1.72138883	0.39030398	0.32575027	6.81126074	0.5196583	0.86404366	1.85658982	0.35873408	0.55456945	1.62773657	0.1823317	0.20791404	0.4302302	6.35648411	2.44409695	3.37258677	6.70899826	3.77144697	0.43059048	0.71762533	0.43334771	0.28612852	1.50760508	1.45292333	1.04176532	30.55623591	6.66721983	2.4752734	1.3023205	1.16709141	0.63556042	0.7695354	0.93966892	0.71700953	0.28239641	5.08175445	0.51485687	0.50696736	0.2206894	1.80341348	1.22362192	0.24780206	1.23886878	0.57293419	0.60186096
TCGA-AK-3428	0	10.213698630137	0.02249194	6.052754	1.229065	0.07900007	0.2056347	0.9396461	0.1202083	0.6734429	1.32113	0.1197773	0.0872331	0.648402	0.06059272	0.005757855	0.3383734	2.667859	3.093304	0.9664148	1.934087	1.968492	0.1114003	0.09566237	0.1169499	0.05625959	2.202886	4.829181	0.1137975	67.09871	10.83961	0.5840363	2.431014	1.057592	2.255486	0.164211	0.04638351	0.9965892	0.1461204	0.7025571	0.2052976	0.6564404	0.2581119	12.25086	0.5202007	0.2657657	2.722484	0.151119	1.036495
TCGA-A3-3323	0	3.03013698630137	0.3528293	8.8586522	8.9308105	0.7235475	0.8346088	3.6903194	0.6149012	1.0960924	3.6911988	0.5355425	0.4610975	1.9706037	0.6508948	0.2081357	0.555704	3.9754006	7.723216	10.1512617	12.7447723	2.5932212	3.7685792	4.3062062	0.8204346	0.4604554	3.2427679	1.9310855	1.0574968	25.5504532	12.2435549	1.0290347	3.8466722	2.3000585	2.8375974	1.4479802	0.9385169	0.9864136	0.3637589	6.8148896	2.6555734	1.1342202	1.1557578	5.6241251	1.6409388	1.4017655	0.8795571	0.6746345	4.2805508
TCGA-CJ-4895	1	3.28767123287671	0.1592747	6.524452	2.705329	0.3196753	0.6645146	4.03509	4.141562	1.353702	1.413536	0.5154547	0.3529904	1.373357	0.2218382	0.7555625	0.3448824	6.018013	2.458719	3.686637	12.50491	3.133216	1.056121	1.672823	0.8016105	0.308961	3.995013	1.610977	0.6948372	10.76189	10.25	2.7572	2.136066	1.176593	5.506073	1.352698	0.5764818	0.6604102	0.3420972	7.671346	1.862005	0.8994874	0.380588	14.02715	0.9021437	0.4660179	0.6024107	0.3494319	1.11342
TCGA-CW-6087	1	0.112328767123288	0.09141647	0.37150208	1.48215799	0.0742654	0.17746537	13.60968798	0.13028682	0.0770193	0.33644199	0.24212417	0.05909184	0.87745311	0.07036389	0.02228789	0.38087554	0.1795987	0.44901618	0.28789122	0.5413382	0.20876074	0.12074034	0.21292032	0.07113814	0.065332	1.93715374	0.24874895	0.21749437	0.08834358	0.81467957	7.36619914	0.62734192	3.15145215	2.6015076	0.32462986	1.53809657	0.24463231	0.12160672	10.33411608	0.19455946	0.13175518	0.37358267	0.18301116	0.30204405	0.07887032	3.8523043	0.0531783	0.28116528
TCGA-B8-4619	0	1.43287671232877	0.3667985	0.2425747	0.9857066	0.2705656	0.06014386	0.4202624	0.8712693	0.3840036	0.06461235	0.1001707	4.450175	0.4367028	0.8952433	0.008025565	0.796824	1.552105	0.4311589	0.3054103	0.04976897	0.9471657	0.3229716	4.426841	0.3073905	0.3136688	0.2365649	0.6952845	0.5115372	0.04544473	0.4218176	0.2442169	0.3072202	0.1446307	0.1954254	0.4087229	0.1293029	0.6166212	0.1670089	0.9139725	0.5762533	0.1057306	0.08342449	0.06977627	2.030223	0.6717246	0.2324041	0.1531902	0.2730169
TCGA-BP-4176	0	5.35616438356164	0.08300855	4.038698	4.84158	0.3906575	0.432439	3.94223	0.7404189	0.5220122	1.256545	0.2371144	0.7215933	0.8977823	0.3829863	0.2945674	0.5666051	3.247548	3.317985	1.863517	12.75864	2.539453	0.8279362	1.180893	0.3401884	0.2434295	2.716147	0.5959466	0.5539391	4.456264	7.702607	2.130663	1.056	6.501	3.537537	0.549313	0.7831108	0.6310449	0.1450452	2.38423	1.765793	1.017328	0.6836143	3.057962	1.688142	0.4735052	4.979856	0.3146999	0.8932228
TCGA-B8-A54I	0	0.410958904109589	0.04020205	2.79959	9.916141	0.5809559	0.4989053	10.96303	0.9539784	0.2297993	1.557686	0.1998171	0.3118405	1.446373	0.555957	0.2778727	0.5220448	4.022148	5.331502	1.130351	5.098607	3.431721	0.4778798	3.231649	0.6330803	0.6636845	6.58663	3.74835	1.113623	3.082803	28.01954	3.340497	1.714901	4.508278	3.944284	1.568184	0.9009095	0.6169385	0.3290809	8.706526	2.019482	1.411461	0.264774	1.928739	2.603456	0.5510336	1.47149	0.7759515	2.211485
TCGA-CJ-4884	0	4.81917808219178	0.09647644	3.339568	4.132162	3.979707	0.9284682	4.03749	0.2876609	2.467101	3.730791	0.2764144	0.4529495	1.545784	0.7044795	0.3847629	0.4864841	5.538423	4.239885	4.460012	0.7523525	3.007311	2.203084	6.943249	0.7015446	0.5461421	4.372184	1.749523	0.7931958	5.586647	8.030756	2.285402	1.390338	2.495703	2.401455	1.917139	1.127419	0.3511987	0.3133828	8.741006	2.250242	0.4742266	0.2212589	3.873881	2.143258	1.511959	2.981932	0.4776257	0.5601158
TCGA-CZ-5466	0	1.87671232876712	0.05073086	1.517354	2.936673	0.3563713	0.4040701	3.406984	0.2866245	0.6904358	0.8812518	0.300177	0.6464819	0.8123025	0.04555588	0.2671595	0.4160331	1.21469	1.459471	0.6859286	2.448034	0.6255909	0.1292218	0.8938946	0.301465	0.2356607	4.217629	2.029617	0.4354252	5.221225	4.423489	2.760059	0.9608624	0.8615776	3.073972	0.5820258	0.826985	0.383774	0.1883294	4.426892	0.3786528	0.7802577	0.3736524	2.007316	0.6285638	0.2112305	4.751303	0.2301849	1.099226
TCGA-BP-4327	1	0.298630136986301	0.1298538	10.38627	11.21485	0.9217245	1.031027	2.087955	0.2031231	0.9741599	2.480436	0.273608	0.4913433	4.055342	2.110313	0.0794567	0.6946502	5.994388	8.369327	4.02859	1.815635	5.999451	3.325568	12.99907	1.251575	0.8555866	4.03991	5.526114	1.850796	42.1918	36.81086	0.5756805	1.89873	0.9441161	5.59667	3.59399	0.4528448	1.033673	0.6501922	5.188297	3.473023	1.774762	0.4698589	7.088311	2.563791	1.626668	0.6970219	1.091061	0.7998646
TCGA-BP-5200	0	2.91232876712329	0.1147955	1.539976	0.6332217	0.1212645	0.1629983	2.68129	0.3186023	1.277282	1.137298	0.2359501	0.1093534	1.42685	0.09404277	0.252627	0.4257717	5.400839	1.760789	0.435461	0.9236291	4.239924	0.4069764	0.1970116	0.1436137	0.0604506	1.261561	0.8249415	0.2776656	10.43097	3.345337	1.568859	1.160938	0.586056	1.200837	0.1344334	0.4347052	0.3090605	0.2276581	3.886304	0.1521318	0.4162385	0.1487184	3.25725	0.4425041	0.1015338	2.421415	0.1820584	0.6313935
TCGA-A3-3317	0	4.08493150684932	0.167045	1.887188	4.383502	2.47861	0.9478091	2.563582	0.593056	3.491363	2.588221	0.5436274	1.29574	2.4821	0.9777111	0.488719	0.3731799	2.553651	2.8717	7.690122	0.9997087	2.102841	4.254976	6.635311	0.6558611	1.074428	3.549005	3.591301	1.731825	12.84233	9.880624	2.220422	0.9973156	1.725474	0.6710191	1.627138	0.6520605	0.5609188	0.6395041	5.963209	1.149174	1.269127	0.8175881	2.648277	2.483658	1.0386	2.273492	0.4882919	0.6537609
TCGA-A3-3352	1	1.53698630136986	0.1616432	3.238961	4.103256	1.273978	1.153435	2.389151	0.2022797	0.9711881	3.006417	0.6578516	1.574944	2.022161	0.6762064	0.2513084	0.5650253	8.31582	8.055724	4.596405	0.9666358	5.653125	2.343226	5.575444	0.5974184	0.6311363	4.348344	2.313061	0.8228173	37.04457	11.47251	2.235149	1.624946	2.56735	1.089896	1.414521	0.6748207	0.9671745	0.5250631	4.542802	1.427021	2.161511	0.5717709	9.983829	2.188411	1.447239	2.160016	0.553861	0.4949785
TCGA-CJ-4644	1	0.920547945205479	0.04188059	2.734659	0.2220842	0.2198421	0.2317663	2.360469	0.01377421	0.3770674	1.434158	0.5528058	0.7121945	0.3714897	0.02603659	0.03628741	0.3341615	3.023771	4.398978	0.3393578	0.8523837	1.946631	0.1531792	0.2329338	0.1052924	0.03223287	1.032326	3.546884	0.1018721	5.851434	6.462545	1.756716	0.51998	0.5716298	2.051864	0.0873615	0.380902	0.3063779	0.2637084	1.878412	0.1865719	1.270366	0.2593264	4.915618	0.1490196	0.04060411	0.5597354	0.1574196	0.3740727
TCGA-B0-5700	0	4.9041095890411	0.1076754	2.740844	4.982023	0.03201658	0.2151764	2.006592	0.4348005	2.171019	1.758896	0.5285739	0.3557416	0.5297639	0.03939285	0.05921265	0.3631333	4.524632	6.111456	0.281112	3.967401	2.792216	0.3002309	0.2713855	0.236983	0.03990084	1.768462	2.7075	0.1664609	2.792168	8.419447	1.001018	2.137936	0.5802455	0.3891046	0.1039848	0.1809305	0.3965023	0.238355	4.373727	0.1054364	0.7759426	0.06102001	2.702257	0.6917636	0.1382248	1.080912	0.2143554	0.6367101
TCGA-AK-3456	0	3.13150684931507	0.08905329	0.396882	1.840454	0.2308675	0.298087	0.8789908	2.070363	0.3938986	1.651833	0.0790399	0.4892963	0.2088026	0.2632316	0.01709799	0.5670374	0.8228397	1.166423	2.348131	0.5825097	0.5338308	1.455537	0.8206466	0.2756217	0.2227509	1.422979	0.348483	0.3895494	0.1021961	1.606691	0.5459831	1.711149	0.3950348	0.4123196	0.6230772	0.2244588	0.2165398	0.1735622	3.657372	0.3223344	0.1604365	0.2419116	0.1284666	0.3861847	0.2922936	2.974178	0.2085095	0.2046533
TCGA-CJ-4641	1	4.55068493150685	0.13466402	2.22745439	4.44557485	0.99542171	0.78763909	6.32701858	0.47746765	0.21456558	3.0190921	0.35759439	0.45858995	3.03903696	0.7992989	0.09921642	0.37969619	1.8632386	2.74254773	4.43015758	5.66605759	1.35459621	1.13223394	4.60994539	0.6440897	0.50936481	3.20498131	0.79161142	0.86827998	5.57527675	10.5821458	4.57704459	1.07919949	7.96093041	1.44209574	1.39767164	2.11780465	0.30526112	0.31153334	7.52356613	1.5878804	0.70155089	0.32120102	3.8419558	2.35490452	1.71279867	2.49570724	0.34506065	0.70554704
TCGA-B8-4146	0	1.4	0.006684695	3.247912	1.983767	0.9794153	0.5209841	1.196857	0.0285811	0.3821043	1.611912	0.2056791	0.1166671	0.3360821	0.1860868	0.0975417	0.7912951	1.689218	4.563877	0.2329545	0.2240318	1.490659	0.211895	0.1137249	0.1886861	0.4180143	1.292138	2.934797	0.1141461	3.444792	2.63286	2.256513	0.6936067	5.040991	5.371773	1.784838	0.8776681	0.4334492	0.3343923	3.201642	1.064611	1.199483	0.8249305	2.198653	0.2319085	0.2422256	0.8749478	0.4246335	0.2183035
TCGA-CJ-4635	0	3.87945205479452	0.1254624	9.65245981	6.51901106	0.60109905	1.02148861	4.30314864	0.25090955	1.1677203	4.33739535	0.36399936	0.48659527	4.13301359	0.63237303	0.18649115	0.67616082	2.8594369	4.85041906	7.42702221	5.72533181	2.71721249	1.76398044	3.99350276	0.88985307	0.8098627	2.80711491	1.32805056	1.19788057	13.7867392	24.70260073	2.48714886	2.05302251	8.80415665	3.71845851	1.50694489	1.01823567	2.02943517	0.55740607	5.95565904	1.83431209	1.3719316	0.87234596	2.21191106	2.71452453	1.46015167	2.56894331	0.85037326	0.82238742
TCGA-BP-4975	0	3.92602739726027	0.163166	3.546365	2.586223	0.2134176	0.4187591	1.504884	0.1802872	0.9581247	1.80232	0.3145885	0.462176	1.019822	0.1728627	0.08917175	0.5356508	9.511429	4.70054	2.166433	0.9086999	6.901652	0.6392513	0.3742787	0.2124413	0.2384584	2.946836	2.420891	0.5588594	3.109334	9.530571	0.3649716	1.722608	0.2081925	2.712962	0.3766892	0.3175818	1.058002	0.181037	2.596044	0.7501393	0.8164723	0.3671116	4.597282	0.636026	0.1819663	1.537448	0.5688565	0.6678978
TCGA-BP-5180	0	6.2	0.02784785	7.812383	5.563382	0.3607612	0.4689829	3.272861	0.1569511	1.109445	2.144443	0.2007285	0.2847419	1.291491	0.08184152	0.09721295	0.300681	2.767852	6.043281	2.303859	10.48061	1.663272	0.331026	0.4845355	0.4513204	0.1266481	3.438588	2.523711	0.2689825	14.8186	9.655291	1.073709	3.735925	1.374567	0.5008795	0.3775829	0.5220782	0.3939733	0.2401241	4.217473	0.6756997	1.261003	0.3637849	2.397846	0.4976933	0.1874595	1.348897	0.4144127	0.2792603
TCGA-A3-3331	0	3.44383561643836	0.1428308	3.90648	2.122071	2.553982	0.5807212	2.331976	0.4052747	2.905241	3.489641	0.7836726	0.7956842	2.5442	0.5713439	0.1382791	0.4811615	6.214202	3.750112	5.89073	1.163503	6.475993	2.572459	4.815706	0.4012337	0.6235914	2.219988	4.225547	1.064266	20.09462	8.405033	0.8541506	1.871236	1.456102	1.654012	1.224264	0.9389888	0.4883305	0.600611	6.417286	1.252209	1.563015	0.5580251	5.272614	2.19228	0.9819315	0.9024074	1.154755	0.7840057
TCGA-CZ-5455	1	1.53698630136986	0.04194139	3.475181	3.163746	0.4055911	0.5200332	3.448357	0.05705786	0.7213001	2.707155	0.6068866	0.3770896	1.206456	0.1455162	0.12005745	0.5796516	4.611063	3.895391	0.5783033	1.523326	3.592993	0.5892016	0.5351533	0.1472747	0.2288921	2.482998	2.955326	0.2122016	8.425959	6.63193	3.630232	1.41765	3.416543	1.358899	0.3300696	1.514933	0.3667292	0.4037585	4.208132	0.4056259	0.6924109	0.3475062	3.040908	0.7716175	0.276324	2.128723	0.1490491	0.4786993
TCGA-B0-4811	1	3.88219178082192	0.1839932	4.8442995	4.7356077	1.1476306	1.371195	1.7621542	0.3328268	9.2844555	14.1648107	0.4086799	1.3064403	3.2850068	0.981178	0.1217395	0.7777382	5.6494652	6.562478	2.8338195	2.4865206	1.2896017	3.3535802	8.5358871	2.9184515	0.8071657	6.8936524	1.6495302	2.0444204	25.4279659	23.3851207	1.1515365	1.941755	2.521375	1.265854	3.3213764	0.3113319	1.2052853	0.6289243	4.9514333	2.630047	1.4809425	0.4688992	12.0823831	5.1720092	1.9131816	0.3475492	2.1715869	1.1914693
TCGA-T7-A92I	0	0.975342465753425	0.6508293	0.3252668	2.476094	0.174168	0.1683136	1.209212	0.8184374	0.1181019	0.2104072	0.181223	1.435322	0.5038578	0.7357057	0.2116927	0.7901678	0.3553847	1.955641	0.6185647	0.02250978	0.2937527	0.7382424	3.636519	0.2881676	0.5362604	0.1556556	1.10609	0.4455042	0.06289522	0.9677849	1.016193	0.9121741	0.1992622	0.4842128	0.3540428	0.2456237	0.3420219	0.2122369	2.515691	0.1574497	0.08607678	0.1086673	0.315588	1.593803	0.7720381	0.1005143	0.3803785	0.2111535
TCGA-AK-3465	0	1.01095890410959	4.652396	0.4043912	1.339951	0.2701876	0.0839336	0.3015912	8.529989	0.1905405	0.327385	0.07009561	6.536746	0.6457637	0.7760866	0.00964928	1.364359	1.041363	1.243078	0.7164882	0.03799246	0.6068404	1.16281	6.99662	0.8399568	0.9562927	0.6094848	2.467645	1.16127	0.09756966	1.132874	0.3728589	0.4035204	0.1910902	0.269989	0.8957791	0.0814331	0.3433368	0.1399287	0.8970493	0.8101207	0.1024425	0.02149345	0.1531385	2.833272	1.119818	0.4365994	0.09209165	0.433763
TCGA-AK-3427	0	9.81643835616438	0.2553369	0.546495	0.6388643	0.02440376	0.04555896	0.1674601	0.05198662	0.4136998	0.04385368	0.1330979	6.425176	0.09814533	0.1037266	0.02023212	0.3249254	1.222748	0.1194433	0.07222579	0.04825598	0.976681	0.04817741	0.1163566	0.01806338	0.1064466	0.5310149	1.159121	0.06536254	0.2775982	0.9146598	0.1578618	0.5431942	0.07551056	0.2224382	0.06340763	0.03761162	1.248312	0.01974778	0.6329911	0.2870215	0.1918897	0.03639977	0.07517228	0.1054555	0.100569	0.2112553	0.04455996	0.2073617
TCGA-BP-4998	0	2.55342465753425	0.2086418	3.475255	5.702445	0.7306001	0.8369964	4.65474	0.5409356	1.878949	2.790468	0.8352869	1.024412	3.49317	0.8969291	0.1488704	0.7469267	6.730678	1.962382	7.907327	9.290639	4.470606	2.163504	4.521922	0.6924643	0.4552572	3.955455	2.061965	1.631155	22.92451	9.692412	2.266976	2.507775	3.662704	2.616821	1.886724	0.9032552	0.767589	0.3028145	7.949965	2.093023	1.099822	0.7294445	2.299911	3.644816	1.615571	1.172358	0.498908	1.195209
TCGA-B8-5164	0	0.0712328767123288	0.03992136	1.795645	1.239796	0.3063601	0.1506398	6.891108	0.09036416	0.07031211	3.465319	0.2056474	0.1092929	1.635576	0.15394	0.04809281	0.5689754	1.865027	2.514493	0.9541366	0.6130452	1.216253	0.3070574	0.4993908	0.09768303	0.1997123	0.8010435	1.599623	0.3386156	3.972547	6.974215	6.26035	0.5414714	2.300069	0.9801408	0.1445059	1.436686	0.1979504	0.1800207	4.890122	0.2897352	0.6214015	0.3327575	1.643487	0.6245944	0.1960843	1.490593	0.1032733	0.1601957
TCGA-DV-5573	0	3.0958904109589	0.09902201	4.071314	7.198049	1.483956	0.5065823	6.261332	0.7409128	1.257823	1.489801	0.3867059	1.536194	2.0736	0.5394536	0.09294735	2.681473	1.753298	3.793708	2.214271	0.3027528	0.5381868	0.7716346	1.207322	0.5393962	0.4293222	1.767364	1.288529	0.7723746	4.315775	9.318297	3.599752	1.008429	6.126149	1.091394	1.321962	1.710792	0.856105	0.4288688	5.682039	1.246667	0.8191942	0.3579233	1.934561	1.90851	0.5044206	1.078156	0.5886981	0.5174052
TCGA-BP-4989	0	0.323287671232877	0.134555	4.916121	6.149539	3.520616	0.8741437	9.434355	0.4550128	4.122007	3.771485	1.499691	0.5693018	9.02292	1.282986	0.3582341	1.078966	2.346702	4.398004	2.887088	4.026179	1.161491	2.656053	5.816516	1.708203	1.811333	3.102897	2.829128	2.992328	6.000386	14.9084	6.267874	0.9730726	9.567402	1.949376	2.538852	2.858915	1.581042	0.8836815	10.15501	3.261759	0.9308596	0.3922346	4.005147	6.733298	1.233382	3.411816	3.275494	1.257004
TCGA-G6-A8L8	1	2.98904109589041	0.1545787	8.159645	3.30903	0.7188726	0.2215091	1.003899	0.1934392	0.4515436	4.118277	0.4907878	0.5264083	3.926695	3.270508	0.0521187	0.4716704	5.794157	15.96286	1.74089	1.85543	1.717644	3.764572	4.746481	1.277043	0.603553	4.041387	1.69364	1.359116	19.91526	46.21794	0.6852937	1.629995	0.4415249	4.005561	1.419549	0.3732018	0.7415537	0.2890226	4.239582	2.302112	0.9976583	0.1680477	6.125687	4.926724	2.429404	0.9170801	1.694896	1.088969
TCGA-BP-5173	1	0.16986301369863	0.08612763	1.34141	0.9729607	0.4105523	0.2355835	1.957238	0.1668621	0.5787629	1.331305	0.2548107	0.2296516	0.5214097	0.108762	0.03720661	0.4773712	2.248617	2.98771	0.1236395	0.3228314	1.884469	0.7785107	0.2403953	0.15994	0.2019683	2.278569	0.0304549	0.3676733	5.930317	4.148139	3.005203	0.6361148	0.8309735	1.159848	0.2722962	0.4847403	1.047129	0.1433806	4.334336	0.1694265	1.13814	0.06983111	2.935314	0.6536205	0.08904764	0.5985712	0.5063403	0.2734558
TCGA-B0-5080	1	0.936986301369863	0.11656136	2.033696	1.0150927	0.10797543	0.30281422	5.51584397	0.28113182	0.43930369	0.62213576	0.26526895	0.16228275	0.82162492	0.25228421	1.11859076	0.3123774	12.90100474	2.43688845	1.16937489	11.50848497	5.87648389	0.29605964	0.88982001	0.39961081	0.08970999	1.88145177	1.27157677	0.54437514	1.98858661	6.22945209	1.42280128	1.49888536	1.63337586	4.83588205	0.43017619	0.85056144	0.68474866	0.13591644	3.77575217	0.34617578	0.43161943	0.18093528	2.4390879	0.41474881	0.38611304	0.32541678	0.21176163	2.20802676
TCGA-BP-4977	0	1.24383561643836	0.2322035	5.3047	10.74409	1.940376	0.9932051	2.931551	0.5536825	1.981227	4.238078	0.8296603	1.688591	3.423212	0.7538684	0.4469676	0.530362	9.580031	5.965845	7.000963	11.37778	6.253052	1.574725	4.463212	0.7098294	0.6925111	3.895774	1.258142	1.669048	44.3467	16.42439	1.352774	1.055379	1.00627	1.621742	1.828026	0.6753105	0.6949176	0.3713295	5.486316	2.743495	0.8418147	3.383616	11.03201	2.581959	1.709552	0.8999882	0.63278	1.228206
TCGA-CW-6090	0	6.99178082191781	0.1220209	6.420177	5.769178	0.07347135	0.51061	4.028839	0.6677926	0.1793532	1.151791	0.1732809	0.09464956	0.4480069	0.05040392	1.047062	0.2627961	5.223005	7.815368	0.3150567	6.93911	2.551317	0.09669711	0.114175	0.3552999	0.1220854	3.011996	0.5163815	0.2839866	15.42384	5.599992	1.013905	1.617787	1.247103	1.230236	0.4123411	0.5133352	3.365273	0.08244258	10.09608	0.4639382	0.3439905	0.4221138	7.212	0.3668779	0.08074101	3.527776	0.2325349	0.7296726
TCGA-BP-4960	0	5.95068493150685	0.1686183	5.690046	9.156501	0.5869622	0.5970574	3.391553	0.8899162	2.95463	3.578359	0.6391661	0.2145845	2.858245	0.9581907	0.542269	0.3483829	15.65256	2.01877	1.456522	8.481292	6.746984	1.680737	8.112924	1.205536	0.3690475	3.379732	2.930508	1.409649	9.624254	17.76332	0.7069325	1.837677	1.682956	10.60382	1.393189	0.5541936	0.5865395	0.2635903	6.437385	1.618689	0.888554	0.192801	5.049518	4.295935	1.423736	1.702868	0.5213976	2.10704
TCGA-CJ-5677	1	2.14246575342466	0.04016992	1.462668	1.135911	0.117271	0.615197	3.641364	0.6557751	1.043707	1.226789	0.3759783	0.410734	0.4345756	0.1049375	0.6973985	0.26891	5.047208	1.399073	0.3123697	20.4258	2.591873	0.3038623	0.3417001	0.358061	0.1461497	1.683561	1.128069	0.2263342	2.371527	6.593028	0.7902052	0.3157612	0.3758216	2.751468	0.5522727	0.4167079	0.1183954	0.06642787	8.618453	0.3172315	0.6694817	0.2672347	2.962141	0.1266903	0.1208198	1.345109	0.2944296	1.696113
TCGA-BP-4167	0	7.44657534246575	0.06087934	2.24118947	2.42655654	0.15093946	1.00691645	6.970803	0.58949359	1.38417331	1.4170855	0.22461154	0.18055882	0.9481352	0.11255409	0.23102311	0.16446167	4.52475632	3.7290178	0.70624794	12.49458225	1.23650883	0.56758411	1.18803645	0.58521902	0.21498186	1.29190999	1.71406047	0.28083971	1.47428416	5.60688002	6.447271	0.90830745	3.17714076	1.26175709	0.58640541	0.89113798	0.51085811	0.08375437	8.55109179	0.55455548	0.39329577	0.06432454	1.83322129	0.95249515	0.21439529	3.25206476	0.20998658	2.04272608
TCGA-BP-4986	0	2.15068493150685	0.1216014	3.508786	12.56449	0.7367925	0.3466274	3.547568	1.378277	0.9430198	3.957875	0.2280748	0.1334776	2.808672	0.583071	0.3477109	0.4287365	7.075743	4.034441	2.026163	3.941814	5.03932	1.418197	2.312732	0.5044629	0.5050274	2.288632	0.4673046	1.07667	4.945561	14.14437	1.906451	0.793548	2.524061	2.947491	0.8806186	0.7065715	0.7835292	0.3100345	10.86149	0.7741345	0.5694285	0.828809	1.39012	1.32662	0.5638947	0.2338662	1.070669	1.092278
TCGA-BP-4775	0	5.04931506849315	0.1189698	3.016881	1.68599	1.597556	0.4483229	1.440864	0.4178341	2.243683	2.025773	0.5732165	0.8569123	3.169681	1.114125	0.0870167	0.6594023	12.02252	3.617415	2.860451	0.109922	11.53291	1.840689	9.071864	0.6733055	0.3967757	2.717198	4.394299	1.268342	30.20035	15.84798	1.372989	1.257295	1.145955	1.051767	0.6942767	0.4322707	0.3857122	0.4747786	4.286334	0.6811452	2.596497	0.489951	4.749421	2.718814	1.664589	1.003994	1.211113	0.5139182
TCGA-AK-3431	1	6.13972602739726	0.04262525	4.3264	1.024867	0.04277592	0.2632108	2.293456	0.1549113	0.313265	0.6852284	0.4438996	0.314105	0.4089476	0.07655422	0.2051439	0.2700055	5.297757	2.972986	0.3848652	3.458591	4.721964	0.2533421	0.3444567	0.03799469	0.06397168	1.929865	0.7090046	0.1671377	8.953177	6.162752	0.4796251	0.8354203	0.3479126	2.922798	0.2534073	0.5742994	0.9397286	0.1163055	2.189479	0.3219861	0.6155707	0.4735603	2.35069	0.2464625	0.04029293	0.9874589	0.08331366	0.6619837
TCGA-BP-4338	0	7.83287671232877	0.03619128	1.361401	0.4331164	0.0897298	0.3229052	1.555944	0.7691464	0.8054728	1.430363	0.07558078	0.1073378	0.4929422	0.04970505	0.35206375	0.6338091	1.54804	4.475446	0.3389127	10.36802	1.214914	0.2530611	0.4165114	0.2909695	0.1491017	1.769281	1.170728	0.07001226	7.11633	6.968372	5.01205	0.5399665	0.7932675	14.27467	0.1287835	0.5414671	0.4417347	0.09957984	2.719036	0.8549968	0.9425827	0.7520407	3.432623	0.3200459	0.04024823	3.259932	0.1144292	1.643854
TCGA-B0-5696	0	7.14794520547945	0.07716089	2.440221	0.5368399	0.04806226	0.2935057	1.495122	0.09669755	0.8111447	1.157059	0.2991286	0.3611782	0.2822698	0.02628234	0.0844607	0.3665761	6.106148	3.711548	0.3329608	4.805887	2.743351	0.1159688	0.2376472	0.05533908	0.09317444	2.015993	4.022262	0.05048197	13.04797	5.721479	2.302983	1.042959	0.5287649	2.07684	0.0804775	0.2560605	0.2990459	0.1348273	3.472155	0.1440411	0.5591135	0.1274452	5.764038	0.3076898	0.037727	0.7951352	0.06500675	0.3552905
TCGA-CZ-4856	0	0.0493150684931507	0.1360043	3.045198	0.5421789	0.1805125	0.2169923	2.638506	0.1125484	0.4657326	1.537141	0.4257355	0.7146518	0.3804399	0.0118191	0.05840205	0.2553253	6.244649	2.004063	0.7227549	2.994858	3.986978	0.1303771	0.1492777	0.07169491	0.06584332	1.360498	0.7396766	0.2053234	10.18497	4.985364	2.468288	1.9094	0.7083986	0.6955977	0.08007671	0.4282473	0.2370643	0.1368095	1.888099	0.2126525	0.582363	0.2028465	3.433904	0.152204	0.05529572	0.8130794	0.1232673	0.4648473
TCGA-BP-4972	0	4.11506849315068	0.1012427	2.970988	2.159192	1.051655	0.2395911	2.968151	0.4898304	1.842022	1.456953	0.2038898	0.6199912	1.155168	0.3317602	0.8211835	0.459888	2.757168	2.111259	0.9158123	6.817451	2.410565	0.7671219	2.137909	0.2797044	0.1954839	1.836008	1.229999	0.975044	11.30046	8.138544	1.42976	1.208175	0.516866	1.901504	0.674322	0.6080417	0.6487998	0.288478	4.191888	0.6306039	0.5452699	0.4667428	2.143542	0.7394437	0.4001615	6.772837	0.6162207	0.6161453
TCGA-BP-5169	0	0.528767123287671	0.08291749	7.155489	9.625233	0.2929013	0.9961928	10.49415	0.5246929	1.083349	1.196239	0.7222027	0.3215885	1.548189	0.2561396	0.0849063	0.1785791	2.599907	1.303268	1.612914	4.241491	0.7157516	0.7359416	6.460792	0.7193888	0.1825149	8.039606	4.079439	0.6544501	3.274124	5.298337	1.492798	1.586877	1.600739	5.069867	0.9755118	0.8800529	0.4803041	0.159449	7.044816	2.083654	1.015322	0.9951179	2.919978	3.068386	0.585241	1.006536	0.4943053	3.355332
TCGA-B2-5633	0	2.63835616438356	0.240259844333333	4.80633731	3.18151517666667	2.76527190666667	1.71768328	2.99135162666667	0.407034780666667	0.65944735	3.53075086	2.56292644	1.08336602	0.81529485	2.19679818666667	0.247047183333333	1.55898317	5.84821687333333	4.42337814666667	2.15607794	7.27464647333333	4.63915049	1.33483106333333	3.824778	0.77998338	1.21803242	7.45801961333333	1.99057635666667	0.791043993333333	10.4820391733333	7.36540505666667	1.56821786	1.73805771333333	4.64587292666667	4.71564714333333	3.54698489	0.984238523333333	2.29934945333333	0.77844658	13.7258716333333	3.77307066	1.83334026	1.78019892333333	3.29821355	1.99304707	1.57912985	1.15969308333333	0.614360203333333	1.24262335
TCGA-B0-5693	0	11.1616438356164	0.1120238	3.096751	3.118919	0.4364533	0.8217208	0.8773144	0.2042663	0.5650059	2.016794	0.8305124	0.2811308	0.7081979	0.2337387	0.10965	0.4435024	10.1611	5.858379	2.009365	4.382048	6.462467	0.7310862	1.163117	0.1762133	0.08241398	2.751874	2.479235	0.3750763	19.79215	10.24465	0.2566643	2.165187	0.5729317	1.652017	0.5567031	0.6160495	0.726385	0.4580671	4.116669	0.4521439	1.287847	0.3375545	6.159943	0.9525445	0.4412258	0.4884987	0.2253973	1.095124
TCGA-BP-4969	0	4.91506849315068	0.08964109	2.970012	3.479863	2.423573	0.646474	0.9779924	0.4227239	1.636229	5.949988	1.279226	0.7566835	3.689616	1.169573	0.2605249	0.5782607	17.48547	5.931045	1.86682	0.367392	20.862	4.62787	11.97605	1.621561	1.187053	3.049608	4.996982	2.137627	11.36991	18.85286	0.7074267	1.261437	0.7672157	1.393395	2.378601	0.4132172	0.7180159	0.6474466	6.002665	1.62314	2.193299	0.4770775	6.37662	5.000184	1.113201	0.2626327	2.518629	1.534508
TCGA-BP-4165	0	8.32054794520548	0.2458105	6.655259	4.0418256	1.3277158	0.3987576	2.8079403	0.1854685	6.7105337	3.479223	0.5133434	0.3224584	2.6310914	0.6979146	0.2183924	0.4923067	13.0868999	3.8706656	0.7214877	2.4867414	6.4834608	3.0508468	3.9512895	0.7088759	0.5425158	2.1560221	3.4317709	1.1750883	15.699117	17.9252655	1.3141122	1.2711026	0.7696943	1.5087722	1.7493909	0.6609804	0.476603	0.4837743	4.8176463	2.2209065	0.8846522	0.247697	6.4364678	1.7975209	1.3497413	1.2896278	0.9803335	0.7135543
TCGA-BP-4340	1	1.53972602739726	0.1393814	2.003353	1.804924	1.565608	0.6992749	1.284257	0.1515987	1.943542	4.05695	0.546924	0.7397397	4.155153	1.923563	0.2453861	1.14041	12.72416	5.212635	1.81858	0.3148671	17.42579	3.546176	8.247405	0.5594425	0.5260149	2.075195	0.6751256	1.694948	47.01607	10.27119	1.502726	1.071279	0.5119853	1.782763	0.7090096	0.3160117	0.9777708	0.4003267	4.345223	2.333555	1.892551	0.7629476	8.774471	2.601547	1.991733	0.6061302	2.210503	0.6175553
TCGA-B8-5551	0	0.0438356164383562	0.04420708	1.0447373	2.42425712	0.16380312	0.70945898	8.48016238	0.47252976	0.29619625	0.84101458	0.24547851	0.1055098	0.98502097	0.13130739	0.2176318	0.3392616	1.24513062	1.77048363	0.26663705	1.48756033	0.84799936	0.17516246	0.82439903	0.1414527	0.1360937	4.47468727	0.46558459	0.262376	7.19193252	5.19102754	5.79837462	0.50966053	3.00485312	1.00458423	0.38659147	1.47734156	0.22049821	0.11487772	16.33415508	0.41527814	0.42051263	0.26015861	6.60989478	1.14040835	0.21965594	4.23033595	0.11631502	0.3158821
TCGA-B0-5400	0	4.74794520547945	0.07631063	1.723282	8.463308	0.1413792	0.4680507	3.433263	0.2509799	0.8787907	1.651384	0.4619537	0.2048984	1.009922	0.2661983	0.19234705	0.3369732	3.60244	3.113888	0.5695274	5.922596	1.252695	0.2791079	2.958518	0.4534712	0.4551692	3.416142	2.57382	0.3304057	3.390875	12.62984	5.106217	2.94388	0.562446	2.481862	0.5969302	0.7101821	0.215688	0.1601677	4.848761	0.4729775	0.8654871	0.1620622	2.475082	1.561289	0.3144352	3.916393	0.1721005	0.6645579
TCGA-B0-4824	1	4.53972602739726	0.23155645	7.02619924	4.59686153	1.54916641	0.7890901	5.05786958	0.33001444	0.85143959	1.59077741	0.73073644	0.58295907	4.11108057	1.08710251	0.06863724	0.66905378	8.50581892	7.06354711	2.40669156	0.10748496	3.46773353	4.13679835	9.226509	1.58120445	0.97548994	2.72948791	1.83408584	1.25376932	14.39801793	25.48122476	3.12941807	1.94365545	4.59883808	2.14698002	3.09725297	1.51913465	0.35121846	0.53311065	9.19267094	4.49050715	1.01876622	0.22971683	4.56101381	3.47638323	1.37604012	0.60230169	1.79646959	1.00236869
TCGA-B0-5690	0	9.29315068493151	0.2077459	2.8008518	1.5295043	0.2653385	0.2189002	1.6358025	0.4239322	4.0097331	1.5893824	0.3091731	0.3174068	0.9146742	0.2232995	0.2771921	0.3115403	22.5312905	2.5973793	2.1065998	2.1486907	13.8722762	0.7233787	0.9772946	0.2899245	0.1102265	2.762371	0.7443883	0.5016547	18.9036332	9.3404883	0.8718265	1.7237382	0.3127678	1.9877228	0.3873895	0.4500567	0.2517245	0.2576576	5.505936	0.5230959	0.6314966	0.6847439	5.378858	0.9100022	0.3917655	3.7626196	0.1845691	0.5345286
TCGA-B8-5549	0	0.531506849315069	0.0180543	3.06783699	1.43685219	0.09662997	0.17678893	1.66875382	0.11578952	0.37676308	1.58760763	0.39526426	0.51349523	0.5968088	0.04323362	0.12324896	0.38835839	0.94660181	2.4238784	0.69352037	9.00180677	1.03897622	0.04769124	0.17917259	0.15198931	0.13547884	1.87556676	2.34592098	0.21313915	50.30527592	6.73551439	1.95335977	0.88462409	1.06783667	1.49242281	0.13181232	0.20684488	0.65037635	0.19939467	1.33675398	0.20835838	0.75721102	0.35031549	5.86379999	0.17398561	0.15170155	0.88528932	0.10292402	0.72499341
TCGA-CZ-5989	0	5.21917808219178	0.06158057	4.484547	1.58071	1.079409	0.4627111	1.522859	0.07898821	0.03352392	4.983581	0.2769252	0.03184467	0.1666374	0.1695831	0.3909572	0.6241218	5.208296	2.016462	0.2796326	1.91899	2.933475	0.4880035	0.0349218	0.1097816	0.6161313	1.6338	0.6085391	0.06750588	3.064796	0.6728953	0.5685439	0.9702764	4.836887	3.382497	1.37875	1.399747	0.6211348	0.3360524	4.958426	1.524731	1.054395	0.4615631	2.893482	0.09495031	0.1487616	0.2662947	0.2106352	0.2860159
TCGA-B0-5081	1	0.991780821917808	0.1196395	1.7777612	4.6108734	1.6337902	0.9352453	9.877893	0.3861557	3.4033973	4.2111072	0.4719418	0.3548324	3.2114827	0.8573753	1.2839435	0.4847977	8.7105369	1.7053111	4.3885501	4.6840896	4.6462021	2.398133	9.7080348	0.7318606	0.6337203	4.0107506	1.1175094	1.4212997	3.1352855	6.7259281	4.5685505	1.4874974	4.6036775	1.7929362	1.6270589	1.8931621	1.1611148	0.3535707	10.5516761	2.0703379	0.4442659	0.2762291	2.987687	3.0112113	1.2381115	0.7173488	0.4642465	1.1167983
TCGA-A3-3373	0	4.44109589041096	0.03979939	1.12210523	0.42381182	0.37721179	0.26644004	1.03538047	0.1748932	0.18055363	3.72761435	0.33492611	0.30871711	0.8648426	0.19259625	0.15961983	0.40792045	4.50411065	1.69420531	0.93865389	0.5772182	3.71121074	1.21777733	0.42318525	0.2562142	0.08848984	1.05592154	0.29021951	0.53697108	42.17310578	5.69577081	1.39707041	0.38237043	0.36094175	1.10263829	0.42432535	0.18238977	0.21505608	0.37060182	2.76260298	0.30063981	1.34225648	0.41627678	5.7249813	0.97163104	0.14282306	2.54573007	0.51320013	0.45891945
TCGA-CZ-4860	1	0.564383561643836	0.01052617	1.071984	24.88399	0.2112676	0.6121272	1.106628	0.2306543	0.7664349	2.321282	0.4204161	0.1326808	1.463845	0.1087027	0.5551005	0.4563207	0.2171393	2.429997	0.03751628	0.5709393	0.03785954	0.1355511	0.6267763	0.6020545	0.157976	5.154724	1.223818	0.2529704	34.4995	6.328258	1.434969	0.1061861	0.6443694	14.00045	0.2552529	0.1628052	6.432922	0.08206077	2.045835	0.3114276	0.9853552	0.08228111	12.31275	0.2738841	0.1492531	2.036146	0.01285878	0.9816125
TCGA-BP-4351	0	2.65753424657534	0.4751976	7.517452	5.986838	3.470607	1.71724	2.490632	0.507939	6.179898	5.55658	0.4608174	2.636533	5.272626	1.911365	0.3260865	1.019042	7.98165	5.964817	9.644394	5.943085	4.795104	6.995435	20.25313	2.686563	1.45276	5.590833	7.733153	3.518723	30.61495	31.4199	0.9140149	2.358808	6.159889	3.327102	3.190574	0.7984905	1.084153	0.5616904	4.672873	2.84591	2.919321	1.310623	11.29461	7.28885	4.091637	0.8715026	3.48301	1.561442
TCGA-CJ-4903	0	4.27397260273973	0.08516923	3.57264796	7.91864673	1.57542536	0.587882	3.52535588	0.34446601	1.10274415	5.08094235	0.20702832	0.16962463	2.50146041	0.48782631	0.0542129	1.05347568	3.41886198	2.69088739	2.11118542	1.7215565	2.2850465	1.84239005	2.29092563	0.39668311	0.42607128	3.13366506	3.99810433	0.98702123	2.92632409	9.17886249	1.85291505	2.2424712	0.85772035	1.85288652	0.89070152	0.623437	0.90549846	0.26020415	6.35925395	0.99401738	1.9567216	0.21898225	2.86902976	2.15615475	0.77970457	1.07183799	1.20914598	0.6047225
TCGA-CZ-5457	0	7.54520547945206	0.1481214	2.245521	3.735712	0.2469793	0.1584754	1.966791	0.05358762	1.302581	3.865254	0.7065467	0.2032762	0.6180436	0.02660235	0.1563411	0.7000867	5.87601	1.880404	0.362775	0.1768608	3.628158	0.1264101	0.3101477	0.1624989	0.06839986	1.316746	2.398016	0.1585305	1.123117	8.183719	1.02565	2.128034	0.8733807	0.4632091	0.2139066	0.4323434	0.453135	0.3286558	3.701369	0.1463165	1.535099	0.0303198	2.411969	0.2371706	0.1148854	2.058833	0.378593	0.4828962
TCGA-CZ-5985	0	5.47123287671233	0.0388869	3.73457	3.923005	0.6556092	0.5517469	3.675236	0.09975895	0.2469796	1.218206	0.1902124	0.6032782	0.7150733	0.2002086	0.02123713	0.6589201	1.123051	4.66048	1.936246	16.49882	0.9821613	0.4006137	0.9813325	0.3004079	0.2982905	3.05762	0.06160218	0.4295652	31.0296	7.31877	2.827315	1.374862	2.060798	2.332714	0.4785888	0.7876797	0.2745639	0.6568415	5.398528	0.721312	0.9438188	0.9451146	3.994143	0.8094494	0.5718086	4.780542	0.2976934	0.1730878
TCGA-BP-4166	0	0.0356164383561644	0.105882	3.802668	1.457598	0.2855638	0.2063028	1.543341	0.1768396	0.6664768	0.8251471	0.1801214	0.526151	0.3876531	0.1634207	0.171103	0.2881911	10.81856	1.592707	0.3197193	1.867655	6.632728	0.5637543	0.3096058	0.235949	0.1820809	1.193668	3.586761	0.2720391	6.005074	3.318764	1.002379	0.877383	1.021567	1.013356	0.386516	0.2092548	0.6293471	0.09028289	2.296753	0.5415448	0.6924399	0.3521957	2.233872	0.612218	0.06255529	0.8431736	0.1859342	0.4418314
TCGA-CZ-5456	0	6.63561643835616	0.01966222	2.320417	3.976592	0.1127527	0.3620534	4.420499	0.07205816	0.3364096	0.631008	0.4919619	0.03268211	0.7955002	0.06810368	0.1653851	0.4692807	1.17335	1.821151	0.3003345	10.7614	1.171919	0.1224268	0.2747746	0.141879	0.08431122	2.206653	0.6738065	0.2309371	1.706045	4.308463	2.333981	1.441066	0.4086898	8.183789	0.09374796	0.8225447	0.2671299	0.2080288	2.768631	0.2157164	0.9546005	1.081945	1.806057	0.1948946	0.1371851	1.451081	0.06862681	0.2486915
TCGA-BP-5183	0	3.53698630136986	0.09319507	3.158608	1.997871	1.075532	0.7083743	3.208855	0.1778862	0.3986288	3.848323	0.3229861	0.5809005	2.444079	0.4333862	0.02726583	0.6904812	2.55758	2.811907	2.762695	4.050964	1.548283	1.437509	3.666475	0.2867924	0.1665077	4.379748	0.7833628	0.8546272	8.144214	10.41419	3.918008	3.818099	1.7245	1.208791	0.6283343	0.7184224	0.6258777	0.6746421	5.591037	0.611796	0.7483465	0.2435676	5.086826	1.462623	0.6764492	1.935355	0.7237427	0.5507269
TCGA-CZ-4854	1	3.84657534246575	0.09828854	2.484665	7.396493	1.076998	0.5032547	2.863487	0.255553	1.106302	3.77767	0.2420622	0.2163589	2.259433	0.679858	0.3250595	0.5868418	3.096119	4.149214	1.914606	7.661139	1.796238	1.589378	2.869783	0.8603246	0.571438	3.786616	1.719341	1.239862	4.978993	8.435214	2.299285	1.316918	1.630883	3.513438	2.091825	0.6975573	0.958855	0.5039274	5.568653	1.735751	0.7557733	1.09745	2.430672	1.904613	1.284843	0.9107831	1.181223	0.6863059
TCGA-A3-3306	0	3.06849315068493	0.004180562	8.743292	4.976594	0.704817	0.7894865	1.566104	0.05362326	0.147931	1.671514	0.5689415	0.1945674	1.662184	0.311591	0.1113017	0.8838154	1.358261	5.462027	0.6622187	0.294964	1.122707	2.054024	1.635824	0.372641	0.6483296	6.862319	9.385146	0.3965899	5.896432	11.59759	0.5065872	2.337575	3.08584	1.540937	1.042101	0.4770436	0.9397304	0.2607293	2.263452	1.294758	2.581234	0.3393019	3.918297	1.498684	0.8759854	0.5423439	0.3574884	0.2669831
TCGA-BP-4789	0	4.07945205479452	0.2351204	3.76377	3.059278	0.4611779	0.3668112	0.9616555	0.3769804	3.214481	1.624439	0.6924474	0.4973969	0.6852037	0.1247622	0.5211905	0.4400343	5.621805	6.062993	1.760628	0.4807089	4.574245	0.7410624	0.7159163	0.3334199	0.1470279	1.292526	2.079988	0.5880342	11.85918	8.183369	0.5318963	1.463155	1.28002	1.303441	0.3260399	0.4665053	1.414845	0.3540965	2.818988	0.5449309	0.9334336	0.2310696	4.308029	1.266792	0.2525628	0.4642169	0.4112514	0.9772477
TCGA-B0-5705	0	12.4301369863014	0.2071671	1.641984	1.105032	0.3823436	0.2027166	2.007105	0.06617777	0.5768628	1.634254	0.8200297	0.6557135	1.082968	0.1454061	0.04145187	0.2828189	5.83315	2.760266	0.2282042	0.2562157	3.265962	0.3868428	0.4557515	0.0849019	0.07147468	1.260251	4.747578	0.1174659	6.717166	5.831171	3.235882	1.715816	0.7436345	0.5808384	0.1937195	0.4976115	0.3396884	0.1856379	4.462799	0.2368358	0.5745134	0.2819768	3.686373	0.5232015	0.3301374	0.5571535	0.1454456	0.4285679
TCGA-B0-4710	0	4.80821917808219	0.12556261	3.15684936	4.26256702	2.14810995	0.98038784	2.46497934	0.24925448	4.73603725	3.55517218	0.74649799	1.72763351	2.1070349	0.75437896	0.23112761	0.748021	10.45318902	6.49039105	1.8705742	0.63807367	9.14693104	2.30990889	10.03233825	1.14587027	0.59823326	5.49759544	5.58161293	2.01550571	46.45228993	17.55995701	1.11268196	1.77503705	1.29433375	2.3254355	1.61516938	0.77681603	1.41511088	0.93225825	3.61079118	0.88449982	11.72418983	1.30071052	11.76263781	4.97837295	1.94523331	0.97652245	1.65804442	0.99367203
TCGA-BP-5004	0	3.08493150684932	0.05778386	3.667959	4.101383	0.6958574	0.4478748	1.758419	0.4235328	1.331306	3.45365	0.2808546	0.5282589	2.217899	0.6838284	0.4089059	0.5261627	4.203913	3.851853	0.4478534	1.685404	3.404479	1.807133	2.080228	0.527329	0.4645801	1.186067	3.789935	0.9031719	75.0809	12.24279	2.268526	0.4758474	1.750338	0.7550812	0.4304828	0.2723737	0.700299	0.3190873	4.268811	0.7638617	2.027316	0.1743589	8.380023	1.861474	0.7835671	1.381651	0.6907619	0.5541366
TCGA-BP-5175	0	2.55342465753425	0.06471405	2.81099517	5.62492742	0.51389522	0.93618844	2.52142739	0.35488698	0.35229758	1.50191132	0.08657236	0.08730016	0.78127615	0.28551004	0.41632494	0.32972215	6.31201565	3.23388187	1.39279618	6.39235691	1.37630472	0.75810411	1.66341136	0.73567858	0.22521134	3.03347792	2.58200052	0.58366059	2.85502948	13.37407607	2.77630478	2.72482854	1.16823983	3.34007495	1.2560062	0.36748506	0.29190887	0.17182349	4.68731421	1.26461347	0.61314867	0.17407867	3.81307022	0.74836329	0.37679078	0.12384441	0.67368376	2.01741029
TCGA-BP-4331	1	6.72328767123288	0.1143272	3.933679	9.185695	1.349459	0.5466945	3.599057	0.5062755	6.112732	2.569447	0.5959464	0.5067525	2.629144	0.8335409	0.2996419	0.5172819	7.861337	4.973714	2.246492	1.281994	4.712499	1.963003	5.140406	1.059513	0.5447031	3.379319	2.676608	1.477078	16.60814	22.91423	2.756625	1.741737	1.796754	1.342713	1.533103	0.8270618	0.6471848	0.4668617	5.517283	1.830039	0.8921421	1.392575	4.059207	4.438471	1.54388	2.585451	0.6318052	0.9087088
TCGA-A3-3351	0	2.49315068493151	0.1049524	7.5771675	7.5027698	2.3897505	1.0349328	5.2502165	0.3713665	1.4480803	4.3484708	0.6338567	0.8140977	2.7509884	1.5599392	0.2038219	0.8854588	3.4154928	11.2343734	2.3704813	8.1519129	3.071929	1.8068161	6.2185583	0.8817445	0.8509256	4.2459597	2.6126404	2.0645079	26.5137572	18.8136648	3.7902787	0.6467182	7.2948768	1.3731994	2.2421153	1.6021214	0.6961768	0.8134939	9.797176	2.7747915	1.5491516	0.7680275	4.9582394	5.0639975	3.2442708	0.3772757	0.8842061	0.9717678
TCGA-CJ-4890	0	9.64109589041096	0.1031962	1.4549182	4.0034599	0.4142441	0.7258128	8.2919821	0.6403159	1.4935425	0.9752403	0.3187124	0.3026189	1.1632822	0.2102012	0.4136651	0.4324694	5.4128269	1.6318923	0.729622	3.027881	3.4038688	0.5983847	1.2096858	0.3963607	0.3651552	3.7803448	0.6892236	0.8213826	2.1271121	3.12798	3.8124979	0.8995615	2.8314877	2.285263	1.1708254	1.5537162	0.5657814	0.1994912	8.211452	1.2802071	0.6921523	0.2059572	1.8984683	1.1351638	0.2220642	3.5101735	0.3812685	1.4101453
TCGA-CW-5581	0	7.66849315068493	0.09005166	1.561124	0.9708086	0.1541606	0.2477062	1.313205	0.1245669	0.6848848	1.299163	0.1911956	0.5649758	0.674356	0.07848722	0.1152645	0.6207549	3.865515	2.185544	1.25654	1.677188	2.921355	0.1574176	0.1577085	0.2518242	0.07949935	1.470188	3.913999	0.1943062	12.63521	4.801216	1.260861	2.381752	0.4229614	1.191605	0.2071817	0.371414	0.1774638	0.1066813	1.50754	0.223412	0.8336979	0.3224451	5.482287	0.3981714	0.06676416	0.2454284	0.1358912	0.3152269
TCGA-B8-4153	0	2.08767123287671	0.1099521	5.538282	4.418406	0.2795299	0.4262687	1.305689	0.125363	9.696824	3.391582	0.5811953	0.4122251	0.906117	0.2632961	0.0638006	0.4730265	4.611902	10.83718	1.387544	2.980283	1.704895	1.336039	1.574409	0.5880451	0.550051	4.065067	2.815896	0.5284852	22.41473	14.44435	0.3489526	2.598642	0.754372	1.509862	0.8409731	0.5542685	0.3406324	0.3476314	4.528395	1.513474	1.562513	0.4242514	6.997179	1.48342	0.2829364	0.6028269	0.4387706	0.5053617
TCGA-B0-5106	1	4.37808219178082	0.2605372	5.560412	33.33533	1.218012	0.6285927	4.498483	0.3532047	2.620472	3.608122	0.3271223	0.1848423	2.248115	1.837443	0.6555785	0.5886909	4.096414	5.836668	6.084837	9.903	2.300787	1.875821	5.500021	0.7457918	0.5563184	3.435368	0.4493974	2.089801	19.55129	16.74256	1.292544	1.904795	2.052119	4.219522	1.796108	1.048365	0.5562578	0.5077792	10.14509	2.860097	0.5660015	0.36356	3.268682	2.976149	2.067362	0.6477249	0.7685113	1.858478
TCGA-B0-4712	1	3.66301369863014	0.04271481	2.10618	6.296182	0.1085934	0.3499779	3.550691	0.1765438	0.2557892	0.6690612	0.229156	0.08835508	0.8695259	0.1687732	0.3688685	0.2841014	2.158801	1.342753	0.3743968	8.544093	1.297342	0.1918162	0.8841464	0.4315112	0.1139664	2.178235	2.216871	0.2917548	4.532433	5.851763	7.788716	1.657936	1.697743	8.134656	0.4158077	0.3915007	0.5108585	0.07399991	1.937115	0.7277833	0.6451832	0.3921475	3.894358	0.5268914	0.08524157	2.447446	0.1391478	1.872328
TCGA-B0-4691	1	0.380821917808219	0.07708945	6.33676416	9.37384373	0.59413978	0.54535151	5.57193391	0.45485331	1.61991918	3.55890805	0.39775587	0.31094431	2.31551016	0.55657439	0.13893174	0.30275568	5.5658445	8.57252856	0.89386688	12.3740187	3.31242962	1.75940834	6.08537097	0.87038874	0.75587601	3.18424322	2.56801467	0.78786554	12.2072678	16.85981212	5.92515176	0.71100737	5.8325379	3.78585972	1.47941514	1.42442494	0.65981999	0.17628753	6.16438177	1.05206626	1.55193115	0.24001185	5.43710838	1.88992566	1.9043713	1.20724033	0.50476475	0.78770602
TCGA-CZ-5982	0	6.68219178082192	0.07519162	2.56018	1.371228	0.4817665	0.5097333	0.6479057	0.1051023	0.7320827	0.5841118	0.3627748	0.1794611	1.331263	0.1636096	0.05182365	0.274785	4.936648	3.551188	0.7925178	0.1377318	3.994223	0.8823401	0.4674055	0.154669	0.05787028	2.110506	1.44311	0.3657985	20.88534	6.048984	0.3254101	0.6001472	1.334181	3.182244	0.7932848	0.2345813	0.4750562	0.8905502	1.485491	0.6480894	0.7427575	0.5040681	6.358012	0.6019806	0.2186996	0.48907	0.1413141	0.4281469
TCGA-DV-A4VX	1	4.45479452054794	0.03855892	3.168769	4.142042	0.2579681	0.4982917	2.423198	0.540383	0.4314845	4.423783	0.9836016	0.897285	1.470255	1.373481	0.21496725	0.7938051	2.540904	9.301268	0.9433307	6.854315	1.499854	0.339517	6.122598	0.8656174	0.8573179	4.747478	11.30028	0.7640948	0.9688327	21.98913	3.189131	2.395594	3.132023	3.936347	2.198491	0.5301151	1.037136	0.1558671	2.081721	1.181259	2.237762	0.4987837	5.276369	2.724953	1.903453	1.419288	0.6175806	3.028362
TCGA-CJ-6030	1	6.2986301369863	0.08291564	2.948366	2.165246	0.2028213	0.4535957	7.142053	0.2271107	0.1974811	1.810339	0.08585778	0.4321249	0.5975769	0.1093595	0.0716381	0.6093385	3.554481	1.450871	0.3960779	11.61814	1.988155	0.1848026	0.319594	0.100084	0.3499853	1.644526	1.049625	0.2163098	3.15506	3.587758	1.614769	0.9409926	0.9103263	1.123616	0.2297115	0.8905777	0.3360261	0.1717001	8.956904	0.9460265	0.4100455	0.2689075	0.833016	0.6592089	0.08980898	3.871669	0.1392735	0.8010555
TCGA-B0-4818	1	1.3972602739726	0.2575765	6.2796112	4.5934388	0.8909553	0.699822	3.9903183	0.2577499	1.2455925	3.8628543	1.2063033	0.8076931	2.7907109	0.7308144	0.1487127	0.4990246	6.1471778	4.8452758	6.289464	0.6815096	3.6531451	2.8120783	3.7993576	0.6187664	0.3701193	3.6680395	4.0307562	1.0813812	9.4655162	25.2988389	2.0397101	2.416735	3.9188523	2.3468044	2.0805928	1.1226388	0.5448809	0.3631555	5.1355185	2.1699411	1.0710541	0.4739621	4.8654879	2.5350255	1.3598769	0.8379237	0.743123	0.8789563
TCGA-CJ-4901	0	3.97260273972603	0.06790993	3.46048946	7.17857239	0.50371726	0.71336215	7.4281717	0.25879545	1.0769396	3.46251382	0.46821509	0.03435429	3.96310691	0.55414569	0.17838212	0.46523696	4.5833184	2.34940578	1.4101314	2.79675331	2.83190803	1.39219998	2.87577609	0.50005183	0.29541666	8.09708135	1.78072725	1.31460085	2.85906312	3.0626091	6.15905461	1.2084341	7.06221225	9.85887891	1.06243368	2.31785844	0.87430175	0.29539976	7.29621371	1.08172608	1.97879897	0.11981941	3.53406335	2.39010731	0.66054805	1.2380441	0.49053911	0.74567787
TCGA-B0-5110	0	5.5041095890411	0.1046467	3.3124484	2.6339218	0.8464975	0.6330753	1.6887505	0.6440247	3.5562305	2.8756635	0.6717378	0.6272434	1.4509773	0.7717082	0.3750485	0.5674606	13.4265003	5.3892118	0.8740326	0.4362954	9.5654616	2.7140294	6.3525286	0.405149	0.4124625	1.4324479	1.3312212	0.9345732	27.0290476	12.4122876	0.9881108	1.0602267	1.5529808	1.2977765	1.0649881	0.3356972	0.9595662	0.5562363	6.5594881	1.1777482	0.6005515	0.3818405	4.7209739	1.4668493	1.8085511	0.9403156	0.7282806	0.8791065
TCGA-B0-4814	1	0.46027397260274	0.1607666	4.542821	4.826138	1.378069	0.8051902	2.078869	0.2219645	4.476279	3.796567	0.4954499	1.467869	1.878562	1.115837	0.0874558	0.5701757	3.540923	9.377066	3.546686	0.3072079	2.152301	2.229529	4.971576	0.4577698	0.6702149	4.559594	8.841665	1.122655	24.40649	10.61891	0.7827262	2.451983	1.129155	2.269373	1.334428	0.4374451	1.006247	0.4177724	3.3013	2.504724	1.309144	1.403741	12.93776	2.207717	1.58302	0.7836606	1.014695	0.8653088
TCGA-B0-4823	1	1.24383561643836	0.06584534	3.303163	2.681123	0.1838695	0.1681988	2.870422	0.4406533	0.5454769	1.003044	0.2405419	0.2220657	0.4384021	0.04113291	0.2008083	0.3105514	2.022674	4.387219	0.2040688	8.589659	1.112054	0.1474653	0.1095857	0.1020735	0.02864354	1.562489	2.044049	0.1774349	3.614574	6.093078	1.709771	1.287215	0.721325	0.768146	0.170196	0.5077293	0.6930276	0.2566612	3.060272	0.1838172	0.4233386	0.7332462	2.548726	0.03310633	0.02706195	2.327858	0.1818569	0.324107
TCGA-B0-5098	1	4.33972602739726	0.176942	0.7259512	3.825672	0.3301254	0.5916534	0.2105166	0.1331926	0.3934429	0.9964331	0.0855275	0.328629	2.673743	0.6355697	0.7859905	0.7873379	0.1413752	2.815386	0.05921486	0.2505658	0.2031726	1.560195	1.664127	0.6738275	0.4238879	6.800836	1.748353	2.338957	0.2781667	3.847	0.1941363	0.531537	0.3537594	1.702098	0.5640396	0.1233447	1.098849	0.2525697	0.3113775	0.2572796	0.5581705	0.05802732	2.637788	2.30556	0.8323751	0.6061973	0.4992818	0.4340606
TCGA-B0-5711	0	10.9287671232877	0.1881366	3.483601	2.535416	0.3890457	0.362297	1.900167	0.09750269	0.1939771	1.686106	0.3575776	0.1105563	0.6337437	0.1151898	0.2145411	0.3159897	8.114774	4.36839	0.8059987	0.362023	6.274594	0.3614336	0.2667265	0.1270443	0.1568634	2.050805	2.425559	0.1442232	9.028644	5.202216	1.01159	1.330986	0.9812427	1.483344	0.2586579	0.689743	0.5237012	0.1962995	4.194761	0.4701316	0.5423086	0.4134068	3.285025	0.2307497	0.1526929	1.241479	0.1392896	0.3847767
TCGA-A3-3319	0	3.0958904109589	0.02855103	3.422019	13.89343	1.012369	0.9100405	2.691393	0.1576774	0.7641939	1.191573	0.4955509	0.02768318	2.168527	0.2734782	0.4044291	0.5990778	1.09204	2.384011	1.121229	41.27521	0.9013869	1.093573	1.062537	0.226217	0.2737586	3.846476	2.274898	0.9570032	3.062635	5.41307	3.562691	1.344082	0.8612238	4.713779	1.163833	0.4808428	0.4628266	0.1545697	4.657273	1.581588	0.8188758	1.760099	1.694558	0.7979072	0.6222418	0.8212565	0.3778445	1.319169
TCGA-B8-A54D	0	2.27397260273973	0.07123852	3.096514	7.414295	0.6577111	0.5979192	6.894161	0.9289922	0.3684254	8.266032	0.5311175	0.3591803	3.055872	2.2518	0.02188417	0.6261142	0.4408636	7.627969	13.44546	3.128878	0.3757952	2.258157	12.93769	1.566323	1.817543	7.488962	1.378402	1.20744	66.83366	34.10562	4.747852	2.299652	14.48588	1.428756	4.212843	2.262415	0.24636	0.4813181	6.52726	5.748993	1.416894	0.7014044	8.614841	5.931456	5.196447	2.227926	1.131325	0.5686881
TCGA-BP-4347	0	3.74520547945205	0.2308346	3.2331197	2.9814622	1.6594606	0.6793625	1.7148423	0.2826286	1.0909949	4.1346614	2.1530916	0.2441652	1.9900717	0.6670889	0.354557	0.7975633	18.6683288	2.6799036	0.4204996	1.8544726	13.4851803	4.4069015	2.1331446	0.9290289	0.4619133	1.4511763	3.5997489	1.2687672	25.4822989	8.7067158	1.9798228	0.5201587	1.6234547	0.477748	1.5539745	0.5106542	0.6395326	0.5943999	5.3604121	1.2575755	1.5715228	0.2401201	6.7412577	2.3781993	0.8595917	0.3889111	2.1020904	1.1056341
TCGA-CW-5590	1	2.94520547945205	0.09510802	2.999271	3.093158	0.4254085	0.4659235	1.886239	0.3078876	1.738193	1.478519	0.5466799	0.2002428	0.5163969	0.2415775	0.32834085	0.3765328	11.67353	2.2957	0.5186841	1.308537	5.694744	0.5168202	0.5432016	0.4198432	0.1767225	1.957797	1.17764	0.2921553	9.213425	5.537507	1.387691	1.409778	2.189023	3.476181	0.5923421	0.6649889	0.8575062	0.2189045	4.753261	0.6534333	0.9704957	0.5097885	4.959398	0.6599063	0.1969326	0.8687208	0.3253152	0.5916119
TCGA-CJ-4918	1	0.254794520547945	0.1750464	2.371499	1.747516	0.3348617	0.464044	3.601208	0.5847099	0.8635992	1.240137	0.6538222	0.933491	0.5878905	0.1080682	0.924232	0.3313449	11.83432	1.558363	0.4982391	8.2884	8.447004	0.4985172	0.8375674	0.4875948	0.2326064	2.55863	0.2166386	0.5604462	2.747566	3.298681	0.9469449	1.245545	0.6503144	1.008146	0.4221941	0.4662729	0.7626024	0.1919026	7.973785	0.3718911	0.8491064	0.1801359	2.77996	0.7907279	0.1895992	0.8110268	0.2739784	1.167124
TCGA-BP-4776	0	1.12602739726027	0.2167754	5.251191	3.701502	0.3867407	0.5285038	2.69807	0.9371437	6.385686	3.087676	0.991932	0.5791799	1.688684	0.5320774	0.08878995	0.3547285	6.782163	7.618876	3.22397	5.387176	2.009835	2.958546	8.277382	1.302488	0.4096811	3.500569	2.387461	1.322218	13.32348	22.81514	0.7922142	2.332577	3.401935	1.410044	1.582652	0.5960536	0.5205984	0.4193593	2.808787	1.831569	1.033103	0.08973201	6.683191	4.512284	1.388862	0.6026197	0.506087	1.286506
TCGA-B4-5377	0	1	0.0499512	3.21754	1.131994	0.81948	0.2499878	2.305164	0.1717857	1.613845	1.244333	0.5011732	0.1516159	2.069597	0.2437812	0.0322463	0.3903549	5.3537	4.416273	0.9925004	0.5094999	4.207684	0.6970313	1.154628	0.1871332	0.108647	1.845337	4.7404	0.3818376	28.89087	12.79366	1.127875	1.014057	1.865129	1.736407	0.5096568	0.444887	0.3755289	0.8042237	2.381866	0.7163713	0.9935009	0.6877283	4.414824	1.205517	0.3353164	0.6641162	0.2706123	0.397178
TCGA-B8-4143	1	1.94246575342466	0.1410658	7.865254	15.14859	3.106968	2.214424	6.360273	0.3888675	5.911194	3.496457	0.320698	0.4031351	5.469032	2.603523	0.4561559	0.5526011	8.193889	9.590948	3.216565	1.499506	5.198341	4.280361	10.29437	2.194957	1.33712	11.66151	0.7308903	2.436977	22.98853	28.52505	4.434134	1.262552	8.549847	3.933927	2.702532	1.546415	1.187504	0.7186848	9.791831	3.023858	2.82819	0.09631517	8.684661	6.654016	1.836447	1.332975	0.2902335	1.088394
TCGA-CJ-5675	0	10.7835616438356	0.01384604	3.66778205	1.21989181	0.1111599	0.42500615	6.7176043	0.11248034	0.25628058	1.38687001	0.32443376	0.71958949	0.75616181	0.04476107	0.08081545	0.30258713	2.42779877	3.07398462	1.14488801	6.19857315	0.83664252	0.14264227	0.04711181	0.09873512	0.152387	1.56577305	2.65715128	0.0595457	19.30020727	10.83239302	4.57805086	2.12308067	3.1545407	2.48424859	0.24261199	0.88706809	0.23941481	0.12593246	5.72814557	0.53341592	0.55796393	0.16948661	4.77322581	0.5444005	0.07416777	1.75775498	0.16237763	0.28135218
TCGA-B0-5399	0	3.86575342465753	0.07422671	7.517009	5.404924	0.7907304	0.5956151	2.715642	0.1098567	2.22246	2.241742	0.5000158	0.7639946	2.533549	0.6793678	0.05554365	0.5515595	2.267335	6.53447	2.48271	1.641644	1.28694	1.30087	4.237663	0.466535	0.2856383	3.830429	3.666464	0.7113755	12.25783	20.30262	1.877985	1.908992	3.890393	1.261205	0.8367014	1.342327	0.8083389	0.5081845	5.033414	1.272357	1.89355	0.9572145	4.59612	1.848795	1.583216	0.8134747	0.5580025	0.6754155
TCGA-CZ-4865	1	0.454794520547945	0.09133661	2.43068257	0.72711164	0.19828374	0.30284306	3.2826403	0.10360708	0.65451496	1.15634937	0.60882575	0.31809422	0.55197721	0.10377976	0.18419165	0.24647957	4.99873598	1.95929628	1.5353908	14.5195201	2.42248872	0.25850326	0.24576759	0.18830524	0.11189986	2.10212882	3.99689493	0.238131	15.7015121	5.97365765	1.83926873	1.16046407	1.38913191	1.73282325	0.47048028	0.61760552	0.24576155	0.18406717	5.51188909	0.33558587	0.7769451	0.24801083	3.24522602	0.38800309	0.16445513	1.49840888	0.22770788	1.09031095
TCGA-BP-4344	0	4.56438356164384	0.327882	3.3936747	3.9120548	1.1832821	0.3080856	2.1652684	0.5324498	3.9818354	3.7556565	0.7126114	1.1249323	1.3698483	0.3453952	0.1920857	0.4718041	17.6084351	4.4288179	2.0525458	5.4832186	9.9030557	2.5858527	3.8886276	0.7212896	0.3312097	2.2225646	0.9952981	1.1883552	9.8531435	7.5275613	0.7094947	1.6538069	0.6712911	0.5895826	0.818768	0.3554213	0.8245271	0.4260215	5.689835	1.2383907	0.4716554	0.3586511	4.4206975	1.3489624	0.7202161	0.6354122	0.9166224	1.240081
TCGA-BP-5191	0	2.64931506849315	0.1266658	3.692844	3.660827	0.2542271	1.284788	6.714055	0.2488307	0.2609137	2.201335	0.4740004	0.3850437	0.8526854	0.233638	0.517063	0.3632271	2.22452	2.925799	1.518387	5.482997	0.5417705	0.9766511	1.004664	0.7018455	0.3596471	3.418383	0.9296805	0.5802409	0.8485856	8.56749	5.452141	2.249685	1.688682	1.243294	0.9890421	0.9836699	0.2515776	0.2312997	6.035782	1.542978	0.7667469	0.3006239	1.413832	1.385606	0.285854	2.141281	0.9033182	0.591291
TCGA-B0-5697	0	7.20547945205479	0.5251957	1.128505	1.852352	0.3088771	0.2006332	4.028236	0.2872187	0.352403	1.470074	0.2746259	0.4358076	0.8878636	0.1447768	0.0650354	0.5009543	1.826664	1.223828	1.013796	1.719214	1.370605	0.2516548	0.6545418	0.1161281	0.08554217	1.184244	0.555576	0.3089787	6.3065	5.199028	3.044645	1.830565	1.274311	1.218181	0.2802545	0.6716732	0.163674	0.168218	4.781607	0.276786	0.3760081	0.3591425	1.286725	0.7062144	0.1808803	1.641091	0.1372682	0.2162764
TCGA-CZ-5452	0	4.9013698630137	0.02862158	2.651019	6.564057	0.7008352	0.4392717	8.614469	0.1590869	0.2025574	1.038198	0.382743	0.3441198	1.259445	0.2133261	0.12309395	0.2764835	3.09971	4.273708	1.400938	0.2574769	1.290224	0.3742457	2.179018	0.5017419	0.2147754	2.505895	3.81508	0.5176968	7.372638	11.95919	6.911772	0.907435	4.70273	0.8145061	0.8865993	1.581849	0.2598234	0.2305681	7.152177	0.6918529	1.277138	0.1466143	2.137589	1.323938	0.432888	1.4786	0.2936988	0.3531093
TCGA-B0-5699	0	10.5232876712329	0.06805734	1.826312	2.526992	0.4610109	0.2584085	1.916317	0.2546128	3.743575	2.811141	0.3825636	0.3849338	1.001913	0.2953887	0.01016309	0.4243666	4.606619	7.242768	2.72434	1.350523	3.494946	0.752814	1.085476	0.1432344	0.1986055	2.737766	0.7283738	0.2761851	10.09975	11.71692	0.8836042	1.422139	1.398794	1.252745	0.3697013	0.3742659	0.3309732	0.2763369	3.110018	0.7461546	1.21875	1.456374	4.516199	1.213331	0.513774	0.604371	0.2286319	0.345732
TCGA-B0-4845	1	5.44109589041096	0.2531056	4.0240375	4.3029362	1.7145017	1.1485906	1.7429658	0.2404842	1.5022767	5.8902473	0.6739371	1.0361845	2.3803049	1.0764548	0.2267794	0.684731	11.5120057	5.2145123	5.4264755	3.2863929	6.3387078	5.3765749	11.7219371	1.5353989	0.791373	5.1562906	2.1638783	1.7207824	25.0050124	17.9736274	0.7911049	1.4184904	4.2041142	2.2008606	3.5601287	0.4494667	1.2688813	0.849564	4.0506001	2.155346	2.1461912	1.4897058	7.0677837	4.1058632	2.1599536	0.7329322	1.6232682	1.1378123
TCGA-MM-A563	0	1.61917808219178	0.04227908	7.302845	8.615737	0.4073138	0.4790566	5.71425	0.424806	1.403998	2.61409	0.3002008	0.508325	1.907224	0.5619005	0.1255502	0.4954535	4.447989	13.66435	3.365335	1.103727	3.061584	0.9548816	11.3287	0.5778539	0.5499185	5.768796	1.827484	0.604296	34.29612	32.14599	3.110541	2.169075	5.62642	1.592765	2.341517	1.476402	0.4386338	0.3131225	8.393317	2.310117	0.566698	0.4444004	4.265885	2.68907	1.565323	4.427066	0.4854926	0.5768327
TCGA-BP-4971	0	4.07397260273973	0.270789	4.362822	11.35424	2.616459	1.245579	5.452301	0.9426225	8.714454	4.3215	0.9613632	1.198938	6.116868	3.488252	0.1190113	0.6944635	9.750743	5.673319	25.46317	7.008282	5.642581	8.137344	23.6968	2.221478	1.462554	7.344515	1.195793	4.07075	20.94304	17.32329	3.443121	2.210201	5.136473	2.526467	6.38838	1.238756	0.6629762	0.6600889	12.3091	4.643122	1.187413	0.4591314	6.506965	6.706283	4.790986	3.619531	1.346604	1.648646
TCGA-AK-3425	0	9.15890410958904	0.02843242	3.380843	3.507731	0.1783308	0.2833838	4.901395	0.2203379	0.4450029	0.8643302	0.2187068	0.2756819	0.3934345	0.01276604	0.2529313	0.2757818	5.938503	0.9775736	0.3377862	16.53762	3.067892	0.1126583	0.3325529	0.1689579	0.05333898	2.520193	0.8686451	0.2966973	2.096815	3.051766	3.106968	1.413618	1.854029	4.315323	0.344734	0.659634	0.9678984	0.07850309	3.404435	0.4966675	0.6546332	0.553263	2.144555	0.4109962	0.02239724	1.103267	0.2518147	0.8459882
TCGA-B0-4841	1	0.558904109589041	0.15075858	1.27998616	1.71587519	0.06982684	0.56314893	1.59718735	0.2975002	3.39334678	0.62142086	0.43229916	0.06746589	0.58304561	0.19786296	0.20484324	0.15150896	6.6384967	2.563237	0.63835212	0.37842937	2.08551659	1.72313443	1.10977602	0.62022019	0.11602945	2.33754024	0.20339259	0.53539874	2.5720058	6.35487426	1.30488908	0.6350698	0.16461678	1.36722287	0.65314518	0.35872905	0.03759805	0.55751219	3.62237405	0.37230402	0.40615166	0.10415121	2.32298935	1.94455662	0.67600674	1.34326215	0.15583344	0.64803128
TCGA-G6-A5PC	1	0.663013698630137	0.03439658	2.592961	3.376032	0.1639613	0.6933893	3.552988	0.5790728	0.4564266	1.524149	0.4986393	0.9338296	0.7377438	0.3204613	0.04622835	0.2076686	1.618662	9.630031	1.661812	0.3943693	0.309286	0.4259067	2.212711	1.073098	0.3656569	8.297655	1.313572	0.1794672	14.31621	31.52334	6.289318	2.503259	1.068068	0.6059545	1.112127	0.5970243	0.1022241	0.1843543	3.939502	2.019077	1.007602	0.1086928	7.474878	2.088279	0.4944914	2.589708	0.2416086	0.5616482
TCGA-BP-4992	0	1.37260273972603	0.1133756	2.944402	32.49625	1.499171	2.223028	7.642071	0.4277196	5.645625	3.738637	0.7024182	0.4267847	14.95626	2.37757	0.57706	0.7023246	2.820282	8.909987	2.70444	2.517438	1.231332	4.809403	46.83082	3.527161	1.96844	6.469797	0.6640763	3.180224	9.275928	25.264	3.809834	0.9995467	19.90407	2.223244	8.02353	1.755839	2.111755	2.291977	6.666151	3.715375	1.069816	0.25733	3.669645	9.177649	4.602092	0.6179917	1.23835	1.408413
TCGA-BP-5198	0	1.65205479452055	0.03975826	1.984526	1.631104	0.4415467	0.3432333	2.720845	0.759291	1.399648	0.7702452	0.2101581	0.07195955	0.8068957	0.03808275	0.4410454	0.2497461	2.528808	1.171699	0.804029	5.624399	1.957494	0.1785395	0.2480121	0.2835132	0.1060781	2.775437	0.926743	0.2447399	7.76505	4.655655	0.6423707	1.54318	0.5455562	4.101886	0.1354595	0.3170303	0.9509978	0.1480875	3.385291	0.2402633	0.8755763	0.4320103	5.138965	0.1839083	0.06681388	2.535936	0.1295166	0.6963238
TCGA-BP-4349	0	1.01917808219178	0.3226349	5.785281	4.760642	1.122049	0.8720766	2.415853	0.4697295	4.292572	3.565477	0.5792969	0.9384842	4.423418	1.126425	0.3503098	0.7377579	8.175915	5.273249	2.319629	0.3973863	4.788412	5.047404	9.58192	1.297441	0.5009051	3.513261	2.165243	2.072118	11.71631	19.28295	0.529624	2.741629	1.589113	2.223754	2.48896	0.4053261	0.7093666	0.773359	4.247351	2.479166	1.022202	0.4847821	5.60576	3.956147	2.112083	1.024478	0.9989184	1.211075
TCGA-CJ-4878	0	5.98904109589041	0.1194218	3.608039	12.12373	4.94253	1.644218	0.8620778	0.2464967	8.630928	0.6789682	0.4727076	0.4152535	4.980302	1.057606	0.0969856	0.7173383	4.799569	5.178014	1.565538	0.1815934	2.843753	5.44981	7.653873	1.003308	1.503862	10.7907	3.997953	1.895976	7.51542	22.59619	0.3920757	2.255114	0.5260943	6.272395	4.303588	0.2717517	1.53981	1.664026	2.458251	4.992647	1.531259	1.934115	3.971676	5.428807	2.439406	0.696403	0.9960477	1.016088
TCGA-CJ-5672	1	5.4027397260274	0.1643657	2.283707	1.265439	0.3472562	0.352668	5.210595	0.2774062	0.6004528	1.230213	0.3941427	0.1845332	0.9177465	0.1631357	0.248033	0.4692063	2.810646	2.761903	0.9181195	5.745092	1.742411	0.1028319	0.5519033	0.308442	0.2380235	2.655827	2.44716	0.2352566	12.03845	7.280082	4.492627	1.795226	2.225722	0.5978733	0.3969973	0.8801053	0.392656	0.1180214	6.665345	0.4410943	0.9725131	0.2215696	2.952298	0.8003159	0.1362913	0.8316829	0.4544178	0.3641264
TCGA-BP-4765	0	5.98356164383562	0.1155178	4.85203	4.767044	0.76108	0.5434977	1.194391	0.4831709	3.82106	1.071359	0.8826378	0.8765723	2.038642	0.6246589	0.1735755	0.5786282	3.885262	3.626401	1.292829	0.3676575	2.492901	2.825911	2.136166	0.5819963	0.2638212	2.725624	2.409636	1.280094	5.212856	18.73747	0.4781951	2.547785	1.532833	4.247045	1.589853	0.4729953	0.6730509	0.5742719	1.70828	1.425891	0.9533447	0.28735	5.8936	2.468447	1.24627	1.093707	0.6258213	1.071605
TCGA-CJ-4900	1	4.6958904109589	0.09364635	4.02461021	7.80611131	0.40482559	1.09477534	8.57853986	1.10108501	1.1862711	1.90033972	0.498699	0.86609094	2.18962751	0.95413915	0.11617746	0.30230061	1.9317855	3.32592842	2.83842474	0.99745097	0.95000058	1.88382529	13.20501452	1.60525287	0.99101382	6.04629467	1.797301	1.5808576	5.91546952	12.3181337	3.30456964	1.6402262	4.99769395	1.79616686	2.60332267	0.94579322	0.73956511	0.33226898	5.60025236	1.75034495	1.08390507	0.26836593	3.91025896	4.83158228	1.5661638	4.00507644	0.79198922	1.73038217
TCGA-BP-5186	0	1.8986301369863	0.1128848	4.084675	1.546883	0.7476734	0.3231532	1.321514	0.3559548	2.135509	2.471942	0.5076382	0.7114481	1.338154	0.1444517	0.0274532	0.4916023	4.468091	3.354505	1.115354	0.5873973	3.532318	1.185306	0.8042007	0.2180136	0.2682432	2.103278	2.52271	0.7353406	27.28621	12.61346	1.270195	1.512926	0.650975	1.376764	0.5327597	0.4345491	0.4879787	0.4363515	3.996205	0.7674466	0.8590387	0.4149155	6.399829	0.7506151	0.3556937	0.653774	0.6136558	0.7250123
TCGA-CJ-4916	0	3.76164383561644	0.12376827	4.14214441	4.3252312	0.69165564	1.14356599	8.73921917	0.40985812	1.18902976	3.70621942	0.56289884	0.48002474	3.31783412	0.66903635	0.21495576	0.61297884	4.93109564	4.50576449	2.11238772	2.76532426	2.71168189	2.24049641	3.73647282	0.72827468	0.5827468	3.06797192	2.18034073	1.44579202	13.14279757	11.64818837	4.51615816	1.70670367	5.84768963	1.43386079	1.93126088	2.19871979	0.74483966	0.46352207	10.34307301	1.98290851	0.94647726	0.36164213	6.03154678	3.08706459	1.18143061	1.8721276	0.78858777	0.85945967
TCGA-B0-4846	1	3.28767123287671	0.1469067	5.185287	1.845274	0.8209604	0.6942199	2.438531	0.2155295	3.779197	4.226932	0.8385746	0.5362496	2.572256	0.5380306	0.01769769	0.6637127	2.421403	6.904446	1.147562	6.356282	2.016824	2.921868	2.817821	0.3252294	0.3458456	2.367142	1.844814	0.8088541	10.94411	11.36648	2.493234	1.544236	7.615583	2.053235	1.451095	0.9306463	0.3175243	0.6736866	4.878692	1.795128	2.174604	1.517709	4.138768	2.03196	1.021091	0.4404204	0.4715259	0.7065692
TCGA-B0-4837	1	3.77534246575342	0.2048985	4.422766	3.674784	0.3177806	0.8989623	1.795814	0.2654741	1.335159	0.5118687	0.3820879	0.1565282	1.134116	0.2815713	0.3687624	0.3441427	14.39337	3.659684	4.991461	3.493734	6.148774	0.9840881	1.095941	0.9131975	0.1397774	3.026163	3.558516	0.5301202	12.96972	10.07827	0.2955827	3.561288	1.112735	7.017335	0.6734966	0.1237765	1.087039	0.2944636	4.051303	1.395346	1.162458	0.1445722	7.999927	0.9334306	0.4695444	1.80518	0.4854383	2.807239
TCGA-B0-5097	0	1.82191780821918	0.08999471	1.99862	2.864545	0.4484499	0.8130177	2.188296	0.7960999	0.7771197	0.8186585	0.2937948	0.1083218	0.818752	0.2647371	1.000976	0.5184622	8.065989	1.493766	0.4547027	4.236765	6.042111	0.6516945	0.9371119	0.4149218	0.06209813	5.709851	1.20442	0.9067275	5.780481	4.183029	0.6177865	1.377428	1.706971	9.403124	0.7994535	0.4053106	1.576239	0.1975737	3.66193	1.656547	0.8533764	0.3571552	5.709728	1.220146	0.3471266	2.350817	0.5079876	0.8422813
TCGA-BP-4345	0	4.15342465753425	0.2043131	2.433108	3.891734	0.7414974	0.7366095	2.667452	0.6162796	3.214895	1.401694	0.6458669	0.2279538	1.21866	0.3392964	1.514649	0.3900332	19.44236	1.539674	1.742339	3.001589	13.27435	1.91853	3.452116	0.9480098	0.1960202	1.877603	1.979329	0.991236	2.194888	5.285801	0.9205522	1.564963	2.115574	1.903962	1.602592	0.7233966	0.8408594	0.2545571	8.936618	1.465836	0.6244354	0.09309688	2.837792	1.327	0.5291333	3.339124	0.8000523	1.28368
TCGA-BP-4342	1	6.18082191780822	0.1593033	9.730891	3.966707	0.6902168	0.9656575	2.451738	0.4648897	0.9911234	2.308669	0.3590877	0.76495	2.820186	0.5676705	0.510087	0.7888529	7.107039	11.27736	4.251782	2.586941	4.935399	3.717126	2.86075	1.036807	0.5186418	5.311212	4.165914	1.484048	11.17592	16.04628	0.5909347	2.026087	2.718956	2.912624	1.764361	0.8239063	1.011093	0.6636658	5.757051	3.794716	1.174229	0.1345755	5.334045	2.485518	1.509851	0.7380857	2.594733	0.8037571
TCGA-BP-4804	0	3.9972602739726	0.1720948	3.5248056	2.7271782	0.4144876	0.6577299	5.0169233	0.6162401	1.9674251	1.7379516	0.3462198	0.4672187	1.5796404	0.3322603	0.1255586	0.4087942	6.2347956	2.5358679	1.7821585	4.333296	2.7028554	1.1421729	3.4950655	0.536898	0.193709	2.0679811	1.0125953	0.6639165	3.7918682	6.17826	4.3197376	1.6120568	3.0994118	1.6324776	0.7045061	0.9700565	0.3626668	0.2515558	10.512175	0.9912376	0.5283123	0.1287989	1.9577136	1.7413648	0.5015915	1.8438757	0.6622282	1.3238544
TCGA-B0-4843	1	0.876712328767123	0.2888506	3.41638	3.420183	0.4164354	0.8219482	2.8464	0.5044409	2.812741	2.43157	0.423675	0.3786871	2.052909	0.474931	1.241438	0.3575639	13.74246	2.717637	5.629175	2.927855	4.740945	2.417995	7.561545	1.535159	0.6716275	2.93112	2.315516	1.126951	10.2319	10.6592	0.5634126	1.993394	0.5919353	1.157752	1.671816	0.4698288	0.8793268	0.2801592	7.059876	2.187065	0.8056474	0.5304726	7.042657	3.5285	0.8140092	0.7728246	1.07349	1.700607
TCGA-BP-4766	0	4.00547945205479	0.1408032	3.624209	1.975578	1.281453	0.5326785	1.538011	0.4567037	8.411898	4.673101	0.7239694	1.817172	1.775927	0.2921201	0.06587555	0.8669154	8.087701	3.720289	4.278104	1.541564	7.707015	2.30858	4.30561	0.6491749	0.4007726	2.797984	3.757814	1.271249	46.54305	11.39078	0.4412608	1.805233	0.5513659	0.9935113	0.7798525	0.4639217	0.7660774	0.7601784	5.055311	1.262273	1.925078	0.8559576	7.792606	2.498552	0.4551369	1.720909	1.156587	0.8773652
TCGA-B4-5836	0	0.386301369863014	0.14288788	4.27733239	0.88706944	0.25921036	0.34430069	1.83674703	0.04112041	1.14436502	1.3535171	0.92677021	0.2131456	0.69963008	0.07649375	0.18289391	0.60485674	11.96031385	2.67235903	0.70296126	1.62372052	8.88169065	0.11976611	0.24542877	0.10613781	0.09622538	2.31491718	1.77538645	0.07994028	6.12618648	9.00776622	0.59459824	0.88703191	0.65334454	2.14484498	0.21208065	0.60066803	0.23756769	0.4320076	4.53953221	0.47394885	0.98137869	0.24495636	3.36372717	0.22243545	0.14719111	1.01214157	0.20811962	1.02499495
TCGA-CJ-5680	1	2.1041095890411	0.04670341	3.334703	1.148441	0.3925237	0.3324924	1.565191	0.1435237	0.5561702	0.3248599	0.4490628	1.652859	1.152497	0.1310602	0.35718265	0.6217224	3.191336	4.731296	0.6658216	0.1132728	2.071734	0.5088977	0.8193825	0.08672879	0.1752304	1.345703	1.07674	0.1624527	9.503425	10.26138	0.8084816	1.177839	0.5386509	2.128101	0.2618209	0.1083522	0.13249	0.1972177	3.120264	0.5291879	0.3029035	0.452456	2.403789	0.2362874	0.179351	1.521469	0.1568955	0.4575609
TCGA-3Z-A93Z	0	1.05479452054795	0.2036415	4.456129	9.28863	0.2829618	0.6542557	2.272511	0.7479004	2.117722	2.173836	0.8094837	0.4657832	1.112707	0.09846756	0.02940751	1.323023	7.324511	7.078615	0.5086787	0.2578898	2.178535	0.6206862	1.332499	0.6360924	0.2350952	4.263974	0.3367761	0.5349737	22.624	15.13702	2.440546	1.053486	1.148864	1.344425	0.8550246	0.5168678	0.6997271	0.2306718	4.421846	0.6836815	1.991291	0.2570545	6.598513	3.622987	0.5429455	1.512042	0.5485666	1.030711
TCGA-CJ-4638	1	1.18082191780822	0.16923532	4.77367849	5.55617163	0.92961516	1.25755758	1.75833566	0.64741633	2.75178413	6.73716626	0.39527908	1.60636665	2.49381046	3.09942641	0.35114944	0.31031714	3.10062509	8.09369246	2.5643579	4.17920297	1.0038041	2.84107366	17.08551524	1.32325067	1.33677464	4.03731656	2.72627346	1.1266349	8.98000062	19.67638963	3.08381954	1.69437882	2.43390457	1.77433703	3.06104776	0.39186162	0.21177048	0.20253003	5.99723731	2.71936814	0.98977175	0.33183127	4.64775659	3.29610691	3.34685121	0.48490577	0.75078532	0.6140837
TCGA-B0-5116	0	3.49041095890411	0.1052597	4.001048	5.242462	0.262652	0.5014265	0.9090035	0.2371878	2.268867	0.8912053	0.2726971	0.1103354	0.3516677	0.04342917	0.490856	0.3198633	8.964162	3.744836	0.3943077	0.6975087	6.125625	0.1690834	0.1572961	0.1352431	0.08539082	2.511332	0.418474	0.2302959	4.84964	4.085251	0.5170961	0.9675459	1.514353	3.816603	0.2047325	0.3754715	1.580261	0.1145872	2.922565	0.3760699	1.941028	0.4863908	2.835234	0.2631869	0.1075678	0.3822438	0.2641212	0.8216938
TCGA-CZ-4857	1	3.92328767123288	0.06994909	3.398637	10.2674	0.4703155	0.8282258	3.102095	0.2766439	1.523187	5.276391	0.4180311	1.885477	2.474656	0.4711027	0.7556635	1.04679	3.35485	3.607522	1.462591	2.695926	2.482318	1.981697	2.499053	0.6858525	0.1574687	2.046229	0.9220888	1.061718	3.128089	7.477971	1.513609	1.108853	1.514214	7.35572	0.7295572	0.6731711	0.7710589	0.2953788	7.137424	1.563145	0.6532815	0.5816798	4.437036	1.334689	0.9697848	1.280151	0.3247095	2.152358
TCGA-BP-4959	0	7.28767123287671	0.04658952	1.873129	1.286922	0.5476921	0.2008378	3.071823	0.308283	0.4106378	0.5075347	0.139149	0.2839469	0.5935185	0.1155498	0.27147555	0.2371474	2.242503	2.35375	1.558581	2.606259	2.212972	0.3516237	0.3679999	0.1516113	0.09988746	3.210575	1.553905	0.2357187	16.40783	6.545405	1.785844	1.099833	0.5511152	1.653534	0.2452743	0.3690623	0.359638	0.5534573	2.433146	0.4441042	0.8460617	0.7778062	2.172639	0.2309008	0.1782583	2.36931	0.3198013	0.4314896
TCGA-A3-3358	0	3.58082191780822	0.1352084	3.55978	5.616765	1.267966	0.6764266	5.603654	0.199344	1.046986	3.190198	0.5903705	0.6600137	2.090304	0.5714926	0.1479998	0.6109693	4.303946	3.732767	2.187917	7.274079	2.783677	0.8405554	4.134528	0.3671016	0.5597789	3.510921	3.107319	1.073304	20.66398	11.32026	4.681179	2.230709	4.227388	1.238349	1.278906	1.56722	0.9875683	0.2332279	6.375497	1.103526	2.098558	1.691969	4.957899	1.374864	1.105485	2.208773	0.410079	0.9000237
TCGA-A3-3372	0	2.01369863013699	0.3366378	6.059185	3.704819	2.283827	1.165881	2.38078	0.3092774	5.437296	3.331405	0.7342052	0.4100297	5.941496	0.7120238	0.8717515	0.7644034	13.81694	3.853578	6.086084	10.18777	11.78099	2.96537	2.780734	0.6447729	0.9325063	1.837656	1.715689	2.955987	35.32835	9.310732	1.781971	1.699975	3.653041	0.9802394	2.834975	0.654062	0.8178086	0.6832084	5.909367	2.73907	1.522915	0.644093	4.740457	2.284282	1.560408	1.65639	1.420637	1.211421
TCGA-CJ-6032	0	9.96986301369863	0.05945147	2.224279	0.5917642	0.1431879	0.3749539	1.279517	0.1575983	0.3689594	1.12726	0.8470797	0.4519319	1.294321	0.07047073	0.1290602	0.5253424	6.953665	1.168047	0.6761668	0.7005086	4.881014	0.5088216	0.5866306	0.1978406	0.1070692	1.283154	2.201104	0.2947776	62.57328	7.469781	0.8027471	1.055535	2.101345	1.637072	0.2827514	0.4609853	0.2004576	0.3089844	3.565484	0.1467025	2.190114	0.5331438	11.80891	0.7150063	0.2285404	1.283603	0.4996666	0.2933851
TCGA-B8-A54F	0	1.42191780821918	0.1052832	14.21617	10.57402	0.8593301	0.6017323	3.389842	0.7952633	1.509301	2.574907	0.2657987	0.5716647	2.971993	0.8382848	0.2551467	0.3556832	0.6153536	6.895016	5.959356	14.27485	0.5722165	1.779905	2.806143	0.5005111	0.8427107	7.015846	1.302496	1.962031	1.638081	23.30064	1.032781	3.358188	5.903255	3.081727	0.9223921	0.3473886	0.7433599	0.6019018	3.605301	2.067771	0.394526	0.2381386	1.440686	2.353855	1.238501	1.040638	0.6516443	0.723307
TCGA-CZ-4861	1	1.22191780821918	0.03174554	3.853065	9.581016	0.6052974	0.5868171	3.036249	0.29974	2.138647	0.757862	0.2285386	0.2770254	0.6027897	0.3088283	0.1327368	0.4398823	1.787232	4.158044	2.107834	0.3919722	1.382839	0.461215	0.5175752	0.5266366	0.05293721	3.552192	1.266213	0.5153094	4.072563	7.164228	2.175288	2.577196	2.121707	7.134047	0.5242427	0.483725	0.8233781	0.3368539	2.901354	0.7260673	0.3317142	0.3643038	1.583217	1.621404	0.3167566	4.345101	0.2714626	0.6988266
TCGA-A3-3349	0	3.79452054794521	0.1781691	5.013775	4.965931	0.5088892	0.5751573	2.567114	0.5933096	8.645495	4.279327	0.3081611	0.7707461	1.691026	0.6061324	0.1982309	0.4123712	12.54572	5.721969	1.527827	2.157604	7.821314	2.090735	3.555765	0.5904617	0.2742512	2.624418	1.174726	1.087799	17.19483	13.88064	0.3855351	0.987548	0.8876205	1.123636	1.322233	0.5322956	0.673916	0.2448532	7.610639	1.40626	0.9540682	0.4444834	2.694509	1.98113	0.9770533	1.008056	0.4101894	1.45214
TCGA-CW-5585	0	7.14794520547945	0.03395936	3.096843	2.500093	0.5160595	0.2501263	0.5657064	0.06741276	3.525768	0.3499478	0.2353859	0.564465	0.7764764	0.1350502	0.01241925	0.2669697	5.829421	6.529043	0.5244824	0.03422913	3.664255	0.2402817	0.7840778	0.2090086	0.3640426	1.336425	6.002677	0.2822702	11.74058	14.27141	0.4409022	0.5872728	0.1463375	0.9532587	0.4908066	0.1467336	0.2621421	0.3845079	2.491927	0.3450871	0.4971349	0.3759925	4.091093	0.869575	0.240759	0.8035623	0.5452285	0.3731933
TCGA-BP-4981	1	3.00547945205479	0.12872331	5.57271582	8.8082804	0.67292896	1.18628699	3.58969739	0.47357394	2.73784663	3.70180716	0.52430695	0.13932348	3.76954331	1.40861481	0.43528223	0.4716909	4.38445043	8.79280604	4.97666035	10.53430933	1.722716	3.57029785	5.05467672	1.63659522	0.70385976	5.52347973	2.75048649	1.76828156	12.32392118	21.52328661	0.95869846	3.55479969	1.77411036	3.62666666	2.51027948	0.58030085	0.64055919	0.94516794	5.65196864	2.90577498	0.69636277	0.20114164	6.91447381	5.1927081	1.36772051	0.74897028	0.98737423	1.63804809
TCGA-CJ-5686	0	5.58356164383562	0.06571373	3.483917	2.148404	0.4689495	0.6069952	3.669369	0.2341382	0.2716172	1.610168	0.4262744	0.2265468	0.7431692	0.1814023	0.24423745	0.6783451	4.681761	4.327514	0.267944	5.512287	3.618243	0.2796659	0.4968757	0.1590925	0.1826346	2.629023	3.599421	0.3817331	6.946722	6.823344	1.601023	1.318801	0.6564193	2.427457	0.4873836	0.7294478	0.5733954	0.1960641	6.149444	0.6833073	0.8145127	0.5246012	4.026633	0.7036331	0.4601339	0.6709519	0.1724446	0.6676529
TCGA-AK-3447	0	3.33424657534247	0.2675458	0.1217736	0.3920074	0.03068475	0.00687418	0.1824859	0.2124422	0.03121062	0.01575447	0.05427708	12.9855	0.06346583	0.02059319	0.009784395	0.1028951	0.1971098	0.3379171	0.02421737	0.05393423	0.1283045	0.0151443	0.09753612	0.03406874	0.01912052	1.145734	20.37408	0.02417218	7.064023	0.2431049	1.290198	0.06609681	0.0813817	0.1243062	0.003986368	0.01050934	0.05782737	0.01489825	0.1591818	0.0192477	0.02313623	0.002542682	1.162596	0.08839832	0.04215109	0.06197981	0.009338118	0.09985485
TCGA-CJ-4876	0	5.35616438356164	0.08085217	2.097594	1.35399	0.2985877	0.6437086	3.189201	0.1797597	0.1672578	7.511893	0.642978	0.288492	4.081362	0.5837406	0.02980492	0.6427485	5.220403	10.67477	0.5481536	1.551654	2.047242	2.511637	3.631363	0.7783436	0.6633383	1.571214	1.024647	0.989949	71.94771	12.75372	3.806993	0.6897831	6.507439	2.094889	1.123242	0.4846447	0.3774685	0.3991988	3.502018	1.457651	1.001219	0.2926055	10.54921	3.328554	1.034328	0.1873026	1.382767	0.5726748
TCGA-B0-4834	1	5.72602739726027	0.2877892	0.1637342	0.5342856	0.1143192	0.06649738	0.2146959	1.115115	2.562206	0.07414098	0.1028813	7.034172	0.4148221	0.7160727	0.04758048	0.6764938	4.096918	0.5300823	0.3514	0.0158635	3.062151	0.380104	0.8542642	0.2850283	0.2549481	0.1456421	0.3052886	0.428477	0.02172777	0.2053438	0.1037898	0.138246	0.06383075	0.1787464	0.3845791	0.1030359	0.4859593	0.1285379	1.040436	0.3547725	0.09591787	0.03789211	0.06672204	0.7280085	0.3589446	0.1250051	0.1611333	0.3828975
TCGA-CJ-5671	0	10.9232876712329	0.15621918	1.44297684	2.97684583	0.15369744	0.29382159	5.31559506	0.41909402	2.19281004	0.54923375	0.47849043	0.05940028	0.71208535	0.04401051	0.76846501	0.29347102	6.60310995	2.25679957	0.31053528	4.85733751	4.42154815	0.04854823	0.37781248	0.11831566	0.06129481	2.21639931	0.42631834	0.31383038	1.60736521	2.36045094	1.96194779	1.57149622	0.75004734	2.93885934	0.15015483	0.95173919	0.86068225	0.10745878	5.57067156	0.28923063	0.67280995	0.40347927	1.49986742	0.38964648	0.08686549	4.32858639	0.15716026	1.52939323
TCGA-CZ-5454	1	1.97808219178082	0.03692596	2.030829	4.797895	0.1564607	0.2595024	4.226765	0.04824133	1.256385	0.5750055	0.135951	1.026369	0.5317812	0.06447622	0.1417937	0.3313638	2.729525	12.53479	1.332324	0.633245	1.701959	0.05689925	0.1047019	0.1340963	0.04105053	3.29955	3.279942	0.147904	12.677	7.688441	1.384986	2.01033	0.7352856	5.28751	0.1561922	0.4822817	1.720388	0.1652589	4.784545	0.3280061	0.4949462	0.3971405	6.498781	0.237232	0.08079973	6.876697	0.1253022	0.3364607
TCGA-B4-5834	0	0.104109589041096	0.1384783	4.046201	4.078749	0.2034886	0.4239936	1.139786	0.1427331	0.901944	0.6982132	0.1726557	0.2301756	0.9215998	0.05773501	0.0658356	0.3132776	2.754581	7.409025	0.6423982	2.704331	1.992263	0.2841456	0.2524173	0.09551504	0.148448	1.881297	1.902687	0.3440584	21.84071	10.88291	0.8347374	1.496725	0.3861195	0.8980693	0.1599052	0.43516	0.7161992	0.3084458	2.574702	0.2241532	0.3678042	0.3717868	3.234989	0.4861346	0.1285637	1.225913	0.1812484	0.3948053
TCGA-B2-5636	0	2.51780821917808	0.232497	3.196376	1.777857	0.3835378	0.1985763	1.257445	1.348115	0.927597	0.2822518	1.447308	1.605803	0.8079686	0.07436011	0.1663254	0.4514017	3.843425	9.417346	0.5372926	1.876357	2.840868	0.3154886	0.3386481	0.2081862	0.06373148	2.159654	2.230745	0.6646977	40.75205	12.06886	0.1654007	1.780842	0.3729785	2.365138	0.5082334	0.1839031	0.2478177	0.3020865	3.537175	0.5012142	0.7876894	0.3284113	5.970177	0.3314751	0.1906728	0.5902507	0.2645652	1.114059
TCGA-B4-5844	0	0.0191780821917808	0.1733392	3.916592	0.7234156	0.360329	0.330315	0.7559904	0.06617227	1.84516	1.263129	0.4945129	0.1680703	0.4768618	0.1056245	0.2091927	0.3578304	6.321381	4.804336	0.5172828	0.8462815	5.061821	0.2575593	0.2501362	0.2391205	0.1393641	1.862162	1.565601	0.1487778	20.94954	9.457828	0.2411253	0.785092	0.1757536	2.424476	0.3422094	0.2893763	0.314443	0.426313	2.492349	0.3741096	0.7789261	0.3562433	4.041719	0.4295403	0.1755585	2.014963	0.2798142	0.4807165
TCGA-A3-3307	0	3.93424657534247	0.1654058	4.086873	3.569066	0.6165361	0.7130302	2.509498	0.1683832	3.355265	4.537191	0.8016135	0.3054821	2.336037	0.49511	0.04839233	0.6829065	10.33778	5.338855	1.646919	4.244408	5.590322	2.48112	3.467256	0.6084705	0.2955237	2.886247	2.909909	0.6924079	30.50201	12.10072	1.295319	1.066985	7.253443	1.152754	2.480937	0.7796672	0.7831133	0.726614	6.178058	1.135418	1.495066	0.8095651	8.249134	2.504829	0.8872543	3.320893	0.5676919	0.90314
TCGA-B0-4821	1	3.36986301369863	0.1426037	9.100102	17.56194	0.6834126	1.465594	2.469065	0.7154839	1.552644	9.284947	0.4305066	0.24832	2.440428	0.9251458	0.2667176	0.5853075	4.847807	7.318839	3.337644	5.641659	1.842266	2.167913	10.1623	2.447123	0.7425136	9.704761	2.555413	1.807432	7.656903	29.83108	2.770888	3.304913	5.019337	8.842024	4.771605	0.7402046	1.314669	0.4310757	2.504947	3.286594	2.486487	0.1858651	13.99838	4.846309	1.224212	1.092199	1.550067	1.436184
TCGA-CZ-5459	0	4.61095890410959	0.03532817	4.044026	10.67416	0.1985371	0.665044	2.380911	0.2190214	1.673214	1.579991	0.7316348	0.6302797	0.6583243	0.1459322	0.03255798	0.293715	1.439317	5.1363	2.0258	11.79008	0.8471003	0.293961	0.4357459	0.6717935	0.1590608	4.206873	2.714286	0.3664214	9.919564	11.03652	2.660308	2.871438	2.682936	0.8521627	0.3463588	0.6022658	0.9010284	0.252463	1.912748	0.5292818	1.115086	2.554716	5.407983	0.8579349	0.2170683	0.4173913	0.2416787	0.9229756
TCGA-B0-5108	0	4.88219178082192	0.08357171	3.581882	6.562064	0.3410596	0.5811882	4.670514	1.536473	1.486193	0.7234064	0.2571389	0.3025174	0.9508392	0.3227007	0.1597423	0.3793867	3.749614	3.913286	1.396621	6.451744	2.28443	0.5187822	1.37439	0.3724648	0.2229757	3.648383	1.88812	0.8104228	7.333236	10.05195	2.049503	1.670054	3.509472	10.13971	1.179618	0.7812922	1.137981	0.2859427	6.613117	1.195945	0.6552415	0.5726488	1.990945	1.997301	0.3993834	4.646464	0.4219772	1.75883
TCGA-CJ-4881	0	5.51780821917808	0.1085918	4.4410366	9.4836022	0.4102615	1.0627004	5.0205115	0.5803695	2.1560115	2.8370655	0.2872546	0.7184567	2.0418266	0.5277258	0.5576177	0.3818659	7.7908979	5.6161524	2.4056676	13.8250679	3.0633173	1.4553429	7.770133	1.4898847	0.4953128	6.1836068	1.0733454	1.1917526	5.2455379	19.6193792	4.119041	2.3934304	2.4142004	5.8862483	2.5350132	0.7376883	0.303743	0.2863396	9.4443046	2.0306194	0.6821969	0.9136474	4.0519042	2.1791354	1.3837626	1.9385262	0.897378	2.6191676
TCGA-B8-5163	0	2.25205479452055	0.1333493	1.671349	1.422228	0.1557912	0.3030743	4.469905	0.1574291	0.3033786	0.799879	0.122477	0.1157874	0.6389435	0.08221403	0.5889895	0.2521457	13.06629	0.9775826	0.1355661	5.22388	8.88606	0.1656092	0.2370217	0.1064445	0.0896103	1.353716	1.598965	0.1409775	3.000482	2.327363	4.18614	0.6883769	3.248996	3.926979	0.1328535	0.8674021	0.5592353	0.09309628	8.178613	0.2205045	0.3648768	0.4250233	1.427373	0.253176	0.09093362	0.239757	0.04376407	0.6037522
TCGA-CW-5580	1	5.38082191780822	0.05415434	4.880376	1.587977	0.513024	0.653222	1.404183	0.3843604	2.287737	1.946496	0.5024403	0.3528555	0.7713436	0.1984109	0.47468	0.5694387	1.832083	4.553807	0.9950801	5.043611	1.340067	0.3433226	0.4330173	0.2059577	0.1083659	3.242258	0.916705	0.3260513	4.565617	7.493124	0.4687322	1.348578	0.5381046	4.086146	0.3321145	0.2352695	0.4916068	0.2870829	3.608665	0.4799818	0.721188	0.8862581	2.710611	0.3005996	0.3276235	1.600796	0.2487427	0.3489898
TCGA-B0-5692	0	10.8054794520548	0.0781994	3.633399	1.703793	0.4970135	0.4942108	6.156919	0.1532435	0.2305933	1.262478	0.3007613	0.07582244	2.239318	0.2077412	0.01835054	0.3895694	2.285279	3.68093	0.4593556	3.839221	1.203169	0.0774627	0.4573201	0.4356517	0.1467014	2.465409	3.251813	0.1854601	13.51773	10.27461	5.89427	1.08938	2.856042	1.253984	0.3602262	1.312518	0.1971903	0.232846	6.151814	0.4471338	0.3183942	0.6741312	2.562376	1.055028	0.2977356	0.6189536	0.3025067	0.2411898
TCGA-BP-4797	0	3.03287671232877	0.03675992	1.971155	0.8730264	0.4288447	0.3994406	2.185447	0.5599211	0.3502061	0.8949324	0.3833618	0.5435491	0.6167582	0.0928409	0.758714	0.3274483	3.270181	1.39931	0.9898977	12.09688	2.853633	0.3095157	0.2442917	0.245749	0.08045484	3.906666	1.947158	0.2644489	5.272024	5.041588	2.585173	0.5165096	1.369744	2.702438	0.2324361	0.5464445	0.6405893	0.17911	3.221425	0.3933801	1.148357	0.4738143	3.289703	0.3985289	0.1194481	1.272051	0.1964635	0.4801906
TCGA-BP-5195	0	2.05205479452055	0.3031221	3.386441	2.459854	0.4223514	0.3544409	2.392167	0.7872576	1.138754	2.235599	0.3142485	0.1457397	0.6193475	0.07423665	0.26678375	0.3074536	16.40756	1.8457	1.218253	6.27031	9.671009	0.1885971	0.2770255	0.2456297	0.2631789	2.012051	1.068657	0.3517232	9.296383	5.503371	0.7589127	1.689574	0.7823306	2.64794	0.4258897	0.3030821	0.7147291	0.1497283	4.834139	0.6591699	0.4289354	0.2466527	2.013442	0.3476381	0.1341905	1.056223	0.4100778	1.410784
TCGA-BP-4999	0	3.46849315068493	0.3106732	3.897765	3.826102	1.243037	0.3725061	1.463309	0.3838313	3.1684	2.615216	0.7949914	0.7824154	2.106672	0.434777	0.2138047	0.504761	9.789957	3.527529	2.824894	4.654416	7.400962	3.069471	4.38448	0.6653356	0.242211	1.503502	1.755392	0.9619892	16.96983	9.742053	0.7508325	1.9653	0.4725007	0.4756787	0.5828276	0.2607091	0.7848577	0.505888	4.817077	1.22673	0.655942	0.5489063	5.013865	1.726349	0.7564333	0.51875	0.8033965	0.7788633
TCGA-B2-3924	0	2.99178082191781	0.115317726666667	3.55629766666667	5.262126	5.04819043333333	2.13992423333333	5.04321533333333	0.2270479	1.7982644	2.35396166666667	1.62931506666667	0.772943766666667	1.8805031	2.28165486666667	0.143936583333333	1.35901646666667	9.08965566666667	3.65156466666667	1.81962713333333	0.09129823	9.46366733333333	3.36930263333333	2.2231771	1.30754506666667	1.01028666666667	6.25391366666667	5.01303366666667	0.861978133333333	18.85891	11.594183	5.61312966666667	1.46781066666667	16.807557	4.9952573	3.9710583	1.11762026666667	2.83896933333333	1.98882786666667	11.013715	4.34731626666667	2.61708166666667	1.53815083333333	3.36899	3.61818	1.2920451	0.8351173	1.12574843333333	1.15250526666667
TCGA-BP-5189	1	2.25205479452055	0.07101446	3.321111	2.402963	0.3955234	0.5002467	3.302571	0.5313518	1.531888	0.9184051	0.4454078	0.1721397	0.5568433	0.2263848	0.098169	0.5243379	5.273723	2.092838	1.065842	8.370669	3.167185	0.3024854	0.6644826	0.2162745	0.159867	1.981967	1.691467	0.444629	5.049259	4.803548	0.7529644	1.473698	0.882044	3.820486	0.3851478	0.2831328	0.6945455	0.2422089	3.943473	0.6727785	0.4175901	0.4121963	4.285092	0.7185694	0.2713121	0.5223271	0.329655	1.128645
TCGA-A3-3322	0	4.04931506849315	0.1084809	5.907987	6.402761	2.447571	0.6055061	1.270816	0.3118797	2.525155	3.823936	0.4382536	0.667371	2.180919	0.5609755	0.0708632	0.6930854	2.488588	6.320496	2.802742	0.4486819	3.516049	2.756877	2.338765	0.7002134	0.4865507	3.224832	2.895183	1.372142	2.792571	15.96875	0.5504219	1.013473	1.048716	0.760375	1.697156	0.4474245	0.8651159	0.5686631	4.154486	2.123981	1.268048	0.669421	1.489377	2.335946	0.9429437	1.00523	1.288646	0.5918045
TCGA-B0-5096	1	0.186301369863014	0.01378413	1.748836	1.935219	0.01383285	0.5784647	2.632501	4.670634	0.08441952	0.1633507	0.2079815	0.06682571	0.4386981	0.1206858	0.2487725	0.474771	2.150368	1.69261	0.3084143	4.181982	1.867417	0.1638512	0.3371019	0.2150172	0.08619634	2.814052	0.3899276	0.2833208	11.83885	5.44593	1.133429	0.7945815	1.161765	8.545781	0.3630095	0.6158969	0.4096541	0.1298468	2.726881	0.3167094	0.4469975	0.4080667	2.215726	0.6376071	0.1900194	2.746185	0.1852257	0.265089
TCGA-BP-4982	0	2.77808219178082	0.29002223	5.86076592	4.94602056	1.33050241	0.52815398	2.85112026	0.63865678	1.82814837	3.85153853	0.66836631	0.65967277	1.96938063	0.75389797	0.09378271	0.78042961	13.77602105	5.14112817	3.60790329	4.04256273	9.85086185	2.49704679	4.05298689	0.59607673	0.46908076	2.92126147	3.32115719	1.11707015	11.22147147	11.99212632	0.96259004	2.07406681	1.56317073	1.51297226	1.13262529	0.81544351	0.63156747	0.36266326	7.1746392	1.83938775	1.12388121	0.3626699	4.68083001	1.4878034	1.11310275	0.47485342	0.63932274	1.06977608
TCGA-B0-4713	1	0.553424657534247	0.0903281	2.466772	2.609494	0.7746232	1.252903	2.088507	0.1404389	1.072883	3.790984	0.2089314	0.06369634	1.098413	1.283074	0.2648711	0.2438244	3.917238	2.258686	1.141416	16.92518	1.713023	1.870886	3.387787	0.7563566	0.1643197	3.980969	1.639984	0.612813	15.6292	11.42039	2.87857	0.8993794	1.733894	4.707084	2.201104	1.230558	0.3638475	0.192051	3.989976	1.959107	2.208437	0.7757296	8.468173	1.804254	3.163149	0.6467868	0.5918497	0.6078507
TCGA-B0-4816	1	3.75616438356164	0.0963184	5.4371482	7.7892675	0.641249	0.4788548	5.5478186	0.924082	3.6512584	3.5296098	0.2835703	0.318895	2.1476641	0.348082	0.1563625	0.6603427	4.761305	3.0924147	4.1045703	10.2683602	2.6137079	1.2473243	1.8684484	0.5863263	0.3408183	4.4050257	2.7113793	0.9092694	10.5737442	13.9308701	0.5693443	1.9229716	1.3338923	1.0441925	1.413769	0.7751432	0.6397809	0.3937577	7.6641734	2.0466818	0.6480531	0.4188437	3.5496873	1.9016795	0.6069876	0.8925269	0.5452658	2.1856466
TCGA-CJ-6033	1	0.613698630136986	0.1273573	3.454817	0.9935879	0.1380321	0.6963352	2.240502	0.2559288	0.4783923	0.7874428	0.2260739	0.2173356	0.3971074	0.06404485	0.7420445	0.3388277	14.6466	5.104482	0.5487312	9.960797	7.646664	0.2321299	0.4875067	0.2951571	0.1529096	3.807221	3.268374	0.2577447	7.945808	7.751658	1.0362	1.8941	0.433881	4.604592	0.3852115	0.3221715	0.6551432	0.07280993	5.834585	0.6926703	0.9757807	0.1914804	7.067574	0.5302008	0.08025915	2.366194	0.4667394	1.438137
TCGA-CJ-4885	0	9.45479452054795	0.09940632	3.540101	0.4788312	0.5392308	0.2544889	1.35182	0.1723062	0.4534037	6.063176	0.1589708	0.2188194	1.016163	0.08444084	0.1114195	0.5148056	3.671692	4.882605	1.068201	5.748407	1.82955	0.1596808	0.2742443	0.1436877	0.1344039	1.902342	2.50498	0.1699136	36.40209	12.5601	0.8371559	0.9137417	0.2192883	2.177182	0.2914224	0.1625213	0.5284318	0.1570865	1.753001	0.4870725	1.008316	0.2716738	5.527886	0.3417581	0.1142843	0.4232269	0.2100494	0.3470554
TCGA-B4-5843	0	0.0301369863013699	0.07659188	4.658673	1.580477	0.4052756	0.3569075	0.6584961	0.1562956	1.099257	1.815325	0.3790382	0.4185777	1.361737	0.1563156	0.02673715	0.7139627	5.583783	7.182025	0.5680206	2.204596	4.307482	0.3724543	0.2961448	0.2689479	0.1915809	3.472747	1.682103	0.3654971	21.28671	9.121574	0.3314701	1.103778	0.2594507	3.689336	0.5809748	0.4259861	0.9556505	0.2668861	2.948234	0.8371673	1.050703	0.616075	5.182986	0.3623402	0.2303668	1.072664	0.7655293	0.4901492
TCGA-B8-5553	0	1.19178082191781	0.07434422	2.734094	1.330005	0.2327739	0.2264178	2.118824	0.273365	0.5747072	1.054167	1.221158	0.2652707	0.6666238	0.09613508	0.25731065	0.4921179	3.619322	3.856103	0.4592811	2.071947	2.35307	0.1649622	0.4806234	0.09719291	0.1190136	2.151746	2.106426	0.2181629	43.08988	10.97056	1.750281	1.114242	1.097529	1.32985	0.1240636	0.3352481	0.4049329	0.2820616	2.146756	0.4118307	0.6068952	0.6884594	6.85404	0.275113	0.1405527	1.109137	0.1162483	0.4445708
TCGA-AK-3443	0	3.8986301369863	0.06525082	0.07955071	0.7836503	0.1917672	0.055884	0.1626176	4.932084	0.1649234	0.03362016	0.06894505	13.47597	0.0623438	0.9228662	0.01073827	0.6329039	0.6850321	0.04578524	0.3451488	0.004110573	0.4470248	0.6094262	5.292774	0.2769636	0.2098457	0.03131534	1.547857	0.5600507	0.1351232	0.2394404	0.0605119	0.1343344	0.05788972	0.2273745	0.6003468	0.006407717	0.2568819	0.03633483	0.5176307	0.2552502	0.09471534	0.0217044	0.1959433	0.9432133	1.633799	0.07558021	0.01708081	0.2367678
TCGA-B0-4696	1	2.37260273972603	0.05207401	2.032859	5.381319	0.1768735	1.419269	0.7723655	0.1113239	0.239873	0.3715044	0.7869024	0.0776787	1.947402	0.3489166	1.107479	0.4345241	0.846973	0.6296007	0.3553305	8.104299	0.3265655	0.3967956	3.731091	0.4998752	0.3206248	0.4554662	0.330876	0.7701353	0.05806567	1.891277	0.1386849	0.06927205	0.4406713	0.2388425	4.148625	0.1817343	1.991319	0.104093	1.890726	0.9884451	0.06235118	0.06395592	0.3269001	2.64038	0.9844935	0.3619048	0.5676294	1.447683
TCGA-BP-4769	0	5.13972602739726	0.3003408	4.13698	4.162141	0.2855391	0.4226639	0.5631425	1.973517	2.056694	0.2671458	0.3965808	2.8692	0.8457773	0.176017	0.18452675	0.3454502	2.624972	4.347967	2.06076	5.950172	2.046766	0.8142415	1.223619	0.4227055	0.1581577	4.163379	2.124917	0.6198237	15.71448	14.72577	0.32837	3.371488	0.3702372	1.568026	0.7254219	0.09996866	0.505659	0.2834352	3.16006	0.8796336	0.7354235	0.17036	3.580797	0.804317	0.2988495	0.9740795	0.4402758	0.9131462
TCGA-BP-4161	0	7.52328767123288	0.07581339	4.8972671	6.58925307	1.0944014	0.93524614	5.18327023	0.20570926	0.6587669	3.46153606	0.61767606	0.31665397	2.96429565	0.77506211	0.20452999	0.98817082	4.84213097	2.89308714	2.72053733	6.24404019	3.27214194	2.55337183	4.61349075	0.57180932	0.55431383	2.89354082	3.84712124	0.90361714	13.05666665	10.6643412	2.62480763	2.05065018	4.03564173	2.59213607	1.92206	1.3870561	0.82561809	0.39402147	6.19349944	2.3090965	1.72725983	0.88068441	7.60040451	2.15807464	1.55733805	1.89815201	0.82639912	1.26966863
TCGA-BP-5010	1	2.40547945205479	0.09904413	4.65826296	3.55881247	0.30922649	0.64656448	2.63388994	1.30178832	1.45780321	3.31896956	0.52527349	0.14227195	1.29607779	0.34588081	0.43572933	0.35726111	7.45365444	3.24320964	2.36206757	5.64229592	1.74158167	1.75873146	10.40650555	1.77659023	0.69734564	2.32819378	2.10859614	1.09038184	7.39663027	11.80976078	0.9207771	1.4379144	2.75979123	0.89478529	1.62603978	0.53458426	0.44400545	0.25261247	4.58331339	1.28389233	1.14198914	0.18790899	5.37951548	1.78167362	1.10384714	0.28893221	0.58255587	3.18924827
TCGA-B2-4102	0	2.60821917808219	0.17803144	3.51592419	8.00093467	2.32561794	0.56441539	3.82894082	0.22577719	2.59545121	6.0261823	1.17483194	0.72558902	2.39670833	1.10283698	0.09115081	0.92702638	8.04531987	5.15776441	3.08776347	2.1556296	6.62756304	2.22385694	8.52171303	0.60966086	0.61891084	3.85209909	2.03837351	1.38546995	12.65858164	13.00681176	1.82824457	1.40892826	1.82040924	0.73603518	1.55785551	0.82969799	0.51523708	0.39598618	8.88081134	2.2603751	0.720192	0.38542315	3.88781804	2.79157041	1.68765497	1.1254408	0.86256102	0.72702498
TCGA-B0-5083	1	2.86301369863014	1.09412934	0.2934037	0.39839351	0.01398722	0.04595801	1.76605409	0.97583778	0.06639236	0.18671798	0.04535935	12.55477811	0.16715127	0.02816137	0.07849745	0.1600231	0.6109786	0.37652971	0.08279366	0.23355922	0.30078433	0.34516617	0.08892101	0.03105954	0.0348633	0.50785989	4.32918442	0.0176297	1.19709655	0.37506966	0.72383871	0.54232789	0.30913945	0.33053574	0.05451394	0.27785124	0.27112954	0.0316921	3.62804245	0.09651183	0.05423829	0.01622665	0.30159946	0.16118065	0.06038684	4.81102211	0.02553992	0.13655239
TCGA-B0-4697	1	1.58356164383562	0.3951052	4.900429	15.64473	0.5749277	1.640333	21.83912	1.161403	1.156118	1.363959	0.5727749	0.2298573	4.373824	1.667565	0.17700465	0.5005511	8.557958	9.024087	2.237462	0.9756976	1.847401	2.817958	20.75362	2.201145	0.7412139	6.922584	0.614724	1.674185	2.405492	16.16587	6.497674	2.960842	23.10009	2.650326	4.038463	2.59377	0.8112817	0.5903704	15.35829	1.753439	0.9225099	0.06571199	5.325161	13.93563	2.225356	1.098364	0.4585278	1.849435
TCGA-BP-4354	1	2.83287671232877	0.13122909	2.54781352	12.93532409	0.50207943	1.01538269	6.83788676	1.33257315	0.74788709	8.51950711	0.52413004	0.19086035	2.91676783	0.50083108	0.86085073	0.48057097	2.32638135	3.02140516	1.51032327	2.00370754	1.80930451	2.03113768	5.09304046	0.51175742	0.36927694	3.48871729	0.17633092	0.82993851	3.94126374	6.78183308	2.76863882	0.94558223	3.33266024	3.54553843	1.21044165	1.55045149	1.16114582	0.3996275	7.74267698	1.57470366	0.56031436	1.18675555	3.39741394	2.08663614	1.09188642	10.72571299	0.19036759	2.15469233
TCGA-B0-4839	1	4.49041095890411	0.09592183	2.387593	2.177286	0.1323587	0.3989514	2.526598	0.1666127	3.231051	1.099667	0.2163877	0.2441412	0.8351063	0.1372808	0.16421585	0.1851304	4.884978	2.76798	0.3822348	4.711071	1.523762	0.1187727	0.4462207	0.2315664	0.08997426	1.539961	2.048657	0.2426572	12.80095	10.14901	1.193485	1.174994	0.3723154	1.048018	0.2063425	0.3255667	0.4794403	0.07789533	2.829753	0.2868137	0.3240202	0.1236377	1.912541	0.4159706	0.1700124	0.9374613	0.1977382	0.6004034
TCGA-A3-3308	0	0.0438356164383562	0.04659561	4.60866291	3.688225	1.05030868	0.98201339	1.69815476	0.39844861	1.52197437	0.92339061	1.01375895	0.3892369	1.54413714	0.45061111	1.29559779	0.64990938	5.76719081	1.90135393	3.15393344	8.64260338	5.01912711	1.27818396	5.44231902	0.80937531	0.46620243	6.24291399	3.0742246	1.48703532	8.60926314	11.14467622	0.31023672	1.32233286	0.9030991	1.71943707	2.45982846	0.61103865	1.06909441	0.34462544	5.07544247	1.36278532	1.59625914	1.07301559	6.78975231	1.11912686	0.7623353	0.92167268	0.93701102	1.49306975
TCGA-B0-5100	1	5.24109589041096	0.0570042	5.333237	2.69432	0.1144114	1.877717	0.9595646	1.198326	0.8102953	0.06526918	0.5021972	0.6509754	1.714904	0.2019133	0.09404295	0.2432326	2.368157	8.306406	0.4439606	3.144975	0.713799	0.5395752	2.640004	1.543167	0.2218002	4.471681	1.909969	0.4526459	16.05358	29.56399	0.2741107	0.8945191	0.6518351	1.97412	1.010725	0.1088478	0.465456	0.2468878	5.495617	1.487175	0.7750243	0.07163168	7.079887	1.721259	0.3742021	0.4768698	0.3946061	1.879984
TCGA-B0-4945	1	5.87671232876712	0.2473028	2.863658	2.568229	1.810232	0.4251619	1.789826	0.6297563	1.752163	5.516604	1.308365	0.7475675	1.355404	1.397771	0.6368105	0.7602209	9.265209	7.716876	1.774344	3.419179	5.581024	3.22788	5.320994	1.307496	0.7277458	1.811978	1.810663	1.315625	32.2162	13.13188	1.13322	1.111105	2.168228	1.606642	1.282077	0.4599953	0.1807937	0.6568239	5.048848	1.231661	1.349187	0.5467899	4.514893	2.649565	1.472529	0.6066033	1.066254	1.182401
TCGA-CJ-5684	0	6.11232876712329	0.1245013	3.31708	2.86429	0.2986403	0.4715081	2.749114	0.3895009	1.504327	1.426916	0.3809175	0.5653084	0.8487892	0.1145279	0.1134949	0.7958542	11.338	6.383681	0.7575952	4.20469	6.218153	0.1925125	0.5166114	0.1714266	0.1519111	3.063554	2.552956	0.2150917	33.29092	7.681228	2.549489	1.400358	1.616429	1.111054	0.2121983	0.6470933	0.630081	0.3550964	3.751906	0.4549416	1.147535	0.9939095	7.900037	0.5267384	0.09568205	0.823053	0.2596672	0.5950044
TCGA-AK-3426	1	2.42465753424658	0.07491664	3.94404051	16.99659359	0.35084682	2.10495071	15.59164287	0.41640792	1.56338514	2.66600281	0.69743575	0.54237467	4.97136705	1.14366661	0.26594035	0.545735	2.44691413	8.83135025	2.13608053	3.97317787	1.0538612	1.89979826	8.62436663	1.58783559	0.99941663	2.81880794	0.61599655	1.08026162	2.3963865	15.34606175	8.4729506	2.15927261	32.68311007	1.58374143	2.96919815	2.81524534	0.4641847	0.38936083	15.39260444	4.03054645	0.65648552	0.36216411	0.83988432	6.46872923	1.38487421	6.74539965	0.63452635	0.77565282
TCGA-CJ-5682	0	10.2356164383562	0.03485937	3.16443643	3.37993831	0.40424334	0.18808825	1.94176039	0.37261207	0.86451399	2.90570993	0.52253704	0.12017701	1.10408599	0.03478158	0.04957708	0.37108904	2.89636413	3.69076482	0.63808308	6.73640849	1.57884574	0.27624778	0.47773736	0.26469128	0.29064836	2.00185622	0.74505913	0.18126944	6.7712089	5.82736809	0.73754975	0.96007398	0.4261026	0.64035128	0.25854392	0.52717841	0.46044217	0.14091235	2.25838749	0.33646898	0.98808343	0.32982147	3.2758703	0.85102944	0.06712439	0.48453251	0.26496858	0.55093417
TCGA-CZ-5987	1	1.21917808219178	0.02546054	4.46152314	3.70723235	0.25550537	0.44876034	3.24476284	0.09797323	0.7484666	1.4587678	0.70504784	0.05924792	1.00056318	0.07773538	0.19031994	0.42738484	2.28467749	4.05182006	0.64125611	9.4041311	1.26982716	0.72635558	0.93127975	0.55980144	0.17831799	2.5528489	2.71383363	0.26407496	6.39230208	8.14695989	1.71891237	1.37960448	2.69252197	1.33869203	0.53109823	0.35003617	0.20911563	0.17202235	3.11044366	0.95521844	0.63409537	0.4369977	1.09557052	1.11883251	0.2246292	0.5072454	0.18661567	0.26607044
TCGA-A3-3382	0	1.57260273972603	0.08498847	7.199248	5.943474	0.5496395	0.7170995	2.566464	1.143964	0.8567958	2.205713	0.2942785	0.1709144	1.991993	0.7038301	0.08380375	0.8199886	2.694712	5.72052	3.039043	8.72817	2.052952	2.906039	3.079202	0.6172696	0.4724078	2.64854	1.200303	0.9794385	7.241274	11.774	4.631661	1.270145	1.619719	2.943247	2.137246	1.012646	1.517178	0.3026509	3.452196	1.96957	1.181355	0.5758652	1.922723	3.276066	0.8430548	0.6125304	0.8382663	0.3746335
TCGA-CW-5583	0	6.81917808219178	0.09500617	3.647129	2.261595	0.742664	0.4151906	0.9320092	0.3367256	1.606058	2.292989	0.5266516	0.9308802	0.7311304	0.09878548	0.03584183	0.4572944	1.018599	5.992742	0.8851412	3.545673	0.899235	0.5844797	1.244137	0.1782847	0.1250742	1.287014	3.691845	0.3921351	31.07736	13.74943	0.7141242	0.7494294	0.3548981	1.328115	0.3024848	0.3609133	0.5565969	0.3378435	1.770152	0.5823161	0.8172493	1.019578	4.649536	0.6071576	0.3190538	0.5444377	0.4703468	0.4935188
TCGA-B0-4849	1	0.189041095890411	0.211623	6.220684	10.86726	1.743212	1.437871	2.266917	0.6220608	8.424416	2.180754	1.017399	0.3590833	2.753453	1.136255	0.1422086	0.7540342	3.00126	4.59087	3.610596	0.108874	2.050865	4.419685	3.637789	1.244457	0.6396157	3.49089	1.920645	1.684125	16.67391	18.23835	1.221133	1.855255	4.396462	3.369629	4.520145	0.4970279	0.7528076	0.7962517	4.651653	4.168506	1.04464	0.4076883	5.026273	3.976767	1.285002	1.041775	0.8509577	1.119841
TCGA-B0-4852	1	3.07123287671233	0.1097773	2.9651468	4.6083667	1.9902005	0.7854413	2.1282594	0.1538899	2.3610812	4.0687707	0.6495578	1.0260167	2.4022525	0.89206	0.2386417	0.7879952	7.0534966	7.4957692	1.0647318	1.018972	5.7823089	2.1249478	4.9751969	0.7913693	0.7112289	4.4106251	3.685752	1.0653062	20.7444052	11.2793006	0.8878696	1.1929982	2.580118	2.9020917	1.5616489	0.7447228	1.338063	0.881532	3.2978341	1.6607552	7.6551575	0.9972859	9.813296	1.8730062	1.5508891	0.6420304	1.1739601	0.9220491
TCGA-BP-4807	0	0.578082191780822	0.04468262	5.431756	0.6260683	0.2167294	0.2031414	1.791491	0.6686579	0.2229776	1.818777	0.171853	0.4910103	0.5358575	0.08693666	0.05147365	0.3596937	2.131515	5.230714	0.2801675	17.99626	1.714243	0.2508162	0.3325759	0.08850791	0.0558828	1.454906	1.495721	0.1883923	21.62811	10.63037	0.8701872	1.073215	0.277493	2.866072	0.1398097	0.3173909	0.3299716	0.1886844	2.8431	0.3469029	1.226809	0.9115848	3.379457	0.2583584	0.05279715	3.49353	0.3911876	0.5134256
TCGA-CJ-4908	0	4.19452054794521	0.2348545	5.212464	4.734467	0.9330196	0.9580112	2.445376	0.8902723	2.122091	2.120752	0.5157447	0.6479336	2.215675	0.6935695	0.4041183	0.5808786	15.67036	3.543895	5.79123	3.792403	10.25254	1.726827	2.687706	0.7265795	0.3754813	2.938197	0.8520247	1.40874	5.317182	9.263692	0.8382598	2.637838	1.890276	1.811121	1.671715	0.9719754	0.7117071	0.4404221	5.411592	1.716146	0.8019003	0.5105969	2.814158	1.651935	1.270229	1.290051	0.7216825	1.739518
TCGA-BP-4352	1	0.942465753424658	0.1521604	9.9206	10.89334	0.5089943	2.12052	1.284352	0.4337184	0.1671228	0.1595507	0.385409	0.2484806	4.922741	2.421143	1.450128	0.4776953	0.3717053	6.136353	13.098	2.137751	0.2048286	5.849264	8.969497	1.887724	1.428928	18.8411	0.7189002	4.480677	1.307933	36.88432	3.073053	2.154339	7.493398	32.67324	4.407427	0.1101016	0.8654729	0.5723014	2.408864	2.960886	0.8333522	0.05682883	4.825783	8.705423	3.154269	0.6617025	0.9326575	0.5811854
TCGA-A3-3326	0	3.11506849315069	0.2905487	8.867085	9.206743	0.8822036	0.8352097	3.146575	0.1911186	2.311747	4.176352	0.4849	1.242445	3.360706	0.6756907	0.1716448	0.7609563	6.83884	7.025757	10.43214	0.1051281	3.644167	2.597683	6.020355	0.5312517	1.080816	3.935148	2.790276	1.583104	1.501105	18.62625	2.127942	1.846639	4.468034	1.150908	1.499647	1.208598	0.9500396	0.3968736	5.171261	2.260426	0.9083809	0.5203979	1.971341	3.446103	1.255882	2.053778	1.001097	0.6163477
TCGA-A3-3329	0	4.44931506849315	0.05066473	5.109246	8.103352	0.4893718	0.6701314	4.646098	0.2910861	3.352868	5.658204	0.5246249	0.3193106	1.927955	0.5459579	0.06160745	0.5265271	4.637801	6.625717	2.124252	3.301016	2.930804	1.380154	2.303011	0.4045655	0.4277096	4.24533	3.694104	0.6688797	34.80716	15.02048	1.617072	1.241234	2.708184	1.192922	0.743097	0.7313754	1.32777	0.3826332	3.824521	1.144159	1.81549	0.8384181	7.713393	1.940776	0.733354	0.7555706	0.3636159	0.7169797
TCGA-A3-3374	0	3.6	1.198498	0.1708633	1.449393	0.2344077	0.1550396	0.602557	2.478926	0.1211048	0.01719314	0.06252432	8.164139	0.2462628	0.3221233	0.01138974	0.2069683	0.272472	0.5736501	0.2620861	0.1520535	0.2533714	0.2974906	1.407412	0.2809143	0.3477761	0.6984773	4.961999	0.5416599	0.2902248	0.1768699	1.6126	0.3526485	0.3947259	0.0452192	0.1421129	0.5199295	0.2945043	0.08671324	1.582764	0.1155295	0.04087932	0.007399665	0.1237816	1.254119	0.8367663	25.40031	0.04755734	0.3228842
TCGA-DV-5567	0	5.49041095890411	0.08037504	3.882489	2.659216	0.197745	0.1694282	0.4237458	2.156137	1.757276	0.1496206	0.5001293	3.469229	0.5883855	0.0605348	0.0544261	0.4146929	5.976888	9.016341	0.8480987	4.289797	3.87934	0.113006	0.5623981	0.2234047	0.1297057	1.340032	0.3285809	0.367302	126.0713	17.82956	0.246856	2.09241	0.138015	1.335133	0.2866439	0.1105011	0.3810691	0.2459214	1.871694	0.6626351	0.5874289	0.1310886	3.782989	0.509709	0.1919853	0.4564836	0.1963724	0.7262955
TCGA-BP-4334	1	1.76712328767123	1.329418	0.07509921	2.060868	0.2649311	0.206317	0.6059914	5.119688	0.7185907	0.2428993	0.07810443	26.67609	0.7349648	1.676409	0.02172295	0.3023522	0.3160559	1.204075	0.3323069	0.1081011	0.2486846	0.429625	50.04621	2.773399	0.5188415	0.925874	6.838569	0.7871042	0.9840492	1.268602	0.5712577	0.5706778	0.1672969	0.3066445	0.6686959	0.04536865	0.08151505	0.0490023	2.356064	0.5222928	0.08561036	0.006272409	0.1398999	6.48744	5.6595	0.5242106	0.0575893	0.4379142
TCGA-BP-5187	0	1.11232876712329	0.158098	4.553616	3.530448	0.5057189	0.3021178	2.322589	0.2006769	0.228616	1.751373	0.4034231	0.1916156	1.221458	0.1197878	0.151772	0.4068418	6.522657	3.494432	1.353909	4.915074	2.985319	0.2740651	0.2941838	0.176154	0.07414764	3.023319	2.325598	0.4561894	3.158326	4.931249	1.368416	2.278377	1.560422	0.7766331	0.3349401	0.4958436	0.8222475	0.2696123	2.606347	0.5722466	0.7519409	0.6080512	3.311077	0.4570676	0.2101604	0.4463682	0.2052035	0.6095257
TCGA-CJ-4894	1	2.3041095890411	0.2531786	2.13741	2.741796	1.212996	0.3753802	4.204321	0.2793525	0.4520171	7.03583	0.4639184	0.4328946	3.104058	0.8262908	0.07805415	0.5388894	10.43136	3.048712	1.858609	2.578652	7.676531	2.286805	2.975714	0.5500316	0.5992337	2.563588	0.9641688	0.9848176	22.67916	7.765381	4.429895	0.768952	4.076917	0.5607496	0.5309613	1.25756	0.853193	0.3890905	8.541311	0.6786221	0.3625427	0.4382796	4.126938	2.361126	0.9564438	0.8261661	0.7050325	0.7033323
TCGA-CJ-5679	1	1.86027397260274	0.04683713	2.361371	6.063807	0.2530914	0.3866336	0.8071657	0.2772789	0.3334318	1.42568	0.9763771	0.4192012	0.7644378	0.07117736	0.46300375	0.4364697	2.731319	1.238747	0.1883336	10.82907	1.157618	0.2426862	0.1225889	1.348814	0.2523333	1.377953	1.088486	0.1868429	7.88094	9.748153	0.9043499	1.017659	0.2173558	3.593405	0.360741	0.8915892	0.3659992	0.1872496	2.400824	0.480808	0.6262353	0.8077347	4.882599	0.4999679	0.1305526	0.5091302	0.2024576	0.4392611
TCGA-CJ-4869	0	6.9972602739726	0.1729818	1.984951	1.007723	0.3080668	0.2366228	8.733285	0.1145861	0.2520035	1.014302	0.1441608	0.3118245	1.35752	0.07438632	0.0885654	0.1794075	3.342194	3.972991	1.790716	3.644284	1.518899	0.2123801	0.3315935	0.2461249	0.1340708	3.430085	2.191663	0.1510024	10.46796	9.26814	6.031142	0.8145713	2.03182	1.459303	0.208369	1.380017	0.1421808	0.1614455	6.967568	0.3558105	0.6194179	0.1701857	4.072979	0.4789661	0.1305063	0.9482073	0.08928787	0.4597078
TCGA-BP-4777	0	4.74246575342466	0.08428706	2.72379306	6.98197732	1.42666706	0.43625356	6.45435554	0.36037798	0.71121958	1.45340677	0.63172551	0.22883017	1.34256946	0.36835344	0.02445414	0.41155423	5.27410929	2.31839007	0.54295809	1.86833794	2.93724282	1.05757816	1.30250768	0.72626251	0.42165811	1.73380317	2.44790821	0.81380609	4.02789166	9.78058473	4.57181944	0.80978333	7.59748846	0.79192558	0.83221451	1.76136698	0.32184803	0.27013779	4.44648267	1.12836395	0.70944222	0.58689605	2.84870209	1.26712125	0.49575637	3.95726677	0.93355056	0.55867184
TCGA-BP-5176	1	4.35616438356164	0.1135687	3.936042	0.457488	0.313418	0.2709258	2.38097	0.1770325	0.6053778	1.667698	0.321996	0.2202333	0.6067777	0.03186992	0.0920651	0.2922522	12.71432	2.184806	1.073764	2.629254	6.444801	0.1687482	0.07044168	0.1687188	0.106527	1.792699	2.548703	0.1825547	3.073034	8.867405	1.003472	2.400432	0.2854775	1.064479	0.1678045	0.3350426	0.1687589	0.2274905	2.693416	0.2025561	1.35038	0.1495316	2.726635	0.2188877	0.09691734	0.9920834	0.1445163	0.4636047
TCGA-BP-4993	0	0.484931506849315	0.1553643	3.75492	2.972747	0.4365579	0.3688469	2.49926	0.1727118	2.199053	1.517761	0.9192984	0.3856432	1.461904	0.1478868	0.06522725	0.3567509	8.461032	7.325886	2.77605	2.526718	4.93234	0.7264113	0.6211455	0.2769729	0.2331697	2.225873	1.290364	0.6602926	15.60275	14.58736	1.075803	2.436012	1.235022	2.593841	0.5023314	0.56817	0.4163977	0.3593232	3.192164	0.8332586	0.6610145	0.4320356	4.841115	0.9342618	0.3377855	0.9213898	0.2657105	1.104953
TCGA-BP-4795	0	1.6986301369863	0.1983834	2.955085	1.290908	0.1241047	0.1513702	2.124305	1.773527	0.6171325	0.143368	0.5244188	1.548819	0.6108226	0.07172137	0.02374384	0.2733601	4.743413	4.884718	0.4142357	4.476363	2.92824	0.4695931	0.350654	0.2602725	0.1804439	0.9161338	0.7025811	0.254188	30.52376	7.3743	0.4014013	1.024762	0.3748642	0.6703433	0.1639162	0.5454824	0.4844726	0.1573354	3.64827	0.2594917	0.3653869	0.106267	1.854092	0.3873218	0.1745395	1.21161	0.1007149	0.6431906
TCGA-BP-4762	1	3.67945205479452	0.06896451	2.223403	2.106518	0.1268819	0.1188675	2.617291	0.2211486	0.954235	0.7758174	0.3332542	0.534946	0.2809879	0.02322358	0.026482	0.5324097	4.475375	1.524319	0.05689725	3.09692	3.844699	0.07970061	0.07332968	0.03415145	0.07187601	0.9178225	0.7510885	0.1562891	0.916387	4.653639	0.9451257	0.4638009	0.4588834	1.674419	0.1078932	0.3199962	0.7577214	0.1120082	1.515898	0.1591791	0.4423122	0.2351318	0.8456388	0.1329194	0.1131788	0.8786996	0.1263706	0.5588764
TCGA-B8-4622	0	4.17808219178082	0.134867	5.9313008	3.2937154	0.3248249	0.7499271	3.7892472	0.2666949	2.4228729	2.98805	0.5147193	0.8630657	1.3841175	0.3663559	0.1743536	0.4485084	3.5124088	4.7032873	1.2898213	10.3483063	2.8619535	1.9104288	3.9866172	0.4508093	0.2867438	2.7881837	1.4344922	1.0150054	17.5852518	7.3987492	1.3716238	0.9329235	1.722993	3.4176578	1.3292745	0.7555767	0.743329	0.3022795	4.727582	2.394107	1.5423957	1.9649051	4.9528544	2.3784244	0.7383649	1.4137619	0.411884	1.1059885
TCGA-B0-5102	1	7.57260273972603	0.06312244	3.160322	1.627364	0.7970984	0.4210012	1.62281	0.1967922	0.5369266	1.219632	0.1462869	1.377085	2.171515	0.8360804	0.2504663	0.468566	3.526582	4.909008	1.349846	0.5149558	2.434297	1.062972	3.389451	0.7267586	0.7631327	1.932983	3.859911	0.8383375	3.846852	13.48603	1.593537	1.076441	0.5600144	3.706698	0.9683325	0.451989	0.460461	0.2221262	4.052916	0.8675464	1.246372	0.6018979	1.892732	1.55116	0.604973	1.602435	0.7261231	0.4428199
TCGA-BP-5008	0	2.93424657534247	0.1198073	2.366411	6.837589	0.9936057	0.4119843	3.794107	0.7828704	4.756288	1.262556	0.414643	0.4909642	2.031112	0.4506431	0.1342547	0.4385199	4.418296	3.441968	2.28452	4.298339	2.883586	1.612238	2.451669	0.3962728	0.3053309	1.878665	0.6266692	1.403896	2.401891	9.279396	1.682664	1.9546	2.390557	0.9496216	0.8322609	0.848429	0.5814198	0.4493791	3.57754	1.289213	1.125964	0.7428931	1.414333	2.065135	0.7158371	2.073742	0.5191521	0.5151144
TCGA-CJ-4642	0	8.78082191780822	5.66392334	3.24560339	12.67472724	1.30853393	8.96536927	4.19031331	0.08711038	0.66547984	0.41990047	0.33754816	0.94821785	5.22498078	0.58545667	2.2740128	1.16150406	0.21014092	6.00428606	1.1941011	4.16874155	4.29901473	7.74984473	0.86653617	1.08963182	22.21920884	10.90907982	4.97956095	3.81399456	9.9823108	16.64712671	2.11614472	15.03286294	0.43380967	0.33131049	0.38249199	2.52092785	1.14493606	0.15883192	19.79897425	2.97542773	9.83108111	1.21985144	9.67380444	7.53939409	1.99009985	0.75516983	15.03276187	6.68309373
TCGA-CZ-5458	0	7.64109589041096	0.1056514	3.097048	4.521348	0.2877817	0.360432	3.349036	0.1613297	0.4382147	1.145755	0.6757513	0.3219542	0.4826769	0.1332754	0.01674299	0.3127096	2.322132	5.782415	0.4741761	4.33062	1.375227	0.1694431	0.8880105	0.3587582	0.1132577	2.087984	2.126235	0.2640887	27.86236	10.51076	1.502334	0.6960273	0.7052261	0.6408628	0.2518688	0.5879226	0.3316584	0.1699586	2.584221	0.3166976	1.42265	0.6643673	7.135309	0.2908973	0.4280162	0.553607	0.2642735	0.7229156
TCGA-CJ-4892	0	4.16712328767123	0.2839398	6.639793	3.911831	0.9595036	0.6809039	4.479899	0.23537	0.9069412	2.627403	0.5726006	1.168659	3.006907	0.7571212	0.0815881	0.5758238	11.95359	7.684781	1.753196	1.747836	6.127488	2.560084	4.251414	0.9469512	0.8841574	2.908072	4.94714	1.070111	31.81447	25.15512	3.184898	1.536552	6.765525	2.363622	2.154602	1.736729	0.3882641	0.4743345	6.355202	2.093779	1.400575	0.3392382	8.032104	3.752599	1.059007	1.141041	1.026426	0.9209602
TCGA-B0-4706	1	0.178082191780822	0.466814	7.436469	8.19826	0.5598717	0.7115995	2.540342	0.2859994	2.084171	4.147565	0.619802	1.115002	1.586004	1.367496	0.1807114	0.9308201	12.41877	8.975788	8.341392	1.96816	6.101705	2.887282	5.133103	1.006426	0.583826	5.849277	2.013005	1.483348	11.71405	23.63372	1.404321	2.90424	4.10111	3.857282	3.206277	0.9313701	1.40887	0.4364113	5.453197	3.400831	0.8418227	0.4298508	5.138619	4.048732	1.825177	0.6198405	1.168338	1.995463
TCGA-6D-AA2E	0	0.991780821917808	0.1385962	0.4683367	18.14119	0.2360249	0.2945932	2.19034	1.436563	0.2515018	0.7357496	0.1143142	4.088513	0.8639916	0.8712073	0.02580372	0.332547	0.498165	5.198468	0.4157997	0.1111227	0.362538	3.111918	2.697295	0.3119694	0.5462736	0.7119786	2.561479	0.7915336	0.3957241	3.246719	0.8724491	2.51785	0.2831824	0.2845697	0.6263984	0.3810891	0.2269408	0.1855368	2.97358	0.5128943	0.1343797	0.1341129	0.6335642	1.991293	1.124856	0.4962032	0.2667902	0.5547218
TCGA-CZ-5468	1	0.161643835616438	0.08828524	2.843255	10.19291	0.1342383	0.6527819	2.530098	3.597428	3.502679	1.780945	0.09181366	0.07263175	1.066167	0.2186189	0.3958547	0.3050368	4.870313	0.8935536	0.1864634	2.453872	2.604437	0.5088205	2.048145	0.4848849	0.2007543	2.624377	0.278501	0.2402582	5.471961	23.49572	5.487999	0.8327738	0.8734486	9.085244	0.5748025	0.3678066	0.387422	0.1703273	8.245162	0.582692	0.7194971	0.5107965	6.748353	0.928131	0.1938843	2.683577	0.2875981	1.61534
[truncated: 13 more columns]
