# Supplementary material for: Identification and validation of a ferroptosis-related lncRNA signature to robustly predict the prognosis, immune microenvironment, and immunotherapy efficiency in patients with clear cell renal cell carcinoma
Source: PeerJ. 2022 Dec 19;10:e14506. doi: 10.7717/peerj.14506 (PMC9774008; doi:10.7717/peerj.14506)
Supplement: Code S2 [file peerj-10-14506-s002.zip › 1. model construction/data.train.txt]

id	fustat	futime	AL109976.1	SAP30-DT	SNHG12	SEMA6A-AS1	SLC16A1-AS1	PCED1B-AS1	AC144831.1	AL645608.7	MROCKI	AC090197.1	AP000757.1	MMP25-AS1	LINC00894	DUXAP8	AC019080.1	AC026369.2	PFKP-DT	GAS6-AS1	LINC01426	AC007406.3	AL022322.1	ASMTL-AS1	AC005785.1	AC079322.1	PVT1	LINC02762	AL031714.1	C6orf223	MIR210HG	USP30-AS1	LNCTAM34A	MIR155HG	AC107021.2	LINC01355	TRG-AS1	SNHG26	PITRM1-AS1	AC138207.5	FAM13A-AS1	DARS1-AS1	AC103740.1	AL109615.3	AL021707.6	LINC00893	PELATON	AC007098.1	AL137186.2
TCGA-CZ-4859	0	4.8958904109589	0.06710965	4.28615	0.4986641	0.1129689	0.109019	0.8626585	0.009255941	2.398274	0.4238582	0.2459403	0.1511298	1.529746	0.03499194	0.00775863	0.3873891	5.269547	2.339287	0.07544192	0.04964106	3.99694	0.2058656	0.2117704	0.1222114	0.09746873	0.7988721	4.360216	0.09857608	10.72285	19.48378	0.5433914	1.185512	0.08450674	1.595892	0.1445042	0.1845272	0.2807436	0.3515987	1.11198	0.08721518	2.192172	0.2649921	5.862203	0.125172	0.06480186	0.9378145	0.1639624	0.1853838
TCGA-BP-4332	0	3.1041095890411	0.1491114	5.972391	8.840104	1.035498	0.6275486	1.736025	0.5801622	4.854259	2.052868	0.4199744	0.6361473	2.467746	0.4954327	0.1969674	0.3423926	4.152528	7.323999	1.12903	8.300842	3.103446	2.292407	3.805188	1.063302	0.3729755	2.524704	1.413903	1.403232	39.55088	21.76277	0.5420652	0.4985375	1.59806	2.643016	2.161737	0.7380037	1.050663	0.4572321	4.222921	1.723345	0.9284055	1.821274	6.158156	1.482938	0.8786035	2.348939	1.406233	1.333177
TCGA-CJ-4643	0	4.91232876712329	0.3201901	3.17263	2.972887	1.0179934	0.7474493	2.6016891	0.3331651	5.6534629	2.8031382	0.9657331	0.7472961	2.1774181	1.1119446	0.2524309	0.5362201	7.0142105	2.9227141	3.898218	2.4690555	5.4761864	3.7948568	5.6401346	0.5809159	0.4252558	3.1252136	2.23474	1.1182267	14.5608775	14.2449709	0.613142	1.2903744	1.578718	2.4114069	1.7318265	0.9855879	0.6185662	0.7179233	6.1759138	2.372302	1.0732431	0.4618356	4.2044021	2.3920279	1.2901433	1.0962208	0.4915267	0.744397
TCGA-BP-4964	0	5.1013698630137	0.2378832	6.603607	3.143165	0.8603074	0.5031865	2.686961	0.2398806	1.52714	1.974965	0.6719137	0.9139059	1.809408	0.4635087	0.09766535	0.5082057	18.11258	6.305092	5.87088	2.802628	10.89136	0.9603528	2.911198	0.6334556	0.3255782	4.836706	3.346863	0.8203543	18.61108	13.47264	2.175542	4.605396	2.038793	3.314864	0.9385977	0.7466526	1.144736	0.3790663	5.639083	1.822369	1.112006	0.8689058	8.57452	1.297603	0.7813772	0.6758546	0.7237541	0.8240905
TCGA-B0-5402	0	3.53424657534247	0.06403342	4.25112543	3.30788764	0.27919762	0.5480354	1.36645244	0.11800925	0.42071485	0.58249536	0.47557088	1.61854521	1.07957276	0.15267631	0.21140447	0.28497843	3.67806424	9.8910207	1.83276511	2.78476897	2.5942898	0.50744141	2.44172185	0.26898451	0.17673731	2.01765437	2.65586939	0.36866205	22.77967379	8.91817601	1.26137495	2.13834196	1.79440143	1.66964554	0.26714311	0.58588363	0.99267565	0.24099163	1.86986664	0.5114997	1.12465294	1.03412548	10.21113056	0.63835553	0.69574376	1.04349642	0.20499892	0.90376261
TCGA-B0-4815	1	4.35068493150685	0.16441297	1.47084791	10.82881006	0.5575664	0.99417651	12.50365515	0.41208263	3.41816397	5.95327645	0.51325674	0.79158014	6.34404433	0.73566167	0.52829112	0.50726183	4.75115842	4.03778912	4.19393564	6.92019899	2.74601646	2.36995301	9.82606907	1.20442239	0.65232713	7.65069242	1.04245226	1.47365454	4.09680277	12.44780517	7.77783798	2.50010742	12.14201477	3.07311939	2.03706354	1.72646248	0.92516745	0.32043599	10.54666024	2.44108572	0.71333836	0.61854854	5.38384819	4.65489964	1.48271189	1.6023227	0.72720465	2.25879578
TCGA-CJ-4872	0	3.93150684931507	0.12459506	4.37565186	3.01857335	0.3125887	0.6654781	3.52560574	0.18160873	4.46280382	1.92590949	0.37196859	0.32947595	1.74498598	0.29751318	0.07394046	0.49775633	7.06808199	3.75534176	0.7064729	5.20463501	4.99734868	1.00981044	1.14415767	0.50481715	0.16999217	3.09977305	2.60817834	0.68769388	9.82274033	6.4355269	1.64215633	1.10998272	2.1504895	1.89564261	1.11343987	0.85647791	1.64640146	0.25754916	4.16702488	1.07664849	1.89532468	0.33343661	4.61484445	1.14611999	0.62011688	0.81999318	0.31824768	1.81252197
TCGA-CJ-4873	0	4.86575342465753	0.1108433	3.288976	7.189545	0.7444196	1.101572	6.208193	0.7291106	0.8471105	4.375617	0.257301	0.7605859	2.80803	0.9570802	0.3885259	0.4995897	1.648942	5.318723	14.98512	9.828475	0.3680038	2.094629	8.304543	1.874703	0.7251278	3.335937	0.9020746	1.752529	1.977552	17.60471	5.719517	1.35163	3.615842	0.9359066	2.512244	1.207393	0.2856493	0.3600505	12.78386	2.291832	0.8553003	0.2467444	1.012117	5.127237	1.961235	4.938081	0.6145361	0.8229706
TCGA-G6-A8L7	0	5.84383561643836	0.06807619	7.309619	12.25779	0.2235823	1.343107	1.875177	0.05292122	1.448712	1.147939	8.429717	1.200126	2.768928	0.2556422	0.3833996	0.4067207	4.085268	7.538618	0.7352425	3.471395	1.335546	0.4659135	4.316786	5.056732	0.4334411	10.03717	0.5812264	0.3287741	4.898205	47.59982	3.106863	5.63662	1.954645	1.090253	2.142979	0.5870796	0.6286888	0.2331924	2.577483	0.72461	6.3686	0.02470277	29.41572	3.649947	0.204754	0.4157695	0.3175273	1.158747
TCGA-B8-A54G	0	0.145205479452055	0.02388626	6.822079	9.330911	1.326378	0.8592094	9.233284	0.3914913	0.4876301	4.693175	0.320362	0.3396831	2.324706	1.572975	0.0774541	0.4003283	2.094137	6.570127	10.04568	0.575818	0.9545763	1.640512	2.590613	0.4376565	0.7567982	4.744736	1.058594	0.7855382	0.8598546	24.88331	7.477359	2.501397	16.41642	1.629241	1.615191	3.820302	0.2065111	0.4138099	8.455912	3.944487	0.8296759	0.601194	1.742584	3.775067	2.182664	1.217371	0.2626153	0.7222765
TCGA-B0-5698	0	9.94794520547945	0.03924031	1.69076906	3.53640087	0.68256954	0.47363916	2.66137933	0.11185063	2.10060412	1.2400601	0.28171998	0.19277425	0.73846492	0.09161739	0.03482397	0.47641411	2.64426668	2.08158275	0.6277989	0.1568897	1.53053981	0.70485409	0.16689622	0.21763756	0.05234806	2.90963943	3.20578432	0.38052635	17.60305579	7.27648813	1.47179058	0.90479777	1.97740725	2.88567145	0.36288584	0.42439324	1.01776833	0.53704682	2.72379524	0.74762844	1.09265423	1.4322961	3.22176575	0.99831811	0.18546597	1.78778466	0.21091833	0.39488533
TCGA-BP-5199	0	3.71232876712329	0.2166168	4.635014	7.807574	1.68409	0.8000871	6.451428	0.617445	4.838962	0.7030194	0.5421581	0.49249	2.15678	0.5634374	0.1720959	0.4613223	13.70078	4.745066	3.433275	4.690494	5.038823	1.489701	2.573317	0.7915738	0.6103354	4.91835	2.89058	2.424987	14.09044	23.26178	3.060221	1.865845	5.973035	1.23491	2.643614	2.163393	0.5650639	0.6858399	10.02405	3.024956	0.9624429	0.5234219	5.307668	1.957924	0.7923826	2.405255	2.171703	1.185341
TCGA-A3-3324	0	3.24931506849315	0.1383442	4.142269	8.196026	2.73311	0.4732422	2.709853	0.3595423	0.8565052	3.002196	0.5136249	0.220935	1.944372	0.3264134	0.3013801	0.8569974	5.204056	4.583391	0.6660233	0.2631649	3.330233	2.235648	1.915196	0.5883673	0.4071099	3.003075	4.300251	1.276379	15.87812	9.947474	2.066166	1.219677	2.146699	0.4558206	1.43159	0.9435323	0.820832	0.6626172	4.744971	1.642687	1.559937	0.5467961	4.695831	2.164482	0.6495987	2.142878	0.6428682	0.7716912
TCGA-A3-3378	0	1.72602739726027	0.08393418	4.7498652	13.14341884	0.74123171	0.93091527	5.01958815	0.33494459	0.63208691	2.02394413	0.42711269	0.24957425	1.89185969	0.67081241	0.37960099	0.63800748	2.75587208	1.62157552	3.01365362	5.31998969	1.97232572	0.63189028	2.9986949	0.39070609	0.69982129	3.10893664	2.81122312	1.04396375	4.57070667	9.97234783	1.8888774	2.43530704	3.25661837	4.4662628	1.33647355	0.90776819	0.36283083	0.45076818	9.28298395	1.39838569	0.98228647	1.71981389	3.14121003	1.97361006	1.07992677	3.28607639	0.39646502	1.19388224
TCGA-DV-5574	0	5.52328767123288	0.23008602	2.14991637	1.09231242	0.10322558	0.26776561	4.23015971	0.48030456	0.13262484	0.44072956	0.32033651	0.62990762	0.44448656	0.0534769	0.13859104	1.36529469	6.7007067	3.03140319	0.92402853	3.43778102	4.33572226	0.15015802	0.17269377	0.20106941	0.18958277	1.49136621	1.12715554	0.20200825	2.69176557	4.33081166	1.21833352	2.18453242	1.16233704	1.11513193	0.12139954	0.91176459	0.80739435	0.17233811	5.52408963	0.22492311	0.40964142	0.39617389	1.47271085	0.3443324	0.06396953	0.62708062	0.02645395	1.04507986
TCGA-B0-4842	1	4.72328767123288	0.04389195	1.48014639	0.86545854	0.08809421	0.78941563	5.14381383	0.59711446	0.82544265	0.68256514	0.36831718	0.30951132	0.43803269	0.02508202	0.24311012	0.24011621	4.25961788	4.97809864	0.93861066	4.56784476	0.78454845	0.09486209	1.52738619	0.39123785	0.29942152	3.92246009	0.7088537	0.13122342	3.63818425	10.18114876	3.10832403	2.16211723	0.80712814	2.60627736	0.18311426	0.51017657	0.03449749	0.10368983	4.93008394	0.26122481	0.77292037	0.06901722	3.27607485	0.50757335	0.15087389	6.40586141	0.20472496	0.9671754
TCGA-BP-4355	1	2.61095890410959	0.4990087	5.826223	6.024269	1.604961	1.189219	1.627812	0.7421088	7.373518	4.695084	1.243418	1.670903	2.664805	1.667175	0.09362635	0.596354	8.887203	8.79929	2.587377	1.333971	4.50369	7.23347	11.24464	2.007583	1.038859	3.36401	3.675431	2.607052	20.01574	20.29789	0.3219252	2.286922	2.518797	1.83126	3.859791	0.3025422	1.118752	0.8255626	8.476577	2.910984	1.316007	0.3257851	6.315866	4.444448	2.846829	0.6749353	2.097593	1.884919
TCGA-B0-4827	1	2.42465753424658	0.07499847	2.455559	0.5166052	0.09711429	0.2161108	3.429761	0.5482314	0.3753588	0.4437665	0.2548096	0.2345768	1.026635	0.006517547	0.37283875	0.2892566	6.924553	1.212072	0.8181923	11.26171	4.223143	0.04793027	0.1131872	0.1437657	0.09682337	2.965932	2.912709	0.07038244	10.28946	7.125862	1.277356	1.896657	0.4807886	1.278606	0.08831531	0.3326106	0.292829	0.1634587	3.459394	0.08832986	1.089991	1.372877	5.725668	0.1958406	0.03049238	1.642141	0.02955425	0.6425965
TCGA-B2-A4SR	0	1.38904109589041	0.1964292	6.334104	4.685369	1.543578	0.4890122	2.219303	0.2277568	1.604015	5.530481	1.087422	0.6843594	1.59093	0.917835	0.1022749	0.4006944	10.11294	6.377584	8.12951	1.098171	8.414113	3.139643	6.088869	0.4748211	0.6162477	2.763474	3.262396	1.17912	51.229	22.31644	1.354389	1.420185	4.926807	3.094992	1.88552	0.6682704	0.3166227	0.6185916	5.546351	2.037085	0.7888585	0.5005579	8.472136	2.695045	1.972207	1.905036	0.6914046	1.116253
TCGA-B8-5550	0	4.04383561643836	0.06612017	1.07101421	0.44469092	0.26541556	0.2005317	1.8498678	0.60698115	0.50816804	0.71342581	0.23934453	1.5839032	0.96158383	0.08382402	0.19117016	0.38187601	5.83695148	0.61132556	0.56681281	2.05816738	4.10347122	0.15411121	0.14888182	0.12711957	0.07782955	2.20318706	2.44254593	0.16234718	4.97837429	4.42443914	1.14460461	0.4708293	0.63491891	4.04787982	0.09330182	0.24597343	0.36148376	0.10107156	2.42979491	0.12731431	1.01238577	0.34930971	3.59732877	0.26986724	0.06740441	1.10826142	0.03801056	0.41774695
TCGA-A3-A8OW	0	0.884931506849315	0.1614692	4.0880339	3.7499567	1.1207763	0.471915	1.6926021	0.2157431	1.8862389	3.5843691	0.8479361	0.6131978	1.4523175	0.4289522	0.148119	0.5993032	14.8848257	7.2370248	2.7442421	0.1068059	8.6629612	2.1059821	5.1936077	0.3798103	0.4038863	1.6134376	1.5948768	1.3488183	11.0984536	23.865286	2.0381586	1.4349583	4.9064302	0.8752477	1.3227173	0.4809801	0.5453119	0.5507226	3.0355251	1.6686431	0.9425142	0.3446363	3.926575	3.1509921	1.2507514	0.6857774	0.7725659	0.8397952
TCGA-AK-3440	0	7.84931506849315	0.50115	0.1140493	0.9222013	0.1620525	0.04005954	0.2760863	7.945912	0.3031351	0.02295245	0.08566505	34.46771	0.2491347	0.6225393	0.0370623	0.2424954	0.7179154	0.3282041	0.130102	0.04419897	0.4005531	0.132381	2.285423	0.2481711	0.2785638	0.1122395	1.162482	0.5035899	21.51118	0.7151625	0.1686882	0.08024618	0.1185637	0.2414663	0.2497301	0.04210496	0.1564602	0.1229952	0.5024706	0.09113546	0.1276044	0.005556589	1.418358	1.448844	0.7456838	0.1999443	0.04081368	0.1737642
TCGA-A3-3365	0	2.39178082191781	0.2765182	5.8189596	5.137195	0.3562907	0.5321225	2.3759309	0.4524782	3.6518449	7.1483561	0.6544686	1.1518933	1.3636217	0.4199828	0.2709157	0.5622348	10.4576283	4.7620569	1.3654219	3.7394239	4.4202429	3.1111125	2.0908135	0.5680171	0.375717	1.3197634	1.0970382	0.6563388	15.4296692	9.0278561	0.3841259	0.8068294	5.3062561	1.9522368	2.2894277	0.5115764	0.590288	0.5234011	5.1657962	1.4226089	1.0243837	0.4133348	4.1282981	2.210755	0.6346456	0.9964633	0.7089521	0.9463866
TCGA-B4-5838	0	0.454794520547945	0.06403883	2.615586	0.4023579	0.3111789	0.2222706	0.6808296	0.1224915	0.1834851	1.521275	0.1954434	0.6013149	0.5472299	0.03026649	0.5297755	0.4483475	3.528531	4.635381	0.4458031	8.733454	2.87709	0.1068388	0.1146816	0.1301871	0.2023348	4.518722	5.240121	0.02557919	7.313974	4.188647	0.4084223	0.7965863	0.5262813	2.694779	0.1019448	0.2316889	1.00532	0.1445166	4.445141	0.09335366	1.171684	0.1098697	4.259261	0.03897658	0.02655036	0.8588841	0.09058197	0.166328
TCGA-CZ-5451	0	5.28493150684931	0.0818523	3.944181	2.614862	0.428565	0.1962865	1.999771	0.06847198	0.7265163	1.452252	0.320075	0.2898522	0.4760344	0.03195768	0.03461947	0.3494141	3.909225	5.698469	0.4791691	1.801604	2.423456	0.2115161	0.1362259	0.1480355	0.1602305	1.526641	0.3583916	0.1620509	11.20997	9.672469	1.139715	0.7385241	0.3157319	0.4436824	0.1521823	0.469699	0.4230591	0.2265756	2.124436	0.3091512	0.9109389	0.2556929	4.066011	0.6584714	0.1065289	1.302603	0.2521508	0.3357476
TCGA-A3-A8CQ	0	0.00821917808219178	0.12887901	3.3100617	2.36505827	0.62819651	0.35983327	1.21038376	0.48018801	4.53037002	1.54057902	0.67978863	0.74262884	2.45595149	0.46292901	0.09992033	0.54230395	12.62827033	6.33023385	0.48412672	0.22732993	9.48270253	2.61165848	3.82136133	0.3938686	0.38684143	2.71767899	2.41661174	0.9268576	92.41198546	25.55605058	0.7330499	1.12499135	0.74484244	1.19758614	0.98701681	0.30880856	0.60487142	0.51193154	4.805229	1.1079774	1.42973321	0.89167667	7.07552515	2.68267833	1.35170115	0.91274615	1.35847099	0.76961441
TCGA-A3-3380	0	1.55342465753425	0.1875582	4.628119	6.383695	0.5055082	0.9895054	1.982891	0.3494098	3.763299	3.191828	0.4375746	0.7378203	2.444565	0.8228795	0.198916	0.4137025	5.955569	6.65926	1.629806	2.287482	3.276588	2.972659	5.572639	0.8199924	0.8846702	2.379123	3.046974	1.186183	23.83225	29.51618	0.4174476	1.359189	1.150532	0.4284511	1.377724	0.4236245	1.74317	0.2402155	4.240478	1.227886	1.596437	0.2103351	6.168948	3.408352	1.37193	2.352498	0.7921046	0.7933496
TCGA-CW-5591	0	6.22191780821918	0.1439221	0.2919296	0.3998043	0.08791439	0.129425	0.5113467	2.040031	0.2810377	0.3030687	0.07034905	7.389943	0.3983052	0.02247666	0.07368705	0.8422947	0.2097592	0.3073527	0.07434086	0.3476838	0.1650463	0.0619853	0.1330711	0.07436939	0.04695591	0.1746421	0.5062561	0.09893622	0.82997	0.3827011	0.6228578	0.3607104	0.3219904	0.2713506	0.1272657	0.1376464	0.2096363	0.0853695	2.302064	0.1142316	0.09199049	0.1769214	0.1779594	0.1447249	0.0591509	0.3696509	0.06115314	0.1543992
TCGA-BP-4799	1	3.1041095890411	0.07631328	1.20121789	2.9511567	0.03829152	0.27259912	2.96625498	0.5234159	8.603127	0.83227408	0.07902114	0.19731639	0.86825623	0.07423939	0.26861895	0.21652247	6.00175164	1.5618036	0.32235591	6.40515112	4.31537943	0.11339152	0.14876326	0.16060996	0.015907	3.57276292	3.13740137	0.1930527	1.72847041	1.65687108	0.82566081	0.93479891	1.51206016	5.60161921	0.14260495	0.32349377	0.68039228	0.19417829	4.1052905	0.28823068	0.4701966	0.49499018	3.84522032	0.18385387	0.05510515	1.51742824	0.09322435	1.49069203
TCGA-B0-4847	1	2.17260273972603	0.09999582	4.68785239	14.75512224	0.77871051	0.68101982	8.02085015	0.31638137	5.18238768	10.16432921	0.94195484	0.54295547	6.38344756	1.04162661	0.02047886	0.68091984	6.84838258	6.01174903	4.71708136	0.79725035	2.55115701	3.26481276	11.21092373	1.60439142	1.12054529	6.11499103	0.1855626	1.45200978	2.88744035	23.8069751	4.7083888	2.28263364	12.88852194	0.85640721	1.86060418	1.40775527	0.37174543	0.96664889	7.32972823	4.52710325	1.54266359	0.57742217	3.62031576	7.72453292	2.37571214	0.84320919	0.7720194	0.86501706
TCGA-BP-4173	0	5.18630136986301	0.08824429	2.14001015	9.16194928	0.65310207	0.6249251	10.15835643	0.67206114	0.93076359	1.28445484	0.54498962	0.37433374	2.49050053	0.66613323	0.05647555	0.48255248	4.38021473	3.25076377	1.57692348	2.3007645	3.08131588	0.55725759	3.45997335	0.4670315	0.30350009	2.76499366	2.17799445	1.20337641	20.89444945	8.47992753	8.33016476	0.96967368	10.24610266	1.20329982	0.93187765	2.11930645	0.71524228	0.27947642	10.45132475	0.89572597	1.0588004	0.97781273	5.37385987	3.12519116	0.99056292	0.81132043	0.48509676	0.8125109
TCGA-BP-4768	0	1.0958904109589	0.1615346	6.720417	8.372919	0.9422386	0.6536854	1.55733	0.0863322	1.422122	5.331914	0.2807686	0.3915613	3.688145	0.7796795	0.1124264	1.037214	2.889659	4.016688	0.6057103	11.6332	1.803497	0.9200735	3.317096	0.4199603	0.6565811	4.255252	0.8596402	1.436626	19.95091	13.10241	0.3713864	1.120303	1.030051	2.318978	1.231994	0.5031516	1.24927	0.4689597	3.889382	1.334608	1.464544	0.5960816	4.107096	1.75126	1.141243	2.514236	1.220984	0.7253493
TCGA-BP-4164	1	2.71780821917808	0.0957224	5.72609	3.11927	1.061243	1.052094	1.04631	0.09744546	4.168834	3.081356	0.4854807	0.618752	2.220218	1.182944	0.1073535	0.6604821	2.209684	6.179323	6.592223	0.2090461	3.781674	2.329878	8.704719	0.460477	0.6156836	5.847253	5.704455	1.141577	38.85861	29.5279	0.8285241	2.83777	1.423483	2.297834	1.901654	0.388536	0.7881694	0.5389514	3.543679	2.98986	1.631883	0.2941426	9.637933	3.004575	1.278277	0.3801446	0.8352468	0.3307964
TCGA-AK-3450	0	4.13150684931507	0.07755324	3.66397177	1.22572237	0.42338091	0.35521626	1.11653386	0.30505986	0.23642807	2.81310786	0.6791517	0.86625695	0.61240824	0.28413995	0.04764804	0.60669797	3.3435997	2.31601338	0.70268837	3.14631484	2.18685981	0.77437205	1.63604683	0.29494742	0.17070732	2.11956711	7.48713233	0.47477853	26.40060135	15.89879455	0.64441066	1.37692348	0.45135596	1.84966877	0.45296561	0.18765405	0.15421374	0.26199152	3.14379966	0.68737137	1.6041893	0.33225969	12.94958555	1.04033166	0.42030928	0.9198605	0.34106072	0.40522756
TCGA-BP-4160	0	7.89315068493151	0.01996232	3.202764	1.78729	0.2904768	0.2602974	4.041527	0.2987283	0.2173462	1.151974	0.2893892	0.4258219	0.6537425	0.08066697	0.2785104	0.320075	2.36781	2.941507	1.102788	3.353902	1.651368	0.3361624	0.1910327	0.1037968	0.09986436	1.919021	2.546785	0.2966844	8.731726	5.249763	6.133818	1.75485	4.108794	1.98829	0.3695614	1.214422	0.4746123	0.3696067	2.147755	0.2890199	0.6948186	0.5312059	2.92498	0.4039829	0.1179378	1.711058	0.2072809	0.3911482
TCGA-BP-5170	0	6.60821917808219	0.1497911	2.295308	3.139791	0.1068947	0.476948	2.536749	0.1850181	1.929898	1.008474	0.5908809	0.4518517	0.5742255	0.01793482	0.4141366	0.3768992	11.62172	9.711752	0.4165503	8.57824	4.836819	0.07913599	0.1415754	0.1384638	0.04995677	3.554346	1.521667	0.1094694	3.913238	5.390782	0.08643435	2.149071	0.5906347	2.462905	0.1249837	0.1739012	1.561236	0.09082529	9.565683	0.2933529	0.3799636	0.2015147	2.59303	0.3849351	0.1153737	0.6014787	0.1382553	1.362446
TCGA-CJ-6027	1	9.9041095890411	0.08654985	2.32546896	3.87278066	0.20172957	0.68458516	5.92164695	0.09549748	0.54716487	1.6859552	0.26762383	0.23822186	0.54344351	0.10028519	0.67755852	0.44655161	2.07336224	3.89457901	0.28746487	4.82127304	1.40584555	0.42037552	0.11874593	0.28204489	0.23743956	5.87870195	0.71080729	0.14125714	1.78882852	6.40660149	4.61561462	0.77251162	4.39909155	2.82244064	0.23877879	1.7733397	0.18706892	0.17412447	11.86036708	0.59403246	0.40802412	0.28231898	5.15070831	0.3551495	0.1143638	2.86523619	0.15006747	1.15895667
TCGA-BP-4983	0	3.87123287671233	0.09104113	1.594189	43.8515	0.5532534	1.094641	6.747714	0.2649101	0.9361709	0.8391407	0.3800791	0.1667395	2.736532	0.8765863	0.1527851	0.3824584	0.2999653	2.136491	1.688494	2.377589	0.1940434	1.172385	6.432065	0.4282967	0.1644667	7.918086	0.2003078	1.145154	1.081431	9.081999	4.55292	1.195386	14.25152	8.183721	1.917551	2.871842	1.508619	0.3877315	4.353403	2.419734	0.4220724	0.03701261	1.450931	1.432996	1.203241	6.186587	0.3151117	0.3083266
TCGA-B4-5378	0	0.479452054794521	0.2745342	3.845185	3.453567	0.2454496	0.2109708	0.5958034	0.581564	0.5095022	0.1388805	0.581842	2.361826	0.9900099	0.2285999	0.01277814	0.4228956	2.509842	10.54241	0.3795262	2.782244	1.639714	0.7021199	0.8385809	0.2817877	0.1623105	1.785236	0.5252686	0.6376772	79.6569	17.10161	0.1728165	2.647163	0.3542739	1.231081	0.2837315	0.1646988	0.3614214	0.2464514	2.633234	0.6535607	0.593514	0.1129027	3.246482	0.8658425	0.534753	0.5030082	0.1158555	0.6266808
TCGA-BP-4771	1	0.443835616438356	0.18712	2.6301799	7.4074204	0.6185742	0.8149629	12.446053	0.5470936	2.5916032	3.8678488	0.4135711	0.5016069	6.0746514	1.0897381	0.2240125	0.4096235	4.7966287	2.9464928	5.5903051	1.1163839	3.4574532	3.2819127	7.1275906	1.5861628	0.8259659	3.9736858	0.9372222	1.4200946	4.4635791	21.8110508	9.8129615	0.7772604	11.4840231	1.402105	1.6789759	2.8109006	0.4877087	0.3468143	10.5436867	1.6248116	0.7614753	0.831111	3.3208913	4.3595915	1.9422268	1.4024458	0.5580186	0.9425836
TCGA-B0-5084	1	0.608219178082192	0.1344004	1.058752	7.687573	0.4253764	0.4509097	1.58051	0.1823385	3.454297	0.1864399	0.5933814	0.4109938	2.999474	3.627674	0.1058647	1.062136	2.066031	1.675747	4.214929	0.5972316	1.12793	1.362065	2.858147	1.704844	0.2585989	5.834928	1.15228	1.016724	1.030319	3.287916	1.565982	3.873732	2.531521	1.835311	1.161854	0.202543	0.9496888	0.2585841	4.521054	0.8883387	0.3509064	0.1117641	1.246394	3.048675	1.237888	4.562513	0.3409966	0.4239084
TCGA-BP-4159	1	7.12602739726027	0.1579016	3.309315	3.469914	0.2579578	0.204739	1.894874	0.1805566	1.019529	0.9081826	0.4389092	0.299083	0.3997307	0.115414	0.3327785	0.279129	19.43003	3.390889	0.6136735	2.830571	6.586177	0.3783038	0.3592197	0.3927854	0.1469629	1.60183	3.918272	0.3669366	4.662985	7.752632	0.5403294	1.375912	1.264053	2.965827	0.5898154	0.3029108	0.7619469	0.1765362	4.893972	0.9384973	0.5430112	0.2833792	4.631395	0.6794414	0.1562041	0.978291	0.3857855	0.9860215
TCGA-B8-A54J	0	1.44657534246575	0.1897132	1.75481463	3.57564997	0.47903022	0.62371234	2.30380452	0.32053043	7.31276246	3.22886295	1.22393319	0.86632937	1.98721957	0.47261393	0.04699925	0.33677228	11.48802349	4.26836707	2.37260459	0.37241689	6.92614454	1.86713528	3.5268686	0.62732076	0.27553571	3.28946292	1.85235567	1.17271985	25.07417591	14.87386999	2.542545	2.13427508	7.85090223	1.6088626	1.42337062	0.97597611	0.36375073	0.45323628	4.54529133	0.9515282	0.87584725	0.18320623	6.54553995	3.22003917	1.12323957	0.83644993	0.58312241	0.93709768
TCGA-CZ-4863	0	5.28219178082192	0.09049825	2.00655634	3.56492438	0.66426987	0.47589382	5.27998674	0.13819091	4.29321918	3.26667855	0.61809987	0.68192304	2.13959668	0.59440755	0.14165104	0.66333485	4.81379302	2.1590297	1.08948331	0.66588527	3.17435718	1.43433097	1.64959573	0.38412878	0.27163827	3.36231635	3.83858099	0.73913942	13.38080293	13.08105958	6.93785764	0.65581897	6.8727313	1.33148753	1.08411528	1.50368839	0.31296479	0.32588009	4.91773122	0.82359084	0.9614686	0.30446493	5.66538421	1.94356645	0.84731732	1.17403296	0.39798981	0.54041971
TCGA-BP-4330	0	5.17260273972603	0.09176133	4.683669	5.056144	1.357606	0.7497381	5.88327	0.2858441	2.783155	3.317675	0.3164659	1.088002	2.824892	1.021771	0.06845825	0.5771014	3.839884	6.902303	1.416162	6.219971	4.551389	2.648994	6.222143	0.8257189	0.5246277	2.826583	3.63703	1.409374	24.89286	17.66988	3.131571	0.9218933	4.36355	1.264803	1.955127	1.733732	0.5836657	0.5245976	6.260257	2.416137	1.587027	0.4482462	5.258187	2.910562	1.838071	1.014285	0.7302235	0.7953064
TCGA-BP-4995	0	3.75616438356164	1.597294	1.597625	1.425715	0.2691357	0.1950668	1.314506	1.652545	1.057419	0.7112328	0.1843581	10.23317	1.140604	0.7242616	0.1231753	0.543369	5.674691	1.646594	1.947615	0.7513255	3.754345	0.5000681	3.723892	0.6034925	0.2663565	1.167993	2.496863	1.099979	7.309244	4.057104	0.8363491	1.523224	0.8467607	0.9459857	0.3763815	0.4147981	0.4049103	0.2331607	1.834201	0.6181845	0.3086548	0.6283872	2.340802	1.048991	0.8636849	1.224297	0.23126	0.3491856
TCGA-BP-4798	1	0.915068493150685	0.1392446	4.3959528	11.0934117	1.2308734	0.9307037	10.3314542	0.4623499	2.4353905	3.22395	0.1507593	0.2527887	4.6598539	1.1120622	0.5035963	0.6028779	5.5461969	3.8998952	1.2905656	6.2762178	3.7792525	1.3617199	3.5659984	0.7306231	0.6817701	2.7929375	1.6661025	1.3190736	3.835075	8.3928487	6.3851556	0.8880616	7.759118	1.6059127	1.6624176	2.981515	1.0437669	0.3310495	12.503346	2.081295	1.836937	0.8553861	3.5460875	2.0213732	1.5309642	0.7137827	1.1364217	2.3005459
TCGA-BP-4335	1	1.3013698630137	0.412585	7.980998	9.043606	1.555187	1.245802	4.157842	0.4194996	2.821291	5.205676	0.4287136	1.073289	3.745764	1.730496	0.2601866	0.7768727	6.461108	5.832425	6.368148	0.6390083	3.016152	3.329395	8.131999	1.674373	0.9061532	4.472845	4.053632	2.1702	18.31421	20.11277	1.829113	3.625507	9.445624	3.709197	3.925351	1.003028	1.098389	0.6276027	4.051349	4.38987	0.9572311	0.4585767	9.76771	5.934903	2.108589	0.606115	1.33994	1.548218
TCGA-B0-4694	1	0.29041095890411	0.07172575	2.982086	2.170761	0.3156015	0.3258123	4.989923	0.2123105	0.3003605	0.983607	0.3525824	0.09629385	0.7634671	0.1213864	0.0988698	0.2708564	1.479596	2.2764	1.472646	4.209129	0.9657579	0.4044387	0.6570583	0.5901589	0.1794092	1.659627	1.401564	0.3942993	9.937335	8.415665	4.369627	1.001847	2.232091	1.233664	0.4689933	0.9936842	0.4412338	0.3297642	3.791482	0.6112702	1.001949	0.9616674	2.865329	0.6699385	0.2086189	4.294604	0.1617604	0.7968037
TCGA-B0-4836	1	3.39178082191781	0.03605614	4.127357	5.898702	0.6151211	0.6074145	3.343694	0.2774911	1.658621	0.6836611	0.3498874	0.2936655	0.9912036	0.1813174	0.7716485	0.4796276	5.113521	2.904428	1.744847	5.126119	3.146983	0.4571708	1.012132	1.071307	0.09018801	2.981639	2.908932	0.4606238	6.96186	9.341045	1.747668	1.413342	5.130965	4.309523	1.244757	0.7534739	0.4675907	0.2717197	2.352606	1.933783	0.6921923	0.2662528	10.34334	0.8756135	0.3805964	1.085862	0.6871209	1.072827
TCGA-B8-A54E	0	2.49041095890411	0.6964844	0.2101691	1.125761	0.1930791	0.1407221	1.180063	1.135218	0.2409027	0.7771998	0.02276868	3.223598	0.6105603	0.1313072	0.3743262	0.3595261	1.230361	0.1890037	1.633557	0.01357492	0.6274157	0.3049383	1.096533	0.09146554	0.4620017	0.3142286	1.719866	0.5451256	0.1506046	0.329474	1.765226	3.482504	0.5462208	0.3128711	0.3812709	0.3967705	0.1413895	0.1249933	2.617586	0.2664491	0.2695332	0.03071892	0.9040239	0.3559891	0.1515596	0.2585133	0.07521112	0.1787225
TCGA-A3-3376	1	4.64657534246575	0.2201498	3.341533	2.868695	1.211159	0.6764127	2.281252	0.5672851	1.915422	3.078844	0.523381	1.151149	1.699054	0.3953853	0.4277136	0.530726	11.0493	3.243972	3.723902	3.730671	7.701335	2.66364	1.772353	0.3971403	0.3834992	2.391457	1.009766	1.292854	12.19796	9.506644	0.4933894	1.201062	0.8719382	0.7511571	1.359224	0.4783204	0.790221	0.3371228	5.948793	1.00472	0.5558307	0.1974554	3.363798	1.545693	0.8485188	2.495358	0.4418221	1.731751
TCGA-BP-4758	0	6.04931506849315	0.19383941	2.86734708	6.62279118	0.26934174	0.63170291	4.53617452	0.19125698	2.3810648	2.79137224	0.28526885	0.23131991	1.12563164	0.29457345	0.17304148	0.30106105	17.54522673	5.1754829	0.41924113	0.43835088	5.07692506	0.78774681	1.93425033	0.73838382	0.28593995	2.27854115	0.67768713	0.41492269	26.29375717	11.41729712	2.68874137	1.23198403	3.40416167	0.72068023	0.83201235	0.87806351	0.26319574	0.2034239	6.03750629	0.57255525	1.0465764	0.09919518	6.71724415	1.58060755	0.42284561	0.80598615	0.65573821	0.77189421
TCGA-B0-5121	0	4.06849315068493	0.2846551	2.949214	2.938844	0.7166591	0.5194493	2.554026	0.144127	4.18674	2.099656	0.5909888	0.6391641	0.8154263	0.3139167	0.0626432	0.2767947	9.335987	5.249228	1.811534	4.360374	3.92764	0.9794867	0.7858868	0.2893433	0.3372698	2.565584	2.203807	0.4326936	11.58984	7.171376	0.7564387	2.677233	1.036753	0.9406765	0.8932757	0.6007552	0.3615965	0.27577	4.36774	1.188296	1.01702	0.5083086	7.397662	0.9528883	0.4445322	1.538678	0.3416343	0.8118181
TCGA-DV-5566	0	3.83013698630137	0.08980829	2.211035	0.7206882	0.1720582	0.4772302	1.176926	0.5672499	0.9778168	2.263184	0.4637673	0.918282	1.077028	0.07331553	0.07942205	0.4783779	8.842012	2.807109	1.930211	1.490522	3.621672	0.2911491	0.5382321	0.2425819	0.08168706	1.611918	1.464258	0.3769315	28.2263	8.578417	1.97867	1.741344	2.18749	1.44936	0.1873371	0.263777	0.3176374	0.212162	3.967015	0.2826671	0.9460695	0.7006568	7.985346	0.7553142	0.135059	0.3971871	0.1496044	0.5332524
TCGA-BP-4784	0	5.07945205479452	0.159459	4.347412	1.892858	0.1280181	0.2141394	0.8843251	0.8590471	0.6250182	0.1248839	0.2830581	0.5566035	0.6825499	0.06014099	0.2628868	0.2070659	4.720294	6.798395	0.2071237	5.237249	2.492932	0.1010923	0.2170267	0.2368939	0.07977166	1.958174	1.183635	0.3025423	34.85718	12.0383	0.1932274	1.96708	0.7243267	1.149588	0.2228595	0.1666127	0.4618375	0.2071873	2.169438	0.3292394	0.5488159	0.09971691	3.911869	0.5900828	0.08541588	0.5836578	0.2571297	0.9859508
TCGA-A3-3383	0	2.35890410958904	0.1121637	5.40597	5.105375	0.1849202	0.4562967	4.89919	0.0942007	4.841258	2.86482	0.3508011	0.3417993	1.256436	0.3093605	0.0615289	0.2696055	7.519753	14.56007	2.281181	0.1130547	1.575258	1.349156	3.986797	1.237833	0.4007963	5.064148	4.165569	0.4914866	43.44058	27.52746	3.883325	3.509917	3.369131	0.7491255	0.7604012	0.3689897	0.5541271	0.1457358	5.672394	0.9430931	1.503413	0.695547	11.32306	6.578038	1.281152	1.429114	0.2446771	1.459367
TCGA-CJ-4875	1	9.73698630136986	0.1287509	6.7470334	18.6346908	1.375869	0.5903838	4.3260646	0.1710975	2.3111032	7.1501865	0.4900389	0.3373982	2.1411229	1.3092864	0.2173562	0.6888174	5.9579188	4.1361983	6.3278637	2.7375225	2.7033802	2.3025766	6.7192129	1.5198491	0.5048309	4.67963	2.2049624	1.1839858	14.6987293	19.0174307	1.3252343	1.6849494	9.1751389	1.9616572	2.2029995	1.679194	0.6016913	0.2893626	7.777614	2.4489453	0.6921031	0.3148322	5.6021266	3.6618767	1.9571641	1.5235696	0.9096859	0.8080997
TCGA-B0-5085	1	2.10958904109589	0.2179578	6.551568	4.428161	0.9721254	0.8674957	2.168005	0.3559343	5.248804	7.28713	0.5588556	0.915775	3.700182	1.095512	0.2541836	0.5944389	9.476253	7.821016	4.859935	1.153368	2.77279	5.44559	22.99511	2.950179	0.9237814	4.781333	2.788233	1.696248	9.719757	47.99568	1.15288	1.500712	1.729582	2.272642	2.172229	0.5119061	0.6739263	0.6371898	5.589379	4.7411	1.47905	0.1550681	3.967704	5.881161	2.23678	0.3997301	1.738069	1.40161
TCGA-CZ-4853	0	2.12054794520548	0.05753009	4.853893	3.041608	1.043479	0.4675326	1.745107	0.08199193	0.7423733	1.185684	0.3605807	0.3305564	0.9061488	0.3845914	0.0763648	0.4116582	2.076831	5.002611	3.75321	0.01879212	1.665569	1.055335	1.73999	0.2848908	0.3410993	3.182621	3.913042	0.5174618	6.79201	14.20424	1.346312	2.382825	0.7334634	1.605415	0.8089281	0.4335491	0.5019877	0.2574709	2.277687	1.14009	0.854956	0.4507651	2.845434	0.8870491	0.4867544	0.2566769	0.6871705	0.3061703
TCGA-A3-A6NI	0	2.78904109589041	0.04322859	5.076281	10.58755	0.7288075	0.803401	1.20662	0.4682316	1.466907	1.698712	0.3035324	1.25185	1.363843	0.3416064	0.04131443	0.4883254	4.250636	7.615522	0.6368261	4.361557	1.921048	0.8335889	2.782402	0.5993943	0.288343	4.760389	1.245684	1.184702	8.413586	20.32566	1.421825	0.9469212	1.329531	1.702737	1.027977	0.3090436	0.5294611	0.37445	5.321126	2.677658	0.6878337	0.6135101	4.596879	2.599491	0.6220295	2.783992	0.4013414	0.6776281
TCGA-B2-4101	0	1.77534246575342	0.215254	4.1299353	7.4611707	1.3559087	0.6690634	4.1291772	0.3539771	1.4873147	2.7641821	0.4977104	0.6678755	2.9144295	1.0943541	0.3865775	0.7420616	8.1805298	6.1810036	4.1441145	1.7056704	4.9707952	1.9026331	6.7184695	0.7478012	0.4804358	3.0705493	3.2375488	1.1686591	18.6688518	9.8431561	1.7484742	1.8135127	7.3567769	2.0553448	1.9307539	1.561627	3.0992818	0.5507592	5.4708762	2.2347116	0.9450315	0.6895632	9.033101	2.4509346	1.5234609	1.9409326	0.5663634	1.2497057
TCGA-BP-5185	0	3.1013698630137	0.07721861	1.3863173	4.91924173	0.27552555	0.22375269	1.74887327	0.10088102	0.43204827	0.89298594	1.09657504	0.11646671	0.6727686	0.23499115	0.03733896	0.24796363	3.56191382	2.10710907	0.28880532	0.08323703	1.04921218	0.9858859	0.58386651	0.53534463	0.30045333	3.71159609	2.4756222	0.46122641	0.88925705	7.27282176	0.81689021	1.50847617	0.76119315	0.31392405	0.56823824	0.18873167	0.26889503	0.25082795	4.1688818	0.58870104	0.56759087	0.07705576	1.07150534	1.98437318	0.23655281	0.33789398	0.79656702	0.3673652
TCGA-BP-5202	0	0.0794520547945206	0.05907405	4.14172	1.413479	0.3192154	0.4018324	1.293424	0.1748611	0.4762064	1.606169	0.5028057	0.405355	1.173759	0.1448618	0.0965529	0.5019302	5.905573	4.129169	2.105456	0.6612745	3.737328	0.5401618	0.3285613	0.2025253	0.0909312	2.14897	3.851234	0.4282087	13.02602	9.971629	1.199623	2.868314	0.5482867	2.204539	0.4526203	0.174927	0.7611854	0.6051893	3.375043	0.5606584	1.100287	0.3869503	9.259854	0.7356908	0.2505717	1.384303	0.3941314	0.6727445
TCGA-BP-4162	0	8.42191780821918	0.07247907	2.14427666	2.58352588	1.06920851	0.49970077	3.0412683	0.45709025	2.8211732	2.37510895	0.45459394	0.32326953	3.56709259	0.62482165	0.09648278	0.55380339	8.31669379	4.20080177	0.65154632	0.19816125	8.70690976	1.93849907	4.56234859	0.57068072	0.43510433	1.65948048	3.39939705	1.41181935	20.55054266	8.41335263	5.23830343	1.21162934	6.72604434	1.97419501	0.94115088	1.30037459	0.66578939	0.635668	5.73534521	1.18168369	1.71421175	0.38573982	3.57584785	2.68210948	0.95918531	1.62028726	1.02706962	0.41027379
TCGA-B8-A8YJ	0	1.18082191780822	0.1209856	2.391957	2.695342	0.3187098	0.5258613	3.894955	4.025134	1.368726	0.966227	0.4384751	0.3519243	1.618337	0.349698	0.35424085	0.464014	1.93031	0.9656608	1.518198	1.22042	1.160399	2.142244	2.797996	0.7301831	0.3026239	2.086944	0.8641712	1.377279	4.143309	5.845492	1.112639	1.438424	2.039401	0.4098784	0.7807755	0.8836453	1.005134	0.3782582	3.884074	0.7568323	0.56235	0.07042609	1.430536	2.841914	0.6671329	1.103586	0.4249138	1.168853
TCGA-BP-4976	0	4.47123287671233	0.05737579	3.750598	2.288671	0.5241638	0.1660574	0.9228269	0.1564947	0.8077984	1.476091	0.1334568	0.2302005	0.494615	0.07106616	0.08610205	0.3180112	5.366912	4.392448	0.285193	0.554884	4.421405	0.1567869	0.1514667	0.182233	0.06928324	0.9162088	3.566245	0.2302312	21.2028	8.465268	1.267226	0.9808176	0.365098	0.8418635	0.127938	0.0979216	0.5944027	0.2519247	2.417049	0.1643968	0.8297875	0.3303667	2.108781	0.2974321	0.1153302	0.7883357	0.2175216	0.3043919
TCGA-BP-4163	0	7.77808219178082	0.1723937	3.3627878	3.0435121	0.8979684	0.8440454	3.0150048	0.1579472	1.7652665	2.4025047	0.3254483	0.7004532	1.6887848	1.0320538	0.1681225	0.6077562	8.6153832	2.9434898	2.8933364	0.5140494	5.7083922	2.1468181	4.5040785	0.3048926	0.2874747	2.5117685	1.430499	1.0383599	2.3085839	8.3242842	1.4566242	1.7509067	0.5826497	3.2261271	1.2286588	0.4740201	0.3459968	0.3466566	7.1228568	2.9145403	0.780889	0.4450938	1.2079323	1.5189238	1.487341	1.1790871	0.2306531	0.6434168
TCGA-CJ-4899	0	4.18630136986301	0.2219697	3.914896	8.169656	0.721724	0.5629031	2.453839	0.7070454	2.416767	1.720106	0.6094202	1.02446	2.19306	0.5959874	0.04545876	0.4657525	5.013902	7.610035	1.534775	3.633424	3.544717	3.298179	3.521411	0.5869734	0.5219046	2.881835	1.738059	1.504888	25.96946	10.91465	1.210391	1.087606	4.237907	1.455863	1.842825	0.897194	0.6524811	0.348974	5.947344	1.246371	0.9463137	1.150332	5.67045	2.13052	0.9756825	2.879611	0.5585862	1.043843
TCGA-A3-3335	0	5.16712328767123	0.03546013	6.722802	11.04378	0.4489245	0.6868246	1.858347	0.1457821	1.470088	1.017535	0.9038371	0.2327416	1.321063	0.5854194	0.2108811	0.7278511	1.420779	7.04726	3.294607	4.691114	1.033398	1.080802	2.169465	0.4214393	0.5458289	7.598739	8.879767	0.6072331	8.746291	9.208658	0.7555071	2.358563	1.761748	2.846224	0.7766707	0.3337585	0.3832178	0.2374574	2.726475	1.33244	0.6415942	0.4300681	4.371148	1.892614	0.657505	0.7203672	0.2132584	0.8353645
TCGA-CJ-4634	0	9.58356164383562	0.1421686	4.0301885	2.8788563	1.7058507	0.5150984	2.2247841	0.3964281	3.3734273	1.6688641	0.5376484	0.8510568	1.5567034	0.4052014	0.1803909	0.6240246	10.5992616	4.5541225	4.8516153	1.3138245	6.906778	3.4043946	2.8656062	0.6703528	0.386532	2.8017622	2.3920306	0.9812178	9.8382997	15.8322566	0.4547643	1.6212368	0.4058103	2.4710371	1.7632362	0.5566248	0.7147678	0.5180236	7.0794891	1.482483	0.8071372	0.3988775	4.1502019	1.7155407	0.9202764	1.2243176	1.4799984	1.0227684
TCGA-A3-3325	1	3.20547945205479	0.121965	4.968359	4.802026	0.6283	0.5374301	2.620456	0.4041421	1.615652	2.203654	0.6615333	0.6464754	3.00222	0.717379	0.04787465	0.5762124	2.736103	4.812475	12.74783	4.844106	1.666954	3.560044	10.78113	0.9663591	0.6101472	4.647879	2.587624	1.519557	23.97084	15.48541	0.6509942	1.89827	4.234454	1.123894	1.265714	0.8020678	0.9753762	0.5784182	5.051368	1.100452	1.455488	1.23601	4.604716	1.951084	1.380294	0.3861445	0.5860371	1.03854
TCGA-BP-4177	0	4.57534246575342	0.133419	3.500659	2.920654	0.1470172	0.1756569	0.7350129	1.057004	0.5055767	0.2641907	0.668708	3.469989	0.489904	0.04933318	0.3375298	0.4660643	3.156978	7.838176	0.1367503	9.233559	1.530563	0.1554849	0.1668987	0.1632306	0.03926164	1.514333	0.5298652	0.1091962	71.41821	14.16281	0.249076	2.126307	0.3156472	1.049351	0.1828099	0.04315928	0.4240765	0.1359633	1.924844	0.2568982	0.5452042	0.08527772	3.823478	0.4235353	0.09891667	0.2181736	0.04474092	0.8239558
TCGA-BP-4170	1	6.41917808219178	0.0515575	3.519962	1.027865	0.3744972	0.2281412	3.300194	0.1994451	5.626855	2.201079	0.4183793	0.2570932	1.300025	0.149918	0.05530815	0.5151504	12.29419	1.712373	0.8361377	1.675938	7.499903	1.079803	0.4907774	0.2261356	0.1105388	1.951572	3.761456	0.4596	6.117729	7.615739	1.70002	1.089739	1.359166	2.129285	0.3661726	0.5940603	1.25764	0.3381367	2.863017	0.5563702	0.8556026	0.2515273	2.495387	0.4826534	0.1585868	0.5232539	0.2879208	0.6236015
TCGA-A3-3357	0	7.36438356164384	0.04688386	3.424942	2.948216	2.187806	0.5635563	2.531201	0.4410049	1.53139	4.063153	0.2885107	0.9546342	1.37969	0.515741	0.46568145	0.4454719	2.720094	3.15487	8.923063	7.682693	2.034771	1.681207	4.327103	0.5293485	0.3869963	5.582923	2.38196	0.8924947	18.24776	18.3569	2.820329	1.02699	1.880084	1.556578	1.420518	0.7283618	0.1976029	0.4629679	6.085651	2.039343	1.445365	1.196136	4.069621	1.246996	0.8826772	3.823122	0.5555516	0.7757553
TCGA-CW-6097	1	1.56438356164384	0.04572711	0.9811706	2.202188	0.2294438	0.6775189	4.726372	0.195511	0.1955913	0.9155002	0.2241862	0.2660231	1.259474	0.09385727	0.5117185	0.3905156	1.920254	1.700549	0.4915143	0.6337425	1.362726	0.1423599	0.5417819	0.2329119	0.09803847	2.194547	0.6172015	0.347033	1.571903	2.173376	1.865869	0.3200765	1.947289	3.620599	0.2520895	1.270801	0.3953385	0.1358031	4.216973	0.1356996	0.7202453	0.3846014	1.938566	0.1888555	0.1080627	2.474261	0.06384031	0.3413303
TCGA-B8-5162	0	0.0986301369863014	0.09963988	2.04747	2.325737	0.05881888	0.3496286	10.14429	0.5074656	0.1914461	0.7610244	0.3017232	0.0454641	1.057057	0.06052772	0.4681367	0.2877343	8.236806	1.698532	0.1462284	2.729371	4.862662	0.09289524	0.1246431	0.191563	0.08796402	1.538877	0.7825841	0.4374033	0.186917	3.685001	4.185331	0.7939832	1.123191	2.549592	0.1772799	0.8662397	0.829776	0.09900145	8.177535	0.1438924	0.3699999	0.2807428	0.6884959	0.6777947	0.1108093	3.109366	0.1503602	0.5401999
TCGA-CJ-6031	0	5.22191780821918	0.14735669	1.71266611	2.26524991	0.1267522	0.40700626	4.30541917	0.489405	0.24352404	0.5640128	0.28960091	0.22452196	0.37625377	0.04725895	0.20343357	0.29794324	10.62555601	4.18759235	0.28760586	8.1736418	6.17069923	0.13554215	0.21264225	0.2892799	0.09214662	1.44431574	2.97150939	0.16641697	7.28546066	3.30875949	2.20925129	1.25898073	0.93380725	1.15533574	0.17564633	0.64394262	2.63328667	0.11282614	6.42934279	0.26502733	0.67809823	0.26433255	1.57478295	0.24343651	0.07047602	1.18259392	0.16072414	1.75685617
TCGA-CJ-4639	0	8.84657534246575	0.10338902	4.67366944	5.55483765	1.4997238	0.86776471	2.84787918	0.16074557	0.78030185	2.10177023	0.33924753	1.00246385	2.47979099	0.59081561	0.19248884	0.64002337	13.08740513	7.9866632	1.74194476	0.26526265	10.54729897	1.47105194	4.27739752	0.30719143	0.4701985	3.1089768	4.73799014	1.09374309	38.91183691	14.30185418	2.76600002	1.38159595	2.50160296	1.15905614	1.49005594	1.14358992	0.45708771	0.34804911	5.08883536	1.50872728	1.44269518	0.37516717	7.01959669	1.46733534	0.88847164	0.66410023	0.5626095	0.45018622
TCGA-BP-4759	0	6.4986301369863	0.08694068	2.522656	4.198101	0.408975	0.3844011	1.317143	0.2149028	8.134799	1.002305	0.2475705	0.7165332	0.5163065	0.06831299	0.09598115	0.1850066	11.96572	6.031829	0.5530228	0.2587863	6.605789	0.107652	0.5199956	0.3874797	0.09514164	4.310893	1.76154	0.3470885	22.47619	4.459805	0.9406425	1.581807	1.089499	0.7952583	0.19269	0.2726725	1.421097	0.1094331	2.338497	0.2804825	0.9045411	0.764549	7.565453	0.2827675	0.1112902	1.019624	0.1393964	0.5717914
TCGA-B0-5075	1	1.74520547945205	0.06973292	2.975528	2.927514	1.841333	0.6375398	3.673554	0.6382279	0.9431182	3.184256	0.1908336	1.098716	1.383068	0.6751172	0.3503333	0.4141091	3.02307	2.440396	2.697638	7.595376	2.476737	1.571479	5.514663	0.5374037	0.3270459	3.718954	0.7989096	0.9564519	27.75686	8.332343	3.22534	0.8416313	1.136791	2.197061	0.8841272	0.6950583	0.2260812	0.385071	8.773199	1.333346	1.571623	1.242398	3.060975	0.8316024	1.047125	9.374581	0.5164388	0.4016874
TCGA-CJ-4888	1	4.29315068493151	0.1248021	2.067656	3.046863	0.4759245	0.655429	8.456765	0.5282683	0.7065883	1.553577	0.3012918	0.1645717	2.224316	0.2869024	0.8575085	0.5138555	5.200456	1.642837	0.5317911	2.892623	2.657349	1.008791	2.282467	0.8751222	0.3121703	2.946483	1.999632	0.8334925	0.4558945	8.713572	6.243691	0.848913	4.552925	2.712737	0.7523625	2.580567	0.5071252	0.2270199	9.009432	0.8987458	0.511558	0.1195574	4.740637	1.962794	0.3499876	2.34185	0.2317367	0.746304
TCGA-B0-4701	1	0.652054794520548	0.06735165	3.793571	9.031154	1.351794	1.496015	3.827937	0.3671603	1.017472	1.568557	0.8289278	0.4701918	3.237079	0.8769774	0.0793122	0.7999358	2.622426	5.259965	1.149562	5.375777	1.356567	2.134948	4.411467	0.8404893	0.5727916	7.846174	1.089805	1.729378	15.16217	11.09701	1.865476	1.630635	8.305742	2.528188	3.638775	0.9120734	1.353837	0.6082008	4.02058	2.399681	1.872508	0.9566167	4.905203	3.660665	1.390049	1.029779	0.386701	0.5963134
TCGA-B0-4718	0	4.87123287671233	0.1976156	8.180693	4.525142	0.8215871	1.850441	3.248745	0.4325215	4.994794	5.527395	0.4398799	0.7664353	2.938515	1.563313	0.404711	0.5252991	7.570674	13.82008	5.541402	2.423423	3.204084	4.008294	4.922901	1.188298	0.941524	5.306186	1.810154	1.666386	32.96329	16.67864	2.036261	2.712258	5.46003	6.707628	1.791192	0.8150566	1.911899	0.9292433	5.225574	4.365744	1.615314	0.1721577	12.82263	5.767554	2.097823	0.1961989	1.023107	0.6760886
TCGA-BP-4326	1	4.45205479452055	0.03387357	7.690992	7.82024	0.7844608	0.7373253	0.7942945	0.395497	5.815841	0.4027658	0.7801412	0.09095245	1.944614	0.8189508	0.2641476	0.5096009	2.12316	4.402644	5.239828	2.224525	1.699418	1.837751	4.078303	0.6038747	0.3258795	4.559952	1.721849	1.400723	35.02134	8.732898	0.3382987	1.637206	1.331544	7.160888	1.081628	0.1683685	1.700826	0.775295	1.989538	2.450513	2.248757	0.1993459	15.18156	2.651637	0.377673	0.2354151	1.426017	1.312332
TCGA-CJ-4870	0	4.1041095890411	0.1622198	3.226563	2.078371	0.2800043	0.1925611	0.6315324	0.1317816	1.192199	1.049802	0.3609083	0.7549869	0.5207754	0.06409568	0.05647765	0.238909	7.46237	5.290656	1.410727	1.236124	4.636538	0.2442512	0.3725733	0.1253176	0.1298444	2.05915	2.771696	0.2010832	36.34954	16.08821	0.6178002	2.375181	0.1496762	1.872944	0.2504049	0.09813002	1.339376	0.2866531	1.441305	0.3839552	0.8529075	0.1165519	6.691499	0.3001496	0.112452	2.600531	0.1585343	0.5415371
TCGA-B8-5552	0	2.86575342465753	0.12002086	2.30385679	2.14522131	0.49749069	0.28938112	3.18622517	0.70838597	0.60366907	0.52698563	0.77192315	0.5666844	0.58970163	0.10777771	0.10954098	0.50201981	7.75049549	3.66524072	0.5538224	6.6595036	5.55553095	0.45488413	0.44388762	0.11628532	0.27410549	1.24602478	1.01855091	0.34652454	14.10748391	6.33185317	1.1065895	0.88738092	0.78703355	1.29408072	0.29390024	0.88960237	0.34400445	0.22374678	5.14350705	0.42046295	0.56632684	0.5658592	1.70989048	0.72414253	0.16853627	2.24850539	0.31873385	0.8520753
TCGA-BP-4760	0	6.46849315068493	0.09759952	3.606058	0.854292	0.2016505	0.08776846	0.5798523	1.755101	0.5391368	0.07691055	0.5061627	2.816719	0.5190297	0.02835526	0.1278651	0.347757	2.590687	7.613776	0.3364862	4.506436	1.50051	0.2047342	0.2808088	0.247344	0.08616275	1.08008	0.8802434	0.3885065	104.9019	16.11654	0.2484622	0.8273665	0.407478	1.128101	0.2604745	0.1341816	0.2357695	0.3953562	1.315088	0.3939255	0.8166936	0.1050324	3.961197	0.1659788	0.1718553	0.7048987	0.1823482	0.5916347
TCGA-B0-5113	0	3.21917808219178	0.13419929	4.83149485	2.15711065	1.20128901	0.51168993	2.76995311	0.40738578	2.61543728	3.94406001	0.54631584	0.85358812	2.04268537	0.84115849	0.21986901	0.86494855	5.10757362	9.17544198	1.5858271	3.18144108	4.47922759	1.55268105	4.32646836	0.33493782	0.32224855	2.66617945	1.93456962	1.23574074	14.87784055	10.80762527	2.0908085	1.6090617	1.8382853	2.25503483	1.18692514	0.8376284	0.64973092	0.27549977	8.04833474	1.13537238	1.32528968	0.29461578	3.77673028	1.61397736	1.47576169	0.43524152	0.71476942	0.48305705
TCGA-B8-A7U6	0	1.35616438356164	0.03527459	4.696157	6.323904	0.5044397	0.719019	1.441278	0.8106581	7.14118	1.472179	0.7827054	0.4104285	2.408025	0.4989014	0.2889654	0.3177086	12.89327	5.327759	1.239759	1.065533	6.449343	2.253776	5.832389	0.8253672	0.1985244	4.247894	1.56164	1.176793	16.92512	18.74744	0.6488023	1.474209	4.631685	3.465623	0.7542113	0.2667288	0.9053799	0.5156184	4.101274	1.432222	1.037135	0.1408008	5.157706	4.181188	0.764144	1.807995	0.4524603	0.8383778
TCGA-BP-4994	0	3.58356164383562	2.34098	0.975827	1.555589	0.3140093	0.1215861	0.8867291	2.010904	1.167156	0.4776943	0.1280024	14.52537	0.7073802	0.8533601	0.08900235	0.5628057	3.307053	1.328191	1.263607	0.4565352	2.213791	0.6734834	4.772932	0.5796303	0.5121185	0.772666	2.755972	1.358362	4.479781	2.646082	0.6185692	1.280419	0.7471313	0.8794592	0.4572968	0.2788237	0.2922324	0.2233567	1.689303	0.5933401	0.2622341	0.3546467	1.36133	1.608205	1.128963	0.8904308	0.2217952	0.2887545
TCGA-CJ-4871	0	6.63835616438356	0.0416749	3.635599	1.191208	0.2620858	0.4314024	1.846919	0.1425482	0.2419994	0.9218981	0.3452294	0.2262856	0.7125173	0.07983723	0.2432446	0.4069777	5.043523	1.992387	0.7591702	10.5953	4.223633	0.2091636	0.2836016	0.1898654	0.1528887	1.64847	5.869381	0.2565381	5.851817	5.797657	0.8897675	1.633588	1.242308	3.561687	0.3245477	0.2406407	0.624528	0.1588363	1.812814	0.4197429	0.542983	0.7467178	3.277368	0.5783219	0.1619555	0.9654429	0.1221842	1.020235
TCGA-DV-A4W0	0	6.76712328767123	0.03482456	5.272412	5.8879975	0.9439445	0.43378785	0.601181	0.8298883	2.9779635	0.78912575	0.6791594	2.189958	1.4271685	0.6016629	0.040768475	0.5121896	1.33060165	6.7157155	1.71935605	1.5864405	1.06927405	1.801175	2.5362425	0.50292255	0.46034985	3.2438185	1.1201503	1.676846	50.365146	20.74322	0.5880341	1.970356	1.5668075	2.4451435	1.355293	0.2801361	0.6109943	0.7780734	1.4620235	1.8920245	1.13893955	0.1969521	3.001377	2.135861	1.382642	0.8107381	1.09735795	0.67833465
TCGA-AK-3451	0	7.85753424657534	0.01188493	2.20885	0.9392012	0.1033668	0.3420088	2.677188	0.05928442	0.6685717	1.339038	0.7173016	0.1690138	0.2448597	0.02846016	0.05476495	0.1882098	2.288239	7.160784	0.4267278	0.6778309	1.329894	0.2197619	0.1516463	0.1883345	0.03963736	2.674079	6.293715	0.005010961	0.7695234	7.704822	3.154675	0.9134702	1.237181	0.8804413	0.08677044	0.2941131	0.1027524	0.1080957	3.464877	0.05486391	0.8393359	0.2846367	1.871251	0.3206913	0.006241455	1.707026	0.05807453	0.2415022
TCGA-B2-4099	0	2.66301369863014	0.1204419	4.267006	5.845363	0.4442703	0.4039669	3.28174	0.1322199	3.960632	9.023437	0.9437938	0.5049986	1.15312	0.4180076	0.1966626	0.5026043	10.12281	4.029155	2.245592	2.222088	7.055991	1.586464	2.810516	0.3578593	0.4071134	3.728219	2.585698	0.3458605	7.93205	9.779002	2.958399	2.026557	3.084342	0.6528584	0.8046398	0.6399666	1.512689	0.2453115	8.45064	0.4917858	1.193538	0.5154004	3.807681	1.995105	0.7384975	1.809836	0.4692315	0.8929646
TCGA-B0-5694	1	1.31506849315068	0.05440154	3.609374	1.906784	0.2099763	0.4616206	1.982638	0.1699764	0.4897984	1.621435	0.3565623	1.119879	0.6678536	0.1127357	0.1649766	0.4870806	3.107695	6.741852	1.687028	8.09008	1.685741	0.1326499	0.9255189	0.1492051	0.08373892	3.326442	1.055936	0.2434846	13.38182	8.322976	0.5433137	1.350875	0.6237241	3.345809	0.4364607	0.1725975	0.5788728	0.1794303	3.6019	0.5953401	0.6767121	0.3897514	5.443486	0.6775007	0.1977879	1.337824	0.3169486	0.7956749
TCGA-BP-4158	0	9.25205479452055	0.3152723	8.5267	9.988023	2.264663	0.6008536	1.840454	0.1773656	4.083022	4.021734	0.6283727	0.514845	1.953216	0.5543031	0.3381264	0.5807245	15.23212	5.998568	8.899917	0.2751278	7.766506	2.40637	3.161727	0.9367431	0.6308779	3.488743	4.273357	1.322265	15.8511	18.01523	0.68939	1.683465	0.6830706	0.6565932	1.837951	0.4060668	0.7531592	0.4311974	4.791457	2.665641	1.360301	0.3135035	3.717782	2.494534	1.307112	0.5227851	1.313519	0.582833
TCGA-A3-3320	0	4.13150684931507	0.1375171	3.945951	3.282285	2.982069	0.8513183	1.575566	0.6199232	9.992595	1.706681	0.4634525	1.333371	2.459977	1.39328	0.0826526	0.7006582	2.775105	4.640058	0.9186865	0.05800506	2.308173	4.134028	5.162249	0.4796531	0.9272355	2.268196	2.882061	1.894446	26.33046	22.89093	0.7762679	1.275233	1.782311	2.349677	1.711782	0.6082833	0.568613	0.6292566	3.569187	2.977105	1.496828	0.5687962	6.254501	2.385403	1.865111	0.893389	1.263584	0.7159444
TCGA-DV-5568	0	1.01369863013699	0.07872764	2.67368647	2.54558877	0.32210111	0.73157442	3.30846682	0.42723337	0.48628067	1.1233115	0.34041812	0.12918167	0.83241042	0.11420245	0.42788478	0.29250238	5.07510866	3.74793465	0.78182279	20.27470437	2.35240783	0.45591797	0.65680767	0.7107481	0.37869838	1.9124096	3.53931297	0.44045094	3.65190152	9.81499406	1.02213926	1.0821931	3.56752811	2.97080295	0.82743232	0.65774316	0.35341338	0.16917505	6.34750341	0.78530793	0.93217708	0.35856325	5.81084299	1.1905475	0.22421382	1.18547581	0.48086873	1.03719989
TCGA-AS-3777	0	3.39178082191781	0.3895158	0.2664762	0.3817029	0.05755475	0.1017174	0.6406875	0.1634763	0.1951371	0.3102786	0.06787094	9.03642	0.3791694	0.1051491	0.084421	0.1267733	0.8996393	0.3051746	0.9141583	0.09273305	0.5271558	0.1609665	0.6199854	0.04970158	0.02390931	0.1580896	2.160474	0.1209047	1.586517	0.5086007	7.508197	0.6474325	0.127205	0.3303079	0.1146496	0.07884861	0.2789116	0.04967884	0.630323	0.105299	0.05166209	0.3751814	0.1063735	0.1381724	0.1656536	0.3044754	0.1926685	0.2115748
TCGA-CZ-5462	1	0.852054794520548	0.0168845	1.718143	1.009843	0.07745911	0.244386	2.112829	0.08250445	0.05908995	1.630563	0.2654655	0.1216152	0.5117823	0.1234631	0.6891095	0.7123846	0.7090437	3.293612	0.1375496	14.74664	0.4048571	0.2484921	1.056675	0.1218355	0.08446711	2.500787	1.683992	0.1525478	2.709777	8.762676	6.994013	0.5005549	0.6933467	3.105239	0.1358505	0.623438	0.4118627	0.09402109	3.616479	0.1670212	0.8572873	0.540769	2.439702	0.8925939	0.2128084	2.257478	0.05893175	0.1295354
TCGA-A3-3387	0	1.69041095890411	0.08664584	3.848084	10.67025	0.4110464	1.015297	3.65476	0.6062125	2.737245	2.732744	0.298291	0.4073316	1.404847	0.5470084	0.4772281	0.6611143	3.601832	3.817359	4.525114	7.998352	2.505709	0.9883405	3.059838	0.4212717	0.6304847	2.866048	1.072521	0.893371	7.589283	10.4763	1.93172	1.710296	1.071537	2.960319	1.37746	0.8952221	0.4596784	0.5287854	5.030197	1.163577	0.572175	0.8593909	1.993406	1.487797	0.7735457	0.8637225	0.2886726	1.920706
TCGA-BP-4174	0	5.14794520547945	0.03167241	3.02729853	0.85205069	0.89631915	0.38735649	2.18687958	0.12187677	0.47415998	1.4556594	0.17991091	0.13512264	1.12488773	0.19055841	0.08108023	0.73479198	2.31941005	3.48471042	0.72245436	7.52528805	2.2631382	0.36393876	0.78130974	0.21644306	0.11091204	3.40486776	7.00994649	0.89337083	44.46543678	6.46200693	2.54950353	0.78507064	0.79802202	3.1160119	0.50872035	0.3962487	0.75302453	0.14814861	1.5829081	0.63401144	2.27602304	0.97766702	8.13021404	1.24529984	0.17464645	1.33537913	0.88215568	0.24823981
TCGA-CJ-6028	1	4.45205479452055	0.11654485	2.60254118	1.45129533	0.25584304	0.48254181	3.61823102	0.43601203	0.386624	1.17095851	0.16378038	0.73451519	1.22295884	0.10138577	0.35429137	0.43544744	4.3950827	7.51328683	0.092306	5.35776408	2.95170883	0.10101604	0.37176499	0.22724646	0.16397784	2.81975082	1.02614138	0.35471506	2.62914346	2.70855062	4.03501026	1.2806549	2.98559235	4.87619915	0.4254401	1.81257936	0.87377863	0.18928538	7.17965455	0.4355977	0.85980562	0.68325701	1.36001462	0.46328656	0.18361312	2.99518433	0.26694614	0.68191364
TCGA-A3-3367	0	6.21917808219178	0.09355523	2.814546	3.94788	1.122051	0.8166917	1.919135	0.2390274	3.540301	3.729333	0.218728	0.371696	2.020798	0.510218	0.02219738	0.6106841	3.153749	7.374756	3.281987	0.5312911	1.92593	1.907726	2.212754	0.5423866	0.3652866	3.882396	1.523354	0.7388733	3.413546	11.70027	0.7110142	1.499506	2.793693	2.517039	1.639762	0.4799776	0.8828208	0.3913561	4.21316	2.122988	0.9925371	0.8728587	3.622787	1.240212	1.175554	0.713625	0.8752722	0.5497799
TCGA-B0-4698	1	0.115068493150685	0.062172065	1.080969617	14.588833868	0.394316376	0.621714345	5.822659171	0.132911515	0.108306956	0.410033229	0.223668085	0.019290327	2.21385884	0.958042511	0.522039038	0.691159153	1.090140003	0.366449464	0.391963084	0.969442303	0.548601258	0.167514884	5.256852518	0.502456994	0.149291834	4.917632167	0.666911734	0.968839375	0.086518372	1.666963507	5.079942933	0.186362184	7.280892784	1.078416751	2.487431676	1.210330229	1.591044433	0.242343009	1.967896338	0.579223077	0.167742995	0.013235402	0.03075026	4.917736878	0.775766601	4.510961502	0.473924487	0.815755974
TCGA-BP-4329	1	2.31506849315068	0.07837122	7.58002	1.590041	0.2464312	0.4165974	2.105987	0.1005252	1.592812	2.444359	0.3926216	0.6990991	1.024216	0.2510102	0.07623845	0.3826685	7.881326	4.106037	1.452477	0.4884449	4.710498	0.4140421	1.455529	0.2639058	0.1437565	2.200791	5.527664	0.4460822	27.03805	14.32819	0.8592321	0.9336545	2.215688	4.786228	0.6402955	0.2980978	1.174449	0.1561375	2.248532	0.5525397	1.305743	0.2850172	9.328805	0.6344078	0.3333734	0.8472575	0.3957184	0.3905432
TCGA-BP-4962	0	4.89041095890411	0.05526629	2.006889	1.005996	0.2941878	0.243455	3.649168	0.354445	0.2223783	0.4258971	0.4066339	0.4380106	0.5031826	0.1273083	0.21652545	0.2321175	1.536605	3.304669	1.423544	2.263331	0.8066296	0.3332343	0.7256128	0.2998585	0.07212457	1.919985	3.167547	0.09117998	5.085423	8.982062	4.180421	1.440539	1.47521	1.797434	0.2055056	0.5748136	0.2804539	0.1467386	2.601951	0.4537771	1.390122	0.3772561	1.545003	0.277873	0.1589982	2.14868	0.1761217	0.4638533
TCGA-B0-5706	0	8.78082191780822	0.07021933	3.67544023	1.60863505	0.22901952	0.40518838	8.02697571	0.11258623	0.57340177	0.34371152	0.43626577	0.3063822	0.70445505	0.10246658	0.28761433	0.39614778	3.21390564	6.03576459	3.07969166	12.97433578	1.55744283	0.24345233	0.26132374	0.13039814	0.08782057	3.17556156	4.47927758	0.26645491	33.25937647	9.2976854	5.090179	2.02388509	2.05582453	4.61508595	0.24717682	0.71197386	0.58811697	0.18247385	2.8026355	0.26521421	0.97915382	0.46130234	11.30909705	0.40601361	0.11062857	0.58968052	0.40745492	0.84082803
TCGA-BP-4973	0	3.79178082191781	0.1619435	6.373908	15.12593	1.270958	0.9845665	3.255988	0.115401	3.079971	2.986746	0.4668289	0.3623563	3.570116	0.9825437	0.1647648	0.785801	2.580442	6.037099	2.769159	1.501507	2.200417	2.418608	3.691131	0.4503256	0.5504837	3.590466	5.048591	1.827781	20.51353	14.78535	1.940816	1.065168	2.460883	2.172039	1.466003	0.7849592	1.252012	0.6959895	4.121707	2.02054	0.9946569	0.7016566	4.384806	3.265291	1.51447	0.9378982	0.7101602	0.9823883
TCGA-B8-5165	0	2.01917808219178	0.1762744	2.231091	4.600031	0.3586416	0.224387	1.40123	0.9653291	0.3483561	1.114778	0.2400385	2.34132	0.6638196	0.08456746	0.1471219	3.445379	5.379703	4.48328	1.415256	2.542818	4.550957	0.3827152	0.6470252	0.1721918	0.0966398	1.307927	1.847047	0.2779417	10.61648	4.938477	0.4598124	1.698187	0.8569232	0.6675411	0.2493325	0.4016957	0.9655473	0.2886478	2.044883	0.3769702	0.682824	0.4257006	2.311005	0.5584835	0.2130419	0.7999348	0.2359857	0.4766526
TCGA-B0-4838	1	2.28493150684932	0.1396077	2.4973671	3.3244703	1.6877303	0.9265041	5.8726345	0.1804602	2.2093368	1.7531372	0.5686404	0.3399843	5.283318	0.6618185	0.3972854	0.5758436	4.3868239	4.0824264	2.2705881	2.1132049	3.6433457	1.8782046	3.4107659	0.4244516	0.4547769	2.3089529	1.8442054	1.3592978	16.2415553	9.5231422	2.9787788	0.8047638	8.6988771	2.4550277	1.5034919	1.7408076	0.5613919	0.7551058	5.0481348	2.0519341	0.8843942	0.3477431	3.5729287	1.989897	0.9616329	0.3911076	0.4283452	0.6832905
TCGA-BP-4968	0	4.78356164383562	0.1175307	5.213057	6.195752	0.3792779	0.494611	4.515455	0.3153033	1.975936	3.48144	0.3845346	0.5541498	1.728379	0.5525412	0.1156302	0.3284501	4.837085	7.017953	1.974901	8.150233	2.254525	1.707544	9.017438	1.355755	0.6225504	3.225416	7.350909	1.084351	15.72749	22.39292	3.490686	1.036179	3.532973	1.780071	1.062382	0.975837	0.488138	0.3982418	5.630746	1.276594	1.966948	0.3050887	7.579776	3.277934	0.744296	0.8274943	0.9177578	0.923181
TCGA-A3-A6NN	0	0.00821917808219178	0.1250216	5.858155	3.551978	0.4825521	0.4074327	2.407685	0.6373394	2.006917	4.565331	0.2238245	0.2237934	1.141498	0.3799851	0.1575634	0.5634938	2.826992	5.794365	2.335851	4.987277	1.983142	1.066962	1.104383	0.4095657	0.3528115	1.348654	3.057826	1.06235	18.47138	16.42167	1.082123	1.478324	1.89982	1.042589	1.043163	0.8417811	0.734449	0.4040231	3.515763	1.182516	0.5738327	0.3412183	3.464379	1.964763	0.8181748	1.106519	0.4385991	1.293486
TCGA-BP-5007	0	3.12328767123288	0.1326036	6.180756	7.085055	1.158222	0.5726784	2.804839	0.2782305	1.66434	3.304826	0.5928256	0.75239	1.932315	0.9283589	0.2451659	0.4802576	6.800549	13.0746	2.135506	6.544862	4.922453	1.644362	6.339638	0.7150269	0.7002224	2.4571	3.053684	1.248629	27.9964	17.73966	1.551587	1.118273	2.196026	1.257867	1.600733	0.4861491	0.689986	0.3764936	4.261316	1.511783	1.119094	0.7449349	6.595002	2.356968	1.5978	1.336847	0.9479337	1.432796
TCGA-B0-4833	1	6.53698630136986	0.2393559	5.3189776	5.5553441	1.5448285	1.0917049	4.0334413	0.2809308	4.2923422	5.9970747	1.07193	0.5278692	5.5071692	1.2053474	0.3316018	0.6466048	13.045803	10.3734698	1.9663755	2.1855076	5.7167787	3.3473081	12.6754045	1.5618046	0.8921895	3.7112585	2.7880337	1.5434519	9.8783046	20.4139001	2.5592109	1.9208413	5.8626241	2.2895907	3.4999134	1.2130457	0.5883521	0.7195648	8.1443433	2.8657254	0.961871	0.23729	4.7934427	5.8072651	2.6840538	0.7501967	1.3415878	0.9672948
TCGA-B0-4822	1	3.04383561643836	0.26962473	2.97775925	11.48016893	0.44565755	0.75354574	4.86388356	0.48316223	3.4105072	9.45492194	0.82584514	0.29218554	1.4082471	0.69075612	0.49331114	0.57767596	5.88913298	5.14152894	1.87797063	6.42747989	2.5479992	1.75961649	10.06790845	2.54471562	0.47605987	6.40202879	1.62862899	0.9228145	2.98304619	12.63908013	2.33373353	2.58278589	3.46147593	4.33079085	2.14218925	1.05209135	0.574197	0.34002331	11.28435512	2.04669678	0.67204969	0.24267805	8.49165224	9.07883013	1.71788506	2.99447355	0.72655974	1.90491385
TCGA-B0-4703	1	0.498630136986301	0.1611534	6.1013063	6.5375067	0.4822288	0.7237251	4.1215594	0.3570418	0.6779176	0.6401128	0.8911384	0.352284	1.3055435	1.291905	0.3765429	0.6194465	7.6006887	4.3175334	4.1238336	2.8891036	6.2388357	1.8111344	4.1498772	0.6181159	0.3371353	3.7192986	0.5503636	1.2230286	17.8728759	10.0208443	3.144779	1.2836589	6.9978941	1.8979561	2.3836845	0.6566135	0.481311	0.4416201	5.1659797	1.446045	0.5979755	0.3469675	5.8692879	1.3892316	1.3894854	0.3529655	0.2791906	1.1907798
TCGA-B0-5702	0	5.95068493150685	0.3687418	0.05594431	1.460428	0.1151252	0.5059955	5.898639	1.786806	4.081709	0.2026585	1.968525	0.1589038	0.2796913	0.01471675	0.1804023	0.1038115	5.789466	2.173408	0.7852936	0.7371476	1.493266	0.1623413	0.1394068	0.5599798	0.04099297	1.219714	1.928581	0.1243761	15.7149	7.918213	1.773133	3.542667	1.075937	0.6440495	0.1880225	0.4506249	0.3187995	0.09582224	1.478854	0.123797	0.5172818	0.1144777	12.90841	16.77247	0.02581966	2.258962	0.0600607	1.0823
TCGA-CJ-4897	0	9.15342465753425	0.08710959	2.427336	1.018737	0.4118336	0.2889697	1.446784	0.2358824	0.4215261	1.160968	0.2680245	0.4129243	1.237525	0.1390643	0.04856388	0.3632599	5.380842	4.31665	1.985455	0.7511913	4.075319	0.3144753	0.5433898	0.1955542	0.1646273	1.704821	2.019524	0.2301585	17.14496	6.975518	1.239872	1.305565	0.2541737	0.8131984	0.2786184	0.2448424	0.5146285	0.3873362	1.666162	0.3216964	0.8520513	0.1867297	3.461109	0.3581684	0.2409301	0.8654915	0.349981	0.3062503
TCGA-BP-4774	0	5.16438356164384	0.3307264	3.383767	3.275701	0.5912759	0.729786	2.296626	1.010039	6.112435	0.7560832	1.026152	0.7760839	2.848415	0.7312429	0.03557342	0.5369419	21.59947	4.231761	1.457192	3.328634	9.862732	5.098613	6.075739	0.9826605	0.542233	3.019328	2.86487	1.48699	21.49708	11.29986	0.9862732	1.87442	2.801016	2.530885	1.521803	0.351524	0.6307343	1.635814	6.559079	1.655015	1.78088	0.4696209	10.74935	5.431533	1.536879	0.7404091	0.9845757	1.117373
TCGA-B0-4707	1	1.64383561643836	0.05603202	2.465289	11.44661	0.9933981	0.5766626	1.551992	0.08983899	0.8007126	1.972798	0.1160405	0.2897539	1.098405	0.7002348	0.6120105	0.69507	2.263554	5.917146	0.5325426	4.801733	1.186792	2.793709	9.512719	0.8324171	0.8642836	12.73738	0.8929075	0.8622906	8.257654	11.55995	2.869491	0.9151517	1.425046	1.759062	2.361968	0.5584954	0.595446	0.1577402	1.361277	1.199234	1.712046	0.09318975	1.778276	3.455802	0.65472	0.1947061	1.471648	0.494737
TCGA-DV-5565	0	3.64109589041096	0.07326692	1.399144	2.399509	0.1790196	0.4602531	1.32204	0.5107504	4.135991	0.453005	0.1507909	0.1482572	1.184275	0.04290853	0.06197655	0.1589046	4.616305	2.47215	0.2371618	1.286738	2.245645	0.1767085	0.4200064	0.2366218	0.1752961	2.084345	1.380523	0.2780193	29.95014	7.153903	0.6617332	0.4223448	1.175679	2.072062	0.5814273	0.3240837	0.5163887	0.314563	3.626319	0.5735021	0.5233934	0.5064889	3.899499	1.178811	0.1455421	1.601371	0.3813603	0.9200888
TCGA-AK-3436	0	9.12602739726027	0.04446038	4.329091	6.252682	0.5609062	0.2398917	1.137197	0.04073462	0.2506826	0.6676042	0.1089879	0.70206	0.8583809	0.2138841	0.07316805	0.2237952	3.996161	3.962017	1.28781	8.184077	2.253982	0.213916	0.7563925	0.1226657	0.0635484	1.605239	2.601647	0.196828	2.255709	5.733525	0.8796028	1.354678	1.374929	4.725294	0.3577224	0.3187229	1.132568	0.160925	1.498981	0.4477978	0.656353	0.6380341	1.617841	0.5508714	0.1000658	1.162396	0.0620718	1.438124
TCGA-A3-A6NJ	0	1.28219178082192	0.02288909	3.01377176	2.54551591	0.40689713	0.65671185	4.95982608	0.58019757	1.53977649	2.74282874	0.4063076	0.73555102	2.10549033	0.25252313	0.0100449	0.45826789	1.48395674	4.27218144	1.27159496	2.9011681	1.19175718	1.19197603	2.04438156	0.45662854	0.26172789	3.06903708	1.61687582	1.02985392	13.63205081	15.5985905	7.07558016	2.54462286	3.30712617	0.77987416	0.98220074	1.33066136	0.39578	0.33563832	4.63023197	0.74512291	1.13954126	0.20230439	3.53374689	2.72255643	0.60788736	1.3786498	0.41542546	0.67867692
TCGA-B8-4154	0	3.78082191780822	0.1069082	6.39433	3.682624	0.3026018	0.3106044	2.889443	0.08790324	0.6118448	2.547984	0.681241	0.4146343	1.02922	0.1107723	0.0196489	0.4254201	10.60268	4.200862	0.5536347	0.2127519	5.7579	0.9992711	0.6995386	0.1954755	0.1782745	3.034741	3.86792	0.2011037	17.38466	14.27717	1.328697	1.659185	1.974776	0.6389342	0.4517318	0.6029921	0.8294871	0.2742527	4.186114	0.6764275	1.483936	0.3319018	7.680681	0.7608017	0.3930052	1.092262	0.2879878	0.3700205
TCGA-B0-4688	1	0.276712328767123	0.07692272	0.4039777	3.128933	0.08907072	0.7910714	2.395939	0.8348771	0.1771679	0.1402436	0.4236447	0.0229491	1.528399	0.7438948	2.450889	0.6067317	0.579793	0.2325085	0.1851165	2.525812	0.340515	0.2930694	3.032581	0.6505006	0.3108137	1.55357	0.3347696	0.6399163	0.2916299	1.889044	0.3585097	0.1364365	2.897782	0.4650725	1.694068	0.2969269	1.880026	0.1383878	5.257307	0.2272113	0.1662988	0.09841089	0.6731202	4.926718	1.123334	0.9389748	0.2457647	4.066566
TCGA-BP-4343	1	5.23835616438356	0.006645591	1.436753	1.419063	0.2667633	0.2171349	3.294984	0.08524172	0.1628011	2.554384	0.2713238	0.1159846	0.5302944	0.1312891	0.323237	0.2420511	5.123691	1.142455	0.1631669	4.624396	3.999641	0.1711576	0.1413246	0.2270734	0.08311381	1.033846	0.9775562	0.1008697	2.018178	1.154283	3.508771	0.4788537	1.969226	5.187254	0.2321965	0.6441219	0.5960971	0.1208859	1.153229	0.251	0.8390368	0.4177893	3.03217	0.1921266	0.1308743	1.716566	0.03247304	0.5980285
TCGA-MW-A4EC	0	1.36438356164384	0.1227537	10.39829	4.815881	0.7049069	0.4906173	2.642412	0.4738193	1.819153	1.53904	1.125826	1.057977	2.082368	0.6583287	0.01571226	0.5777787	3.218039	7.603709	1.998484	4.071882	1.929558	1.405124	2.857015	0.4255162	0.2729302	4.028692	5.49423	0.7633982	18.36748	44.18576	1.151034	2.791127	2.94045	1.367745	0.7575111	0.5250437	0.5232699	0.4430432	3.739653	1.232063	1.562797	0.1950843	6.315932	1.419543	1.00458	0.6635344	0.6331476	0.8858938
TCGA-CZ-5460	0	7.87123287671233	0.06765369	2.658822	5.070677	0.4752498	0.5631511	4.381708	0.1001286	2.48603	0.8955883	0.6743687	0.4137674	1.123392	0.2126335	0.13988505	0.4079425	5.689735	5.265661	3.336582	0.3075157	2.520654	0.5464409	1.626858	0.4406844	0.2082752	3.407851	6.642353	0.5200212	7.932302	14.72997	2.117081	1.649947	3.047246	2.623448	0.4396534	1.298584	0.6355239	0.3279471	5.563024	0.8582984	1.473852	0.7547385	5.147918	1.594806	0.4386443	0.572656	0.5022321	1.121686
TCGA-CZ-4858	1	5.76712328767123	0.01728382	4.366039	4.696188	0.208139	1.749088	3.821397	0.5246811	1.129099	0.7836755	1.550401	0.02681354	1.463692	0.1893528	0.02654758	0.5775212	3.921936	6.316119	0.2327156	1.548738	2.221357	0.2465423	0.9409442	1.437913	0.3458592	6.603247	7.51775	0.7739071	1.332887	15.27242	1.974719	0.09963202	1.999552	5.621243	1.460165	0.9267225	3.055824	0.256011	3.647165	0.8660475	1.4199	0.02069685	3.641689	1.559008	0.1851652	1.713703	0.3716051	2.031989
TCGA-B0-4819	1	0.501369863013699	0.1453165	2.5253784	7.75197	0.7888088	1.1365114	12.1539084	1.5956517	1.5372324	3.7028406	0.3243961	0.602025	3.7443941	1.0350468	0.3212771	0.5596181	3.6959845	4.7692185	2.9061177	1.7709664	1.3462476	1.7535427	12.4454379	1.7663206	0.5121811	4.6121506	0.5044996	1.5874195	2.4511739	9.6549603	7.3466104	1.8847627	14.2870133	1.0920274	2.8418003	3.5280009	0.2498421	0.2145588	7.6110137	2.2951986	0.5997581	0.2197122	2.6544173	7.4856981	2.3050305	4.0932493	0.3469685	0.987475
TCGA-CZ-4864	1	3.6027397260274	0.1401156	4.668024	7.774364	0.9128184	0.5659762	5.28101	0.2357031	1.381752	5.619288	0.5273436	0.4008885	2.864843	0.8374425	0.01528847	0.6583866	3.624818	4.783659	2.46691	0.1377559	3.051267	1.629142	2.344672	0.5118618	0.8158581	2.519173	2.178038	1.228975	12.67931	20.44277	6.779579	0.7944511	6.040187	0.5229346	0.9415136	1.755807	0.5312218	0.5222865	3.635245	1.555815	0.8223404	0.3820222	3.919488	3.87814	1.396866	0.8673541	0.8305729	0.5634301
TCGA-BP-4970	0	1.18630136986301	0.05093297	3.22833	1.249671	0.3180365	0.1911267	3.651167	0.1613105	0.395373	1.512372	0.4152248	0.4097109	0.9849608	0.1626218	0.24435405	0.5347292	3.502239	2.483176	0.7156613	3.966303	2.677753	0.3214052	0.4813939	0.1289133	0.1415553	2.515421	0.6147413	0.3412063	13.71349	7.125293	1.991987	0.6415734	1.124656	1.610487	0.3443107	0.5939037	0.379187	0.3431446	3.954433	0.5581127	0.4371842	0.4480178	1.268901	0.6108114	0.139683	0.5287771	0.2304435	0.5503358
TCGA-BP-5009	1	2.99178082191781	0.1248113	5.438832	4.725613	0.6772914	0.6277085	5.445563	0.4199973	0.6794619	2.786698	0.4130212	0.5019987	1.737742	0.3300119	0.7277785	0.5343905	7.747858	3.019809	2.553708	16.32816	3.96814	0.7692876	2.241348	0.7348162	0.5550103	3.010347	1.06182	0.9092146	5.106073	7.141408	1.120314	1.239089	2.427881	4.146958	1.306582	0.7308587	0.7043924	0.3723882	6.96293	1.86525	0.5856287	0.5827621	5.029982	1.603708	0.502516	0.7389098	0.9374057	1.325116
TCGA-A3-3370	0	6.23013698630137	0.09055897	4.93143215	5.41622986	2.20706325	0.79498115	4.41877878	0.37336577	2.12457378	3.24398477	0.68638785	0.93660074	4.01592702	0.86936211	0.04194977	0.72046067	5.99347912	5.21056501	1.03488381	0.34990037	5.76979053	2.34089494	5.85082305	0.68548924	0.66876476	1.93012681	2.01524077	1.63090675	15.94959086	15.32316741	4.53502812	1.25534383	3.87940862	0.80644102	1.65514958	1.24502132	0.68506978	0.37820728	6.64518715	1.56630676	1.8272701	0.77314827	6.46794722	3.24145062	1.63054957	1.04894697	0.71117289	0.69162547
TCGA-B0-4810	1	1.30958904109589	0.21660937	5.77366645	7.12468932	0.63582202	0.852209	5.85717844	0.13892034	3.09540612	1.64062142	0.53830906	0.54606572	2.95237874	0.68565962	0.40063506	0.39662004	9.04836971	10.00098225	2.33320536	10.48803213	4.07718667	2.00621774	7.17446351	1.11824448	0.60953592	5.27015479	4.28310937	1.07880661	17.12828263	22.07714059	4.14812731	1.88856436	19.0347485	4.58647088	2.70821501	1.24330896	0.89539365	0.39402088	6.87876435	1.6566943	1.26437393	0.91324454	6.91689349	4.10178085	1.11336708	1.38621825	0.81367625	1.96889035
TCGA-BP-4756	0	1.02465753424658	0.1386174	0.8265022	3.789682	0.411758	0.3922468	1.542575	1.23276	7.704682	3.211131	0.1082672	0.4193405	1.503809	0.7966546	0.01703307	0.6519586	1.315357	0.762559	1.398699	0.06846212	1.449166	10.15007	17.87562	0.708404	0.5963701	1.252319	1.283027	1.030958	1.181509	2.231331	1.223798	3.835467	1.160928	0.2179	0.9860059	0.4345083	0.4913569	0.2053226	3.964215	0.8027763	0.3452271	0.3024709	0.7061689	1.314455	1.065733	1.612032	0.6434736	0.3380055
TCGA-B0-5088	1	1.54246575342466	0.320715	3.927383	7.044381	0.7560889	0.6744822	5.655747	1.006671	7.122343	4.773796	0.8072696	0.8292439	2.463154	0.9919976	0.1967839	0.3486667	14.19	5.425952	6.656755	6.276684	7.555845	2.632318	11.19395	1.26299	0.5602745	4.075547	1.428549	1.571138	8.545334	19.24722	2.842038	2.142203	1.842698	2.166156	1.531799	0.8538544	0.522646	0.3803299	8.410033	1.602277	3.068358	0.2946387	4.840592	3.208404	1.632126	4.888271	1.119387	1.289349
TCGA-BP-5174	0	6.18356164383562	0.06702137	3.24113466	1.0282779	0.68939735	0.32479052	1.78458487	0.41789523	0.87413998	2.57266577	0.22141753	0.2707674	1.27518909	0.22318462	0.06862892	0.35378361	9.21701095	2.7158439	2.21397619	0.22658664	3.44174642	0.87413468	1.55592077	0.36508117	0.2095525	2.47670988	0.90371778	0.42739872	2.45310705	9.65304809	1.25688908	1.12683222	0.54505478	0.82497335	0.49222769	0.23035553	0.1026092	0.26487372	3.25651758	0.67502854	1.13258137	0.44958239	2.20991486	0.83963262	0.4091623	2.47125465	0.50488567	0.31209681
TCGA-BP-4803	0	0.558904109589041	0.1691382	3.50211	3.118907	0.2393001	0.4421739	1.802483	0.3438011	2.70949	0.9314796	0.2559421	0.225832	0.6855104	0.0771873	0.932698	0.5664314	5.633992	4.08574	1.001414	6.123373	3.909336	0.1757847	0.2004818	0.1894848	0.1387112	2.264252	2.171115	0.4699618	11.86908	5.365481	0.3839931	0.6713058	0.4919912	2.990931	0.3065456	0.3240233	1.186622	0.1909421	3.194936	0.7365687	0.5131215	1.855674	2.879949	0.2244522	0.1485257	0.6680321	0.2235554	1.70235
TCGA-B0-5119	0	4.25205479452055	0.04692304	4.51167365	1.09960153	0.41791401	0.3533961	1.72872964	0.08777311	1.85995805	0.68299633	0.55182124	0.40947082	1.34729537	0.13431006	0.08258338	0.44352201	3.25171648	6.04996675	1.34487374	0.06207572	2.20805294	1.01096145	0.63613669	0.17427329	0.07335601	1.39144043	3.06289829	0.4154607	10.83621955	15.224105	0.93920288	1.57220166	0.58281346	1.94734809	0.31810958	0.38303202	0.32961336	0.36199594	3.86778058	0.63875026	0.69234618	0.4116617	5.15655018	0.47479712	0.25874072	0.90358677	0.40124851	0.42991645
TCGA-AK-3453	0	6.93424657534247	0.27172935	4.01294643	13.3175268	0.93990973	0.99129809	7.9413838	0.30899113	5.08302553	10.10434862	0.90996664	0.49330518	5.71742927	1.04353483	0.08288206	0.8285771	8.34842952	6.24739434	4.53326061	0.74445072	2.49531214	4.05472261	9.93422912	1.23681824	1.21475166	6.44831016	0.1766311	1.16273727	2.64830246	22.38926555	3.10257239	2.7328242	13.15140402	0.86181239	1.74266456	1.12868399	0.19993737	1.17937601	5.93939877	4.31630598	1.72985338	0.67308296	2.93100156	7.28750857	1.9310128	1.1250454	0.91814507	0.96501278
TCGA-B0-4844	1	0.857534246575342	0.03836241	5.709636	6.759763	0.4388773	1.046446	2.261345	0.205028	0.5847564	2.84631	0.5493212	0.1785424	1.43681	0.6855374	0.29461915	0.7684968	2.136671	4.672993	2.214982	16.25374	0.7910756	1.337635	1.892683	0.8662717	0.5373576	5.78558	6.255104	0.5434626	8.930859	22.18572	2.523545	2.299844	6.521039	4.761927	1.788507	0.3955601	0.4809159	0.3838049	4.739886	1.675923	1.253984	0.7426611	5.663745	1.552701	0.8401005	0.7553998	0.8622892	2.973334
TCGA-CW-6088	0	8.82739726027397	0.211659	4.345974	2.119273	0.6921132	0.3550141	1.231549	0.3863915	2.660539	4.416165	0.6951504	0.3412736	1.134239	0.8286109	0.0292228	0.6797819	5.187942	4.859343	4.21733	0.9144872	4.082944	1.253278	0.4652846	0.1907854	0.297431	1.312725	0.2368068	0.4843043	26.90676	9.256294	0.6587009	1.110429	0.4472991	0.7347895	0.625064	0.5198633	0.5448637	0.4326022	2.212043	1.19165	1.040619	0.406604	2.458366	0.8800566	0.6856593	1.096357	0.4764527	0.6523866
TCGA-B0-5701	0	6.74246575342466	0.04031015	1.212952	1.927863	0.2786737	0.4081455	1.718993	0.09575009	0.09753106	1.273869	0.2862205	0.3647921	0.7974372	0.06837432	0.1169515	0.2978975	1.154915	2.243931	1.046479	4.037078	0.9236002	0.1242279	0.2857441	0.5323124	0.2016573	2.60655	2.118424	0.1076394	5.310886	6.311239	2.558629	0.7487365	2.241127	2.100049	0.06072849	0.42488	0.2807406	0.1804046	2.362803	0.2481095	1.165824	0.4320477	5.737532	0.5179475	0.1058458	1.608258	0.1422573	0.331542
TCGA-CJ-5681	1	1.51232876712329	0.05680942	0.8165313	2.418111	0.468084	0.1684978	0.4996479	7.408282	0.7161937	0.1725435	0.03892195	2.817912	0.06619807	0.3141412	0.03520939	0.2414808	4.224987	1.028022	0.2841743	1.534738	3.599019	0.2250969	0.6231276	0.2220964	0.3739438	0.3214296	1.464939	0.1323673	0.9361864	3.986424	0.1552779	1.982092	0.1061065	0.121554	0.1746353	0.1068773	0.09693784	0.08158306	2.282977	0.1505725	0.2947584	0.1432159	0.9464556	0.5532235	0.04710612	0.7688504	0.9204423	0.1822689
TCGA-B8-A54H	0	0.701369863013699	0.11362958	2.51990327	3.76823185	0.96562627	0.39714003	3.08112223	0.20673826	1.47408544	2.81025962	0.59510286	0.41257275	2.22805739	0.6947295	0.08293392	0.60491772	7.55569203	10.25994071	1.2695327	0.08528997	4.74198907	1.12080127	2.08739056	0.45255233	0.64101612	2.30914559	2.53593443	0.91128789	20.41414997	17.45351935	0.94166758	0.96161627	3.29458096	1.14012945	1.05653734	0.9207011	0.4702961	0.32041119	4.86668948	0.88573823	0.75055498	0.44390956	4.98037518	2.62806017	1.06650327	0.29123863	0.48435822	0.77901007
TCGA-B0-5117	0	4.40547945205479	0.628591	0.09891873	0.7364546	0.2684311	0.1042349	0.2517388	5.568204	0.5278608	0.1171475	0.1226612	26.25969	0.3485428	0.900749	0.1403745	0.1535515	4.465994	1.116752	0.9162695	0.04718182	2.597581	0.4901864	12.58542	0.8444306	0.317807	0.09331681	7.733141	0.896586	7.047199	0.5807496	0.7524458	0.1156434	0.03559647	0.5074692	0.4324235	0.06435521	0.245711	0.06950952	1.067604	0.6230041	0.04915342	0.006673036	0.4713122	1.39196	1.295854	0.07745731	0.1143662	0.2960307
TCGA-CW-5589	0	6.51506849315069	0.1318653	3.144153	1.924889	0.2345876	0.2569292	1.717072	0.4612939	0.456822	1.494745	0.3830336	0.8833765	0.4340551	0.04036839	0.1795261	0.7569798	2.519264	6.300271	0.8497629	1.998224	1.782146	0.07124893	0.1529584	0.1780913	0.05997047	2.270741	2.007541	0.144048	1.815917	12.27308	1.011659	2.263124	0.5104986	1.738213	0.1594136	0.3584615	0.2655811	0.1869102	2.870775	0.1584696	0.5908909	0.2930806	1.934381	0.2772565	0.09915345	3.186711	0.1317983	0.674227
TCGA-BP-5000	0	1.54246575342466	0.169581	3.5317912	2.8469706	0.3661458	0.3820186	3.7888263	0.2471799	1.5666152	1.4456717	0.5169128	0.2292004	1.5193527	0.3760911	0.174964	0.3092377	7.7119517	4.0385064	1.4469038	6.7937458	2.9202853	1.0486237	4.0106377	1.0611646	0.3599074	3.3464904	1.9101319	0.4419956	10.2239193	12.2571106	1.4678062	1.2589583	1.486265	2.0403855	0.7449984	0.6782344	0.477603	0.1869542	5.7428993	0.8313525	1.0954049	0.5657872	4.3970646	1.8124957	0.6031567	0.4880892	0.7219221	1.7602396
TCGA-A3-3346	1	0.375342465753425	0.0350618	7.660026	11.91813	0.1231501	1.022976	2.333985	0.7557978	0.6521506	1.150165	1.00965	0.06799211	1.700786	0.3647035	0.4667361	0.4557586	0.3616365	1.779558	0.2036444	10.40036	0.1120951	1.643957	2.771226	1.007037	0.5554386	6.158231	1.210037	0.7797963	8.187034	21.65073	5.664903	0.9937202	2.664781	3.856499	1.727879	0.5663924	0.8841303	0.1404652	2.149814	1.066768	0.9222323	0.2935092	9.660684	2.905797	0.4787369	9.855222	0.5211168	1.178947
TCGA-BP-5184	0	3.1041095890411	0.1012183	3.792509	1.416189	0.7182879	0.4464447	2.383149	0.4173131	0.826535	2.182942	0.5090764	0.4486474	0.8437013	0.07466223	0.02961315	0.3892741	6.208021	3.515634	1.606203	0.1339043	2.877747	0.487	0.3843749	0.1396301	0.1265897	1.696456	3.300952	0.5349738	7.535318	8.940716	0.5006249	1.333644	0.8979959	1.234476	0.3958836	0.4025606	0.5078665	0.300604	5.269413	0.5688919	0.8284023	0.3126339	3.146785	0.4598408	0.1480761	0.7118228	0.4592652	0.7030759
TCGA-BP-5192	0	1.95616438356164	0.1703844	4.87295	2.133634	0.510408	0.3049191	0.7985591	0.1467865	1.37057	2.033577	0.3460892	0.6904105	0.5724166	0.07307641	0.0729133	0.3986905	13.7837	8.543753	0.1651603	3.198298	9.475884	0.4836659	0.4759067	0.1284513	0.1399417	1.932094	3.605544	0.2927131	35.31894	15.40995	0.7703971	1.09945	0.1624437	0.9580346	0.1803604	0.1783079	0.6376	0.2775545	3.495122	0.32977	1.187526	1.025226	5.798417	0.2352659	0.2203577	0.3475835	0.4224966	0.6311719
TCGA-B8-4620	0	2.12876712328767	0.07954681	10.42591579	2.6353296	1.23585554	0.76126489	1.56896365	0.23303869	2.26948074	0.29145667	0.8088763	0.11426502	1.2610848	0.89422722	0.21117906	0.43623073	3.7072927	5.12271031	0.97070914	7.27547626	2.30298056	0.57201084	1.91718726	0.49896323	0.13264809	3.18244613	0.67673673	0.95026546	4.65508157	12.27421925	0.76501823	1.10390448	2.97974601	10.20472242	0.99559169	0.31998632	0.99338797	0.28327265	3.02665403	1.60607464	2.18595279	0.58211299	4.2768162	1.6353628	0.87726619	2.06801501	0.45348069	2.10387836
TCGA-CJ-4905	0	4.0986301369863	0.1815216	3.511333	1.498638	0.2662385	0.242763	1.256426	0.2388043	0.7601442	0.7434284	0.3828103	0.234672	0.712753	0.09822085	0.06791605	0.3611648	19.14266	4.412234	1.802641	0.1190436	14.48612	0.2766331	0.3365322	0.07606082	0.03492645	1.464997	1.055949	0.2796424	21.7352	8.887033	0.3827179	1.354922	0.1982076	1.873275	0.2305868	0.415932	0.447671	0.3023762	3.359998	0.3105692	0.3884056	0.2988015	4.425715	0.269121	0.1246589	0.9380694	0.1819462	0.5032879
TCGA-BP-5181	0	4.0958904109589	0.1185427	4.921724	1.259085	0.2089083	0.3588068	1.614062	0.03708595	0.5823762	1.078557	0.2566181	0.4709713	0.8721795	0.05711967	0.08585835	0.2564038	6.933489	5.595316	0.9915521	0.1223986	4.090313	0.2291237	0.3074291	0.1030877	0.2024969	2.501509	3.598721	0.1243413	35.4487	11.3948	0.8258407	1.466671	0.2154694	2.303825	0.0844357	0.2504244	0.4311965	0.1803209	3.050538	0.2511648	0.3500365	0.5751139	5.898862	0.2674821	0.09565787	0.4353677	0.1271518	0.4406326
TCGA-EU-5906	0	0.564383561643836	0.1571747	2.754682	1.1772	0.2662979	0.2875804	1.626813	0.2836434	1.144564	1.998294	0.6932805	0.3800034	0.5216017	0.09165035	0.02508228	0.4380028	4.863422	3.609375	0.7517643	1.955087	3.749164	0.493368	0.1302259	0.1152339	0.1735963	2.209146	1.796951	0.2607709	12.87428	7.390501	0.777385	1.341393	0.6302119	1.239228	0.1618016	0.3339521	0.2514792	0.3421335	4.364	0.3032444	0.8861151	0.6205832	4.144371	0.472102	0.160795	1.503734	0.1546012	0.7554899
TCGA-CJ-4868	1	1.76986301369863	0.1060801	3.229924	9.674507	0.4331619	0.6732459	4.205	0.4848359	1.772298	1.047911	0.4285546	0.2837397	0.7491281	0.1281069	0.3333647	0.3359769	5.86684	3.95272	0.5852265	2.342161	4.385504	0.4493106	1.229071	1.03251	0.2561907	2.359425	1.721844	0.7310358	15.11202	8.23273	2.184623	1.22299	2.700067	3.142725	0.8240751	0.8901319	0.6008758	0.3374489	4.367232	1.266448	0.531422	0.2774166	6.024673	1.099824	0.2881485	3.991248	0.4111051	1.125559
TCGA-B8-4148	0	4.16438356164384	0.09924559	3.67201874	4.44625011	2.0818861	1.12664519	4.62679385	0.43802289	1.78642365	1.59015823	0.73878704	0.62083162	5.54641591	0.81646968	0.0934304	0.72498866	8.63493897	6.69879469	2.69537743	0.02258832	5.66525635	4.47788997	6.83545383	1.15098479	0.40039537	3.05778732	0.9128823	1.49829393	14.57206095	21.19324966	4.01799198	1.05192197	14.44010896	1.57050546	2.16038457	1.98945118	1.01719019	1.36438617	6.48895034	2.18860905	0.84162302	0.46216932	2.98479404	5.07205527	1.78047068	1.20889671	1.33753418	0.6412467
TCGA-CJ-4886	0	5.34794520547945	0.1981508	3.191282	1.573567	0.73422	0.5373155	3.59956	0.202028	0.5393578	1.803176	0.4112657	0.4138137	0.9195971	0.1779377	0.1357893	0.4079293	12.54566	3.952974	1.011657	2.527288	8.259897	0.8092944	1.037258	0.4528843	0.213506	1.622839	4.011686	0.748049	16.31054	9.165468	2.664989	1.159807	1.785015	1.668957	0.8457489	1.123214	0.9422234	0.2891474	5.290109	1.024737	0.85149	0.3995219	4.530858	1.092844	0.3698144	0.5508447	0.5437066	0.9203275
TCGA-AK-3429	0	9.11780821917808	0.04825981	2.71822683	0.60857099	0.28251069	0.24592582	4.09138242	0.08597491	0.83195356	1.51680336	0.75196329	0.07798817	0.59730701	0.05778254	0.05147641	0.35027792	6.53315602	3.83216051	0.07644559	0.19862634	3.99225651	0.66927237	0.35920124	0.14339049	0.10059443	1.74598089	1.62456598	0.18312713	1.49823296	5.91288084	4.14231305	0.60274958	1.99805688	1.36246634	0.15519703	0.97311107	0.61716043	0.08360617	3.23820606	0.39492794	1.08505939	0.2702201	0.59673177	0.41856298	0.09503997	0.78259266	0.265294	0.35022908
TCGA-CZ-5465	1	7.02465753424658	0.0539753	4.799012	2.240652	0.4856271	0.8971245	1.062951	0.1114096	2.097387	2.040716	0.3171719	0.4692073	1.078261	0.1955488	0.3049376	0.5099045	2.486022	8.44708	1.487391	2.849648	1.419181	0.6563512	1.132002	0.2322636	0.1582871	6.416212	4.776446	0.3884426	31.6689	10.70459	0.6443898	3.186491	0.5283996	3.652137	0.5610121	0.3070603	1.61718	0.3579091	3.281504	0.8365351	1.775281	0.8382579	7.37366	0.5596086	0.4486412	0.4785994	0.6866467	0.9833204
TCGA-B0-4714	1	0.271232876712329	0.3187083	7.077936	8.900334	2.404276	1.205719	7.036581	0.3210889	7.747761	5.760663	0.7023026	1.079797	4.589245	1.802714	0.1800567	0.7744637	7.556874	8.025028	6.229353	0.1680049	4.198708	5.835114	10.22097	1.338795	0.9896176	4.449362	5.202146	2.159264	17.5929	25.52315	4.312256	1.478194	7.332104	1.727566	4.225776	2.024629	1.393549	0.6330525	9.103308	4.386049	1.092918	0.3290029	5.580567	5.973201	2.804923	1.60394	2.649263	1.541944
TCGA-AK-3461	0	6.07397260273973	0.2215328	3.376028	6.33215	0.9130829	0.7541827	2.237466	0.5497061	1.625953	1.288193	0.9831151	0.5676831	3.944963	0.7886333	0.06278785	0.6358602	5.589958	2.603708	2.509685	1.130419	2.63699	3.636529	2.89396	0.811024	0.5145443	3.083238	2.323175	1.090818	17.48434	14.14873	1.027218	1.322626	5.278532	2.058555	2.500344	0.4731671	0.6925805	0.606521	2.745946	2.022064	0.851812	0.4500263	3.746901	4.345977	0.9286387	1.337996	0.4542627	0.8899757
TCGA-B8-5159	0	1.97808219178082	0.01584301	2.21994244	0.76108634	0.60416239	0.27408832	1.78300598	0.05322303	0.12321134	1.20346398	0.64549338	0.20189323	0.80592428	0.10771785	0.11819623	0.61288836	3.63001202	3.22385245	0.12189484	4.00020029	2.50723632	0.16142147	0.29841141	0.14121915	0.0679345	1.25397877	4.66864664	0.20898169	10.02288242	3.83147456	1.27334038	0.35225935	0.40159196	0.51526454	0.24313871	0.33916532	0.57724068	0.32641983	2.23084827	0.20800861	0.38556743	0.62937248	2.20525762	0.314076	0.2246419	0.53480056	0.1769493	0.25623046
TCGA-B0-5703	0	6.15342465753425	0.2810509	1.387189	1.049433	0.1391907	0.354494	2.325839	0.093636	1.003452	1.978444	0.263487	0.4105316	1.619596	0.1048857	0.2242535	0.3554799	12.81886	2.617488	1.884858	0.6051967	7.474219	0.4772626	0.2483867	0.2602796	0.2738956	3.410739	1.247286	0.2539234	11.68777	11.22406	1.927151	1.11514	1.126909	1.226669	0.2436416	0.5770819	0.8362487	0.1991854	3.344339	0.1975976	0.7954068	0.5657728	5.957468	1.603953	0.1725147	0.7948299	0.3299554	0.307269
TCGA-B0-5095	1	0.671232876712329	0.2632869	5.584907	5.000686	1.030775	0.847682	2.447282	0.6670874	1.220968	3.429951	0.4077418	0.5294778	1.625215	0.5545874	0.246303	0.383483	13.49423	3.863644	1.84844	14.91279	9.680092	2.691781	4.410106	0.8981768	0.5853912	2.933217	1.118105	1.14297	14.05527	6.989616	1.125371	1.817503	2.053239	3.964314	2.681624	0.8848195	0.8290133	0.3969959	5.821112	1.653272	1.363265	0.3481464	5.345512	2.029793	1.131741	0.4292113	0.6988535	1.391755
TCGA-AK-3455	1	1.87123287671233	0.04268289	6.70236	3.343095	0.5782558	0.6141361	6.871384	0.1368713	1.026265	5.835249	0.2146732	0.4276501	1.404377	0.9390573	0.0637389	0.6308647	4.127273	3.144725	0.3972176	0.7277881	2.183364	1.733512	1.694356	0.4861442	0.8363151	4.434102	3.626286	0.557879	24.18172	18.52544	2.770809	1.599287	12.0798	1.291781	1.246491	2.41082	0.7611024	0.2541846	1.530757	1.827055	3.411133	0.3904347	7.863821	1.809836	1.064723	0.5767966	0.3997511	0.4543095
TCGA-BP-4337	1	0.00547945205479452	0.1633791	2.624123	6.613966	1.343183	1.066128	2.382864	1.0411	2.557087	1.476393	0.4164343	5.495714	3.875181	1.02417	0.2622073	0.5423323	4.877169	8.456904	6.828325	2.305478	3.269616	4.556418	15.32748	1.530988	1.304581	5.417203	6.438378	1.720786	7.196017	16.44854	1.060595	1.376468	0.8027886	0.8600546	2.441332	0.4060378	1.371766	0.6286775	3.358583	1.740463	2.293138	0.3302495	6.635515	3.488015	2.227493	0.8879841	1.059331	1.244952
TCGA-A3-A8OV	0	0.931506849315068	0.09027214	6.705463	7.364426	0.4493325	0.38966	1.697499	0.2547387	1.690532	3.557259	0.5085057	0.7282348	2.491625	0.3793777	0.02957996	0.5032017	7.31837	6.384896	5.144957	0.1847082	3.151584	1.402132	4.991272	0.5471654	0.4696633	2.750851	3.350367	0.8038448	7.181409	36.92413	1.593953	2.45615	0.9354315	1.105869	0.9641198	0.2333227	0.9209394	0.3096504	5.965307	0.9955812	1.442614	0.386751	3.616532	2.588924	0.6257733	1.497335	0.9263227	0.4664448
TCGA-B0-5713	0	7.62191780821918	0.19603351	2.66417445	0.9841746	0.57078379	0.33767716	1.57177205	0.05902545	2.80325032	2.61760181	0.56526645	0.46046299	1.27098329	0.15620133	0.13005398	0.44379629	6.92016267	5.88571527	1.16337682	1.33930371	4.66077689	1.63007442	1.09211667	0.20509103	0.17956217	1.99210936	1.63394858	0.41209729	37.85011215	7.24756192	0.81253566	1.27327177	1.2149798	1.35444664	0.66233403	0.5807761	0.16112801	0.23318428	4.98295996	0.66740897	0.79507978	0.1322502	6.46614514	1.14944544	0.25664605	2.00201985	0.36427133	0.33261865
TCGA-BP-4790	1	3.04383561643836	0.2138823	2.8474467	2.1277291	0.8728627	0.6774581	2.5791451	0.6096505	1.989109	1.307728	0.3459176	0.9539531	1.4370518	0.1664559	0.3047923	0.3725746	6.7284154	4.0620866	0.6719507	6.0488543	6.2396495	0.8050961	1.1219396	0.5507591	0.1069977	2.7598867	1.1737656	0.9694109	18.9382323	4.2905107	3.5482404	0.6575561	2.0493402	2.2800638	0.7287138	1.4506435	0.6394948	0.4029553	6.6313282	1.0277275	0.9186169	1.7169359	5.1218078	1.5664666	0.3257334	1.527733	0.5573948	0.9468284
TCGA-B0-5107	1	2.53972602739726	0.04456584	4.658111	5.357627	0.7539083	1.816814	4.162075	0.6328843	5.120857	4.992666	0.6743141	0.1604988	5.071468	0.8204047	0.8589115	0.4965419	1.444657	5.128442	4.066729	2.212303	0.7785525	2.976701	14.62217	0.8701549	0.891788	4.313825	0.6663624	0.9220518	0.3230085	14.67931	6.4198	4.697569	14.99065	1.915307	2.343991	0.919049	0.2683329	0.4756482	10.56195	1.210319	1.387392	1.07156	0.9367949	3.313069	1.58479	0.3687195	0.4355333	0.4389289
TCGA-G6-A8L6	1	0.857534246575342	0.1970735	9.671293	7.765586	0.3245459	0.814921	2.969406	0.32408	4.112595	0.9477174	0.4425176	0.2547777	1.04885	0.4220062	0.1474696	0.4601265	7.114337	14.2963	2.009112	0.5169709	1.114719	0.7408233	1.848316	0.7657175	0.4803047	5.594212	4.025326	1.08018	23.30071	27.38153	1.049703	3.903262	2.564337	5.423383	1.907873	0.5974581	0.8955975	0.3282824	6.103164	2.722866	1.153618	0.2756572	11.87164	2.454296	0.6448509	4.06205	0.5555658	2.075614
TCGA-BP-4991	0	3.87123287671233	0.3093289	4.678672	10.50102	0.827793	0.518495	1.800715	0.4498529	3.717312	2.671516	0.4930643	0.399902	2.608974	0.6330241	0.565622	0.5031829	20.27161	3.803545	3.363266	6.335942	13.46179	2.534697	3.8037	0.8002909	0.3052817	3.310577	2.073892	1.402683	44.11674	10.07429	0.6556881	1.200874	2.023708	1.671022	1.033716	0.6596042	0.6321983	0.6069741	6.572912	2.182978	1.157324	0.6957472	4.647059	2.068407	1.266418	1.023704	0.8637176	1.291933
TCGA-A3-3347	1	4.41095890410959	0.07193886	2.92348155	9.80896597	0.44690998	1.11928403	5.66164539	0.87148222	3.12370594	3.31124168	0.62836371	0.47830075	3.403512	0.50757521	0.66648701	0.54520016	2.61465286	0.97591007	1.92094229	4.8098522	2.11922783	1.92744411	4.13786879	0.95676836	0.70263153	2.08212773	0.34886025	1.3215691	1.84726418	7.1652379	3.91390006	0.59241312	2.78390967	5.25499182	1.67926556	1.40347879	0.50348725	0.40504157	8.6078543	2.17798296	0.40288182	0.34184354	1.78751713	2.05997283	1.17115558	0.37298742	0.59423998	0.85520305
TCGA-BP-4801	0	3.07945205479452	0.164718	2.940691	2.635825	0.3933007	0.4239475	2.925714	0.5767719	0.8271381	0.7023736	0.4402705	0.638845	0.5082557	0.04335451	0.09742085	0.4272504	3.983732	5.272815	0.6073146	1.688175	2.914544	0.3150797	0.2053413	0.1518869	0.09945136	3.237982	3.01426	0.2011625	5.977528	6.516828	0.7866014	1.407897	0.6954048	0.2309116	0.07405092	0.7613654	0.9575756	0.2398504	4.297459	0.2288295	0.8841179	0.321184	2.774174	0.1313672	0.07158858	5.888278	0.159588	0.4080796
TCGA-B0-4813	1	0.0493150684931507	0.123646	4.950338	5.24358	0.2297835	1.372733	1.623042	0.822362	0.7728393	0.4530347	0.2872284	0.266417	2.146088	1.805316	0.2719808	0.5402794	6.636374	14.35075	3.706843	12.82748	2.042411	4.046416	10.86838	2.013784	0.8476522	18.85913	10.20816	1.019471	29.00282	27.06659	0.8323908	1.161524	4.63166	9.941692	10.11148	0.2581342	1.643084	0.7854243	3.305916	2.640589	6.486715	0.2498171	8.142707	6.88452	0.8441369	0.4349631	5.068435	2.253267
TCGA-CZ-4862	0	8.96164383561644	0.1016108	2.8015735	6.3015815	0.8079162	0.424077	5.9494533	0.1503857	0.319131	4.2527939	0.3607417	0.5153471	2.5777453	0.57204	0.496229	0.5972272	4.2526256	4.9141017	4.7574836	12.105021	2.8487471	1.0529912	3.257893	0.3948028	0.2541613	1.4017865	1.1187985	1.0875146	21.13653	9.3789858	6.0887855	1.2615771	7.933011	2.3408321	1.7567953	2.0578359	0.4899254	0.4265401	7.9754655	1.4367074	0.7401253	0.4887833	1.9909362	1.2654312	0.9543527	0.99589	0.4296733	0.4594605
TCGA-MM-A564	0	1.66301369863014	0.09829431	13.10065	12.61078	0.4117221	0.7327674	1.585287	0.5024936	1.826338	3.047547	0.5310372	0.4475263	1.371978	0.5180915	0.433241	0.307934	11.21828	12.38483	2.311841	1.34936	3.340657	1.320822	5.453005	0.9396518	0.4703517	5.287866	1.537774	0.7135432	7.688013	24.34951	0.3699066	1.773749	6.53662	2.826192	3.017633	0.7873189	2.133771	0.1110566	4.153083	2.012292	1.097619	0.09382236	6.774575	2.322803	0.9156933	1.683067	0.6473684	3.436425
TCGA-B0-5077	1	3.60821917808219	0.20880881	4.34084426	2.88758136	2.37800432	0.73563107	2.22743616	0.41128227	4.25318363	2.49506755	0.42480087	0.98273605	2.18598675	0.855376	0.19940257	0.58703172	9.42549891	7.92838649	3.56033721	9.37349255	6.33447901	1.71051088	2.75411471	0.91319772	0.51642948	4.28529929	4.63519267	1.87255233	46.63046735	14.72772684	2.49778746	1.20367152	1.18228606	2.60071935	1.15743666	0.66446388	1.22211248	0.64626202	6.05820333	1.39122885	0.83386386	2.40052934	7.81537679	2.76740607	1.00909505	1.26095295	0.95727024	1.00456346
TCGA-B0-5092	1	1.25753424657534	0.263978	4.7812976	7.350814	1.2991529	1.2183741	9.104124	0.2783009	2.2343528	4.3747848	0.5777151	1.5567616	4.8837476	1.6820805	0.3888015	0.6700023	12.4574553	8.5966198	3.3595385	0.9822905	4.9250068	3.3671454	15.8107344	2.0306792	1.0673242	3.7267113	2.0090513	1.7335238	6.3846032	17.7015845	10.391409	1.6050726	24.2667569	1.891531	3.2246916	3.296125	0.6252736	0.5403269	12.9017912	2.4584275	1.935664	0.3728794	5.705438	5.6871883	3.1277192	0.7455674	0.6891261	1.8632439
TCGA-EU-5905	0	0.326027397260274	0.1760547	4.027655	2.632965	0.4370431	0.3277522	1.531413	0.2178984	0.4287696	1.613706	0.3015517	0.2695315	0.6069036	0.09152904	0.2039982	0.3485004	3.010528	5.415998	0.4953756	6.537752	1.91076	0.09178743	0.4729218	0.3716743	0.139064	1.594755	1.389231	0.2519871	3.552724	7.525794	2.927375	0.6142583	0.7398641	2.900597	0.1884542	0.3630648	0.5006905	0.2287502	4.695252	0.1749863	0.3365409	0.4068458	0.5728719	0.5893463	0.1824797	0.257589	0.2943043	1.203687
TCGA-BP-5168	1	4.00821917808219	0.124821	3.95319	1.422458	0.4592948	0.4614638	1.343456	0.177895	1.208026	1.614981	0.1600239	0.6723718	0.6269148	0.03424917	0.04260497	0.3212082	20.9566	8.923886	0.9007324	3.345391	10.6749	0.3571969	0.5603803	0.2163412	0.06938166	2.40488	2.287275	0.2543659	32.991	6.514283	1.050376	0.9593687	0.3937409	1.165248	0.1771979	0.3241451	0.4346588	0.1847068	4.380247	0.4015983	0.6536363	0.09457163	10.80387	0.1603833	0.09286342	0.6586445	0.3473188	0.624027
TCGA-B4-5832	0	0.424657534246575	0.00454646	6.135542	0.8485173	0.9946318	0.3543368	0.7430521	0.136072	0.08662685	2.28632	0.05918358	0.03526612	0.1006588	0.02449609	2.572169	0.4175871	1.570928	1.071895	0.07561875	19.32702	1.068349	0.1261016	0.01933693	0.2971877	0.3184204	0.9023196	1.466165	0.02300272	0.3954271	0.6562142	0.1180555	0.2096634	1.145532	11.69367	0.3935761	0.437539	0.3930689	0.2185692	2.903376	0.8757571	0.7194804	0.1754257	0.4384918	0.3154558	0.02865128	0.03159706	0.2443742	0.8578538
TCGA-DV-5575	0	4.73698630136986	0.08488916	3.358476	1.78413	0.3014388	0.3464589	2.374269	0.2582545	2.826097	0.5114066	0.6916193	0.7217854	1.156585	0.1114127	0.0501492	0.3102243	2.609869	7.601421	1.238657	1.439771	1.691011	0.3751683	0.2499571	0.2231215	0.2123351	1.906835	1.891532	0.2973426	14.45879	10.99849	1.836893	1.995005	2.549042	2.468849	0.2281555	0.7002431	0.2328778	0.5175505	2.855562	0.4521582	0.6550303	0.4887123	3.439632	0.4153225	0.1440282	0.5824005	0.1116776	0.8766923
TCGA-CJ-4640	0	9.53424657534247	0.0504949	0.9512313	1.221628	0.3096707	0.2404975	4.244809	0.09595384	0.488693	0.9250577	0.1626696	0.5331206	0.8177668	0.1032835	0.04021582	0.40204	3.399781	1.846364	1.02871	1.81105	2.165931	0.1444999	0.3221461	0.09168587	0.2105067	0.5741509	1.253825	0.2093499	4.135593	4.728403	5.317539	0.5174688	2.319564	1.893153	0.1755511	0.7983452	0.3152925	0.06925364	3.660791	0.4661952	0.3978445	0.1959549	2.386476	0.3892873	0.1060711	0.5393929	0.4112307	0.3664495
TCGA-A3-3316	0	4.09041095890411	0.1703628	5.161995	5.246011	0.6447825	0.9133784	2.315061	1.394373	1.218922	2.828979	0.4953822	0.339808	1.230339	0.5157759	1.0616475	0.5896766	7.229485	3.729658	8.365721	8.860555	3.594771	1.909375	3.767839	1.099145	0.413957	2.888049	1.7129	0.9112013	4.586295	6.442054	0.8004828	1.234578	3.161064	3.812554	1.127034	0.5219715	2.588077	0.6577398	8.717032	0.7782684	0.8923541	0.6573471	2.455616	2.138968	1.855807	1.770348	0.7611076	2.621062
TCGA-B0-5691	0	9.4	0.15974942	1.53729705	1.78042446	0.43055788	0.25995274	1.4500175	1.25871749	0.37271217	1.27933397	0.37809804	2.10655359	0.7621091	0.22132843	0.05608495	2.13225389	2.54216107	4.88725823	0.83144951	0.66017565	1.816741	0.34361652	0.62120557	0.13561444	0.09133364	0.98134195	1.55970661	0.54268132	14.1058823	8.19572819	1.34320316	0.39465868	0.79367504	1.49681446	0.35703416	0.3514023	0.7892172	0.16012124	1.33064625	0.44821325	0.61967703	0.21558644	3.65712457	0.79172871	0.38830734	1.12080273	0.34569428	0.4438565
TCGA-BP-5006	0	2.3013698630137	0.1713336	2.496524	2.340616	0.2817892	0.4536664	1.691129	0.4527592	2.545562	2.290344	0.7293649	0.406085	2.28961	0.3141228	0.0913766	0.4258279	9.498587	3.062308	1.2458	0.172095	5.329304	1.942345	1.346095	0.3818022	0.2261846	2.587686	1.782513	0.8728784	9.106588	8.324655	1.215216	1.728382	1.570718	0.915819	0.6428165	0.2748113	0.5966275	0.6863994	3.699986	0.5752148	0.8951457	0.9292657	4.02522	1.678625	0.4686305	0.4630643	0.3546493	0.8531069
TCGA-CZ-5469	1	2.59178082191781	0.03717965	2.551366	4.039295	0.1549844	0.5829622	1.785652	0.2078778	0.4359443	2.446154	0.175995	0.5324238	1.75449	0.3004831	0.8434285	0.2853305	2.286134	4.80425	1.023852	22.19169	0.8229185	0.7932483	0.9974471	1.640038	0.1573817	2.285216	0.9967296	0.506449	1.438577	12.50278	0.5941071	1.665108	2.57793	7.76678	0.7934523	0.2516444	0.2658066	0.11148	4.407141	0.9073635	0.4105485	0.07991036	3.458552	1.091415	0.6308129	3.537979	0.7266989	0.4649181
TCGA-EU-5904	0	1.50958904109589	0.1276859	3.022046	2.895899	0.2790544	0.3606333	1.370383	0.1455824	1.706883	1.473685	0.3257147	0.4401946	0.7276835	0.1885534	0.05520495	0.3167854	8.267742	8.417922	0.8270182	0.1851853	5.715094	0.5509037	0.8568462	0.1686146	0.1845327	1.929932	3.306986	0.3912035	30.63046	11.84213	0.5157524	1.275805	1.560765	1.12278	0.1065394	0.3900998	0.717549	0.2138318	2.63923	0.4965512	0.5962539	0.3020246	4.490905	0.9515734	0.245869	1.038579	0.3188949	0.770138
TCGA-B0-5812	0	10.5041095890411	0.08204882	3.047797	3.787081	0.2868579	0.3935155	1.812906	0.4300229	0.3962365	1.145523	0.4635617	0.1950377	0.5664557	0.09982335	0.1571927	0.4233287	7.971344	3.56204	0.7483688	1.036425	4.835922	0.2936418	0.5515957	0.4010657	0.1191661	1.540298	3.105662	0.1841277	20.52993	6.1058	0.8018077	1.357875	0.9956161	1.599657	0.5024112	0.2765474	0.8237747	0.2716763	3.968318	0.4665063	0.4760675	0.5704893	4.817392	0.5509308	0.1334355	1.177237	0.2586604	0.6684308
TCGA-A3-3385	0	5.46027397260274	0.07368963	4.265152	2.754706	1.345892	0.4727045	0.5818764	0.05251126	0.2741259	2.910897	0.2790561	0.3429588	2.093748	0.3992417	0.01006095	0.6807205	1.8748	3.185126	1.153657	0.0476598	1.649137	1.518305	4.450501	0.4232996	0.3317786	3.727323	4.11628	0.754983	8.424453	12.69711	0.5102558	1.486735	0.0871687	1.224939	1.283513	0.1722268	0.5468367	0.4308567	1.875512	1.252446	1.091799	0.3840121	2.399417	1.278237	0.7314044	0.8023361	1.242266	0.3458226
TCGA-BP-4787	1	1.31506849315068	0.04455926	1.752872	1.937238	0.5429894	0.5552678	3.308128	0.2177345	0.4938169	1.416894	0.180795	1.160358	1.247861	0.2629481	0.2868049	0.3124981	3.873736	3.376768	0.3882107	10.66689	2.747427	0.5801189	2.910466	0.5012109	0.3980609	2.158239	1.354137	0.6441333	0.9458138	6.57941	1.322339	1.137525	0.7341735	6.719838	0.7269949	0.4244505	0.5847419	0.2233149	6.62786	0.7132616	0.9633243	0.7262664	1.810345	1.472258	0.3810958	2.042405	0.2643919	1.321212
TCGA-BP-4325	0	8.12054794520548	0.08166629	7.84020834	4.4905969	1.13522798	0.6709348	2.95492577	0.14872165	4.21531551	2.2504016	0.58344751	0.69212632	3.50179	0.64100771	0.04490977	0.71129729	1.91863438	6.71513936	4.98765694	0.08536374	1.46502185	2.06137349	10.1629609	0.61111459	0.83222596	3.22034244	0.91038566	1.2548698	7.89211423	21.85796769	3.1154268	1.9353574	5.30250877	1.6641269	2.0063811	0.86494345	0.87603035	0.53448054	5.2068229	2.44474133	1.05409219	0.71030621	4.45060971	2.79822688	1.43435332	0.50450284	1.3597408	0.60144532
TCGA-BP-5194	0	1.11780821917808	0.1867681	5.366101	2.515784	0.3918954	0.3600857	1.890243	0.3130663	1.438469	1.386606	0.3390696	0.2798679	0.6558916	0.07814047	0.1325695	0.4184417	13.37517	5.087182	1.978487	0.2133876	9.221293	0.1681896	0.2888578	0.1828743	0.06370459	1.998592	1.769914	0.3033501	4.454822	5.737233	0.8817647	2.27558	0.6326662	2.272105	0.3253977	0.4260084	0.7018538	0.1682146	4.183891	0.5370749	0.6350246	0.3303906	2.750266	0.3436069	0.1003117	1.366837	0.399273	0.2649201
TCGA-CZ-5986	0	1.02191780821918	0.06718258	6.125827	1.912773	1.078721	0.357122	1.20081	0.07659893	0.7070896	3.415395	0.4505256	0.2258203	0.913114	0.2775151	0.05274205	0.6312495	3.487791	5.367756	1.387008	1.674849	2.813717	1.047048	0.5714796	0.09315328	0.2464663	0.9768629	0.8514113	0.4588769	9.173802	8.502514	0.8916302	1.833086	0.858291	0.9832451	0.4531212	0.5357103	0.822848	0.2735125	4.414645	0.6822909	1.192918	0.3158371	3.256389	0.9322916	0.3104765	0.7470505	0.2516822	0.2535284
TCGA-B8-4151	0	3.55890410958904	0.0580986	5.247401	2.234555	0.2405039	0.100139	1.073563	0.03881352	2.569805	4.190902	0.4941726	0.2253305	1.574385	0.1891237	0.0501965	0.3450187	3.801454	4.2805	1.21653	0.09607521	2.368254	1.294903	1.837836	0.4423482	0.1089925	3.104109	1.228518	0.2480191	4.174079	15.78532	0.5343012	2.218762	0.2706078	0.8758849	0.8862144	0.2146641	0.5493878	0.2877991	2.873377	0.635447	1.281151	0.1618499	2.846613	1.175757	0.4519427	0.7570774	0.4169681	0.3056822
TCGA-CJ-4902	0	4.16438356164384	0.331939	3.2141037	9.420388	1.0396499	0.8010788	4.1814816	0.5921029	2.8256682	2.7016188	0.2777261	0.6313986	2.0323272	0.871452	0.358303	0.5122662	13.4331346	7.9131813	3.1364125	6.436856	7.9085502	2.3791736	9.6937423	0.9045983	0.6451905	3.2563468	1.8301419	2.0083727	18.1343492	10.1582833	1.4456968	2.2059533	2.3109189	1.8393949	2.6329353	1.0958353	0.6169183	0.5054642	9.3044334	1.9324758	2.2141	0.5794923	4.8625608	3.2518022	2.4815639	2.3118128	0.8523183	2.2063988
TCGA-MM-A84U	0	1.91780821917808	0.1109093	2.9386818	4.7152824	0.3259541	0.5343086	3.2150541	0.9484085	0.4743991	3.9430386	0.5109422	0.4147899	1.3739322	0.5406621	0.2129429	0.4296812	2.9620077	5.1752259	4.7152628	8.5449787	1.4436682	0.9416957	6.5703552	1.1886834	0.4161299	4.9952329	1.1832562	0.5360924	13.5278015	25.9792841	2.2970818	1.7353332	1.3775634	2.3295992	1.2435232	0.4356577	0.2825266	0.2779187	4.8391031	1.5509198	1.0207535	0.2002698	6.1124907	2.1528902	0.9672805	1.0460852	0.348395	1.5005386
TCGA-A3-3311	1	3.26301369863014	0.06351636	2.668105	4.676721	0.8923724	0.6759017	2.89166	0.1753894	1.130981	2.727208	0.4666549	0.3695143	1.08643	0.2637968	0.428179	0.5469285	7.301906	1.507891	1.018703	7.6465	5.673167	0.7550159	1.800978	0.1729943	0.2515519	3.414088	1.368533	0.7197118	1.645787	4.286005	1.282785	0.7780432	1.746879	1.685596	0.908129	0.5312178	0.5491373	0.3129174	4.73954	1.126186	1.503607	0.8644657	1.734378	0.7039084	0.4711546	0.7908902	0.4138221	0.5416142
TCGA-CZ-4866	0	8.95068493150685	0.03348179	2.261825	2.595514	1.888681	0.3687058	1.851002	0.2561718	0.633155	1.314732	0.3962267	0.7928067	1.968641	1.208984	0.0757876	0.3585947	2.317412	4.0854	6.644924	3.030638	1.698614	1.913175	3.312771	0.5445316	0.5113079	2.499165	4.518348	0.797965	3.392305	13.42868	0.9456671	1.158028	1.069366	1.256094	1.25164	0.3706737	0.167588	0.5861502	5.675643	0.7986865	0.6522188	0.4021064	2.218178	0.6928637	1.526962	2.261606	0.3142948	0.4322532
TCGA-BP-5182	0	3.19178082191781	0.1112567	1.831606	1.134325	0.4323466	0.1177893	3.773148	1.330918	0.7087646	1.297728	0.1736821	1.037435	0.9630175	0.09353048	0.1442245	0.3186345	1.745711	2.185867	0.8549287	4.622217	1.169255	0.2157274	0.513467	0.154734	0.0947366	1.610052	0.9508704	0.3173803	5.898559	6.868046	2.520141	1.159862	0.747642	1.148399	0.2370155	0.7257357	0.3786128	0.1937683	4.830785	0.4172296	0.7840099	0.2708623	2.318179	0.2737425	0.1156114	10.19984	0.2197714	0.5531599
TCGA-CJ-4637	1	6.1013698630137	0.1849537	5.0509048	10.1124917	0.7630531	1.3346957	10.2961277	0.3294953	0.7365081	2.7106556	0.2513021	0.3985152	4.186514	0.8150559	0.427881	0.5966336	2.9498089	5.5852803	2.8836292	3.0086599	2.7430233	1.2892648	3.5981595	0.6207745	0.8567199	4.5742262	0.7402313	1.1220569	24.6805548	15.7691834	6.6999155	0.7700042	19.5569348	1.4017083	1.618247	2.7122965	0.7625036	0.3649196	12.9808779	1.5782263	0.9596411	0.4329271	7.36906	2.8121701	1.5324922	1.0235549	0.5522968	0.8948256
TCGA-B8-5546	0	1.38356164383562	0.1603933	0.1958618	0.6643363	0.1020723	0.1712083	0.7327543	0.7694093	0.3513964	1.50771	0.07870211	1.046901	0.2670554	0.09836318	0.01802638	0.4336566	1.230666	1.076039	0.1735111	0.2484158	0.8442256	0.1395064	0.4991576	0.1511055	0.117423	1.500244	0.6551319	0.1929802	1.843009	0.1148428	0.1015816	6.742682	0.04164846	0.1590395	0.2774524	0.19362	0.2874859	0.09657614	1.249114	0.2167074	0.06089327	0.2368294	0.8513507	0.542872	0.08628612	0.2356285	0.08602092	0.1022048
TCGA-B8-5545	0	4.17808219178082	0.1892933	2.68412	0.7393725	0.15197	0.2828372	1.582959	1.332303	0.2932951	2.052683	0.2998309	0.2823685	0.4137234	0.03399676	0.29522355	0.3689416	6.818454	2.660557	0.9987268	10.248	4.957857	0.1615471	0.1857922	0.1211392	0.04370617	0.5659338	1.360933	0.1989123	25.55679	7.010312	1.235121	1.091175	0.8784485	1.925853	0.1792055	0.4644354	0.2832499	0.1740579	3.759906	0.1393235	0.3273858	0.1453032	1.303539	0.4041263	0.05964526	1.146893	0.1280719	0.8284659
TCGA-CJ-5676	0	11.1424657534247	0.05135021	2.25373462	4.5204584	0.15459517	0.44858412	5.07856977	0.27444134	1.33782731	2.18466979	0.34724764	0.11380425	0.65980578	0.08234294	0.28356653	0.24976311	5.08832127	0.54047173	0.7262581	7.70549154	1.51271221	0.31973196	0.45240385	0.28334935	0.14679244	3.08620215	0.2988212	0.25052653	1.82900307	4.01090103	2.09531663	1.60689287	1.1975052	1.37184367	0.33664651	0.50930845	0.38845934	0.05718859	6.51772788	0.53566221	0.68194154	0.15128565	2.26765869	0.76348512	0.1618016	0.59479087	0.4122221	0.79322608
TCGA-B0-5707	0	10.2575342465753	1.019164	0.3253785	1.183491	0.2207411	0.0483528	1.33297	0.5564486	0.1397039	1.020016	0.1865533	1.180135	0.4903823	0.1053469	0.1313897	0.461543	0.113438	0.9723682	1.72764	2.069302	0.03516196	0.1162087	0.7328438	0.1416046	0.1100399	0.5608503	0.2696358	0.3570557	0.04251393	4.807114	0.6663621	2.366882	0.3382581	1.321486	0.263831	0.1713656	0.08716205	0.1333741	2.493834	0.1523113	0.2155772	0.3194939	0.0181323	0.4239487	0.1386185	2.284566	0.06269844	0.2234834
TCGA-BP-5190	0	2.76986301369863	0.05750825	4.18144	2.533353	0.4501499	0.7757329	1.885056	0.1413824	1.964513	2.868265	0.5886829	0.1449766	0.7984247	0.4053891	0.02208285	0.5054391	3.247524	3.530837	0.7082676	2.104857	1.613354	0.7291709	0.8316167	0.2648479	0.3452319	1.926021	5.374956	0.4437167	3.642952	10.27007	0.7217548	1.591221	0.3979607	2.750972	0.6057993	0.2727687	0.1615879	0.1120819	5.109545	1.476995	0.4525495	0.1492061	3.157233	1.064055	0.6160978	0.3996718	0.6603699	0.7470501
TCGA-B0-5709	0	10.8876712328767	0.07034165	1.097692	0.9546128	0.2067287	0.1656711	4.359556	0.2792706	0.403448	1.806982	0.1902697	0.243584	1.198153	0.07444588	0.11318815	0.3978324	1.839717	1.653472	0.976951	0.5007343	1.517989	0.2189911	0.3098608	0.07464302	0.08797354	1.854123	1.708416	0.2065445	9.752296	4.615457	3.544326	0.4923711	1.158973	0.7285337	0.1729321	0.8427324	0.304073	0.2350179	5.649911	0.1929315	0.2867629	0.2490191	2.267623	0.6391328	0.122695	0.8846066	0.1227563	0.328166
TCGA-B0-5109	1	1.60821917808219	0.07999966	0.9254684	17.97942	0.4683143	0.4696176	6.004845	0.4275584	1.569655	0.2541865	0.3471321	0.3749119	0.8855982	0.2813695	0.005119905	0.2322604	1.598703	3.078026	0.7471368	1.028938	0.4316029	1.003783	0.8931648	0.3070247	0.08337703	3.449028	0.347	0.5101619	9.01151	6.23819	1.904199	0.7109479	2.637893	1.14734	0.5736383	1.090685	0.5763711	0.2165513	2.961617	0.5371625	0.6139755	0.03769795	2.365823	1.734616	0.1312888	5.845543	0.2280312	1.112759
TCGA-B2-4098	1	0.13972602739726	0.4490373	0.6092079	4.965574	0.4939538	0.3261513	2.854351	0.5261277	0.2232974	1.931001	0.08175309	1.222436	2.704495	2.217774	0.2608525	0.9367318	0.3340015	1.866248	3.710356	0.3198694	0.2277642	3.815075	1.597653	0.7568952	0.4103951	3.717747	0.6790919	1.419934	0.04381158	5.52422	1.532232	1.070229	0.8580497	1.006373	1.679713	0.4273925	0.2799662	0.2187901	5.334714	0.8153783	0.3173675	0.1551082	0.2455842	1.497905	1.278844	5.451269	0.3481146	0.4762765
TCGA-CJ-4893	0	2.05479452054795	0.09751196	2.834938	0.7951772	0.5088545	0.4121417	3.008313	0.1824035	1.473099	0.9696812	0.677955	0.4538302	1.009745	0.1729407	0.1485281	0.5288885	9.52961	2.27504	0.8553393	0.3182028	6.067488	0.6761532	1.244209	0.2679997	0.1829316	2.555181	2.278467	0.4717752	19.54181	4.991644	2.004532	1.152314	1.323624	1.394093	0.5873367	0.7272822	0.3688342	0.1932154	4.399601	0.6475886	1.091999	0.1329853	5.564461	0.676586	0.4570413	0.5873315	0.8338447	0.3255234
TCGA-BP-4985	1	2.60821917808219	0.05800747	1.49436	2.032572	0.2561351	0.3088136	1.099308	0.3025806	0.2210513	0.8273014	0.2773323	0.7559229	0.4387984	0.09584598	0.5690405	0.3858148	6.306125	0.9801214	0.2058253	1.845843	4.473152	0.3861378	0.5131701	0.2826588	0.08125338	1.26398	0.2809263	0.5811053	2.613405	3.422799	2.791581	0.8025171	2.247926	5.6912	0.5880678	0.3764187	0.1504529	0.1356658	4.348603	0.7361448	0.7725011	0.4214037	3.523188	0.3219875	0.336312	1.553438	0.08503435	0.3637175
TCGA-BP-5001	0	3.22465753424658	0.2189882	5.257375	3.868704	0.6809535	0.7174532	2.962238	0.6198085	4.365628	8.155729	0.8614091	0.9091389	4.967912	1.418092	0.1026454	0.6789265	12.5342	5.393242	1.990933	0.1632142	9.98412	4.998444	23.66535	2.547662	1.11095	3.982085	2.970001	1.525404	11.32503	43.80862	1.308127	1.849076	3.020973	1.295703	2.132815	1.127949	0.5133202	0.945776	8.563758	2.267744	3.312672	0.1805664	13.59995	7.347565	2.832967	0.6287776	2.735446	1.271385
TCGA-A3-3313	1	2.01369863013699	0.3047391	0.2647949	7.205931	0.75064	0.1461564	0.7020539	0.100682	0.4298247	0.8678664	0.1278602	4.44826	1.620287	0.8333981	0.1773002	0.4957464	1.557292	0.7620107	2.455288	0.03420644	1.527837	5.400697	4.312516	0.2798653	0.9562778	1.649467	0.2194311	0.9145801	0.530092	1.091143	0.5754906	1.2616	0.2162886	0.09010068	0.8870562	0.1218795	0.317356	0.2339714	4.692101	0.3243675	0.1006188	0.2967244	1.568897	1.922209	0.4015447	0.4877543	0.2639729	0.3618883
TCGA-BP-4169	1	1.92054794520548	0.196889	6.322772	3.961494	0.7903399	0.5469084	3.491039	1.62284	1.435083	0.996426	0.5850899	0.5260475	1.957573	0.8329464	0.0436825	0.6530343	3.158967	3.782328	2.515836	2.295992	2.066755	2.886506	5.163998	0.7475006	0.6128674	3.382956	2.997698	1.322674	6.256737	10.24333	0.83315	1.059296	1.389656	4.037732	1.280027	0.7579226	1.858262	0.4661619	4.312602	1.892146	1.65721	0.2226703	4.733807	2.226258	0.9064531	2.706277	0.5772474	1.247866
TCGA-DV-5576	1	1.99178082191781	0.1093705	4.888655	2.338739	0.3489715	0.4035028	0.3192886	1.906471	0.5648701	0.1502737	0.6836568	2.023033	1.210735	0.1888727	0.04020293	1.225718	2.70449	6.556624	0.397581	3.714926	1.358316	0.3778017	1.300099	0.3416287	0.252527	2.484291	1.488241	0.8229426	33.44407	19.14081	0.2184589	1.24476	0.4378888	1.398508	0.7283035	0.06168806	0.9758812	0.2113381	1.985537	1.179237	0.9215393	0.1791014	5.624451	1.199918	0.2960201	0.3443212	0.4110989	0.8914078
TCGA-BP-4987	0	3.07945205479452	0.1657085	6.207834	3.043366	0.6856441	0.5716137	2.36417	0.381502	1.693177	1.203208	0.3137617	0.5536991	3.861642	0.6730558	0.01957883	0.3532525	12.80556	4.658134	1.679932	0.05396189	8.191246	2.424331	4.89015	0.6968736	0.255071	1.828844	0.6432816	0.9802816	17.01778	20.80548	1.279826	1.44018	1.393245	2.452851	1.199183	0.8341685	0.8430595	0.2881806	7.042983	1.945015	0.8002628	0.4986212	2.540739	1.768873	1.241082	0.9035975	0.7349754	0.643839
TCGA-AK-3445	0	6.55342465753425	0.154686	8.071474	13.85882	0.2143691	0.969317	4.63285	0.3543085	1.924793	2.31513	0.1830569	0.3285367	2.038545	0.3009645	1.301112	0.4578435	8.281258	4.558688	0.7759258	7.958152	4.733476	1.853338	2.69429	0.9192121	0.2947958	6.388214	1.275228	0.614924	0.6406559	9.496479	1.338883	2.059362	2.274188	8.055391	2.001321	0.9012952	0.6447956	0.3493321	10.07256	2.429696	0.3981129	0.4630793	2.204147	1.405496	0.4177773	0.5289876	0.7648564	2.651429
TCGA-DV-A4VZ	0	1	0.0320802	3.690887	45.0449	0.4435562	0.290625	0.4843755	4.053904	0.6403532	0.08815553	0.7213164	0.9677137	2.656888	2.106166	0.03467464	0.2398994	0.3308835	20.09898	0.6323818	3.527214	0.1880316	1.256996	9.930017	2.012254	0.3388033	6.643181	1.956145	1.46529	62.51523	55.61594	0.154261	1.828705	13.76255	1.565024	2.591222	0.1764178	0.4853672	1.926646	1.187621	3.208628	0.8938961	0.1043372	11.48583	18.0956	2.813474	0.2642388	0.4876877	1.376172
TCGA-BP-4963	0	5.02465753424658	0.2041677	4.639986	4.848275	0.8420114	0.8534569	3.990628	0.5141976	2.694937	1.694671	0.7480108	1.138958	2.383985	0.6002531	0.3307807	0.4362608	11.35134	3.983821	5.571076	1.455327	8.66444	2.737225	5.864423	0.6481769	0.5176849	2.769591	1.329163	1.719279	25.01852	8.299374	3.582759	1.983027	6.223106	0.8489726	1.922326	0.915138	0.8765316	0.5305558	8.347853	1.728879	1.397934	2.178778	5.879044	2.425713	1.083952	1.99557	0.6286535	1.112273
TCGA-BP-4341	1	4.35342465753425	0.1581973	7.816537	4.757107	0.6655559	1.674318	1.122917	0.1821046	8.951636	4.037897	0.8280539	0.5309608	3.788757	1.322249	0.1401852	0.6913424	5.506946	8.09902	4.41185	0.2307483	2.246777	6.075407	7.556533	1.916312	1.141449	4.025236	4.275451	1.419933	20.91216	31.58575	0.5529762	2.490251	0.8636962	3.85056	2.855719	0.4642629	0.6444022	0.5692094	4.09675	3.719064	1.199651	0.2792972	8.418781	5.910426	1.888437	1.367255	1.345344	1.443909
TCGA-B0-5099	1	1.32876712328767	0.07646367	3.904836	2.031312	1.67587	0.5097526	0.4717917	0.4446224	1.615095	2.515138	0.5031125	0.3321448	1.850914	0.7717802	0.1597273	0.5570044	9.448221	4.56695	1.017422	2.416949	6.747092	7.877305	3.876551	0.9087613	0.8874475	4.641165	5.952622	1.663525	59.81819	19.20708	0.4765179	2.344909	2.355322	0.9035517	1.020804	0.1513781	0.7337928	0.6636599	2.3778	1.54026	3.083956	0.1932994	14.56027	3.501581	1.170933	0.4251268	2.398719	0.7102834
TCGA-CJ-5678	1	1.57260273972603	0.0110761	1.008258	1.943006	0.1556135	0.4094839	9.315544	0.07103549	0.6331217	2.906717	0.231567	0.4152579	0.9366247	0.09946243	0.0680506	0.1695545	1.92307	7.797791	0.330431	2.572392	0.8675716	0.2048061	0.2512463	0.3510349	0.1662293	3.91942	1.48306	0.04669941	10.07226	9.158488	11.95167	0.9789997	4.769165	0.9706188	0.2079393	0.9491886	0.4628379	0.06236241	7.63702	0.2277616	1.024861	0.4224603	6.583008	2.049372	0.1628674	3.883055	0.08118342	0.6752004
TCGA-B0-5120	0	3.2027397260274	0.1950544	6.227986	4.099492	0.6109581	0.6342995	2.849227	0.6254813	1.842164	1.065918	0.6784982	0.6533426	0.8942377	0.1963884	0.1195371	0.4516321	6.264143	7.896747	1.240579	10.63448	3.925864	0.8899684	1.87289	0.518082	0.1922006	3.097673	0.3410961	0.8485617	11.01855	11.34371	0.9720463	2.33395	0.7341507	0.5767076	0.5825737	0.4956978	0.7984673	0.4147148	5.743967	1.194361	0.8254843	0.1985752	3.076928	0.9911142	0.4888906	1.020117	0.5415422	1.286855
TCGA-BP-4781	0	5.6986301369863	0.02980931	2.937411	1.242991	0.1675222	0.2823635	1.817381	0.2676508	0.7221427	0.8539659	0.2434087	0.4855741	0.9817196	0.06692127	0.0808894	0.4697001	2.367449	3.865391	0.5170504	4.301101	1.70115	0.271662	0.481781	0.203711	0.1043877	1.149335	1.194043	0.4373768	15.44359	8.663405	1.212666	0.9107244	1.026122	15.64115	0.152344	0.2417961	1.578532	0.2401362	2.85544	0.3077405	0.4743122	1.100618	2.366358	0.5860231	0.2442114	2.140749	0.2840376	0.4845811
TCGA-BP-4346	1	4.09041095890411	0.16923976	4.98511861	7.90849085	1.79451467	0.91889805	9.90403336	0.42323887	2.07733016	4.36986888	0.62729204	0.7306895	5.83550369	1.27889122	0.03596773	0.54865829	2.7665842	4.76801573	7.23065275	0.38300978	1.63852852	3.83370215	8.97722528	1.10057396	0.62300377	4.64085129	1.44527758	1.96698608	10.498117	15.02194176	6.85440516	1.89593273	11.86447783	1.15969211	2.18144925	3.61742129	0.57284872	0.61404784	11.79180419	2.17491683	1.26469712	0.71589331	2.98498289	4.24656991	2.63613978	0.5400096	0.90499003	0.98255969
TCGA-A3-A6NL	0	1.88767123287671	0.21360812	5.09189062	5.78909394	0.72665488	0.43410551	1.93470451	0.58048945	1.74429567	2.46237094	0.41131271	0.89866957	1.45619512	0.5689525	0.08156095	0.59913916	20.22098366	7.61109382	1.15846769	5.88804452	12.76135462	1.07591067	4.5887684	0.60240488	0.38035101	2.8255207	3.79351207	1.13569893	26.83912127	18.7945261	1.53551259	1.41916804	2.10709932	1.98211333	1.20835071	0.67693972	0.64167471	0.43278035	8.24293131	1.29450263	0.89541898	0.25771601	5.96298183	2.88887492	1.18071941	2.64197305	0.66341652	1.20862099
TCGA-CJ-4636	0	5.27123287671233	0.1999007	2.2221308	4.6150203	1.5585649	0.633787	4.5462451	0.3122928	11.9288069	3.0582442	0.3321002	0.849846	3.89741	0.9113542	0.2184731	0.4535373	4.2624334	3.2477087	4.9020051	0.9018558	2.4334851	2.208657	2.8122482	0.719592	0.6154044	3.1471833	2.4446243	1.3225916	4.3187155	8.6802658	2.7950006	1.1966413	4.2563867	2.3755123	2.6302207	0.9777507	0.2991224	0.4245648	10.6736547	2.0375676	0.7147333	0.3887286	3.2608341	2.3116832	1.0962264	2.867603	0.3944751	0.8536877
TCGA-B8-4621	0	2.15890410958904	0.1109504	0.4103052	1.259206	0.2922743	0.4254274	1.26491	0.716511	0.346044	1.595902	0.1942142	0.6633972	1.403075	0.2802164	0.2556261	0.8656939	0.1668874	1.226165	1.255881	0.5993484	0.2882071	0.8883999	0.7275007	0.1991683	0.05781721	0.7813059	0.6695643	0.760163	0.06701305	3.980893	0.760261	0.7728135	0.5495887	1.221613	0.3543906	0.3654523	0.1698642	0.2192423	1.540284	0.550007	0.2418619	0.429026	0.1657712	0.347492	0.2476322	3.293175	0.2258951	0.2482652
TCGA-AK-3434	0	5.71780821917808	0.1448072	5.233953	2.377462	0.5556317	0.4264099	2.432358	0.0910497	1.089733	1.000668	0.4485764	0.4129577	1.202264	0.2944924	0.194073	0.5328242	3.931627	10.08314	2.82678	1.179466	1.756521	1.603186	1.612187	0.5821083	0.1704515	4.14273	3.387905	0.3124532	28.31308	16.41013	1.363969	2.06229	1.571882	2.297078	1.070547	0.4918536	0.4510686	0.3043602	1.714673	1.28689	1.417968	0.3400042	3.707468	1.526816	0.5636391	0.4637257	0.2913591	0.6738051
TCGA-CJ-5683	0	5.17534246575342	0.1055732	3.4687318	1.9581364	0.2979743	0.3936013	1.5146065	0.2539064	1.0686413	0.9655306	0.4528945	0.9468691	1.053046	0.1540563	0.1266861	1.1337291	11.9950232	6.0605643	0.8492275	4.2365242	5.4742382	0.3268083	0.6735336	0.2646686	0.1155318	2.2269111	3.098466	0.5466646	18.177895	9.6689869	0.6567851	1.7306309	0.5385638	1.5468969	0.4576493	0.1859658	0.3565408	0.3086387	3.6640886	0.4818155	0.9956893	0.3511687	3.1411461	0.877497	0.1351412	1.0852863	0.4352682	0.5458902
TCGA-BP-4353	1	1.02739726027397	0.1243463	4.858994	8.255817	0.9435024	0.3218264	3.586664	0.291762	0.1568497	1.875184	0.3912105	0.3058275	1.127512	0.2015361	0.5372655	0.6099557	7.053968	4.588145	4.352551	11.58194	3.141567	0.7330404	1.148029	0.3244039	0.2882717	3.354428	1.204539	0.594602	2.070673	5.015518	1.023776	2.045474	2.776796	0.674022	0.7370248	0.93399	0.7800657	0.4019417	4.084066	1.137847	0.6477991	0.7162574	4.410113	1.157382	0.3488047	2.100739	0.4075406	1.813605
TCGA-GK-A6C7	0	0.167123287671233	0.09803372	1.251841	2.156543	0.7378519	0.3183517	1.275173	0.3085433	5.203448	1.638814	0.6638582	0.390777	0.967166	0.3227893	0.2509628	0.4010528	11.01025	7.918305	0.3666559	0.1344948	7.300094	1.413492	1.285612	0.2670064	0.1907219	2.159007	1.41741	0.7646659	42.71518	10.79216	0.8956702	0.3296488	0.7344496	0.6790037	0.4260313	0.4043357	0.4120087	0.3998208	2.910957	0.5965421	0.4050382	0.2807996	2.471511	1.82648	0.4118649	1.400484	0.4856855	0.8972126
TCGA-BP-4761	0	0.498630136986301	0.05140591	6.124617	8.973733	0.03034566	1.660577	2.804215	0.1228245	0.3703887	0.1059465	0.2254446	0.8444052	1.749037	0.1846483	0.61154	0.1771787	1.247562	7.634222	3.374519	6.789955	0.3915359	0.5271885	2.855165	1.01526	0.2269106	4.651069	1.129127	0.09944506	4.488548	21.99274	4.423259	13.73566	0.9657884	3.065117	0.5140779	0.4323573	0.137252	0.09036617	4.617733	1.145907	1.566338	0.1307583	4.464388	1.573586	0.3906506	0.7425437	0.3176814	0.3116154
TCGA-CZ-5470	0	1.05753424657534	0.04719762	1.852823	2.793361	0.734149	0.3254	4.450578	0.1816184	0.5716908	1.619601	0.351881	0.3661039	0.8054881	0.1398641	0.4627567	0.3195228	2.166298	2.06323	2.605492	0.5869264	1.550438	0.3366215	0.9434786	0.3015041	0.2597241	4.034701	1.901231	0.2537201	3.143746	9.883576	2.308129	1.904484	2.068533	0.869842	0.5242603	0.9019454	0.1428182	0.190106	5.438389	0.6803689	0.9081229	0.1899623	1.850005	1.064311	0.2528189	2.033692	0.3055802	0.465828
TCGA-CZ-5463	0	1.81369863013699	0.05867707	4.641333	3.082318	1.588097	0.4551787	1.557503	0.1368435	0.2952334	4.166667	0.2314634	0.186197	0.8841187	0.3177458	0.1201689	0.4420789	3.18194	1.484708	0.3351724	7.185451	2.873612	0.3734045	0.4613159	0.100379	0.2935405	1.225931	3.048119	0.5037886	93.79987	7.081563	3.185785	0.3484918	1.053771	0.4770908	0.6398098	0.6233616	1.168324	0.3234421	2.567201	0.8864792	0.6088975	0.6967254	4.269699	0.719675	0.3669749	0.8938534	0.4300797	0.234851
TCGA-BP-4965	0	5.12602739726027	0.1773381	1.968469	1.180516	1.027838	0.2939983	1.771165	0.1934253	0.847199	2.897815	0.7045421	0.386005	0.7662243	0.2063725	0.3446535	0.5745607	19.94291	2.097614	1.294197	6.051857	13.38147	0.6022883	0.5541439	0.1828056	0.1901055	2.865632	2.025056	0.5882404	17.60899	5.343225	0.9554265	0.6050107	0.7128108	1.08878	0.4152177	0.5149815	0.5162798	0.2492274	4.572139	0.5786667	0.6353258	0.606734	4.193137	0.481302	0.2736893	0.8677574	0.3492708	0.7695557
TCGA-B4-5835	0	0.0438356164383562	0.01322859	0.10034991	2.93597039	0.29648273	0.1401095	1.90694854	0.06598687	1.0382199	0.86789925	0.16698493	0.53871246	1.51118734	0.18610679	0.52716053	0.41024726	0.46618048	0.47648847	0.23573971	0.14389255	0.33834193	0.21839936	0.42197702	0.11136425	0.20956333	1.15774167	1.49684953	0.11433832	0.07350753	0.86837695	4.38916136	0.44482518	0.31296629	0.19121568	0.13567238	0.2940216	0.12389986	0.08307572	11.04946994	0.07216961	0.11439523	0.1466743	0.31078534	0.48442847	0.13546821	1.42501174	0.08080025	0.15040302
TCGA-B0-5094	1	0.912328767123288	0.1038936	7.136634	10.86259	0.3402196	1.037549	1.722087	0.1987245	1.897695	2.777959	0.2911943	0.9543375	2.282554	0.5352219	0.3975459	1.010969	2.058572	10.12544	0.7535659	38.46491	1.50781	2.534955	2.848954	0.7392328	0.5197426	4.428534	2.239796	0.7953875	13.78008	9.310321	0.9465786	1.639071	1.79495	15.35346	1.725193	0.6991389	1.619165	0.3232664	4.478775	3.029052	1.184506	4.307038	4.888403	1.454377	1.025163	0.7790447	0.7681787	2.992079
TCGA-CZ-5988	0	1.8986301369863	0.1284165	3.6984	3.283415	0.2310781	0.4061757	1.650726	0.06626562	1.229431	1.432836	0.2620162	0.08587114	0.6250024	0.1113405	0.4579711	0.357634	4.612988	8.221523	1.935971	12.89568	3.907369	0.2280948	0.2448389	0.2631405	0.1550674	1.483043	2.400066	0.2408447	37.45464	6.499717	1.188163	0.9955124	2.545736	2.29228	0.2216876	0.4261537	0.488122	0.3049388	2.950776	0.5296212	0.3101719	0.7158484	3.175736	0.3584552	0.1813873	0.5026562	0.09736989	1.176171
TCGA-BP-4763	1	3.47945205479452	0.10548027	5.92351	1.17365154	0.19302629	0.19901035	1.70910791	0.1923347	0.27022367	1.92456511	0.43322098	0.37299957	0.58669653	0.07800502	0.50034173	1.14470587	3.10386002	4.05332585	0.21868507	7.28357832	1.71093635	0.3318985	0.42223714	0.29496943	0.09312003	1.98824457	1.14439159	0.23936902	1.34463785	2.36792078	1.02039301	0.62592101	1.61839701	1.42098794	0.3850495	0.349745	0.88511882	0.28216576	0.99058613	0.41792173	0.98994987	0.47056437	3.21462157	0.39463801	0.20528264	0.44559067	0.48510032	0.77449268
TCGA-B0-4828	1	0.841095890410959	0.24627313	8.04587475	10.26069361	0.74561986	1.30627638	1.92395382	0.09815785	3.57895846	4.37021212	0.55324588	1.21417306	3.18832575	1.07202092	0.11113023	0.82626754	3.42271086	11.11224633	4.45647751	3.26169357	1.06092473	2.94397569	4.58035193	1.59988745	1.00231859	9.32407108	3.70765578	1.55751708	34.20470281	22.1689483	0.86709725	1.97304972	6.41399063	3.86903347	3.87464839	0.66568435	1.05556795	0.87318215	1.91227805	2.58552635	1.33194378	2.75744038	7.08129422	3.81334419	2.13069181	0.879951	1.38695762	0.50890984
TCGA-A3-3363	0	0.873972602739726	0.8423433	0.5434384	6.150511	0.2738734	0.06764755	3.387625	0.4319586	1.828543	6.695431	0.1086894	0.4070975	1.827672	0.8530311	0.005374125	0.4155562	0.1353294	0.7991224	0.9269488	0.2499495	0.1384269	2.079521	2.544679	0.5145916	0.9714385	0.2983751	0.3236498	0.5509827	0.2396439	4.018636	0.386122	2.571533	1.098858	0.9316799	1.527199	0.2994384	0.1474663	0.1636588	9.908891	0.9448633	0.2065	0.6197325	0.0713839	2.093857	0.9839469	3.179346	0.5834246	0.3846821
TCGA-B8-5158	0	3.33698630136986	0.05922639	3.412745	5.851422	0.2187236	0.5709537	2.479739	0.1164851	0.05158772	0.9423373	0.2551243	0.2113282	0.7496123	0.1127518	0.1261457	0.4108044	2.993294	2.815971	1.123929	16.75274	2.260852	0.3473171	1.027755	0.2393255	0.1659216	2.791682	4.495449	0.2307341	4.663552	5.673855	1.23032	2.021139	1.420815	3.813933	0.3805163	0.4950673	0.5069274	0.169298	4.801757	0.3728242	1.573371	0.5689503	4.763096	0.4109419	0.1903514	3.358758	0.04630464	2.204093
TCGA-B0-5695	0	5.89041095890411	0.1267449	4.176832	1.266339	0.2788461	0.3477793	1.427821	0.1511098	9.507241	1.44675	0.5653514	0.7184477	0.6700556	0.1247597	0.0848594	0.7353056	12.1929	4.333845	0.305015	0.7351869	6.300278	0.2317863	0.3939354	0.1158729	0.08535418	2.557285	2.404963	0.2435567	26.11746	13.44603	0.5063258	0.7727679	0.2421925	2.767914	0.3253977	0.4557341	0.4214563	0.2470221	3.688296	0.6290714	0.7609024	0.1572863	7.118699	0.56373	0.195843	0.5025385	0.273933	0.3856118
TCGA-CW-5588	0	5.52602739726027	0.05587575	1.865003	0.9551384	0.1121465	0.3070679	3.072526	0.4247155	0.5999158	0.8700888	0.2167395	0.5417734	0.4610458	0.03066308	0.3178665	0.6193941	2.881585	4.086234	0.2458599	8.476103	1.905481	0.04919943	0.07921661	0.09223284	0.07764623	2.069647	1.264498	0.1256454	4.238806	2.422489	2.042001	1.073646	0.5948672	4.501073	0.09065383	0.3840951	1.523043	0.1492336	3.016623	0.1602336	0.7972634	1.189502	2.310686	0.1794877	0.05379652	1.107449	0.2047736	1.049792
TCGA-CZ-5464	0	5.83013698630137	0.06880646	2.39199217	2.98797758	0.22857823	0.69699044	4.6402	0.11158895	0.34228522	2.28849953	0.42678576	0.6901552	0.63474095	0.19601587	0.07167159	0.30622064	2.59403075	3.98561045	0.89073053	7.59176722	1.69535692	0.31023753	1.11003838	0.28198492	0.18991125	3.56109529	1.73700153	0.2490893	4.66716176	6.92455518	3.86082918	1.05312779	4.17626714	3.05447208	0.47265236	0.98510714	0.67692482	0.18805071	6.22536864	0.44507818	0.35700553	2.66753273	2.07123511	1.31700166	0.5382751	0.60461087	0.25506046	1.77351539
TCGA-BP-5178	1	5.23835616438356	0.05333944	3.095377	0.9783661	0.07299271	0.5407148	3.779979	0.5701456	0.3761679	0.7895083	0.3242197	0.06582307	0.4495616	0.06096156	0.7274235	0.1938933	2.050585	0.9050591	0.382134	11.21329	1.011553	0.2305612	0.577468	0.3385777	0.1212901	1.974867	1.122054	0.1809354	2.027886	5.498267	4.469891	2.02653	0.9894618	2.391875	0.2149424	0.3299942	0.7965347	0.0787553	3.096604	0.4975449	1.551501	0.2483924	2.368353	0.3925254	0.1718893	0.8424985	0.100701	0.8973514
TCGA-B0-5115	0	4.39452054794521	0.1843492	6.996519	6.819119	1.571084	0.8246491	2.390543	0.169767	4.423475	2.741413	0.6914014	0.5939857	1.878537	0.9754362	0.03049376	0.7949628	7.313175	8.023945	3.196462	0.5653023	4.597146	2.9218	2.472839	0.6741439	0.6100928	3.535583	2.406877	1.413416	24.78649	19.12174	0.908283	2.779304	1.217836	2.382873	1.967102	0.651163	1.201488	0.4164092	4.567284	3.863439	1.277792	0.4433918	5.456712	2.754997	1.554955	1.366606	1.164117	1.033233
TCGA-A3-3362	0	4.27123287671233	0.1183271	4.056619	4.7684326	1.2487415	0.7940567	2.060752	0.8159994	1.5168982	3.477111	1.2150941	1.5544119	2.0387708	0.7095207	0.1172567	1.3902599	5.5707928	3.1497011	3.2891843	0.4376332	3.679275	3.0853318	4.6268081	0.7711984	0.5728531	2.5488297	2.3106864	0.9752583	23.7810339	17.0974403	1.0241787	2.4423317	1.4087413	0.8276064	1.6680682	0.6507131	0.7425066	0.4066777	4.6101371	1.4224371	1.3335165	0.6703757	6.7114384	2.2511611	0.9681864	1.0610988	0.606171	1.1024836
TCGA-B2-5639	1	2.74794520547945	0.0214603	1.355263	2.345382	0.3661148	0.1350905	2.482746	0.2752672	0.905417	2.10089	0.457134	0.3745439	1.009656	0.02890675	0.2224973	0.5310086	0.6087047	2.898719	0.6756314	5.044028	0.4373896	0.1275488	0.1597306	0.1434674	0.05367912	1.08697	0.6677798	0.2578726	3.523026	4.108095	1.718182	0.7422433	0.7234939	1.003313	0.1566791	0.4130563	0.2203255	0.0906219	2.08548	0.297199	0.5057046	1.067183	1.300246	0.7445108	0.07607273	0.9197286	0.1441876	0.2569723
TCGA-AS-3778	0	0.117808219178082	0.02309674	4.494089	11.4464	0.4867461	0.4448294	1.685947	0.7344717	1.815323	3.022722	0.3109119	0.6606434	2.543498	0.5651835	0.01921622	0.5532123	1.593135	7.090361	1.504608	8.239744	1.467609	1.246914	10.03222	0.6519422	0.3177481	2.536679	3.590238	1.592183	9.483366	26.63407	1.199482	2.080319	1.075785	1.909246	1.273733	0.3850152	0.8112215	0.6227057	2.56515	1.501169	1.997309	0.5051361	3.569885	3.238519	1.628375	1.023303	0.62073	0.9177015
TCGA-B0-4693	1	0.210958904109589	0.05591328	2.833316	3.43454	0.7780715	0.5765579	3.415703	0.3825007	0.3449719	2.051203	0.538169	1.214388	1.698705	0.6828512	0.05343745	0.5312658	5.824711	3.991331	1.2193	9.494351	4.629852	1.964376	4.312278	0.6755978	0.3170094	2.342681	3.361606	1.702067	31.78809	11.72695	2.129409	1.289241	6.00558	2.161966	1.714508	0.9070731	0.5236877	0.8911596	6.727274	1.318709	1.531129	1.08119	5.918099	1.939769	0.8867705	1.701148	0.5464296	0.6221829
TCGA-B0-5712	0	7.45753424657534	0.03102139	5.36536973	1.35612243	1.01317394	0.35842967	1.19111112	0.0783753	0.6755108	3.46989757	0.21359135	0.19687717	0.66340089	0.27350452	0.03609711	0.47562405	3.12690774	2.57643409	1.06319347	0.59693109	1.55528529	0.24583313	0.45579154	0.20948033	0.25394553	1.845262	4.52809642	0.19975716	5.36753743	8.85836988	0.7566966	1.26800889	0.39030899	2.43056377	0.21177676	0.35282168	0.37182081	0.27115287	2.42734948	0.80951003	0.55115213	0.19136415	2.09224866	0.61963514	0.25325265	0.34625534	0.19981395	0.22922032
TCGA-CZ-5461	1	0.904109589041096	0.03901415	2.195	1.752908	0.1392073	0.192314	2.841867	0.08340449	2.401182	1.076566	0.2872783	0.1092817	0.4138923	0.07590781	0.0765707	0.4685198	1.665497	3.470602	0.341617	8.621257	1.756629	0.09446948	0.2212458	0.1030396	0.03252898	1.568316	1.081566	0.1590096	2.045373	2.317135	0.7879351	0.5997221	1.45374	0.6520546	0.1175521	0.4469781	0.7636117	0.2027664	3.008997	0.1882858	0.3936076	0.9300391	1.774194	0.1754533	0.06146569	0.190803	0.08472838	0.9248973
TCGA-EU-5907	0	0.347945205479452	0.03467014	2.288118	4.000389	0.452305	0.2234414	0.6287074	0.1111768	0.1651485	0.7145447	0.3333605	0.3025467	0.3837993	0.07783372	0.0732223	0.4049145	1.296289	3.23554	1.280299	0.764434	1.641861	0.1888894	0.1658908	0.2832846	0.1084015	2.813268	7.33114	0.2137844	11.15708	8.95865	1.913054	1.374002	0.4460043	2.572297	0.1446415	0.1608699	0.6931586	0.2252369	3.48952	0.1909644	0.7945038	0.1729851	4.126196	0.3508145	0.09558819	0.5923381	0.1482357	0.1949952
TCGA-BP-4770	1	0.901369863013699	0.0495125	0.9014252	1.865535	0.03613638	0.5761288	2.182137	0.5725408	1.286449	0.1345129	0.4900554	0.09601502	0.3903169	0.03031487	2.134013	0.13365	7.335291	0.2431938	0.0802124	2.592267	2.061433	0.133762	0.5743248	0.3009119	0.01125879	0.8374916	0.2444715	0.1423338	0.08482177	4.498156	0.1558381	0.1037866	0.70283	0.4574723	0.516407	0.1701767	0.4037435	0.03509032	2.12458	0.1218371	0.1479109	0.01646936	0.3339388	0.2862851	0.07445984	0.2294019	0.1374648	0.5847117
TCGA-B0-4848	1	2.41917808219178	0.04616141	3.15155697	1.24183352	0.2547852	0.44970942	3.26359081	0.1644732	0.57589273	1.18129367	0.56904024	0.20887197	0.83393656	0.07254197	0.2678555	0.32590969	4.28508699	1.5493489	0.68856203	13.62498217	2.13992966	0.28960138	0.49083237	0.14858531	0.07697635	1.80923511	2.07190342	0.13623906	3.25651053	5.01585853	1.5981981	0.57654117	1.58354795	3.70115724	0.43732227	0.55530612	0.39909324	0.08996722	4.00526417	0.4939885	0.5788174	0.52973666	2.66366349	0.40036327	0.09090749	1.88032255	0.08458622	0.97150181
TCGA-CJ-4904	0	9.04657534246575	0.1190867	2.45337	0.7657893	0.1467638	0.1828693	1.49243	0.1295251	1.262474	0.9860472	0.6181069	0.2430883	0.709257	0.03001792	0.1615211	0.3457406	4.665352	4.289457	0.3292898	2.155851	3.065869	0.1158953	0.1244029	0.09932147	0.03135518	1.246092	0.5839157	0.1506292	15.53024	3.526613	1.772173	0.6744281	0.4151948	0.5266023	0.1133102	0.3532962	0.3206137	0.5890635	2.755397	0.202534	0.4173447	0.2557397	3.224011	0.2899236	0.06253925	1.442304	0.08167097	0.5397654
TCGA-B0-5710	0	6.65753424657534	0.1645703	1.907283	2.392979	0.4587556	0.394649	1.863622	0.1303032	2.596469	0.7725677	0.3101639	0.0945588	1.402896	0.3174592	0.502432	0.3330063	12.6835	4.700292	1.416878	1.607323	9.909028	0.374342	0.2203539	0.1448813	0.1677065	2.331177	1.489725	0.3584977	5.248267	6.016604	0.7385965	2.21354	0.8219524	3.113941	0.5340036	0.5740154	0.4413344	0.2059088	3.850092	0.4565869	0.2398245	0.1703056	1.733441	0.5286434	0.2592758	1.475557	0.3127276	0.9775669
[truncated: 13 more columns]
