# Supplementary material for: Identification and validation of a ferroptosis-related lncRNA signature to robustly predict the prognosis, immune microenvironment, and immunotherapy efficiency in patients with clear cell renal cell carcinoma
Source: PeerJ. 2022 Dec 19;10:e14506. doi: 10.7717/peerj.14506 (PMC9774008; doi:10.7717/peerj.14506)
Supplement: Code S2 [file peerj-10-14506-s002.zip › 1. model construction/lasso.SigExp.txt]

id	futime	fustat	LINC00894	DUXAP8	LINC01426	PVT1	MIR155HG	LINC01355	PELATON	LINC02609	MYG1-AS1	PRKAR1B-AS1
TCGA-CZ-4859	4.8958904109589	0	0.03499194	0.00775863	0.04964106	0.7988721	0.08450674	0.1445042	0.9378145	0.3752526	0.265976	0.6389765
TCGA-BP-4332	3.1041095890411	0	0.4954327	0.1969674	8.300842	2.524704	1.59806	2.161737	2.348939	0.3518676	1.54413	2.432249
TCGA-CJ-4643	4.91232876712329	0	1.1119446	0.2524309	2.4690555	3.1252136	1.578718	1.7318265	1.0962208	0.3508342	1.1936083	2.1569177
TCGA-BP-4964	5.1013698630137	0	0.4635087	0.09766535	2.802628	4.836706	2.038793	0.9385977	0.6758546	1.036265	1.339238	1.91747
TCGA-B0-5402	3.53424657534247	0	0.15267631	0.21140447	2.78476897	2.01765437	1.79440143	0.26714311	1.04349642	1.57279142	0.67821575	1.1662607
TCGA-B0-4815	4.35068493150685	1	0.73566167	0.52829112	6.92019899	7.65069242	12.14201477	2.03706354	1.6023227	1.74663437	2.96037106	7.39818811
TCGA-CJ-4872	3.93150684931507	0	0.29751318	0.07394046	5.20463501	3.09977305	2.1504895	1.11343987	0.81999318	1.62516673	1.39164122	2.37547199
TCGA-CJ-4873	4.86575342465753	0	0.9570802	0.3885259	9.828475	3.335937	3.615842	2.512244	4.938081	2.397049	3.329793	5.397613
TCGA-G6-A8L7	5.84383561643836	0	0.2556422	0.3833996	3.471395	10.03717	1.954645	2.142979	0.4157695	0.8654208	3.095769	2.307394
TCGA-B8-A54G	0.145205479452055	0	1.572975	0.0774541	0.575818	4.744736	16.41642	1.615191	1.217371	0.8930406	1.257739	3.494245
TCGA-B0-5698	9.94794520547945	0	0.09161739	0.03482397	0.1568897	2.90963943	1.97740725	0.36288584	1.78778466	1.02124386	0.43620016	4.81578922
TCGA-BP-5199	3.71232876712329	0	0.5634374	0.1720959	4.690494	4.91835	5.973035	2.643614	2.405255	0.5077554	2.42542	5.859946
TCGA-A3-3324	3.24931506849315	0	0.3264134	0.3013801	0.2631649	3.003075	2.146699	1.43159	2.142878	1.497558	1.547374	2.380934
TCGA-A3-3378	1.72602739726027	0	0.67081241	0.37960099	5.31998969	3.10893664	3.25661837	1.33647355	3.28607639	0.30973106	1.30132147	2.39049762
TCGA-DV-5574	5.52328767123288	0	0.0534769	0.13859104	3.43778102	1.49136621	1.16233704	0.12139954	0.62708062	0.37064036	1.52034582	3.15384664
TCGA-B0-4842	4.72328767123288	1	0.02508202	0.24311012	4.56784476	3.92246009	0.80712814	0.18311426	6.40586141	1.53443928	1.5407636	6.4466423
TCGA-BP-4355	2.61095890410959	1	1.667175	0.09362635	1.333971	3.36401	2.518797	3.859791	0.6749353	0.8578066	2.284823	3.081557
TCGA-B0-4827	2.42465753424658	1	0.006517547	0.37283875	11.26171	2.965932	0.4807886	0.08831531	1.642141	0.3594549	0.4670942	2.405352
TCGA-B2-A4SR	1.38904109589041	0	0.917835	0.1022749	1.098171	2.763474	4.926807	1.88552	1.905036	0.2182328	0.9933998	2.172258
TCGA-B8-5550	4.04383561643836	0	0.08382402	0.19117016	2.05816738	2.20318706	0.63491891	0.09330182	1.10826142	1.5636792	0.6485295	3.98783304
TCGA-A3-A8OW	0.884931506849315	0	0.4289522	0.148119	0.1068059	1.6134376	4.9064302	1.3227173	0.6857774	0.4067055	0.8856472	3.3184107
TCGA-AK-3440	7.84931506849315	0	0.6225393	0.0370623	0.04419897	0.1122395	0.1185637	0.2497301	0.1999443	0.150055	0.6352719	0.6271497
TCGA-A3-3365	2.39178082191781	0	0.4199828	0.2709157	3.7394239	1.3197634	5.3062561	2.2894277	0.9964633	0.2834439	1.5878361	1.4053761
TCGA-B4-5838	0.454794520547945	0	0.03026649	0.5297755	8.733454	4.518722	0.5262813	0.1019448	0.8588841	1.433594	0.4732612	1.073376
TCGA-CZ-5451	5.28493150684931	0	0.03195768	0.03461947	1.801604	1.526641	0.3157319	0.1521823	1.302603	0.2643789	0.4684739	1.105709
TCGA-A3-A8CQ	0.00821917808219178	0	0.46292901	0.09992033	0.22732993	2.71767899	0.74484244	0.98701681	0.91274615	0.87965334	1.00176754	1.74470498
TCGA-A3-3380	1.55342465753425	0	0.8228795	0.198916	2.287482	2.379123	1.150532	1.377724	2.352498	0.2614967	2.04573	2.226895
TCGA-CW-5591	6.22191780821918	0	0.02247666	0.07368705	0.3476838	0.1746421	0.3219904	0.1272657	0.3696509	0.07747685	0.6864369	0.3645346
TCGA-BP-4799	3.1041095890411	1	0.07423939	0.26861895	6.40515112	3.57276292	1.51206016	0.14260495	1.51742824	1.76931754	1.17200446	0.74094868
TCGA-B0-4847	2.17260273972603	1	1.04162661	0.02047886	0.79725035	6.11499103	12.88852194	1.86060418	0.84320919	0.5068911	3.47510686	3.23112092
TCGA-BP-4173	5.18630136986301	0	0.66613323	0.05647555	2.3007645	2.76499366	10.24610266	0.93187765	0.81132043	0.34143583	1.21003443	3.89839656
TCGA-BP-4768	1.0958904109589	0	0.7796795	0.1124264	11.6332	4.255252	1.030051	1.231994	2.514236	2.683873	1.373309	3.450453
TCGA-BP-4164	2.71780821917808	1	1.182944	0.1073535	0.2090461	5.847253	1.423483	1.901654	0.3801446	0.9361964	1.760103	1.345414
TCGA-AK-3450	4.13150684931507	0	0.28413995	0.04764804	3.14631484	2.11956711	0.45135596	0.45296561	0.9198605	0.28919678	0.49003098	2.40956105
TCGA-BP-4160	7.89315068493151	0	0.08066697	0.2785104	3.353902	1.919021	4.108794	0.3695614	1.711058	0.9377656	0.8759355	1.395505
TCGA-BP-5170	6.60821917808219	0	0.01793482	0.4141366	8.57824	3.554346	0.5906347	0.1249837	0.6014787	1.503103	0.7010935	8.739132
TCGA-CJ-6027	9.9041095890411	1	0.10028519	0.67755852	4.82127304	5.87870195	4.39909155	0.23877879	2.86523619	1.61860639	1.59260872	1.97344046
TCGA-BP-4983	3.87123287671233	0	0.8765863	0.1527851	2.377589	7.918086	14.25152	1.917551	6.186587	1.116173	1.864256	7.562648
TCGA-B4-5378	0.479452054794521	0	0.2285999	0.01277814	2.782244	1.785236	0.3542739	0.2837315	0.5030082	0.04362531	0.7665895	0.9886713
TCGA-BP-4771	0.443835616438356	1	1.0897381	0.2240125	1.1163839	3.9736858	11.4840231	1.6789759	1.4024458	0.829727	2.0526805	9.57563
TCGA-B0-5084	0.608219178082192	1	3.627674	0.1058647	0.5972316	5.834928	2.531521	1.161854	4.562513	0.9713379	2.268236	10.86106
TCGA-BP-4159	7.12602739726027	1	0.115414	0.3327785	2.830571	1.60183	1.264053	0.5898154	0.978291	0.8451402	1.321275	4.620736
TCGA-B8-A54J	1.44657534246575	0	0.47261393	0.04699925	0.37241689	3.28946292	7.85090223	1.42337062	0.83644993	0.65074715	1.20839658	3.61266312
TCGA-CZ-4863	5.28219178082192	0	0.59440755	0.14165104	0.66588527	3.36231635	6.8727313	1.08411528	1.17403296	1.38979921	1.72455417	2.45024766
TCGA-BP-4330	5.17260273972603	0	1.021771	0.06845825	6.219971	2.826583	4.36355	1.955127	1.014285	0.4048099	2.04773	2.545539
TCGA-BP-4995	3.75616438356164	0	0.7242616	0.1231753	0.7513255	1.167993	0.8467607	0.3763815	1.224297	0.4136338	0.536479	1.179421
TCGA-BP-4798	0.915068493150685	1	1.1120622	0.5035963	6.2762178	2.7929375	7.759118	1.6624176	0.7137827	1.7952605	1.4039947	2.5543569
TCGA-BP-4335	1.3013698630137	1	1.730496	0.2601866	0.6390083	4.472845	9.445624	3.925351	0.606115	1.245954	2.693522	3.00932
TCGA-B0-4694	0.29041095890411	1	0.1213864	0.0988698	4.209129	1.659627	2.232091	0.4689933	4.294604	1.314023	1.912581	4.264153
TCGA-B0-4836	3.39178082191781	1	0.1813174	0.7716485	5.126119	2.981639	5.130965	1.244757	1.085862	0.8508399	1.139129	3.80887
TCGA-B8-A54E	2.49041095890411	0	0.1313072	0.3743262	0.01357492	0.3142286	0.5462208	0.3812709	0.2585133	0.7230629	0.7429278	0.2391117
TCGA-A3-3376	4.64657534246575	1	0.3953853	0.4277136	3.730671	2.391457	0.8719382	1.359224	2.495358	0.1431607	1.518008	2.106965
TCGA-BP-4758	6.04931506849315	0	0.29457345	0.17304148	0.43835088	2.27854115	3.40416167	0.83201235	0.80598615	0.38371333	1.9846319	6.91048463
TCGA-B0-5121	4.06849315068493	0	0.3139167	0.0626432	4.360374	2.565584	1.036753	0.8932757	1.538678	0.8511058	0.766961	2.133462
TCGA-DV-5566	3.83013698630137	0	0.07331553	0.07942205	1.490522	1.611918	2.18749	0.1873371	0.3971871	1.111959	1.146396	1.870785
TCGA-BP-4784	5.07945205479452	0	0.06014099	0.2628868	5.237249	1.958174	0.7243267	0.2228595	0.5836578	0.3669947	0.9795763	2.105601
TCGA-A3-3383	2.35890410958904	0	0.3093605	0.0615289	0.1130547	5.064148	3.369131	0.7604012	1.429114	1.511289	2.074136	5.227348
TCGA-CJ-4875	9.73698630136986	1	1.3092864	0.2173562	2.7375225	4.67963	9.1751389	2.2029995	1.5235696	0.8870335	1.9544272	4.0543169
TCGA-B0-5085	2.10958904109589	1	1.095512	0.2541836	1.153368	4.781333	1.729582	2.172229	0.3997301	0.3571729	3.453618	3.315408
TCGA-CZ-4853	2.12054794520548	0	0.3845914	0.0763648	0.01879212	3.182621	0.7334634	0.8089281	0.2566769	1.005611	0.5235768	2.68117
TCGA-A3-A6NI	2.78904109589041	0	0.3416064	0.04131443	4.361557	4.760389	1.329531	1.027977	2.783992	0.3442288	1.188691	2.551894
TCGA-B2-4101	1.77534246575342	0	1.0943541	0.3865775	1.7056704	3.0705493	7.3567769	1.9307539	1.9409326	0.7766356	1.7727961	1.9549221
TCGA-BP-5185	3.1013698630137	0	0.23499115	0.03733896	0.08323703	3.71159609	0.76119315	0.56823824	0.33789398	0.91233822	0.90354921	0.96633002
TCGA-BP-5202	0.0794520547945206	0	0.1448618	0.0965529	0.6612745	2.14897	0.5482867	0.4526203	1.384303	0.655303	0.7975805	1.182432
TCGA-BP-4162	8.42191780821918	0	0.62482165	0.09648278	0.19816125	1.65948048	6.72604434	0.94115088	1.62028726	0.07390337	1.46295703	1.46374015
TCGA-B8-A8YJ	1.18082191780822	0	0.349698	0.35424085	1.22042	2.086944	2.039401	0.7807755	1.103586	0.1817403	1.194476	4.72811
TCGA-BP-4976	4.47123287671233	0	0.07106616	0.08610205	0.554884	0.9162088	0.365098	0.127938	0.7883357	0.2478464	0.5382493	1.060371
TCGA-BP-4163	7.77808219178082	0	1.0320538	0.1681225	0.5140494	2.5117685	0.5826497	1.2286588	1.1790871	0.3826535	0.6123675	0.9564701
TCGA-CJ-4899	4.18630136986301	0	0.5959874	0.04545876	3.633424	2.881835	4.237907	1.842825	2.879611	0.2845312	1.597345	2.948274
TCGA-A3-3335	5.16712328767123	0	0.5854194	0.2108811	4.691114	7.598739	1.761748	0.7766707	0.7203672	1.410519	1.508095	1.716169
TCGA-CJ-4634	9.58356164383562	0	0.4052014	0.1803909	1.3138245	2.8017622	0.4058103	1.7632362	1.2243176	0.5582402	1.6273773	1.2003113
TCGA-A3-3325	3.20547945205479	1	0.717379	0.04787465	4.844106	4.647879	4.234454	1.265714	0.3861445	0.5921987	2.283416	2.431547
TCGA-BP-4177	4.57534246575342	0	0.04933318	0.3375298	9.233559	1.514333	0.3156472	0.1828099	0.2181736	0.1829121	0.550998	1.219205
TCGA-BP-4170	6.41917808219178	1	0.149918	0.05530815	1.675938	1.951572	1.359166	0.3661726	0.5232539	1.18731	0.3447336	4.939128
TCGA-A3-3357	7.36438356164384	0	0.515741	0.46568145	7.682693	5.582923	1.880084	1.420518	3.823122	0.3721975	1.64579	0.8922108
TCGA-CW-6097	1.56438356164384	1	0.09385727	0.5117185	0.6337425	2.194547	1.947289	0.2520895	2.474261	1.560534	1.060568	3.348865
TCGA-B8-5162	0.0986301369863014	0	0.06052772	0.4681367	2.729371	1.538877	1.123191	0.1772799	3.109366	0.5890971	1.414517	4.643682
TCGA-CJ-6031	5.22191780821918	0	0.04725895	0.20343357	8.1736418	1.44431574	0.93380725	0.17564633	1.18259392	0.42929261	1.24700071	2.63663222
TCGA-CJ-4639	8.84657534246575	0	0.59081561	0.19248884	0.26526265	3.1089768	2.50160296	1.49005594	0.66410023	0.34227508	0.98981508	0.94908056
TCGA-BP-4759	6.4986301369863	0	0.06831299	0.09598115	0.2587863	4.310893	1.089499	0.19269	1.019624	2.050012	0.6437659	6.352104
TCGA-B0-5075	1.74520547945205	1	0.6751172	0.3503333	7.595376	3.718954	1.136791	0.8841272	9.374581	0.2571144	1.185689	2.301997
TCGA-CJ-4888	4.29315068493151	1	0.2869024	0.8575085	2.892623	2.946483	4.552925	0.7523625	2.34185	0.854424	1.752399	2.753077
TCGA-B0-4701	0.652054794520548	1	0.8769774	0.0793122	5.375777	7.846174	8.305742	3.638775	1.029779	2.271186	2.630264	3.34816
TCGA-B0-4718	4.87123287671233	0	1.563313	0.404711	2.423423	5.306186	5.46003	1.791192	0.1961989	0.2398797	2.683962	1.717702
TCGA-BP-4326	4.45205479452055	1	0.8189508	0.2641476	2.224525	4.559952	1.331544	1.081628	0.2354151	0.3188236	2.035161	1.578666
TCGA-CJ-4870	4.1041095890411	0	0.06409568	0.05647765	1.236124	2.05915	0.1496762	0.2504049	2.600531	2.060506	1.167371	2.721671
TCGA-B8-5552	2.86575342465753	0	0.10777771	0.10954098	6.6595036	1.24602478	0.78703355	0.29390024	2.24850539	0.2850452	0.7556209	1.9253094
TCGA-BP-4760	6.46849315068493	0	0.02835526	0.1278651	4.506436	1.08008	0.407478	0.2604745	0.7048987	0.1087166	0.8313307	1.917544
TCGA-B0-5113	3.21917808219178	0	0.84115849	0.21986901	3.18144108	2.66617945	1.8382853	1.18692514	0.43524152	0.84447637	1.2954898	1.81375016
TCGA-B8-A7U6	1.35616438356164	0	0.4989014	0.2889654	1.065533	4.247894	4.631685	0.7542113	1.807995	0.5074025	2.050874	3.596162
TCGA-BP-4994	3.58356164383562	0	0.8533601	0.08900235	0.4565352	0.772666	0.7471313	0.4572968	0.8904308	0.3319943	0.5763218	0.6601243
TCGA-CJ-4871	6.63835616438356	0	0.07983723	0.2432446	10.5953	1.64847	1.242308	0.3245477	0.9654429	0.5868199	0.4876457	0.8848001
TCGA-DV-A4W0	6.76712328767123	0	0.6016629	0.040768475	1.5864405	3.2438185	1.5668075	1.355293	0.8107381	0.676642505	1.2331485	1.5083415
TCGA-AK-3451	7.85753424657534	0	0.02846016	0.05476495	0.6778309	2.674079	1.237181	0.08677044	1.707026	1.436905	1.460211	4.000337
TCGA-B2-4099	2.66301369863014	0	0.4180076	0.1966626	2.222088	3.728219	3.084342	0.8046398	1.809836	1.929851	2.571044	4.096085
TCGA-B0-5694	1.31506849315068	1	0.1127357	0.1649766	8.09008	3.326442	0.6237241	0.4364607	1.337824	1.188655	0.6243209	5.298262
TCGA-BP-4158	9.25205479452055	0	0.5543031	0.3381264	0.2751278	3.488743	0.6830706	1.837951	0.5227851	0.9909907	1.54358	2.268417
TCGA-A3-3320	4.13150684931507	0	1.39328	0.0826526	0.05800506	2.268196	1.782311	1.711782	0.893389	0.08709282	2.151314	1.323585
TCGA-DV-5568	1.01369863013699	0	0.11420245	0.42788478	20.27470437	1.9124096	3.56752811	0.82743232	1.18547581	0.77628311	1.80698245	3.03404234
TCGA-AS-3777	3.39178082191781	0	0.1051491	0.084421	0.09273305	0.1580896	0.127205	0.1146496	0.3044754	0.9398419	0.4194291	0.4269169
TCGA-CZ-5462	0.852054794520548	1	0.1234631	0.6891095	14.74664	2.500787	0.6933467	0.1358505	2.257478	0.83622	0.6773781	1.030459
TCGA-A3-3387	1.69041095890411	0	0.5470084	0.4772281	7.998352	2.866048	1.071537	1.37746	0.8637225	0.7496239	1.405577	3.242716
TCGA-BP-4174	5.14794520547945	0	0.19055841	0.08108023	7.52528805	3.40486776	0.79802202	0.50872035	1.33537913	0.39215125	1.36197241	1.03325716
TCGA-CJ-6028	4.45205479452055	1	0.10138577	0.35429137	5.35776408	2.81975082	2.98559235	0.4254401	2.99518433	1.15652006	0.47943031	3.7907569
TCGA-A3-3367	6.21917808219178	0	0.510218	0.02219738	0.5312911	3.882396	2.793693	1.639762	0.713625	1.67853	1.001256	1.45337
TCGA-B0-4698	0.115068493150685	1	0.958042511	0.522039038	0.969442303	4.917632167	7.280892784	2.487431676	4.510961502	0.73899075	2.989970865	4.114460491
TCGA-BP-4329	2.31506849315068	1	0.2510102	0.07623845	0.4884449	2.200791	2.215688	0.6402955	0.8472575	2.210879	0.8024066	1.460985
TCGA-BP-4962	4.89041095890411	0	0.1273083	0.21652545	2.263331	1.919985	1.47521	0.2055056	2.14868	0.8085334	0.8013221	2.351695
TCGA-B0-5706	8.78082191780822	0	0.10246658	0.28761433	12.97433578	3.17556156	2.05582453	0.24717682	0.58968052	0.37078167	0.61623704	2.93165709
TCGA-BP-4973	3.79178082191781	0	0.9825437	0.1647648	1.501507	3.590466	2.460883	1.466003	0.9378982	0.4596912	1.749167	2.918943
TCGA-B8-5165	2.01917808219178	0	0.08456746	0.1471219	2.542818	1.307927	0.8569232	0.2493325	0.7999348	0.2321475	0.5085912	1.162883
TCGA-B0-4838	2.28493150684932	1	0.6618185	0.3972854	2.1132049	2.3089529	8.6988771	1.5034919	0.3911076	0.416176	1.4246296	2.0174781
TCGA-BP-4968	4.78356164383562	0	0.5525412	0.1156302	8.150233	3.225416	3.532973	1.062382	0.8274943	0.5102445	1.981976	2.11223
TCGA-A3-A6NN	0.00821917808219178	0	0.3799851	0.1575634	4.987277	1.348654	1.89982	1.043163	1.106519	0.8965515	0.9002467	1.543797
TCGA-BP-5007	3.12328767123288	0	0.9283589	0.2451659	6.544862	2.4571	2.196026	1.600733	1.336847	0.4363902	1.206815	2.059982
TCGA-B0-4833	6.53698630136986	1	1.2053474	0.3316018	2.1855076	3.7112585	5.8626241	3.4999134	0.7501967	0.7383313	4.1599342	3.9006391
TCGA-B0-4822	3.04383561643836	1	0.69075612	0.49331114	6.42747989	6.40202879	3.46147593	2.14218925	2.99447355	0.81437319	3.96685899	4.92775149
TCGA-B0-4703	0.498630136986301	1	1.291905	0.3765429	2.8891036	3.7192986	6.9978941	2.3836845	0.3529655	0.8792202	1.7999732	2.6172954
TCGA-B0-5702	5.95068493150685	0	0.01471675	0.1804023	0.7371476	1.219714	1.075937	0.1880225	2.258962	0.5968063	1.653974	3.627962
TCGA-CJ-4897	9.15342465753425	0	0.1390643	0.04856388	0.7511913	1.704821	0.2541737	0.2786184	0.8654915	0.1663639	0.6455474	0.9623021
TCGA-BP-4774	5.16438356164384	0	0.7312429	0.03557342	3.328634	3.019328	2.801016	1.521803	0.7404091	0.4655574	1.487794	2.050801
TCGA-B0-4707	1.64383561643836	1	0.7002348	0.6120105	4.801733	12.73738	1.425046	2.361968	0.1947061	1.040639	1.311282	3.082847
TCGA-DV-5565	3.64109589041096	0	0.04290853	0.06197655	1.286738	2.084345	1.175679	0.5814273	1.601371	0.2969707	1.202097	8.957085
TCGA-AK-3436	9.12602739726027	0	0.2138841	0.07316805	8.184077	1.605239	1.374929	0.3577224	1.162396	1.9984	0.8360985	4.34146
TCGA-A3-A6NJ	1.28219178082192	0	0.25252313	0.0100449	2.9011681	3.06903708	3.30712617	0.98220074	1.3786498	0.29530836	0.68870438	0.9905425
TCGA-B8-4154	3.78082191780822	0	0.1107723	0.0196489	0.2127519	3.034741	1.974776	0.4517318	1.092262	1.589216	1.154725	2.640256
TCGA-B0-4688	0.276712328767123	1	0.7438948	2.450889	2.525812	1.55357	2.897782	1.694068	0.9389748	1.607473	5.530342	11.92687
TCGA-BP-4343	5.23835616438356	1	0.1312891	0.323237	4.624396	1.033846	1.969226	0.2321965	1.716566	4.481962	0.9914565	6.865359
TCGA-MW-A4EC	1.36438356164384	0	0.6583287	0.01571226	4.071882	4.028692	2.94045	0.7575111	0.6635344	0.5016572	1.316667	1.986421
TCGA-CZ-5460	7.87123287671233	0	0.2126335	0.13988505	0.3075157	3.407851	3.047246	0.4396534	0.572656	3.532544	1.164607	2.587058
TCGA-CZ-4858	5.76712328767123	1	0.1893528	0.02654758	1.548738	6.603247	1.999552	1.460165	1.713703	5.075559	1.789835	1.26196
TCGA-B0-4819	0.501369863013699	1	1.0350468	0.3212771	1.7709664	4.6121506	14.2870133	2.8418003	4.0932493	1.0776157	3.8838124	5.8489135
TCGA-CZ-4864	3.6027397260274	1	0.8374425	0.01528847	0.1377559	2.519173	6.040187	0.9415136	0.8673541	0.8163946	1.269955	1.40949
TCGA-BP-4970	1.18630136986301	0	0.1626218	0.24435405	3.966303	2.515421	1.124656	0.3443107	0.5287771	0.3517213	0.5628663	1.699696
TCGA-BP-5009	2.99178082191781	1	0.3300119	0.7277785	16.32816	3.010347	2.427881	1.306582	0.7389098	1.28274	1.886402	4.23692
TCGA-A3-3370	6.23013698630137	0	0.86936211	0.04194977	0.34990037	1.93012681	3.87940862	1.65514958	1.04894697	0.35804744	1.36240355	1.6412935
TCGA-B0-4810	1.30958904109589	1	0.68565962	0.40063506	10.48803213	5.27015479	19.0347485	2.70821501	1.38621825	1.44351699	3.01774188	5.23678351
TCGA-BP-4756	1.02465753424658	0	0.7966546	0.01703307	0.06846212	1.252319	1.160928	0.9860059	1.612032	0.6461322	1.216491	2.842496
TCGA-B0-5088	1.54246575342466	1	0.9919976	0.1967839	6.276684	4.075547	1.842698	1.531799	4.888271	0.196507	2.278452	3.440139
TCGA-BP-5174	6.18356164383562	0	0.22318462	0.06862892	0.22658664	2.47670988	0.54505478	0.49222769	2.47125465	0.24813353	0.78422945	2.03895633
TCGA-BP-4803	0.558904109589041	0	0.0771873	0.932698	6.123373	2.264252	0.4919912	0.3065456	0.6680321	1.518635	0.9246697	1.916814
TCGA-B0-5119	4.25205479452055	0	0.13431006	0.08258338	0.06207572	1.39144043	0.58281346	0.31810958	0.90358677	0.37592601	0.20589568	1.75402137
TCGA-AK-3453	6.93424657534247	0	1.04353483	0.08288206	0.74445072	6.44831016	13.15140402	1.74266456	1.1250454	0.4210777	2.58761684	3.72730377
TCGA-B0-4844	0.857534246575342	1	0.6855374	0.29461915	16.25374	5.78558	6.521039	1.788507	0.7553998	1.089668	1.178325	4.439869
TCGA-CW-6088	8.82739726027397	0	0.8286109	0.0292228	0.9144872	1.312725	0.4472991	0.625064	1.096357	0.2563492	0.6052514	0.923623
TCGA-B0-5701	6.74246575342466	0	0.06837432	0.1169515	4.037078	2.60655	2.241127	0.06072849	1.608258	1.728906	0.9433529	3.096278
TCGA-CJ-5681	1.51232876712329	1	0.3141412	0.03520939	1.534738	0.3214296	0.1061065	0.1746353	0.7688504	0.4790855	0.2623964	0.6967324
TCGA-B8-A54H	0.701369863013699	0	0.6947295	0.08293392	0.08528997	2.30914559	3.29458096	1.05653734	0.29123863	0.3556874	0.63651101	0.78871637
TCGA-B0-5117	4.40547945205479	0	0.900749	0.1403745	0.04718182	0.09331681	0.03559647	0.4324235	0.07745731	0.05357431	0.9976549	0.5194196
TCGA-CW-5589	6.51506849315069	0	0.04036839	0.1795261	1.998224	2.270741	0.5104986	0.1594136	3.186711	0.1309642	0.6049185	0.9776991
TCGA-BP-5000	1.54246575342466	0	0.3760911	0.174964	6.7937458	3.3464904	1.486265	0.7449984	0.4880892	0.7223441	1.1950889	3.2331531
TCGA-A3-3346	0.375342465753425	1	0.3647035	0.4667361	10.40036	6.158231	2.664781	1.727879	9.855222	2.779199	2.794928	3.06383
TCGA-BP-5184	3.1041095890411	0	0.07466223	0.02961315	0.1339043	1.696456	0.8979959	0.3958836	0.7118228	0.4739112	0.6344859	2.162069
TCGA-BP-5192	1.95616438356164	0	0.07307641	0.0729133	3.198298	1.932094	0.1624437	0.1803604	0.3475835	0.288937	0.3570805	1.125921
TCGA-B8-4620	2.12876712328767	0	0.89422722	0.21117906	7.27547626	3.18244613	2.97974601	0.99559169	2.06801501	1.81961032	1.91329444	3.40975567
TCGA-CJ-4905	4.0986301369863	0	0.09822085	0.06791605	0.1190436	1.464997	0.1982076	0.2305868	0.9380694	0.1932244	0.6126974	2.34993
TCGA-BP-5181	4.0958904109589	0	0.05711967	0.08585835	0.1223986	2.501509	0.2154694	0.0844357	0.4353677	0.5769855	0.3552303	1.190268
TCGA-EU-5906	0.564383561643836	0	0.09165035	0.02508228	1.955087	2.209146	0.6302119	0.1618016	1.503734	0.2348944	0.5553218	1.379397
TCGA-CJ-4868	1.76986301369863	1	0.1281069	0.3333647	2.342161	2.359425	2.700067	0.8240751	3.991248	0.8152311	1.701386	2.216197
TCGA-B8-4148	4.16438356164384	0	0.81646968	0.0934304	0.02258832	3.05778732	14.44010896	2.16038457	1.20889671	0.69951064	1.09573423	2.88459944
TCGA-CJ-4886	5.34794520547945	0	0.1779377	0.1357893	2.527288	1.622839	1.785015	0.8457489	0.5508447	0.6083544	0.5083083	1.823271
TCGA-AK-3429	9.11780821917808	0	0.05778254	0.05147641	0.19862634	1.74598089	1.99805688	0.15519703	0.78259266	0.93729855	0.52940346	4.21712221
TCGA-CZ-5465	7.02465753424658	1	0.1955488	0.3049376	2.849648	6.416212	0.5283996	0.5610121	0.4785994	2.762643	0.9800302	3.715423
TCGA-B0-4714	0.271232876712329	1	1.802714	0.1800567	0.1680049	4.449362	7.332104	4.225776	1.60394	1.157944	2.893395	4.979551
TCGA-AK-3461	6.07397260273973	0	0.7886333	0.06278785	1.130419	3.083238	5.278532	2.500344	1.337996	0.6914881	1.770562	3.195665
TCGA-B8-5159	1.97808219178082	0	0.10771785	0.11819623	4.00020029	1.25397877	0.40159196	0.24313871	0.53480056	1.01871251	0.99311769	0.89657741
TCGA-B0-5703	6.15342465753425	0	0.1048857	0.2242535	0.6051967	3.410739	1.126909	0.2436416	0.7948299	0.4519254	0.8648666	14.34573
TCGA-B0-5095	0.671232876712329	1	0.5545874	0.246303	14.91279	2.933217	2.053239	2.681624	0.4292113	1.339936	2.766986	3.130717
TCGA-AK-3455	1.87123287671233	1	0.9390573	0.0637389	0.7277881	4.434102	12.0798	1.246491	0.5767966	0.7927159	1.591966	2.541783
TCGA-BP-4337	0.00547945205479452	1	1.02417	0.2622073	2.305478	5.417203	0.8027886	2.441332	0.8879841	0.8832917	2.895167	6.369595
TCGA-A3-A8OV	0.931506849315068	0	0.3793777	0.02957996	0.1847082	2.750851	0.9354315	0.9641198	1.497335	0.7942263	0.7922183	3.029113
TCGA-B0-5713	7.62191780821918	0	0.15620133	0.13005398	1.33930371	1.99210936	1.2149798	0.66233403	2.00201985	0.34990067	0.70268563	1.17953998
TCGA-BP-4790	3.04383561643836	1	0.1664559	0.3047923	6.0488543	2.7598867	2.0493402	0.7287138	1.527733	1.3812072	0.8133699	1.3844321
TCGA-B0-5107	2.53972602739726	1	0.8204047	0.8589115	2.212303	4.313825	14.99065	2.343991	0.3687195	2.536384	2.402501	4.549565
TCGA-G6-A8L6	0.857534246575342	1	0.4220062	0.1474696	0.5169709	5.594212	2.564337	1.907873	4.06205	2.429021	2.705108	4.827773
TCGA-BP-4991	3.87123287671233	0	0.6330241	0.565622	6.335942	3.310577	2.023708	1.033716	1.023704	0.4720386	1.551221	2.222901
TCGA-A3-3347	4.41095890410959	1	0.50757521	0.66648701	4.8098522	2.08212773	2.78390967	1.67926556	0.37298742	1.38222128	2.61549933	7.26415179
TCGA-BP-4801	3.07945205479452	0	0.04335451	0.09742085	1.688175	3.237982	0.6954048	0.07405092	5.888278	0.5791549	0.548311	2.558876
TCGA-B0-4813	0.0493150684931507	1	1.805316	0.2719808	12.82748	18.85913	4.63166	10.11148	0.4349631	0.953907	2.813232	2.45439
TCGA-CZ-4862	8.96164383561644	0	0.57204	0.496229	12.105021	1.4017865	7.933011	1.7567953	0.99589	0.2447872	0.8574282	2.1552765
TCGA-MM-A564	1.66301369863014	0	0.5180915	0.433241	1.34936	5.287866	6.53662	3.017633	1.683067	2.844921	1.612724	3.153568
TCGA-B0-5077	3.60821917808219	1	0.855376	0.19940257	9.37349255	4.28529929	1.18228606	1.15743666	1.26095295	0.58098015	1.58540657	2.2232928
TCGA-B0-5092	1.25753424657534	1	1.6820805	0.3888015	0.9822905	3.7267113	24.2667569	3.2246916	0.7455674	1.0218805	2.856133	5.3929208
TCGA-EU-5905	0.326027397260274	0	0.09152904	0.2039982	6.537752	1.594755	0.7398641	0.1884542	0.257589	0.337433	0.9351536	0.9356542
TCGA-BP-5168	4.00821917808219	1	0.03424917	0.04260497	3.345391	2.40488	0.3937409	0.1771979	0.6586445	0.4292968	0.7911332	2.073738
TCGA-B4-5832	0.424657534246575	0	0.02449609	2.572169	19.32702	0.9023196	1.145532	0.3935761	0.03159706	1.682134	0.51869	0.2472005
TCGA-DV-5575	4.73698630136986	0	0.1114127	0.0501492	1.439771	1.906835	2.549042	0.2281555	0.5824005	0.461322	0.6017129	2.713568
TCGA-CJ-4640	9.53424657534247	0	0.1032835	0.04021582	1.81105	0.5741509	2.319564	0.1755511	0.5393929	0.1797965	0.6647065	1.590655
TCGA-A3-3316	4.09041095890411	0	0.5157759	1.0616475	8.860555	2.888049	3.161064	1.127034	1.770348	1.169888	1.794102	2.646567
TCGA-B0-5691	9.4	0	0.22132843	0.05608495	0.66017565	0.98134195	0.79367504	0.35703416	1.12080273	0.34572289	0.64088828	1.13448623
TCGA-BP-5006	2.3013698630137	0	0.3141228	0.0913766	0.172095	2.587686	1.570718	0.6428165	0.4630643	0.5442058	1.04417	1.645046
TCGA-CZ-5469	2.59178082191781	1	0.3004831	0.8434285	22.19169	2.285216	2.57793	0.7934523	3.537979	3.657716	0.9286557	4.665081
TCGA-EU-5904	1.50958904109589	0	0.1885534	0.05520495	0.1851853	1.929932	1.560765	0.1065394	1.038579	0.326521	0.4233216	1.300351
TCGA-B0-5812	10.5041095890411	0	0.09982335	0.1571927	1.036425	1.540298	0.9956161	0.5024112	1.177237	0.38168	0.3251845	1.850253
TCGA-A3-3385	5.46027397260274	0	0.3992417	0.01006095	0.0476598	3.727323	0.0871687	1.283513	0.8023361	1.255873	0.862256	0.5914593
TCGA-BP-4787	1.31506849315068	1	0.2629481	0.2868049	10.66689	2.158239	0.7341735	0.7269949	2.042405	0.8298824	1.843508	2.991392
TCGA-BP-4325	8.12054794520548	0	0.64100771	0.04490977	0.08536374	3.22034244	5.30250877	2.0063811	0.50450284	0.19385869	1.51302117	2.79578656
TCGA-BP-5194	1.11780821917808	0	0.07814047	0.1325695	0.2133876	1.998592	0.6326662	0.3253977	1.366837	0.6986858	1.173415	3.000332
TCGA-CZ-5986	1.02191780821918	0	0.2775151	0.05274205	1.674849	0.9768629	0.858291	0.4531212	0.7470505	0.1826741	0.8647273	1.148041
TCGA-B8-4151	3.55890410958904	0	0.1891237	0.0501965	0.09607521	3.104109	0.2706078	0.8862144	0.7570774	1.332907	0.987867	0.7615308
TCGA-CJ-4902	4.16438356164384	0	0.871452	0.358303	6.436856	3.2563468	2.3109189	2.6329353	2.3118128	0.8869612	2.3193149	3.908531
TCGA-MM-A84U	1.91780821917808	0	0.5406621	0.2129429	8.5449787	4.9952329	1.3775634	1.2435232	1.0460852	0.536595	1.842371	3.7535997
TCGA-A3-3311	3.26301369863014	1	0.2637968	0.428179	7.6465	3.414088	1.746879	0.908129	0.7908902	0.7016158	0.6967657	1.233399
TCGA-CZ-4866	8.95068493150685	0	1.208984	0.0757876	3.030638	2.499165	1.069366	1.25164	2.261606	0.9625867	0.7577784	0.8897057
TCGA-BP-5182	3.19178082191781	0	0.09353048	0.1442245	4.622217	1.610052	0.747642	0.2370155	10.19984	0.2655049	1.059472	2.794794
TCGA-CJ-4637	6.1013698630137	1	0.8150559	0.427881	3.0086599	4.5742262	19.5569348	1.618247	1.0235549	1.1724403	1.3826692	6.8638385
TCGA-B8-5546	1.38356164383562	0	0.09836318	0.01802638	0.2484158	1.500244	0.04164846	0.2774524	0.2356285	0.09687345	0.1029947	0.3646377
TCGA-B8-5545	4.17808219178082	0	0.03399676	0.29522355	10.248	0.5659338	0.8784485	0.1792055	1.146893	0.2969433	0.8178301	0.7464727
TCGA-CJ-5676	11.1424657534247	0	0.08234294	0.28356653	7.70549154	3.08620215	1.1975052	0.33664651	0.59479087	0.45413676	0.99785394	2.25070864
TCGA-B0-5707	10.2575342465753	0	0.1053469	0.1313897	2.069302	0.5608503	0.3382581	0.263831	2.284566	0.1388437	0.7399772	1.509223
TCGA-BP-5190	2.76986301369863	0	0.4053891	0.02208285	2.104857	1.926021	0.3979607	0.6057993	0.3996718	0.8921406	0.6560918	0.9827224
TCGA-B0-5709	10.8876712328767	0	0.07444588	0.11318815	0.5007343	1.854123	1.158973	0.1729321	0.8846066	0.7245582	0.440936	2.302579
TCGA-B0-5109	1.60821917808219	1	0.2813695	0.005119905	1.028938	3.449028	2.637893	0.5736383	5.845543	0.6943309	1.842929	3.158746
TCGA-B2-4098	0.13972602739726	1	2.217774	0.2608525	0.3198694	3.717747	0.8580497	1.679713	5.451269	0.06289304	1.932459	1.006117
TCGA-CJ-4893	2.05479452054795	0	0.1729407	0.1485281	0.3182028	2.555181	1.323624	0.5873367	0.5873315	0.3835087	0.8343602	1.287611
TCGA-BP-4985	2.60821917808219	1	0.09584598	0.5690405	1.845843	1.26398	2.247926	0.5880678	1.553438	1.544591	0.8145073	7.623638
TCGA-BP-5001	3.22465753424658	0	1.418092	0.1026454	0.1632142	3.982085	3.020973	2.132815	0.6287776	0.1392764	2.815054	2.755105
TCGA-A3-3313	2.01369863013699	1	0.8333981	0.1773002	0.03420644	1.649467	0.2162886	0.8870562	0.4877543	0.01614169	1.264241	0.2367043
TCGA-BP-4169	1.92054794520548	1	0.8329464	0.0436825	2.295992	3.382956	1.389656	1.280027	2.706277	0.8189656	1.996657	3.007671
TCGA-DV-5576	1.99178082191781	1	0.1888727	0.04020293	3.714926	2.484291	0.4378888	0.7283035	0.3443212	0.1429741	0.541439	1.63371
TCGA-BP-4987	3.07945205479452	0	0.6730558	0.01957883	0.05396189	1.828844	1.393245	1.199183	0.9035975	1.069492	0.9396625	4.198028
TCGA-AK-3445	6.55342465753425	0	0.3009645	1.301112	7.958152	6.388214	2.274188	2.001321	0.5289876	3.744646	1.389829	2.345814
TCGA-DV-A4VZ	1	0	2.106166	0.03467464	3.527214	6.643181	13.76255	2.591222	0.2642388	0.129804	2.877885	1.218219
TCGA-BP-4963	5.02465753424658	0	0.6002531	0.3307807	1.455327	2.769591	6.223106	1.922326	1.99557	0.9614569	1.669031	3.823446
TCGA-BP-4341	4.35342465753425	1	1.322249	0.1401852	0.2307483	4.025236	0.8636962	2.855719	1.367255	0.8907283	6.220749	2.481207
TCGA-B0-5099	1.32876712328767	1	0.7717802	0.1597273	2.416949	4.641165	2.355322	1.020804	0.4251268	0.4900737	1.368915	0.9027692
TCGA-CJ-5678	1.57260273972603	1	0.09946243	0.0680506	2.572392	3.91942	4.769165	0.2079393	3.883055	1.301471	1.069229	5.104622
TCGA-B0-5120	3.2027397260274	0	0.1963884	0.1195371	10.63448	3.097673	0.7341507	0.5825737	1.020117	1.244123	1.400544	2.364433
TCGA-BP-4781	5.6986301369863	0	0.06692127	0.0808894	4.301101	1.149335	1.026122	0.152344	2.140749	1.20712	0.9679318	3.010047
TCGA-BP-4346	4.09041095890411	1	1.27889122	0.03596773	0.38300978	4.64085129	11.86447783	2.18144925	0.5400096	0.35350348	2.12976282	3.1995895
TCGA-A3-A6NL	1.88767123287671	0	0.5689525	0.08156095	5.88804452	2.8255207	2.10709932	1.20835071	2.64197305	0.37443605	0.88964121	1.04050815
TCGA-CJ-4636	5.27123287671233	0	0.9113542	0.2184731	0.9018558	3.1471833	4.2563867	2.6302207	2.867603	0.8567538	2.5639867	4.1803931
TCGA-B8-4621	2.15890410958904	0	0.2802164	0.2556261	0.5993484	0.7813059	0.5495887	0.3543906	3.293175	0.1616153	0.9128327	0.592488
TCGA-AK-3434	5.71780821917808	0	0.2944924	0.194073	1.179466	4.14273	1.571882	1.070547	0.4637257	1.321431	0.8596668	3.142772
TCGA-CJ-5683	5.17534246575342	0	0.1540563	0.1266861	4.2365242	2.2269111	0.5385638	0.4576493	1.0852863	0.413291	0.608015	2.4857283
TCGA-BP-4353	1.02739726027397	1	0.2015361	0.5372655	11.58194	3.354428	2.776796	0.7370248	2.100739	0.6759178	2.581735	6.431163
TCGA-GK-A6C7	0.167123287671233	0	0.3227893	0.2509628	0.1344948	2.159007	0.7344496	0.4260313	1.400484	0.4363342	0.9559256	3.067037
TCGA-BP-4761	0.498630136986301	0	0.1846483	0.61154	6.789955	4.651069	0.9657884	0.5140779	0.7425437	3.171394	2.361811	2.325291
TCGA-CZ-5470	1.05753424657534	0	0.1398641	0.4627567	0.5869264	4.034701	2.068533	0.5242603	2.033692	4.204072	0.8491122	1.741373
TCGA-CZ-5463	1.81369863013699	0	0.3177458	0.1201689	7.185451	1.225931	1.053771	0.6398098	0.8938534	1.165522	0.4837348	1.325879
TCGA-BP-4965	5.12602739726027	0	0.2063725	0.3446535	6.051857	2.865632	0.7128108	0.4152177	0.8677574	0.2425031	0.7463884	1.911582
TCGA-B4-5835	0.0438356164383562	0	0.18610679	0.52716053	0.14389255	1.15774167	0.31296629	0.13567238	1.42501174	0.17021255	0.50306791	0.61651362
TCGA-B0-5094	0.912328767123288	1	0.5352219	0.3975459	38.46491	4.428534	1.79495	1.725193	0.7790447	1.831962	1.367638	6.859393
TCGA-CZ-5988	1.8986301369863	0	0.1113405	0.4579711	12.89568	1.483043	2.545736	0.2216876	0.5026562	0.3225124	1.671023	2.270099
TCGA-BP-4763	3.47945205479452	1	0.07800502	0.50034173	7.28357832	1.98824457	1.61839701	0.3850495	0.44559067	1.64041037	0.49006754	2.53022788
TCGA-B0-4828	0.841095890410959	1	1.07202092	0.11113023	3.26169357	9.32407108	6.41399063	3.87464839	0.879951	2.01254948	3.29684581	1.94533446
TCGA-A3-3363	0.873972602739726	0	0.8530311	0.005374125	0.2499495	0.2983751	1.098858	1.527199	3.179346	0.09173792	1.450827	1.854827
TCGA-B8-5158	3.33698630136986	0	0.1127518	0.1261457	16.75274	2.791682	1.420815	0.3805163	3.358758	0.997302	0.5821359	2.005764
TCGA-B0-5695	5.89041095890411	0	0.1247597	0.0848594	0.7351869	2.557285	0.2421925	0.3253977	0.5025385	0.9870192	0.5561497	1.079146
TCGA-CW-5588	5.52602739726027	0	0.03066308	0.3178665	8.476103	2.069647	0.5948672	0.09065383	1.107449	0.5426073	0.5993281	1.181476
TCGA-CZ-5464	5.83013698630137	0	0.19601587	0.07167159	7.59176722	3.56109529	4.17626714	0.47265236	0.60461087	1.18543805	0.66630378	2.70910935
TCGA-BP-5178	5.23835616438356	1	0.06096156	0.7274235	11.21329	1.974867	0.9894618	0.2149424	0.8424985	1.063031	2.638388	5.160056
TCGA-B0-5115	4.39452054794521	0	0.9754362	0.03049376	0.5653023	3.535583	1.217836	1.967102	1.366606	0.3511562	1.667607	3.04008
TCGA-A3-3362	4.27123287671233	0	0.7095207	0.1172567	0.4376332	2.5488297	1.4087413	1.6680682	1.0610988	0.2891208	1.1054206	1.2155823
TCGA-B2-5639	2.74794520547945	1	0.02890675	0.2224973	5.044028	1.08697	0.7234939	0.1566791	0.9197286	2.868108	0.4237498	1.29186
TCGA-AS-3778	0.117808219178082	0	0.5651835	0.01921622	8.239744	2.536679	1.075785	1.273733	1.023303	0.2943828	1.900261	1.614624
TCGA-B0-4693	0.210958904109589	1	0.6828512	0.05343745	9.494351	2.342681	6.00558	1.714508	1.701148	0.4343774	1.668342	1.476631
TCGA-B0-5712	7.45753424657534	0	0.27350452	0.03609711	0.59693109	1.845262	0.39030899	0.21177676	0.34625534	1.33507435	0.24749114	0.63524982
TCGA-CZ-5461	0.904109589041096	1	0.07590781	0.0765707	8.621257	1.568316	1.45374	0.1175521	0.190803	2.203731	0.646725	1.380516
TCGA-EU-5907	0.347945205479452	0	0.07783372	0.0732223	0.764434	2.813268	0.4460043	0.1446415	0.5923381	1.982206	0.4563919	0.942544
TCGA-BP-4770	0.901369863013699	1	0.03031487	2.134013	2.592267	0.8374916	0.70283	0.516407	0.2294019	4.999374	4.088402	6.957501
TCGA-B0-4848	2.41917808219178	1	0.07254197	0.2678555	13.62498217	1.80923511	1.58354795	0.43732227	1.88032255	1.55214091	0.91149165	2.53977217
TCGA-CJ-4904	9.04657534246575	0	0.03001792	0.1615211	2.155851	1.246092	0.4151948	0.1133102	1.442304	0.6056129	0.311694	2.012279
TCGA-B0-5710	6.65753424657534	0	0.3174592	0.502432	1.607323	2.331177	0.8219524	0.5340036	1.475557	0.4838801	0.8558522	3.314086
