# Supplementary material for: Identification and validation of a ferroptosis-related lncRNA signature to robustly predict the prognosis, immune microenvironment, and immunotherapy efficiency in patients with clear cell renal cell carcinoma
Source: PeerJ. 2022 Dec 19;10:e14506. doi: 10.7717/peerj.14506 (PMC9774008; doi:10.7717/peerj.14506)
Supplement: Code S2 [file peerj-10-14506-s002.zip › 1. model construction/multiCox.txt]

id	coef
LINC00894	0.96679894
DUXAP8	0.786386235
LINC01426	0.06934944
PVT1	0.10254337
PELATON	0.132172441
LINC02609	0.245477148
MYG1-AS1	0.291064164
