# Supplementary material for: Identification and validation of a ferroptosis-related lncRNA signature to robustly predict the prognosis, immune microenvironment, and immunotherapy efficiency in patients with clear cell renal cell carcinoma
Source: PeerJ. 2022 Dec 19;10:e14506. doi: 10.7717/peerj.14506 (PMC9774008; doi:10.7717/peerj.14506)
Supplement: Code S2 [file peerj-10-14506-s002.zip › 1. model construction/risk.test.txt]

id	futime	fustat	LINC00894	DUXAP8	LINC01426	PVT1	PELATON	LINC02609	MYG1-AS1	riskScore	risk
TCGA-CW-5587	6.0986301369863	0	0.07921952	0.03558633	1.10812396	1.70220778	2.66916498	0.35825103	0.18768396	0.299800785261254	low
TCGA-B0-4817	2.79178082191781	1	1.06358025	0.63123943	28.99873296	4.85954874	5.11299253	1.19530856	1.59637185	30.323452766428	high
TCGA-CJ-4891	2.24383561643836	1	0.25158981	0.80160306	6.20646356	4.66491808	10.35922214	3.41289756	3.06136771	16.8517506943276	high
TCGA-B0-4690	0.117808219178082	1	0.46238	0.6175585	9.32829	2.896478	1.753	1.769415	1.822478	2.7652528653242	high
TCGA-B2-5635	2.06849315068493	0	2.69921683333333	0.16861705	7.12609566666667	7.036095	0.286849533333333	0.446504333333333	0.968486766666667	10.2916846410213	high
TCGA-A3-3328	3.79452054794521	0	1.207899	0.1914359	0.02903587	0.2139099	0.250595	0.07193418	0.6603946	0.624573887198041	low
TCGA-B8-A54K	1.28493150684932	0	0.864745	0.05537735	4.898851	1.651802	0.4607164	0.1219752	0.7348676	0.695904195793736	low
TCGA-CZ-5467	0.2	1	0.19568321	0.0717232	4.97400283	2.0031269	0.43870947	0.38543912	0.43256042	0.374739296678725	low
TCGA-B2-5641	1.7972602739726	0	0.06000976	0.0684295	6.866256	2.253647	0.6256943	1.074825	0.6353351	0.493908631456598	low
TCGA-CJ-4882	5.15890410958904	0	0.4715773	0.2885449	1.8827386	6.9023685	0.9890715	0.6281314	1.7984897	1.31470654474291	high
TCGA-BP-4961	5.3013698630137	0	0.3207465	0.1349789	4.076471	1.929571	0.5762598	0.5357721	0.7836476	0.485108033114548	low
TCGA-CW-6093	8.61917808219178	0	0.1703022	0.02673723	0.0727218	1.710335	0.7704357	0.5364847	0.6753799	0.283720695155936	low
TCGA-B0-4700	5.42465753424658	1	0.18089627	0.47410488	3.54756849	2.51891075	2.46883263	1.83159836	2.87990531	1.84086262645199	high
TCGA-AK-3460	6.87123287671233	0	0.4012718	0.4929523	1.974583	2.685713	1.664836	0.624067	0.8085667	0.771478303707636	low
TCGA-AK-3458	3.2	0	0.820652	0.02621839	1.744002	5.948875	0.5475227	1.027083	1.901309	1.44327200742164	high
TCGA-CZ-5984	5.66301369863014	0	0.20827006	0.09193228	10.544212	2.31748624	0.50840104	1.30775906	0.70034619	0.801416378902067	low
TCGA-CJ-4912	4.53972602739726	0	1.672695	0.3573996	10.40126	12.4603	1.336252	3.85321	3.127515	48.1386471880146	high
TCGA-CZ-5453	6.62739726027397	1	0.1535801	0.1613683	3.335648	3.187205	1.386702	0.5196025	0.8791031	0.519063630946373	low
TCGA-A3-3343	2.58904109589041	0	0.4541785	0.06994665	1.174127	3.548467	2.033594	0.5207914	1.428513	0.737748805757782	low
TCGA-CJ-4887	2.55342465753425	1	0.3879034	0.05728	2.236511	2.110511	0.9791011	0.8419825	1.090907	0.542938397998873	low
TCGA-CJ-4920	0.380821917808219	1	0.40476852	0.06988412	3.16910787	3.02526128	0.53681064	0.91551386	1.53214538	0.713162809561061	low
TCGA-BP-5177	0.802739726027397	0	0.2438244	0.444216	0.2146963	2.096934	0.5060993	0.4273336	1.342063	0.507337020617106	low
TCGA-A3-3359	6.86027397260274	0	0.7985624	0.0937963	4.598073	2.363161	1.370454	0.4336395	2.244123	1.33884702779703	high
TCGA-AK-3433	9.33972602739726	0	0.4318356	0.0578064	0.05163222	0.5835364	0.1743705	0.06700306	0.293582	0.245453249140479	low
TCGA-CJ-4874	6.25479452054795	0	0.04407284	0.06355975	3.3508129	1.80547316	0.94970843	0.37848262	0.40537873	0.298365580668255	low
TCGA-B0-4699	0.301369863013699	1	1.033536	0.4598539	0.9486672	1.145229	1.96856	0.4256566	2.029547	1.55816170056861	high
TCGA-B2-3923	2.71780821917808	0	3.42584866666667	0.114910233333333	0.143851936666667	1.28973433333333	0.34561621	0.0980583566666667	0.4831996	5.4691601381743	high
TCGA-BP-4967	0.561643835616438	0	0.9822648	0.16572655	6.434084	1.019925	0.7550317	0.4097174	0.7836306	1.00325754543439	high
TCGA-BP-5201	2.60547945205479	0	0.36152719	0.0858858	2.41265068	3.37191819	0.57991985	0.92476807	0.83798645	0.560875979710562	low
TCGA-DV-5569	0.972602739726027	0	0.1420669	0.02356361	4.607001	1.665068	1.49265	0.2723485	1.868017	0.547715490713686	low
TCGA-BP-4974	0.578082191780822	1	1.0813202	0.1937916	7.3856039	4.1801145	0.4679539	0.6084808	2.2202125	2.56028438246911	high
TCGA-CW-5584	0.449315068493151	1	0.05548124	0.26168965	1.644613	1.59371	0.7611832	1.427678	0.7393731	0.426224540477319	low
TCGA-AK-3454	2.39452054794521	0	0.5866098	0.6181113	5.3091599	5.6498544	1.743185	0.7708742	3.120395	3.57029783386944	high
TCGA-BP-4782	0.96986301369863	0	0.05955345	0.28935219	18.40135612	1.69591824	3.34654492	0.10080258	0.65791731	1.40177613826648	high
TCGA-CJ-4907	4.10684931506849	0	0.62758143	0.28674426	2.46126284	1.81344669	1.15881309	0.28936545	1.21824358	0.74953239268639	low
TCGA-BP-5196	2.78904109589041	0	0.4869069	0.08219785	20.76337	2.59887	0.1192949	1.12516	1.14309	2.24907024769791	high
TCGA-CJ-4889	5.33150684931507	0	0.1823317	0.20791404	6.70899826	1.50760508	1.23886878	0.34575086	1.10427035	0.590787606303591	low
TCGA-AK-3428	10.213698630137	0	0.06059272	0.005757855	1.934087	2.202886	2.722484	1.171269	0.5921604	0.443468898989064	low
TCGA-A3-3323	3.03013698630137	0	0.6508948	0.2081357	12.7447723	3.2427679	0.8795571	0.7765066	1.211631	1.84575300907843	high
TCGA-CJ-4895	3.28767123287671	1	0.2218382	0.7555625	12.50491	3.995013	0.6024107	1.093745	1.08399	2.00002591100234	high
TCGA-CW-6087	0.112328767123288	1	0.07036389	0.02228789	0.5413382	1.93715374	3.8523043	0.20608295	0.91686943	0.403488966229945	low
TCGA-B8-4619	1.43287671232877	0	0.8952433	0.008025565	0.04976897	0.2365649	0.2324041	0.1598319	0.7703549	0.422209684085332	low
TCGA-BP-4176	5.35616438356164	0	0.3829863	0.2945674	12.75864	2.716147	4.979856	0.8255503	1.607666	2.82373316981835	high
TCGA-B8-A54I	0.410958904109589	0	0.555957	0.2778727	5.098607	6.58663	1.47149	0.5270409	1.481797	1.62289261574477	high
TCGA-CJ-4884	4.81917808219178	0	0.7044795	0.3847629	0.7523525	4.372184	2.981932	1.468188	1.648772	1.93990844959054	high
TCGA-CZ-5466	1.87671232876712	0	0.04555588	0.2671595	2.448034	4.217629	4.751303	1.889647	0.6996132	1.1006632188922	high
TCGA-BP-4327	0.298630136986301	1	2.110313	0.0794567	1.815635	4.03991	0.6970219	0.7335359	2.473727	4.85082340352976	high
TCGA-BP-5200	2.91232876712329	0	0.09404277	0.252627	0.9236291	1.261561	2.421415	0.3667021	0.5302274	0.364737540113553	low
TCGA-A3-3317	4.08493150684932	0	0.9777111	0.488719	0.9997087	3.549005	2.273492	0.9906811	1.727748	2.12426682733918	high
TCGA-A3-3352	1.53698630136986	1	0.6762064	0.2513084	0.9666358	4.348344	2.160016	1.300755	1.453162	1.39948555485884	high
TCGA-CJ-4644	0.920547945205479	1	0.02603659	0.03628741	0.8523837	1.032326	0.5597354	0.5396608	0.1696336	0.20567446016178	low
TCGA-B0-5700	4.9041095890411	0	0.03939285	0.05921265	3.967401	1.768462	1.080912	0.9410682	0.6999607	0.391711990359298	low
TCGA-AK-3456	3.13150684931507	0	0.2632316	0.01709799	0.5825097	1.422979	2.974178	0.1405289	0.879212	0.39923305223349	low
TCGA-CJ-4641	4.55068493150685	1	0.7992989	0.09921642	5.66605759	3.20498131	2.49570724	0.99514097	1.47003949	1.67938167192751	high
TCGA-B8-4146	1.4	0	0.1860868	0.0975417	0.2240318	1.292138	0.8749478	0.1898759	0.6159735	0.269880271283291	low
TCGA-CJ-4635	3.87945205479452	0	0.63237303	0.18649115	5.72533181	2.80711491	2.56894331	0.86660815	1.59828971	1.4984670232284	high
TCGA-BP-4975	3.92602739726027	0	0.1728627	0.08917175	0.9086999	2.946836	1.537448	0.4246102	0.8205424	0.403630506476975	low
TCGA-BP-5180	6.2	0	0.08184152	0.09721295	10.48061	3.438588	1.348897	1.47507	0.555431	0.887878482842043	high
TCGA-A3-3331	3.44383561643836	0	0.5713439	0.1382791	1.163503	2.219988	0.9024074	1.017572	1.276258	0.707524042627777	low
TCGA-CZ-5455	1.53698630136986	1	0.1455162	0.12005745	1.523326	2.482998	2.128723	0.6137139	0.6859541	0.436508096321356	low
TCGA-B0-4811	3.88219178082192	1	0.981178	0.1217395	2.4865206	6.8936524	0.3475492	0.9483523	4.9931599	4.95188815406798	high
TCGA-T7-A92I	0.975342465753425	0	0.7357057	0.2116927	0.02250978	0.1556556	0.1005143	0.2490894	0.694352	0.41305962734677	low
TCGA-AK-3465	1.01095890410959	0	0.7760866	0.00964928	0.03799246	0.6094848	0.4365994	0.0784362	0.5906961	0.37379895737174	low
TCGA-AK-3427	9.81643835616438	0	0.1037266	0.02023212	0.04825598	0.5310149	0.2112553	0.6243195	0.5868783	0.216539925285244	low
TCGA-BP-4998	2.55342465753425	0	0.8969291	0.1488704	9.290639	3.955455	1.172358	0.2877511	2.045285	2.22343978789974	high
TCGA-B8-5164	0.0712328767123288	0	0.15394	0.04809281	0.6130452	0.8010435	1.490593	0.2941768	0.4327796	0.259377885400017	low
TCGA-DV-5573	3.0958904109589	0	0.5394536	0.09294735	0.3027528	1.767364	1.078156	0.4519516	1.216609	0.521237742400673	low
TCGA-BP-4989	0.323287671232877	0	1.282986	0.3582341	4.026179	3.102897	3.411816	1.375555	3.478109	6.45266622104702	high
TCGA-G6-A8L8	2.98904109589041	1	3.270508	0.0521187	1.85543	4.041387	0.9170801	0.03844302	1.720522	10.190561803314	high
TCGA-BP-5173	0.16986301369863	1	0.108762	0.03720661	0.3228314	2.278569	0.5985712	0.239153	0.6613657	0.263105984298316	low
TCGA-B0-5080	0.936986301369863	1	0.25228421	1.11859076	11.50848497	1.88145177	0.32541678	0.37440532	1.10161643	1.67226756706818	high
TCGA-BP-4977	1.24383561643836	0	0.7538684	0.4469676	11.37778	3.895774	0.8999882	0.8716133	2.331705	3.40238911102723	high
TCGA-CW-6090	6.99178082191781	0	0.05040392	1.047062	6.93911	3.011996	3.527776	0.9846857	2.270185	2.65117205426999	high
TCGA-BP-4960	5.95068493150685	0	0.9581907	0.542269	8.481292	3.379732	1.702868	0.4797205	2.982672	4.23153441674028	high
TCGA-CJ-5677	2.14246575342466	1	0.1049375	0.6973985	20.4258	1.683561	1.345109	2.569266	1.21782	3.84206717678222	high
TCGA-BP-4167	7.44657534246575	0	0.11255409	0.23102311	12.49458225	1.29190999	3.25206476	0.73551868	1.82280471	1.45416180746641	high
TCGA-BP-4986	2.15068493150685	0	0.583071	0.3477109	3.941814	2.288632	0.2338662	0.6416786	1.288647	0.86306238207548	high
TCGA-BP-4775	5.04931506849315	0	1.114125	0.0870167	0.109922	2.717198	1.003994	0.7220696	1.143501	1.01880652961607	high
TCGA-AK-3431	6.13972602739726	1	0.07655422	0.2051439	3.458591	1.929865	0.9874589	1.049318	1.010001	0.496180820969846	low
TCGA-BP-4338	7.83287671232877	0	0.04970505	0.35206375	10.36802	1.769281	3.259932	0.7008369	0.7286361	0.984501628306078	high
TCGA-B0-5696	7.14794520547945	0	0.02628234	0.0844607	4.805887	2.015993	0.7951352	0.2906792	0.4436535	0.326754212693459	low
TCGA-CZ-4856	0.0493150684931507	0	0.0118191	0.05840205	2.994858	1.360498	0.8130794	0.4090011	0.3657679	0.262609954318005	low
TCGA-BP-4972	4.11506849315068	0	0.3317602	0.8211835	6.817451	1.836008	6.772837	0.3958528	0.8884943	2.27632942391306	high
TCGA-BP-5169	0.528767123287671	0	0.2561396	0.0849063	4.241491	8.039606	1.006536	3.773208	2.736057	3.43023672387893	high
TCGA-B2-5633	2.63835616438356	0	2.19679818666667	0.247047183333333	7.27464647333333	7.45801961333333	1.15969308333333	1.07228704	1.21177739333333	9.98053505925981	high
TCGA-B0-5693	11.1616438356164	0	0.2337387	0.10965	4.382048	2.751874	0.4884987	0.6623141	1.069853	0.538407273943027	low
TCGA-BP-4969	4.91506849315068	0	1.169573	0.2605249	0.367392	3.049608	0.2626327	0.2073841	2.059251	1.3536926981057	high
TCGA-BP-4165	8.32054794520548	0	0.6979146	0.2183924	2.4867414	2.1560221	1.2896278	0.668727	1.6813517	1.00807841463708	high
TCGA-BP-4340	1.53972602739726	1	1.923563	0.2453861	0.3148671	2.075195	0.6061302	0.2635817	2.0172	2.62028320046067	high
TCGA-B8-5551	0.0438356164383562	0	0.13130739	0.2176318	1.48756033	4.47468727	4.23033595	1.22843938	0.98481248	0.952622325096544	high
TCGA-B0-5400	4.74794520547945	0	0.2661983	0.19234705	5.922596	3.416142	3.916393	0.4232534	3.090894	1.88677304564686	high
TCGA-B0-4824	4.53972602739726	1	1.08710251	0.06863724	0.10748496	2.72948791	0.60230169	0.47339708	1.63995137	1.00955262137645	high
TCGA-B0-5690	9.29315068493151	0	0.2232995	0.2771921	2.1486907	2.762371	3.7626196	0.4172376	0.5800947	0.656226880847408	low
TCGA-B8-5549	0.531506849315069	0	0.04323362	0.12324896	9.00180677	1.87556676	0.88528932	0.63993496	1.74286789	0.726682119083961	low
TCGA-CZ-5989	5.21917808219178	0	0.1695831	0.3909572	1.91899	1.6338	0.2662947	0.5501661	0.2882263	0.357073101094565	low
TCGA-B0-5081	0.991780821917808	1	0.8573753	1.2839435	4.6840896	4.0107506	0.7173488	1.2369908	1.8322531	4.26524807608623	high
TCGA-A3-3373	4.44109589041096	0	0.19259625	0.15961983	0.5772182	1.05592154	2.54573007	0.16103766	0.54331666	0.345835913442574	low
TCGA-CZ-4860	0.564383561643836	1	0.1087027	0.5551005	0.5709393	5.154724	2.036146	5.746	0.554259	2.44680640320788	high
TCGA-BP-4351	2.65753424657534	0	1.911365	0.3260865	5.943085	5.590833	0.8715026	1.456491	3.185632	11.4017377138579	high
TCGA-CJ-4903	4.27397260273973	0	0.48782631	0.0542129	1.7215565	3.13366506	1.07183799	0.80807488	1.25245984	0.672734750274255	low
TCGA-CZ-5457	7.54520547945206	0	0.02660235	0.1563411	0.1768608	1.316746	2.058833	1.507002	0.3999683	0.367311458856999	low
TCGA-CZ-5985	5.47123287671233	0	0.2002086	0.02123713	16.49882	3.05762	4.780542	0.7703636	0.7052853	1.89318573246063	high
TCGA-BP-4166	0.0356164383561644	0	0.1634207	0.171103	1.867655	1.193668	0.8431736	0.8049006	1.597078	0.478252364614927	low
TCGA-CZ-5456	6.63561643835616	0	0.06810368	0.1653851	10.7614	2.206653	1.451081	1.305205	1.355777	1.01950106652631	high
TCGA-BP-5183	3.53698630136986	0	0.4333862	0.02726583	4.050964	4.379748	1.935355	0.5090703	0.8762888	0.779063669640626	low
TCGA-CZ-4854	3.84657534246575	1	0.679858	0.3250595	7.661139	3.786616	0.9107831	2.046965	2.541083	3.12367015201395	high
TCGA-A3-3306	3.06849315068493	0	0.311591	0.1113017	0.294964	6.862319	0.5423439	1.924311	1.871095	1.15674426244623	high
TCGA-BP-4789	4.07945205479452	0	0.1247622	0.5211905	0.4807089	1.292526	0.4642169	0.2996759	0.5158475	0.34145115641482	low
TCGA-B0-5705	12.4301369863014	0	0.1454061	0.04145187	0.2562157	1.260251	0.5571535	0.2046478	0.1880767	0.210730342599606	low
TCGA-B0-4710	4.80821917808219	0	0.75437896	0.23112761	0.63807367	5.49759544	0.97652245	2.56495582	2.88599008	2.89164795345697	high
TCGA-BP-5004	3.08493150684932	0	0.6838284	0.4089059	1.685404	1.186067	1.381651	0.4118344	1.23154	0.824801495358152	low
TCGA-BP-5175	2.55342465753425	0	0.28551004	0.41632494	6.39235691	3.03347792	0.12384441	0.18443223	2.22230855	1.01035326242848	high
TCGA-BP-4331	6.72328767123288	1	0.8335409	0.2996419	1.281994	3.379319	2.585451	0.4559862	1.863314	1.51735252440323	high
TCGA-A3-3351	2.49315068493151	0	1.5599392	0.2038219	8.1519129	4.2459597	0.3772757	0.5218948	2.2549851	4.25251457865793	high
TCGA-CJ-4890	9.64109589041096	0	0.2102012	0.4136651	3.027881	3.7803448	3.5101735	0.6672752	1.3695024	1.10136088407558	high
TCGA-CW-5581	7.66849315068493	0	0.07848722	0.1152645	1.677188	1.470188	0.2454284	1.103399	0.6043343	0.318804422014871	low
TCGA-B8-4153	2.08767123287671	0	0.2632961	0.0638006	2.980283	4.065067	0.6028269	1.158498	0.7397775	0.577912995111044	low
TCGA-B0-5106	4.37808219178082	1	1.837443	0.6555785	9.903	3.435368	0.6477249	0.5646368	2.397979	9.00005460367488	high
TCGA-B0-4712	3.66301369863014	1	0.1687732	0.3688685	8.544093	2.178235	2.447446	3.567297	3.473707	4.15125801709952	high
TCGA-B0-4691	0.380821917808219	1	0.55657439	0.13893174	12.3740187	3.18424322	1.20724033	4.3569266	2.4625636	5.59508300862843	high
TCGA-CZ-5982	6.68219178082192	0	0.1636096	0.05182365	0.1377318	2.110506	0.48907	0.4128343	0.685253	0.282060718065924	low
TCGA-DV-A4VX	4.45479452054794	1	1.373481	0.21496725	6.854315	4.747478	1.419288	2.134332	3.045499	7.39703456468171	high
TCGA-CJ-6030	6.2986301369863	1	0.1093595	0.0716381	11.61814	1.644526	3.871669	2.155143	0.9323124	1.48078172733591	high
TCGA-B0-4818	1.3972602739726	1	0.7308144	0.1487127	0.6815096	3.6680395	0.8379237	0.474984	0.9859466	0.744713292752751	low
TCGA-CJ-4901	3.97260273972603	0	0.55414569	0.17838212	2.79675331	8.09708135	1.2380441	1.52251745	2.72073266	2.64744980435064	high
TCGA-B0-5110	5.5041095890411	0	0.7717082	0.3750485	0.4362954	1.4324479	0.9403156	0.6974966	0.9461971	0.765751472492623	low
TCGA-B0-4814	0.46027397260274	1	1.115837	0.0874558	0.3072079	4.559594	0.7836606	1.878317	1.263904	1.6702858954003	high
TCGA-B0-4823	1.24383561643836	1	0.04113291	0.2008083	8.589659	1.562489	2.327858	0.5004169	0.8290911	0.65015783065701	low
TCGA-B0-5098	4.33972602739726	1	0.6355697	0.7859905	0.2505658	6.800836	0.6061973	1.295968	4.94279	5.63090471321959	high
TCGA-B0-5711	10.9287671232877	0	0.1151898	0.2145411	0.362023	2.050805	1.241479	0.3903109	0.3252099	0.305461744773196	low
TCGA-A3-3319	3.0958904109589	0	0.2734782	0.4044291	41.27521	3.846476	0.8212565	0.5718445	3.466089	20.9279638532909	high
TCGA-B8-A54D	2.27397260273973	0	2.2518	0.02188417	3.128878	7.488962	2.227926	0.4358306	1.938062	8.07493146470487	high
TCGA-BP-4347	3.74520547945205	0	0.6670889	0.354557	1.8544726	1.4511763	0.3889111	0.6999988	1.8232011	0.904033181255579	high
TCGA-CW-5590	2.94520547945205	1	0.2415775	0.32834085	1.308537	1.957797	0.8687208	0.4987388	0.7631153	0.443375145754832	low
TCGA-CJ-4918	0.254794520547945	1	0.1080682	0.924232	8.2884	2.55863	0.8110268	0.5139447	1.608196	1.36878815651744	high
TCGA-BP-4776	1.12602739726027	0	0.5320774	0.08878995	5.387176	3.500569	0.6026197	0.2736627	2.494254	1.14298008943253	high
TCGA-B4-5377	1	0	0.2437812	0.0322463	0.5094999	1.845337	0.6641162	0.4745291	0.4193067	0.288213324280709	low
TCGA-B8-4143	1.94246575342466	1	2.603523	0.4561559	1.499506	11.66151	1.332975	2.060235	3.127523	40.9299467387525	high
TCGA-CJ-5675	10.7835616438356	0	0.04476107	0.08081545	6.19857315	1.56577305	1.75775498	0.86322304	0.38883629	0.448740482118286	low
TCGA-B0-5399	3.86575342465753	0	0.6793678	0.05554365	1.641644	3.830429	0.8134747	1.301622	1.102378	0.90398153794334	high
TCGA-CZ-4865	0.454794520547945	1	0.10377976	0.18419165	14.5195201	2.10212882	1.49840888	1.79474933	0.99786026	1.40600180464768	high
TCGA-BP-4344	4.56438356164384	0	0.3453952	0.1920857	5.4832186	2.2225646	0.6354122	0.8082588	0.719364	0.62434842437022	low
TCGA-BP-5191	2.64931506849315	0	0.233638	0.517063	5.482997	3.418383	2.141281	0.7978684	1.321909	1.18641377990245	high
TCGA-B0-5697	7.20547945205479	0	0.1447768	0.0650354	1.719214	1.184244	1.641091	0.1209804	0.621687	0.302208574854964	low
TCGA-CZ-5452	4.9013698630137	0	0.2133261	0.12309395	0.2574769	2.505895	1.4786	3.410362	1.155427	0.8965436020919	high
TCGA-B0-5699	10.5232876712329	0	0.2953887	0.01016309	1.350523	2.737766	0.604371	1.057444	0.4728337	0.402156624946657	low
TCGA-B0-4845	5.44109589041096	1	1.0764548	0.2267794	3.2863929	5.1562906	0.7329322	0.7629727	2.7765329	2.75123532998088	high
TCGA-MM-A563	1.61917808219178	0	0.5619005	0.1255502	1.103727	5.768796	4.427066	0.7082342	1.780975	1.70143214482361	high
TCGA-BP-4971	4.07397260273973	0	3.488252	0.1190113	7.008282	7.344515	3.619531	0.4537844	4.710769	100.498362811319	high
TCGA-AK-3425	9.15890410958904	0	0.01276604	0.2529313	16.53762	2.520193	1.103267	1.475443	1.278789	1.55394497919349	high
TCGA-B0-4841	0.558904109589041	1	0.19786296	0.20484324	0.37842937	2.33754024	1.34326215	0.26183274	1.27215438	0.437993144449312	low
TCGA-G6-A5PC	0.663013698630137	1	0.3204613	0.04622835	0.3943693	8.297655	2.589708	1.290167	1.018779	1.13195802344	high
TCGA-BP-4992	1.37260273972603	0	2.37757	0.57706	2.517438	6.469797	0.6179917	0.7577374	4.945593	25.5757847195218	high
TCGA-BP-5198	1.65205479452055	0	0.03808275	0.4410454	5.624399	2.775437	2.535936	1.945899	1.093264	1.14270361885511	high
TCGA-BP-4349	1.01917808219178	0	1.126425	0.3503098	0.3973863	3.513261	1.024478	0.4010903	2.392052	1.87098088682147	high
TCGA-CJ-4878	5.98904109589041	0	1.057606	0.0969856	0.1815934	10.7907	0.696403	0.5818499	2.602012	3.17125607282113	high
TCGA-CJ-5672	5.4027397260274	1	0.1631357	0.248033	5.745092	2.655827	0.8316829	0.6678624	0.9869429	0.624184213706058	low
TCGA-BP-4765	5.98356164383562	0	0.6246589	0.1735755	0.3676575	2.725624	1.093707	0.3145886	1.410464	0.685063827310355	low
TCGA-CJ-4900	4.6958904109589	1	0.95413915	0.11617746	0.99745097	6.04629467	4.00507644	1.38508037	2.71836052	3.69734623271695	high
TCGA-BP-5186	1.8986301369863	0	0.1444517	0.0274532	0.5873973	2.103278	0.653774	0.4193043	0.5696321	0.277156760737602	low
TCGA-CJ-4916	3.76164383561644	0	0.66903635	0.21495576	2.76532426	3.06797192	1.8721276	0.56206923	2.0445676	1.27990448251381	high
TCGA-B0-4846	3.28767123287671	1	0.5380306	0.01769769	6.356282	2.367142	0.4404204	0.3482596	1.112283	0.690113911118299	low
TCGA-B0-4837	3.77534246575342	1	0.2815713	0.3687624	3.493734	3.026163	1.80518	1.325	1.934391	1.20409547114452	high
TCGA-B0-5097	1.82191780821918	0	0.2647371	1.000976	4.236765	5.709851	2.350817	1.089406	1.606801	2.48998364482109	high
TCGA-BP-4345	4.15342465753425	0	0.3392964	1.514649	3.001589	1.877603	3.339124	0.3791489	2.603576	3.17743899774361	high
TCGA-BP-4342	6.18082191780822	1	0.5676705	0.510087	2.586941	5.311212	0.7380857	1.197074	2.796056	2.27789606128627	high
TCGA-BP-4804	3.9972602739726	0	0.3322603	0.1255586	4.333296	2.0679811	1.8438757	0.5891003	1.3970137	0.720008121508531	low
TCGA-B0-4843	0.876712328767123	1	0.474931	1.241438	2.927855	2.93112	0.7728246	0.6163138	3.070468	2.80161308394946	high
TCGA-BP-4766	4.00547945205479	0	0.2921201	0.06587555	1.541564	2.797984	1.720909	0.33594	1.320892	0.53071162355883	low
TCGA-B4-5836	0.386301369863014	0	0.07649375	0.18289391	1.62372052	2.31491718	1.01214157	0.43628684	0.48229545	0.330564973778633	low
TCGA-CJ-5680	2.1041095890411	1	0.1310602	0.35718265	0.1132728	1.345703	1.521469	1.403124	0.2817814	0.416869872621616	low
TCGA-3Z-A93Z	1.05479452054795	0	0.09846756	0.02940751	0.2578898	4.263974	1.512042	0.6465084	1.053951	0.441667462143572	low
TCGA-CJ-4638	1.18082191780822	1	3.09942641	0.35114944	4.17920297	4.03731656	0.48490577	2.21215398	1.44610641	19.0782964912441	high
TCGA-B0-5116	3.49041095890411	0	0.04342917	0.490856	0.6975087	2.511332	0.3822438	1.852343	0.5492552	0.518409895070952	low
TCGA-CZ-4857	3.92328767123288	1	0.4711027	0.7556635	2.695926	2.046229	1.280151	1.594593	1.565357	1.50197334284918	high
TCGA-BP-4959	7.28767123287671	0	0.1155498	0.27147555	2.606259	3.210575	2.36931	0.8919317	0.7593197	0.626448597471546	low
TCGA-A3-3358	3.58082191780822	0	0.5714926	0.1479998	7.274079	3.510921	2.208773	0.7708239	2.12765	1.78220288156454	high
TCGA-A3-3372	2.01369863013699	0	0.7120238	0.8717515	10.18777	1.837656	1.65639	0.952355	2.050916	3.534465118561	high
TCGA-CJ-6032	9.96986301369863	0	0.07047073	0.1290602	0.7005086	1.283154	1.283603	0.4260703	0.5634787	0.281412824891332	low
TCGA-B8-A54F	1.42191780821918	0	0.8382848	0.2551467	14.27485	7.015846	1.040638	0.940609	2.710264	6.18304561841901	high
TCGA-CZ-4861	1.22191780821918	1	0.3088283	0.1327368	0.3919722	3.552192	4.345101	1.622322	1.323328	1.10091704782645	high
TCGA-A3-3349	3.79452054794521	0	0.6061324	0.1982309	2.157604	2.624418	1.008056	0.3643388	1.804145	0.862833143874811	high
TCGA-CW-5585	7.14794520547945	0	0.1350502	0.01241925	0.03422913	1.336425	0.8035623	0.1201334	0.2767362	0.210141389937862	low
TCGA-BP-4981	3.00547945205479	1	1.40861481	0.43528223	10.53430933	5.52347973	0.74897028	0.52762781	2.31186535	6.33783611446169	high
TCGA-CJ-5686	5.58356164383562	0	0.1814023	0.24423745	5.512287	2.629023	0.6709519	0.2162598	0.9184424	0.533888525711612	low
TCGA-AK-3447	3.33424657534247	0	0.02059319	0.009784395	0.05393423	1.145734	0.06197981	0.06124158	0.4025061	0.170886201501727	low
TCGA-CJ-4876	5.35616438356164	0	0.5837406	0.02980492	1.551654	1.571214	0.1873026	0.5653097	1.305571	0.518966567950752	low
TCGA-B0-4834	5.72602739726027	1	0.7160727	0.04758048	0.0158635	0.1456421	0.1250051	0.09606817	0.4735511	0.322297178530532	low
TCGA-CJ-5671	10.9232876712329	0	0.04401051	0.76846501	4.85733751	2.21639931	4.32858639	0.97268949	1.50537019	1.49791330603502	high
TCGA-CZ-5454	1.97808219178082	1	0.06447622	0.1417937	0.633245	3.29955	6.876697	1.010019	0.7381324	0.879697776560633	high
TCGA-B4-5834	0.104109589041096	0	0.05773501	0.0658356	2.704331	1.881297	1.225913	0.4034273	0.4123238	0.30518290970534	low
TCGA-B2-5636	2.51780821917808	0	0.07436011	0.1663254	1.876357	2.159654	0.5902507	0.3804187	0.6149053	0.316217873508224	low
TCGA-B4-5844	0.0191780821917808	0	0.1056245	0.2091927	0.8462815	1.862162	2.014963	0.3697227	0.570452	0.361828523744192	low
TCGA-A3-3307	3.93424657534247	0	0.49511	0.04839233	4.244408	2.886247	3.320893	0.5564508	1.417021	1.03981283616318	high
TCGA-B0-4821	3.36986301369863	1	0.9251458	0.2667176	5.641659	9.704761	1.092199	2.106904	12.08056	100.723770755594	high
TCGA-CZ-5459	4.61095890410959	0	0.1459322	0.03255798	11.79008	4.206873	0.4173913	0.8233693	1.054123	0.926673985206152	high
TCGA-B0-5108	4.88219178082192	0	0.3227007	0.1597423	6.451744	3.648383	4.646464	0.5234573	2.029118	1.70986343027381	high
TCGA-CJ-4881	5.51780821917808	0	0.5277258	0.5576177	13.8250679	6.1836068	1.9385262	1.0560822	2.410504	5.48853763789959	high
TCGA-B8-5163	2.25205479452055	0	0.08221403	0.5889895	5.22388	1.353716	0.239757	0.3942833	0.6462621	0.498753388148853	low
TCGA-CW-5580	5.38082191780822	1	0.1984109	0.47468	5.043611	3.242258	1.600796	0.8014576	0.4752525	0.769533378331512	low
TCGA-B0-5692	10.8054794520548	0	0.2077412	0.01835054	3.839221	2.465409	0.6189536	1.086879	0.2001619	0.400611475941675	low
TCGA-BP-4797	3.03287671232877	0	0.0928409	0.758714	12.09688	3.906666	1.272051	0.6023941	0.6653646	1.46171974719323	high
TCGA-BP-5195	2.05205479452055	0	0.07423665	0.26678375	6.27031	2.012051	1.056223	0.7444164	0.6155756	0.531674007930775	low
TCGA-BP-4999	3.46849315068493	0	0.434777	0.2138047	4.654416	1.503502	0.51875	0.4172775	0.6727563	0.535943049925639	low
TCGA-B2-3924	2.99178082191781	0	2.28165486666667	0.143936583333333	0.09129823	6.25391366666667	0.8351173	1.24864133333333	1.2314419	5.39823282717677	high
TCGA-BP-5189	2.25205479452055	1	0.2263848	0.098169	8.370669	1.981967	0.5223271	0.7085833	0.6855365	0.586460472404696	low
TCGA-A3-3322	4.04931506849315	0	0.5609755	0.0708632	0.4486819	3.224832	1.00523	0.6429701	1.838376	0.763143951997452	low
TCGA-B0-5096	0.186301369863014	1	0.1206858	0.2487725	4.181982	2.814052	2.746185	0.998909	0.8467758	0.733129125824223	low
TCGA-BP-4982	2.77808219178082	0	0.75389797	0.09378271	4.04256273	2.92126147	0.47485342	0.25093445	1.28216982	0.838708605320304	low
TCGA-B0-4713	0.553424657534247	1	1.283074	0.2648711	16.92518	3.980969	0.6467868	1.794217	1.080967	6.1430860298373	high
TCGA-B0-4816	3.75616438356164	1	0.348082	0.1563625	10.2683602	4.4050257	0.8925269	0.1984755	1.113295	1.05977570093551	high
TCGA-CJ-6033	0.613698630136986	1	0.06404485	0.7420445	9.960797	3.807221	2.366194	2.292957	2.660064	3.74539481523182	high
TCGA-CJ-4885	9.45479452054795	0	0.08444084	0.1114195	5.748407	1.902342	0.4232269	0.6026797	0.4244005	0.380761819652601	low
TCGA-B4-5843	0.0301369863013699	0	0.1563156	0.02673715	2.204596	3.472747	1.072664	0.4006275	1.069348	0.43891349820018	low
TCGA-B8-5553	1.19178082191781	0	0.09613508	0.25731065	2.071947	2.151746	1.109137	0.4504993	0.8873138	0.414411800370713	low
TCGA-AK-3443	3.8986301369863	0	0.9228662	0.01073827	0.004110573	0.03131534	0.07558021	0.1391763	0.2658658	0.356912537319037	low
TCGA-B0-4696	2.37260273972603	1	0.3489166	1.107479	8.104299	0.4554662	0.3619048	1.908003	1.863136	2.26936415529337	high
TCGA-BP-4769	5.13972602739726	0	0.176017	0.18452675	5.950172	4.163379	0.9740795	0.1888114	0.9155788	0.631579403823214	low
TCGA-BP-4161	7.52328767123288	0	0.77506211	0.20452999	6.24404019	2.89354082	1.89815201	1.03212529	1.22830137	1.5615743204223	high
TCGA-BP-5010	2.40547945205479	1	0.34588081	0.43572933	5.64229592	2.32819378	0.28893221	0.89234951	1.93155608	1.07310595127689	high
TCGA-B2-4102	2.60821917808219	0	1.10283698	0.09115081	2.1556296	3.85209909	1.1254408	0.23735152	1.45645979	1.29352453418192	high
TCGA-B0-5083	2.86301369863014	1	0.02816137	0.07849745	0.23355922	0.50785989	4.81102211	0.20810208	0.24463586	0.319638262807554	low
TCGA-B0-4697	1.58356164383562	1	1.667565	0.17700465	0.9756976	6.922584	1.098364	0.9927855	3.207345	6.02174196277185	high
TCGA-BP-4354	2.83287671232877	1	0.50083108	0.86085073	2.00370754	3.48871729	10.72571299	2.21021962	5.90221612	26.5763344813153	high
TCGA-B0-4839	4.49041095890411	1	0.1372808	0.16421585	4.711071	1.539961	0.9374613	0.4322711	1.60468	0.542047047189151	low
TCGA-A3-3308	0.0438356164383562	0	0.45061111	1.29559779	8.64260338	6.24291399	0.92167268	0.96066736	1.35257458	4.01235306284533	high
TCGA-B0-5100	5.24109589041096	1	0.2019133	0.09404295	3.144975	4.471681	0.4768698	0.1522306	2.195597	0.690247836895726	low
TCGA-B0-4945	5.87671232876712	1	1.397771	0.6368105	3.419179	1.811978	0.6066033	0.4185052	1.340481	2.20819007065264	high
TCGA-CJ-5684	6.11232876712329	0	0.1145279	0.1134949	4.20469	3.063554	0.823053	0.8846539	0.5596291	0.4670037721606	low
TCGA-AK-3426	2.42465753424658	1	1.14366661	0.26594035	3.97317787	2.81880794	6.74539965	0.7929889	2.32302579	4.88325441437548	high
TCGA-CJ-5682	10.2356164383562	0	0.03478158	0.04957708	6.73640849	2.00185622	0.48453251	2.56145361	0.50986999	0.625197506765366	low
TCGA-CZ-5987	1.21917808219178	1	0.07773538	0.19031994	9.4041311	2.5528489	0.5072454	1.12002594	0.93844318	0.739286863075176	low
TCGA-A3-3382	1.57260273972603	0	0.7038301	0.08380375	8.72817	2.64854	0.6125304	2.68229	1.436451	2.06427419604545	high
TCGA-CW-5583	6.81917808219178	0	0.09878548	0.03584183	3.545673	1.287014	0.5444377	0.2075853	0.4607641	0.273245654545895	low
TCGA-B0-4849	0.189041095890411	1	1.136255	0.1422086	0.108874	3.49089	1.041775	0.7513824	1.54765	1.33979432295475	high
TCGA-B0-4852	3.07123287671233	1	0.89206	0.2386417	1.018972	4.4106251	0.6420304	1.8533428	2.1952739	2.00543464230228	high
TCGA-BP-4807	0.578082191780822	0	0.08693666	0.05147365	17.99626	1.454906	3.49353	0.2711945	0.7842594	1.24903432102682	high
TCGA-CJ-4908	4.19452054794521	0	0.6935695	0.4041183	3.792403	2.938197	1.290051	0.6771453	1.891073	1.46787525933279	high
TCGA-BP-4352	0.942465753424658	1	2.421143	1.450128	2.137751	18.8411	0.6617025	2.799709	6.700142	507.921076143153	high
TCGA-A3-3326	3.11506849315069	0	0.6756907	0.1716448	0.1051281	3.935148	2.053778	0.2712988	1.765262	0.994948405316486	high
TCGA-A3-3329	4.44931506849315	0	0.5459579	0.06160745	3.301016	4.24533	0.7555706	1.047045	1.139359	0.880805142021451	high
TCGA-A3-3374	3.6	0	0.3221233	0.01138974	0.1520535	0.6984773	25.40031	0.04050548	2.464749	11.3719410247585	high
TCGA-DV-5567	5.49041095890411	0	0.0605348	0.0544261	4.289797	1.340032	0.4564836	0.09441763	0.4095653	0.267933503149826	low
TCGA-BP-4334	1.76712328767123	1	1.676409	0.02172295	0.1081011	0.925874	0.5242106	0.0892708	1.778984	1.34084659767202	high
TCGA-BP-5187	1.11232876712329	0	0.1197878	0.151772	4.915074	3.023319	0.4463682	0.8564008	0.3468627	0.449443688741258	low
TCGA-CJ-4894	2.3041095890411	1	0.8262908	0.07805415	2.578652	2.563588	0.8261661	0.3093087	1.409571	0.853316743690939	high
TCGA-CJ-5679	1.86027397260274	1	0.07117736	0.46300375	10.82907	1.377953	0.5091302	1.416982	1.707386	1.19880224054348	high
TCGA-CJ-4869	6.9972602739726	0	0.07438632	0.0885654	3.644284	3.430085	0.9482073	0.8836796	0.5772937	0.449479423974506	low
TCGA-BP-4777	4.74246575342466	0	0.36835344	0.02445414	1.86833794	1.73380317	3.95726677	0.53203056	1.75060888	0.810523698189118	low
TCGA-BP-5176	4.35616438356164	1	0.03186992	0.0920651	2.629254	1.792699	0.9920834	0.148197	0.4983333	0.279699283820067	low
TCGA-BP-4993	0.484931506849315	0	0.1478868	0.06522725	2.526718	2.225873	0.9213898	0.5567241	1.71796	0.49671348767756	low
TCGA-BP-4795	1.6986301369863	0	0.07172137	0.02374384	4.476363	0.9161338	1.21161	0.2026572	0.7009184	0.316738296178121	low
TCGA-BP-4762	3.67945205479452	1	0.02322358	0.026482	3.09692	0.9178225	0.8786996	0.1590566	1.109579	0.293563214951677	low
TCGA-B8-4622	4.17808219178082	0	0.3663559	0.1743536	10.3483063	2.7881837	1.4137619	0.8005469	1.2427564	1.20200315313573	high
TCGA-B0-5102	7.57260273972603	1	0.8360804	0.2504663	0.5149558	1.932983	1.602435	0.2720097	1.523378	0.909566243062602	high
TCGA-BP-5008	2.93424657534247	0	0.4506431	0.1342547	4.298339	1.878665	2.073742	0.2930563	1.229958	0.726182976481105	low
TCGA-CJ-4642	8.78082191780822	0	0.58545667	2.2740128	4.16874155	10.90907982	0.75516983	1.66193545	12.87348628	387.938107296491	high
TCGA-CZ-5458	7.64109589041096	0	0.1332754	0.01674299	4.33062	2.087984	0.553607	0.6998626	0.2869857	0.342660741805169	low
TCGA-CJ-4892	4.16712328767123	0	0.7571212	0.0815881	1.747836	2.908072	1.141041	0.620399	2.135849	1.08802731283697	high
TCGA-B0-4706	0.178082191780822	1	1.367496	0.1807114	1.96816	5.849277	0.6198405	1.923852	1.873494	3.4695434799593	high
TCGA-6D-AA2E	0.991780821917808	0	0.8712073	0.02580372	0.1111227	0.7119786	0.4962032	0.8442478	0.7002966	0.529394517129245	low
TCGA-CZ-5468	0.161643835616438	1	0.2186189	0.3958547	2.453872	2.624377	2.683577	2.408331	2.11304	1.59502307208497	high
