# Supplementary material for: Identification and validation of a ferroptosis-related lncRNA signature to robustly predict the prognosis, immune microenvironment, and immunotherapy efficiency in patients with clear cell renal cell carcinoma
Source: PeerJ. 2022 Dec 19;10:e14506. doi: 10.7717/peerj.14506 (PMC9774008; doi:10.7717/peerj.14506)
Supplement: Code S2 [file peerj-10-14506-s002.zip › 1. model construction/uni.SigExp.txt]

id	futime	fustat	SLC16A1-AS1	PCED1B-AS1	MMP25-AS1	LINC00894	DUXAP8	LINC01426	AL022322.1	ASMTL-AS1	AC005785.1	AC079322.1	PVT1	AL031714.1	USP30-AS1	MIR155HG	AC107021.2	LINC01355	TRG-AS1	FAM13A-AS1	AL021707.6	LINC00893	PELATON	AC007098.1	AL137186.2	LINC02609	HLA-DQB1-AS1	ARHGAP27P1-BPTFP1-KPNA2P3	MYG1-AS1	PRKAR1B-AS1	MALAT1	LINC00342
TCGA-CZ-4859	4.8958904109589	0	0.109019	0.8626585	1.529746	0.03499194	0.00775863	0.04964106	0.2058656	0.2117704	0.1222114	0.09746873	0.7988721	0.09857608	0.5433914	0.08450674	1.595892	0.1445042	0.1845272	0.08721518	0.125172	0.06480186	0.9378145	0.1639624	0.1853838	0.3752526	3.028436	0.08496698	0.265976	0.6389765	2.813586	0.3803067
TCGA-BP-4332	3.1041095890411	0	0.6275486	1.736025	2.467746	0.4954327	0.1969674	8.300842	2.292407	3.805188	1.063302	0.3729755	2.524704	1.403232	0.5420652	1.59806	2.643016	2.161737	0.7380037	1.723345	1.482938	0.8786035	2.348939	1.406233	1.333177	0.3518676	1.871229	2.842618	1.54413	2.432249	36.58746	3.919576
TCGA-CJ-4643	4.91232876712329	0	0.7474493	2.6016891	2.1774181	1.1119446	0.2524309	2.4690555	3.7948568	5.6401346	0.5809159	0.4252558	3.1252136	1.1182267	0.613142	1.578718	2.4114069	1.7318265	0.9855879	2.372302	2.3920279	1.2901433	1.0962208	0.4915267	0.744397	0.3508342	4.6051405	2.8015139	1.1936083	2.1569177	46.237743	4.4493217
TCGA-BP-4964	5.1013698630137	0	0.5031865	2.686961	1.809408	0.4635087	0.09766535	2.802628	0.9603528	2.911198	0.6334556	0.3255782	4.836706	0.8203543	2.175542	2.038793	3.314864	0.9385977	0.7466526	1.822369	1.297603	0.7813772	0.6758546	0.7237541	0.8240905	1.036265	2.723931	1.254113	1.339238	1.91747	64.31194	3.348668
TCGA-B0-5402	3.53424657534247	0	0.5480354	1.36645244	1.07957276	0.15267631	0.21140447	2.78476897	0.50744141	2.44172185	0.26898451	0.17673731	2.01765437	0.36866205	1.26137495	1.79440143	1.66964554	0.26714311	0.58588363	0.5114997	0.63835553	0.69574376	1.04349642	0.20499892	0.90376261	1.57279142	1.54445031	0.59013636	0.67821575	1.1662607	14.71253528	0.9673549
TCGA-B0-4815	4.35068493150685	1	0.99417651	12.50365515	6.34404433	0.73566167	0.52829112	6.92019899	2.36995301	9.82606907	1.20442239	0.65232713	7.65069242	1.47365454	7.77783798	12.14201477	3.07311939	2.03706354	1.72646248	2.44108572	4.65489964	1.48271189	1.6023227	0.72720465	2.25879578	1.74663437	21.92715227	2.44769711	2.96037106	7.39818811	53.68402173	6.53532353
TCGA-CJ-4872	3.93150684931507	0	0.6654781	3.52560574	1.74498598	0.29751318	0.07394046	5.20463501	1.00981044	1.14415767	0.50481715	0.16999217	3.09977305	0.68769388	1.64215633	2.1504895	1.89564261	1.11343987	0.85647791	1.07664849	1.14611999	0.62011688	0.81999318	0.31824768	1.81252197	1.62516673	4.95168922	1.45542041	1.39164122	2.37547199	34.95014607	2.33376698
TCGA-CJ-4873	4.86575342465753	0	1.101572	6.208193	2.80803	0.9570802	0.3885259	9.828475	2.094629	8.304543	1.874703	0.7251278	3.335937	1.752529	5.719517	3.615842	0.9359066	2.512244	1.207393	2.291832	5.127237	1.961235	4.938081	0.6145361	0.8229706	2.397049	10.34914	3.521811	3.329793	5.397613	63.07231	6.851412
TCGA-G6-A8L7	5.84383561643836	0	1.343107	1.875177	2.768928	0.2556422	0.3833996	3.471395	0.4659135	4.316786	5.056732	0.4334411	10.03717	0.3287741	3.106863	1.954645	1.090253	2.142979	0.5870796	0.72461	3.649947	0.204754	0.4157695	0.3175273	1.158747	0.8654208	0.891224	2.394311	3.095769	2.307394	30.3875	5.301825
TCGA-B8-A54G	0.145205479452055	0	0.8592094	9.233284	2.324706	1.572975	0.0774541	0.575818	1.640512	2.590613	0.4376565	0.7567982	4.744736	0.7855382	7.477359	16.41642	1.629241	1.615191	3.820302	3.944487	3.775067	2.182664	1.217371	0.2626153	0.7222765	0.8930406	19.73787	2.626511	1.257739	3.494245	31.19945	4.636572
TCGA-B0-5698	9.94794520547945	0	0.47363916	2.66137933	0.73846492	0.09161739	0.03482397	0.1568897	0.70485409	0.16689622	0.21763756	0.05234806	2.90963943	0.38052635	1.47179058	1.97740725	2.88567145	0.36288584	0.42439324	0.74762844	0.99831811	0.18546597	1.78778466	0.21091833	0.39488533	1.02124386	2.5563542	0.39114584	0.43620016	4.81578922	19.52960252	0.61276029
TCGA-BP-5199	3.71232876712329	0	0.8000871	6.451428	2.15678	0.5634374	0.1720959	4.690494	1.489701	2.573317	0.7915738	0.6103354	4.91835	2.424987	3.060221	5.973035	1.23491	2.643614	2.163393	3.024956	1.957924	0.7923826	2.405255	2.171703	1.185341	0.5077554	6.249123	1.335557	2.42542	5.859946	63.68352	5.362261
TCGA-A3-3324	3.24931506849315	0	0.4732422	2.709853	1.944372	0.3264134	0.3013801	0.2631649	2.235648	1.915196	0.5883673	0.4071099	3.003075	1.276379	2.066166	2.146699	0.4558206	1.43159	0.9435323	1.642687	2.164482	0.6495987	2.142878	0.6428682	0.7716912	1.497558	4.771373	1.353661	1.547374	2.380934	59.05486	5.271384
TCGA-A3-3378	1.72602739726027	0	0.93091527	5.01958815	1.89185969	0.67081241	0.37960099	5.31998969	0.63189028	2.9986949	0.39070609	0.69982129	3.10893664	1.04396375	1.8888774	3.25661837	4.4662628	1.33647355	0.90776819	1.39838569	1.97361006	1.07992677	3.28607639	0.39646502	1.19388224	0.30973106	7.82785609	2.44198008	1.30132147	2.39049762	48.38181505	3.42840257
TCGA-DV-5574	5.52328767123288	0	0.26776561	4.23015971	0.44448656	0.0534769	0.13859104	3.43778102	0.15015802	0.17269377	0.20106941	0.18958277	1.49136621	0.20200825	1.21833352	1.16233704	1.11513193	0.12139954	0.91176459	0.22492311	0.3443324	0.06396953	0.62708062	0.02645395	1.04507986	0.37064036	1.67062456	0.73357905	1.52034582	3.15384664	7.71910601	0.75733279
TCGA-B0-4842	4.72328767123288	1	0.78941563	5.14381383	0.43803269	0.02508202	0.24311012	4.56784476	0.09486209	1.52738619	0.39123785	0.29942152	3.92246009	0.13122342	3.10832403	0.80712814	2.60627736	0.18311426	0.51017657	0.26122481	0.50757335	0.15087389	6.40586141	0.20472496	0.9671754	1.53443928	5.70510101	0.231186	1.5407636	6.4466423	6.62219173	0.77886194
TCGA-BP-4355	2.61095890410959	1	1.189219	1.627812	2.664805	1.667175	0.09362635	1.333971	7.23347	11.24464	2.007583	1.038859	3.36401	2.607052	0.3219252	2.518797	1.83126	3.859791	0.3025422	2.910984	4.444448	2.846829	0.6749353	2.097593	1.884919	0.8578066	6.66323	5.619033	2.284823	3.081557	140.1454	8.537126
TCGA-B0-4827	2.42465753424658	1	0.2161108	3.429761	1.026635	0.006517547	0.37283875	11.26171	0.04793027	0.1131872	0.1437657	0.09682337	2.965932	0.07038244	1.277356	0.4807886	1.278606	0.08831531	0.3326106	0.08832986	0.1958406	0.03049238	1.642141	0.02955425	0.6425965	0.3594549	1.567789	0.1627799	0.4670942	2.405352	2.086804	0.2308709
TCGA-B2-A4SR	1.38904109589041	0	0.4890122	2.219303	1.59093	0.917835	0.1022749	1.098171	3.139643	6.088869	0.4748211	0.6162477	2.763474	1.17912	1.354389	4.926807	3.094992	1.88552	0.6682704	2.037085	2.695045	1.972207	1.905036	0.6914046	1.116253	0.2182328	2.739683	2.73788	0.9933998	2.172258	31.75754	6.079836
TCGA-B8-5550	4.04383561643836	0	0.2005317	1.8498678	0.96158383	0.08382402	0.19117016	2.05816738	0.15411121	0.14888182	0.12711957	0.07782955	2.20318706	0.16234718	1.14460461	0.63491891	4.04787982	0.09330182	0.24597343	0.12731431	0.26986724	0.06740441	1.10826142	0.03801056	0.41774695	1.5636792	0.88016484	0.22534833	0.6485295	3.98783304	3.87954325	0.48925893
TCGA-A3-A8OW	0.884931506849315	0	0.471915	1.6926021	1.4523175	0.4289522	0.148119	0.1068059	2.1059821	5.1936077	0.3798103	0.4038863	1.6134376	1.3488183	2.0381586	4.9064302	0.8752477	1.3227173	0.4809801	1.6686431	3.1509921	1.2507514	0.6857774	0.7725659	0.8397952	0.4067055	4.083069	2.0810572	0.8856472	3.3184107	27.9383744	3.3414858
TCGA-AK-3440	7.84931506849315	0	0.04005954	0.2760863	0.2491347	0.6225393	0.0370623	0.04419897	0.132381	2.285423	0.2481711	0.2785638	0.1122395	0.5035899	0.1686882	0.1185637	0.2414663	0.2497301	0.04210496	0.09113546	1.448844	0.7456838	0.1999443	0.04081368	0.1737642	0.150055	0.2291087	0.1665148	0.6352719	0.6271497	53.93126	0.531378
TCGA-A3-3365	2.39178082191781	0	0.5321225	2.3759309	1.3636217	0.4199828	0.2709157	3.7394239	3.1111125	2.0908135	0.5680171	0.375717	1.3197634	0.6563388	0.3841259	5.3062561	1.9522368	2.2894277	0.5115764	1.4226089	2.210755	0.6346456	0.9964633	0.7089521	0.9463866	0.2834439	2.2122568	2.4883468	1.5878361	1.4053761	30.914104	2.635812
TCGA-B4-5838	0.454794520547945	0	0.2222706	0.6808296	0.5472299	0.03026649	0.5297755	8.733454	0.1068388	0.1146816	0.1301871	0.2023348	4.518722	0.02557919	0.4084223	0.5262813	2.694779	0.1019448	0.2316889	0.09335366	0.03897658	0.02655036	0.8588841	0.09058197	0.166328	1.433594	0.4160326	0.1637837	0.4732612	1.073376	2.373881	0.3435686
TCGA-CZ-5451	5.28493150684931	0	0.1962865	1.999771	0.4760344	0.03195768	0.03461947	1.801604	0.2115161	0.1362259	0.1480355	0.1602305	1.526641	0.1620509	1.139715	0.3157319	0.4436824	0.1521823	0.469699	0.3091512	0.6584714	0.1065289	1.302603	0.2521508	0.3357476	0.2643789	1.647297	0.3525222	0.4684739	1.105709	4.477587	0.7641242
TCGA-A3-A8CQ	0.00821917808219178	0	0.35983327	1.21038376	2.45595149	0.46292901	0.09992033	0.22732993	2.61165848	3.82136133	0.3938686	0.38684143	2.71767899	0.9268576	0.7330499	0.74484244	1.19758614	0.98701681	0.30880856	1.1079774	2.68267833	1.35170115	0.91274615	1.35847099	0.76961441	0.87965334	6.55264393	2.40873941	1.00176754	1.74470498	39.52552361	4.7997031
TCGA-A3-3380	1.55342465753425	0	0.9895054	1.982891	2.444565	0.8228795	0.198916	2.287482	2.972659	5.572639	0.8199924	0.8846702	2.379123	1.186183	0.4174476	1.150532	0.4284511	1.377724	0.4236245	1.227886	3.408352	1.37193	2.352498	0.7921046	0.7933496	0.2614967	1.267804	1.902958	2.04573	2.226895	65.45951	6.79907
TCGA-CW-5591	6.22191780821918	0	0.129425	0.5113467	0.3983052	0.02247666	0.07368705	0.3476838	0.0619853	0.1330711	0.07436939	0.04695591	0.1746421	0.09893622	0.6228578	0.3219904	0.2713506	0.1272657	0.1376464	0.1142316	0.1447249	0.0591509	0.3696509	0.06115314	0.1543992	0.07747685	0.2896465	0.1344946	0.6864369	0.3645346	4.772501	0.210357
TCGA-BP-4799	3.1041095890411	1	0.27259912	2.96625498	0.86825623	0.07423939	0.26861895	6.40515112	0.11339152	0.14876326	0.16060996	0.015907	3.57276292	0.1930527	0.82566081	1.51206016	5.60161921	0.14260495	0.32349377	0.28823068	0.18385387	0.05510515	1.51742824	0.09322435	1.49069203	1.76931754	21.81579329	0.3803439	1.17200446	0.74094868	22.71499287	0.50342812
TCGA-B0-4847	2.17260273972603	1	0.68101982	8.02085015	6.38344756	1.04162661	0.02047886	0.79725035	3.26481276	11.21092373	1.60439142	1.12054529	6.11499103	1.45200978	4.7083888	12.88852194	0.85640721	1.86060418	1.40775527	4.52710325	7.72453292	2.37571214	0.84320919	0.7720194	0.86501706	0.5068911	7.20006174	4.17141769	3.47510686	3.23112092	63.29781574	6.84454543
TCGA-BP-4173	5.18630136986301	0	0.6249251	10.15835643	2.49050053	0.66613323	0.05647555	2.3007645	0.55725759	3.45997335	0.4670315	0.30350009	2.76499366	1.20337641	8.33016476	10.24610266	1.20329982	0.93187765	2.11930645	0.89572597	3.12519116	0.99056292	0.81132043	0.48509676	0.8125109	0.34143583	38.97441981	1.64412532	1.21003443	3.89839656	52.51056563	3.46888862
TCGA-BP-4768	1.0958904109589	0	0.6536854	1.55733	3.688145	0.7796795	0.1124264	11.6332	0.9200735	3.317096	0.4199603	0.6565811	4.255252	1.436626	0.3713864	1.030051	2.318978	1.231994	0.5031516	1.334608	1.75126	1.141243	2.514236	1.220984	0.7253493	2.683873	10.77432	0.9953494	1.373309	3.450453	65.41582	6.366356
TCGA-BP-4164	2.71780821917808	1	1.052094	1.04631	2.220218	1.182944	0.1073535	0.2090461	2.329878	8.704719	0.460477	0.6156836	5.847253	1.141577	0.8285241	1.423483	2.297834	1.901654	0.388536	2.98986	3.004575	1.278277	0.3801446	0.8352468	0.3307964	0.9361964	3.51651	1.235293	1.760103	1.345414	119.9004	5.101169
TCGA-AK-3450	4.13150684931507	0	0.35521626	1.11653386	0.61240824	0.28413995	0.04764804	3.14631484	0.77437205	1.63604683	0.29494742	0.17070732	2.11956711	0.47477853	0.64441066	0.45135596	1.84966877	0.45296561	0.18765405	0.68737137	1.04033166	0.42030928	0.9198605	0.34106072	0.40522756	0.28919678	3.25474077	0.59138147	0.49003098	2.40956105	25.55472834	1.379239
TCGA-BP-4160	7.89315068493151	0	0.2602974	4.041527	0.6537425	0.08066697	0.2785104	3.353902	0.3361624	0.1910327	0.1037968	0.09986436	1.919021	0.2966844	6.133818	4.108794	1.98829	0.3695614	1.214422	0.2890199	0.4039829	0.1179378	1.711058	0.2072809	0.3911482	0.9377656	6.827457	0.2984755	0.8759355	1.395505	12.07903	1.158139
TCGA-BP-5170	6.60821917808219	0	0.476948	2.536749	0.5742255	0.01793482	0.4141366	8.57824	0.07913599	0.1415754	0.1384638	0.04995677	3.554346	0.1094694	0.08643435	0.5906347	2.462905	0.1249837	0.1739012	0.2933529	0.3849351	0.1153737	0.6014787	0.1382553	1.362446	1.503103	1.09567	0.3235076	0.7010935	8.739132	9.112303	0.6280852
TCGA-CJ-6027	9.9041095890411	1	0.68458516	5.92164695	0.54344351	0.10028519	0.67755852	4.82127304	0.42037552	0.11874593	0.28204489	0.23743956	5.87870195	0.14125714	4.61561462	4.39909155	2.82244064	0.23877879	1.7733397	0.59403246	0.3551495	0.1143638	2.86523619	0.15006747	1.15895667	1.61860639	3.81955331	0.60529938	1.59260872	1.97344046	15.23875858	3.06394445
TCGA-BP-4983	3.87123287671233	0	1.094641	6.747714	2.736532	0.8765863	0.1527851	2.377589	1.172385	6.432065	0.4282967	0.1644667	7.918086	1.145154	4.55292	14.25152	8.183721	1.917551	2.871842	2.419734	1.432996	1.203241	6.186587	0.3151117	0.3083266	1.116173	5.228625	1.129642	1.864256	7.562648	41.2243	3.691271
TCGA-B4-5378	0.479452054794521	0	0.2109708	0.5958034	0.9900099	0.2285999	0.01277814	2.782244	0.7021199	0.8385809	0.2817877	0.1623105	1.785236	0.6376772	0.1728165	0.3542739	1.231081	0.2837315	0.1646988	0.6535607	0.8658425	0.534753	0.5030082	0.1158555	0.6266808	0.04362531	0.2823922	0.7090142	0.7665895	0.9886713	20.52563	1.401939
TCGA-BP-4771	0.443835616438356	1	0.8149629	12.446053	6.0746514	1.0897381	0.2240125	1.1163839	3.2819127	7.1275906	1.5861628	0.8259659	3.9736858	1.4200946	9.8129615	11.4840231	1.402105	1.6789759	2.8109006	1.6248116	4.3595915	1.9422268	1.4024458	0.5580186	0.9425836	0.829727	29.6922514	3.4766874	2.0526805	9.57563	56.6837286	4.9714386
TCGA-B0-5084	0.608219178082192	1	0.4509097	1.58051	2.999474	3.627674	0.1058647	0.5972316	1.362065	2.858147	1.704844	0.2585989	5.834928	1.016724	1.565982	2.531521	1.835311	1.161854	0.202543	0.8883387	3.048675	1.237888	4.562513	0.3409966	0.4239084	0.9713379	0.9836829	1.473345	2.268236	10.86106	27.30931	6.104509
TCGA-BP-4159	7.12602739726027	1	0.204739	1.894874	0.3997307	0.115414	0.3327785	2.830571	0.3783038	0.3592197	0.3927854	0.1469629	1.60183	0.3669366	0.5403294	1.264053	2.965827	0.5898154	0.3029108	0.9384973	0.6794414	0.1562041	0.978291	0.3857855	0.9860215	0.8451402	1.170944	0.6245499	1.321275	4.620736	28.43317	0.9716362
TCGA-B8-A54J	1.44657534246575	0	0.62371234	2.30380452	1.98721957	0.47261393	0.04699925	0.37241689	1.86713528	3.5268686	0.62732076	0.27553571	3.28946292	1.17271985	2.542545	7.85090223	1.6088626	1.42337062	0.97597611	0.9515282	3.22003917	1.12323957	0.83644993	0.58312241	0.93709768	0.65074715	6.35789785	2.64213778	1.20839658	3.61266312	47.29990411	3.63673931
TCGA-CZ-4863	5.28219178082192	0	0.47589382	5.27998674	2.13959668	0.59440755	0.14165104	0.66588527	1.43433097	1.64959573	0.38412878	0.27163827	3.36231635	0.73913942	6.93785764	6.8727313	1.33148753	1.08411528	1.50368839	0.82359084	1.94356645	0.84731732	1.17403296	0.39798981	0.54041971	1.38979921	14.28245084	1.73489905	1.72455417	2.45024766	49.7490751	2.57401203
TCGA-BP-4330	5.17260273972603	0	0.7497381	5.88327	2.824892	1.021771	0.06845825	6.219971	2.648994	6.222143	0.8257189	0.5246277	2.826583	1.409374	3.131571	4.36355	1.264803	1.955127	1.733732	2.416137	2.910562	1.838071	1.014285	0.7302235	0.7953064	0.4048099	13.45701	2.548019	2.04773	2.545539	58.02515	5.760058
TCGA-BP-4995	3.75616438356164	0	0.1950668	1.314506	1.140604	0.7242616	0.1231753	0.7513255	0.5000681	3.723892	0.6034925	0.2663565	1.167993	1.099979	0.8363491	0.8467607	0.9459857	0.3763815	0.4147981	0.6181845	1.048991	0.8636849	1.224297	0.23126	0.3491856	0.4136338	1.460457	0.4422713	0.536479	1.179421	73.31722	1.526841
TCGA-BP-4798	0.915068493150685	1	0.9307037	10.3314542	4.6598539	1.1120622	0.5035963	6.2762178	1.3617199	3.5659984	0.7306231	0.6817701	2.7929375	1.3190736	6.3851556	7.759118	1.6059127	1.6624176	2.981515	2.081295	2.0213732	1.5309642	0.7137827	1.1364217	2.3005459	1.7952605	2.8341305	2.1096635	1.4039947	2.5543569	45.4317162	3.8103163
TCGA-BP-4335	1.3013698630137	1	1.245802	4.157842	3.745764	1.730496	0.2601866	0.6390083	3.329395	8.131999	1.674373	0.9061532	4.472845	2.1702	1.829113	9.445624	3.709197	3.925351	1.003028	4.38987	5.934903	2.108589	0.606115	1.33994	1.548218	1.245954	20.33988	3.968439	2.693522	3.00932	225.9088	11.01074
TCGA-B0-4694	0.29041095890411	1	0.3258123	4.989923	0.7634671	0.1213864	0.0988698	4.209129	0.4044387	0.6570583	0.5901589	0.1794092	1.659627	0.3942993	4.369627	2.232091	1.233664	0.4689933	0.9936842	0.6112702	0.6699385	0.2086189	4.294604	0.1617604	0.7968037	1.314023	1.787716	0.5362196	1.912581	4.264153	9.262306	1.298336
TCGA-B0-4836	3.39178082191781	1	0.6074145	3.343694	0.9912036	0.1813174	0.7716485	5.126119	0.4571708	1.012132	1.071307	0.09018801	2.981639	0.4606238	1.747668	5.130965	4.309523	1.244757	0.7534739	1.933783	0.8756135	0.3805964	1.085862	0.6871209	1.072827	0.8508399	1.63188	0.5391094	1.139129	3.80887	37.87504	3.980364
TCGA-B8-A54E	2.49041095890411	0	0.1407221	1.180063	0.6105603	0.1313072	0.3743262	0.01357492	0.3049383	1.096533	0.09146554	0.4620017	0.3142286	0.5451256	1.765226	0.5462208	0.3128711	0.3812709	0.3967705	0.2664491	0.3559891	0.1515596	0.2585133	0.07521112	0.1787225	0.7230629	1.543667	0.8198705	0.7429278	0.2391117	19.93971	1.602359
TCGA-A3-3376	4.64657534246575	1	0.6764127	2.281252	1.699054	0.3953853	0.4277136	3.730671	2.66364	1.772353	0.3971403	0.3834992	2.391457	1.292854	0.4933894	0.8719382	0.7511571	1.359224	0.4783204	1.00472	1.545693	0.8485188	2.495358	0.4418221	1.731751	0.1431607	5.742155	3.548829	1.518008	2.106965	24.17899	3.968951
TCGA-BP-4758	6.04931506849315	0	0.63170291	4.53617452	1.12563164	0.29457345	0.17304148	0.43835088	0.78774681	1.93425033	0.73838382	0.28593995	2.27854115	0.41492269	2.68874137	3.40416167	0.72068023	0.83201235	0.87806351	0.57255525	1.58060755	0.42284561	0.80598615	0.65573821	0.77189421	0.38371333	4.78019248	1.01718325	1.9846319	6.91048463	40.93580389	2.44158257
TCGA-B0-5121	4.06849315068493	0	0.5194493	2.554026	0.8154263	0.3139167	0.0626432	4.360374	0.9794867	0.7858868	0.2893433	0.3372698	2.565584	0.4326936	0.7564387	1.036753	0.9406765	0.8932757	0.6007552	1.188296	0.9528883	0.4445322	1.538678	0.3416343	0.8118181	0.8511058	0.4623203	0.9800338	0.766961	2.133462	34.33932	3.460515
TCGA-DV-5566	3.83013698630137	0	0.4772302	1.176926	1.077028	0.07331553	0.07942205	1.490522	0.2911491	0.5382321	0.2425819	0.08168706	1.611918	0.3769315	1.97867	2.18749	1.44936	0.1873371	0.263777	0.2826671	0.7553142	0.135059	0.3971871	0.1496044	0.5332524	1.111959	2.015539	0.5188123	1.146396	1.870785	11.69922	0.867652
TCGA-BP-4784	5.07945205479452	0	0.2141394	0.8843251	0.6825499	0.06014099	0.2628868	5.237249	0.1010923	0.2170267	0.2368939	0.07977166	1.958174	0.3025423	0.1932274	0.7243267	1.149588	0.2228595	0.1666127	0.3292394	0.5900828	0.08541588	0.5836578	0.2571297	0.9859508	0.3669947	1.607428	0.3159094	0.9795763	2.105601	6.368366	0.4910924
TCGA-A3-3383	2.35890410958904	0	0.4562967	4.89919	1.256436	0.3093605	0.0615289	0.1130547	1.349156	3.986797	1.237833	0.4007963	5.064148	0.4914866	3.883325	3.369131	0.7491255	0.7604012	0.3689897	0.9430931	6.578038	1.281152	1.429114	0.2446771	1.459367	1.511289	4.202915	1.407536	2.074136	5.227348	13.46526	3.640273
TCGA-CJ-4875	9.73698630136986	1	0.5903838	4.3260646	2.1411229	1.3092864	0.2173562	2.7375225	2.3025766	6.7192129	1.5198491	0.5048309	4.67963	1.1839858	1.3252343	9.1751389	1.9616572	2.2029995	1.679194	2.4489453	3.6618767	1.9571641	1.5235696	0.9096859	0.8080997	0.8870335	4.0804644	3.3948966	1.9544272	4.0543169	56.482487	6.4375884
TCGA-B0-5085	2.10958904109589	1	0.8674957	2.168005	3.700182	1.095512	0.2541836	1.153368	5.44559	22.99511	2.950179	0.9237814	4.781333	1.696248	1.15288	1.729582	2.272642	2.172229	0.5119061	4.7411	5.881161	2.23678	0.3997301	1.738069	1.40161	0.3571729	21.70346	4.865707	3.453618	3.315408	167.9927	9.651236
TCGA-CZ-4853	2.12054794520548	0	0.4675326	1.745107	0.9061488	0.3845914	0.0763648	0.01879212	1.055335	1.73999	0.2848908	0.3410993	3.182621	0.5174618	1.346312	0.7334634	1.605415	0.8089281	0.4335491	1.14009	0.8870491	0.4867544	0.2566769	0.6871705	0.3061703	1.005611	2.016394	0.669034	0.5235768	2.68117	59.13896	2.721901
TCGA-A3-A6NI	2.78904109589041	0	0.803401	1.20662	1.363843	0.3416064	0.04131443	4.361557	0.8335889	2.782402	0.5993943	0.288343	4.760389	1.184702	1.421825	1.329531	1.702737	1.027977	0.3090436	2.677658	2.599491	0.6220295	2.783992	0.4013414	0.6776281	0.3442288	7.440633	1.648196	1.188691	2.551894	19.39131	2.20638
TCGA-B2-4101	1.77534246575342	0	0.6690634	4.1291772	2.9144295	1.0943541	0.3865775	1.7056704	1.9026331	6.7184695	0.7478012	0.4804358	3.0705493	1.1686591	1.7484742	7.3567769	2.0553448	1.9307539	1.561627	2.2347116	2.4509346	1.5234609	1.9409326	0.5663634	1.2497057	0.7766356	3.8492188	2.6676125	1.7727961	1.9549221	62.0840597	7.1535717
TCGA-BP-5185	3.1013698630137	0	0.22375269	1.74887327	0.6727686	0.23499115	0.03733896	0.08323703	0.9858859	0.58386651	0.53534463	0.30045333	3.71159609	0.46122641	0.81689021	0.76119315	0.31392405	0.56823824	0.18873167	0.58870104	1.98437318	0.23655281	0.33789398	0.79656702	0.3673652	0.91233822	2.91239118	0.43296306	0.90354921	0.96633002	48.9305912	3.86120895
TCGA-BP-5202	0.0794520547945206	0	0.4018324	1.293424	1.173759	0.1448618	0.0965529	0.6612745	0.5401618	0.3285613	0.2025253	0.0909312	2.14897	0.4282087	1.199623	0.5482867	2.204539	0.4526203	0.174927	0.5606584	0.7356908	0.2505717	1.384303	0.3941314	0.6727445	0.655303	2.617567	0.4713614	0.7975805	1.182432	16.51252	1.867619
TCGA-BP-4162	8.42191780821918	0	0.49970077	3.0412683	3.56709259	0.62482165	0.09648278	0.19816125	1.93849907	4.56234859	0.57068072	0.43510433	1.65948048	1.41181935	5.23830343	6.72604434	1.97419501	0.94115088	1.30037459	1.18168369	2.68210948	0.95918531	1.62028726	1.02706962	0.41027379	0.07390337	8.38728615	1.6661932	1.46295703	1.46374015	61.85499156	3.22249487
TCGA-B8-A8YJ	1.18082191780822	0	0.5258613	3.894955	1.618337	0.349698	0.35424085	1.22042	2.142244	2.797996	0.7301831	0.3026239	2.086944	1.377279	1.112639	2.039401	0.4098784	0.7807755	0.8836453	0.7568323	2.841914	0.6671329	1.103586	0.4249138	1.168853	0.1817403	9.100304	2.981974	1.194476	4.72811	28.02162	5.198747
TCGA-BP-4976	4.47123287671233	0	0.1660574	0.9228269	0.494615	0.07106616	0.08610205	0.554884	0.1567869	0.1514667	0.182233	0.06928324	0.9162088	0.2302312	1.267226	0.365098	0.8418635	0.127938	0.0979216	0.1643968	0.2974321	0.1153302	0.7883357	0.2175216	0.3043919	0.2478464	0.732638	0.2070743	0.5382493	1.060371	6.210338	0.4290979
TCGA-BP-4163	7.77808219178082	0	0.8440454	3.0150048	1.6887848	1.0320538	0.1681225	0.5140494	2.1468181	4.5040785	0.3048926	0.2874747	2.5117685	1.0383599	1.4566242	0.5826497	3.2261271	1.2286588	0.4740201	2.9145403	1.5189238	1.487341	1.1790871	0.2306531	0.6434168	0.3826535	2.5332595	1.3655253	0.6123675	0.9564701	30.0329126	1.7626377
TCGA-CJ-4899	4.18630136986301	0	0.5629031	2.453839	2.19306	0.5959874	0.04545876	3.633424	3.298179	3.521411	0.5869734	0.5219046	2.881835	1.504888	1.210391	4.237907	1.455863	1.842825	0.897194	1.246371	2.13052	0.9756825	2.879611	0.5585862	1.043843	0.2845312	3.196525	3.040922	1.597345	2.948274	50.65561	4.462715
TCGA-A3-3335	5.16712328767123	0	0.6868246	1.858347	1.321063	0.5854194	0.2108811	4.691114	1.080802	2.169465	0.4214393	0.5458289	7.598739	0.6072331	0.7555071	1.761748	2.846224	0.7766707	0.3337585	1.33244	1.892614	0.657505	0.7203672	0.2132584	0.8353645	1.410519	15.90876	0.7086298	1.508095	1.716169	39.70597	3.318835
TCGA-CJ-4634	9.58356164383562	0	0.5150984	2.2247841	1.5567034	0.4052014	0.1803909	1.3138245	3.4043946	2.8656062	0.6703528	0.386532	2.8017622	0.9812178	0.4547643	0.4058103	2.4710371	1.7632362	0.5566248	1.482483	1.7155407	0.9202764	1.2243176	1.4799984	1.0227684	0.5582402	1.9074513	2.062157	1.6273773	1.2003113	34.8144829	4.6519079
TCGA-A3-3325	3.20547945205479	1	0.5374301	2.620456	3.00222	0.717379	0.04787465	4.844106	3.560044	10.78113	0.9663591	0.6101472	4.647879	1.519557	0.6509942	4.234454	1.123894	1.265714	0.8020678	1.100452	1.951084	1.380294	0.3861445	0.5860371	1.03854	0.5921987	6.440075	2.955773	2.283416	2.431547	57.63198	4.920099
TCGA-BP-4177	4.57534246575342	0	0.1756569	0.7350129	0.489904	0.04933318	0.3375298	9.233559	0.1554849	0.1668987	0.1632306	0.03926164	1.514333	0.1091962	0.249076	0.3156472	1.049351	0.1828099	0.04315928	0.2568982	0.4235353	0.09891667	0.2181736	0.04474092	0.8239558	0.1829121	0.2152752	0.2884744	0.550998	1.219205	3.481483	0.6411385
TCGA-BP-4170	6.41917808219178	1	0.2281412	3.300194	1.300025	0.149918	0.05530815	1.675938	1.079803	0.4907774	0.2261356	0.1105388	1.951572	0.4596	1.70002	1.359166	2.129285	0.3661726	0.5940603	0.5563702	0.4826534	0.1585868	0.5232539	0.2879208	0.6236015	1.18731	4.242659	0.5001573	0.3447336	4.939128	21.35369	1.182092
TCGA-A3-3357	7.36438356164384	0	0.5635563	2.531201	1.37969	0.515741	0.46568145	7.682693	1.681207	4.327103	0.5293485	0.3869963	5.582923	0.8924947	2.820329	1.880084	1.556578	1.420518	0.7283618	2.039343	1.246996	0.8826772	3.823122	0.5555516	0.7757553	0.3721975	10.85081	1.016457	1.64579	0.8922108	90.68659	2.547164
TCGA-CW-6097	1.56438356164384	1	0.6775189	4.726372	1.259474	0.09385727	0.5117185	0.6337425	0.1423599	0.5417819	0.2329119	0.09803847	2.194547	0.347033	1.865869	1.947289	3.620599	0.2520895	1.270801	0.1356996	0.1888555	0.1080627	2.474261	0.06384031	0.3413303	1.560534	1.343885	0.3418546	1.060568	3.348865	5.946034	1.090918
TCGA-B8-5162	0.0986301369863014	0	0.3496286	10.14429	1.057057	0.06052772	0.4681367	2.729371	0.09289524	0.1246431	0.191563	0.08796402	1.538877	0.4374033	4.185331	1.123191	2.549592	0.1772799	0.8662397	0.1438924	0.6777947	0.1108093	3.109366	0.1503602	0.5401999	0.5890971	1.989548	0.3614979	1.414517	4.643682	5.718942	1.233053
TCGA-CJ-6031	5.22191780821918	0	0.40700626	4.30541917	0.37625377	0.04725895	0.20343357	8.1736418	0.13554215	0.21264225	0.2892799	0.09214662	1.44431574	0.16641697	2.20925129	0.93380725	1.15533574	0.17564633	0.64394262	0.26502733	0.24343651	0.07047602	1.18259392	0.16072414	1.75685617	0.42929261	5.57577659	0.2360645	1.24700071	2.63663222	6.25794845	0.47368068
TCGA-CJ-4639	8.84657534246575	0	0.86776471	2.84787918	2.47979099	0.59081561	0.19248884	0.26526265	1.47105194	4.27739752	0.30719143	0.4701985	3.1089768	1.09374309	2.76600002	2.50160296	1.15905614	1.49005594	1.14358992	1.50872728	1.46733534	0.88847164	0.66410023	0.5626095	0.45018622	0.34227508	13.10018169	1.88841654	0.98981508	0.94908056	42.58734976	3.81196642
TCGA-BP-4759	6.4986301369863	0	0.3844011	1.317143	0.5163065	0.06831299	0.09598115	0.2587863	0.107652	0.5199956	0.3874797	0.09514164	4.310893	0.3470885	0.9406425	1.089499	0.7952583	0.19269	0.2726725	0.2804825	0.2827675	0.1112902	1.019624	0.1393964	0.5717914	2.050012	0.223573	0.218348	0.6437659	6.352104	34.35951	0.5597865
TCGA-B0-5075	1.74520547945205	1	0.6375398	3.673554	1.383068	0.6751172	0.3503333	7.595376	1.571479	5.514663	0.5374037	0.3270459	3.718954	0.9564519	3.22534	1.136791	2.197061	0.8841272	0.6950583	1.333346	0.8316024	1.047125	9.374581	0.5164388	0.4016874	0.2571144	3.743352	1.205556	1.185689	2.301997	89.92678	1.682533
TCGA-CJ-4888	4.29315068493151	1	0.655429	8.456765	2.224316	0.2869024	0.8575085	2.892623	1.008791	2.282467	0.8751222	0.3121703	2.946483	0.8334925	6.243691	4.552925	2.712737	0.7523625	2.580567	0.8987458	1.962794	0.3499876	2.34185	0.2317367	0.746304	0.854424	5.468748	1.128951	1.752399	2.753077	36.76926	4.292902
TCGA-B0-4701	0.652054794520548	1	1.496015	3.827937	3.237079	0.8769774	0.0793122	5.375777	2.134948	4.411467	0.8404893	0.5727916	7.846174	1.729378	1.865476	8.305742	2.528188	3.638775	0.9120734	2.399681	3.660665	1.390049	1.029779	0.386701	0.5963134	2.271186	8.521374	2.335069	2.630264	3.34816	67.32036	5.857581
TCGA-B0-4718	4.87123287671233	0	1.850441	3.248745	2.938515	1.563313	0.404711	2.423423	4.008294	4.922901	1.188298	0.941524	5.306186	1.666386	2.036261	5.46003	6.707628	1.791192	0.8150566	4.365744	5.767554	2.097823	0.1961989	1.023107	0.6760886	0.2398797	9.679618	3.842917	2.683962	1.717702	127.4849	10.13321
TCGA-BP-4326	4.45205479452055	1	0.7373253	0.7942945	1.944614	0.8189508	0.2641476	2.224525	1.837751	4.078303	0.6038747	0.3258795	4.559952	1.400723	0.3382987	1.331544	7.160888	1.081628	0.1683685	2.450513	2.651637	0.377673	0.2354151	1.426017	1.312332	0.3188236	0.8040723	1.767795	2.035161	1.578666	95.09989	4.634012
TCGA-CJ-4870	4.1041095890411	0	0.1925611	0.6315324	0.5207754	0.06409568	0.05647765	1.236124	0.2442512	0.3725733	0.1253176	0.1298444	2.05915	0.2010832	0.6178002	0.1496762	1.872944	0.2504049	0.09813002	0.3839552	0.3001496	0.112452	2.600531	0.1585343	0.5415371	2.060506	0.3003535	0.2061676	1.167371	2.721671	6.18615	0.450339
TCGA-B8-5552	2.86575342465753	0	0.28938112	3.18622517	0.58970163	0.10777771	0.10954098	6.6595036	0.45488413	0.44388762	0.11628532	0.27410549	1.24602478	0.34652454	1.1065895	0.78703355	1.29408072	0.29390024	0.88960237	0.42046295	0.72414253	0.16853627	2.24850539	0.31873385	0.8520753	0.2850452	4.05258538	0.93140787	0.7556209	1.9253094	10.48623652	1.25625451
TCGA-BP-4760	6.46849315068493	0	0.08776846	0.5798523	0.5190297	0.02835526	0.1278651	4.506436	0.2047342	0.2808088	0.247344	0.08616275	1.08008	0.3885065	0.2484622	0.407478	1.128101	0.2604745	0.1341816	0.3939255	0.1659788	0.1718553	0.7048987	0.1823482	0.5916347	0.1087166	0.1771643	0.2306985	0.8313307	1.917544	3.740141	0.9027396
TCGA-B0-5113	3.21917808219178	0	0.51168993	2.76995311	2.04268537	0.84115849	0.21986901	3.18144108	1.55268105	4.32646836	0.33493782	0.32224855	2.66617945	1.23574074	2.0908085	1.8382853	2.25503483	1.18692514	0.8376284	1.13537238	1.61397736	1.47576169	0.43524152	0.71476942	0.48305705	0.84447637	17.69679172	1.9613928	1.2954898	1.81375016	61.52092378	4.14463165
TCGA-B8-A7U6	1.35616438356164	0	0.719019	1.441278	2.408025	0.4989014	0.2889654	1.065533	2.253776	5.832389	0.8253672	0.1985244	4.247894	1.176793	0.6488023	4.631685	3.465623	0.7542113	0.2667288	1.432222	4.181188	0.764144	1.807995	0.4524603	0.8383778	0.5074025	2.857385	2.249791	2.050874	3.596162	43.0633	4.72416
TCGA-BP-4994	3.58356164383562	0	0.1215861	0.8867291	0.7073802	0.8533601	0.08900235	0.4565352	0.6734834	4.772932	0.5796303	0.5121185	0.772666	1.358362	0.6185692	0.7471313	0.8794592	0.4572968	0.2788237	0.5933401	1.608205	1.128963	0.8904308	0.2217952	0.2887545	0.3319943	1.629165	0.4295855	0.5763218	0.6601243	90.23057	1.516454
TCGA-CJ-4871	6.63835616438356	0	0.4314024	1.846919	0.7125173	0.07983723	0.2432446	10.5953	0.2091636	0.2836016	0.1898654	0.1528887	1.64847	0.2565381	0.8897675	1.242308	3.561687	0.3245477	0.2406407	0.4197429	0.5783219	0.1619555	0.9654429	0.1221842	1.020235	0.5868199	1.428925	0.2180922	0.4876457	0.8848001	12.28873	0.6146235
TCGA-DV-A4W0	6.76712328767123	0	0.43378785	0.601181	1.4271685	0.6016629	0.040768475	1.5864405	1.801175	2.5362425	0.50292255	0.46034985	3.2438185	1.676846	0.5880341	1.5668075	2.4451435	1.355293	0.2801361	1.8920245	2.135861	1.382642	0.8107381	1.09735795	0.67833465	0.676642505	1.74274075	1.58	1.2331485	1.5083415	39.869825	3.4148085
TCGA-AK-3451	7.85753424657534	0	0.3420088	2.677188	0.2448597	0.02846016	0.05476495	0.6778309	0.2197619	0.1516463	0.1883345	0.03963736	2.674079	0.005010961	3.154675	1.237181	0.8804413	0.08677044	0.2941131	0.05486391	0.3206913	0.006241455	1.707026	0.05807453	0.2415022	1.436905	1.752266	0.1925113	1.460211	4.000337	1.86788	0.1202899
TCGA-B2-4099	2.66301369863014	0	0.4039669	3.28174	1.15312	0.4180076	0.1966626	2.222088	1.586464	2.810516	0.3578593	0.4071134	3.728219	0.3458605	2.958399	3.084342	0.6528584	0.8046398	0.6399666	0.4917858	1.995105	0.7384975	1.809836	0.4692315	0.8929646	1.929851	11.11656	0.7726579	2.571044	4.096085	8.820305	1.524949
TCGA-B0-5694	1.31506849315068	1	0.4616206	1.982638	0.6678536	0.1127357	0.1649766	8.09008	0.1326499	0.9255189	0.1492051	0.08373892	3.326442	0.2434846	0.5433137	0.6237241	3.345809	0.4364607	0.1725975	0.5953401	0.6775007	0.1977879	1.337824	0.3169486	0.7956749	1.188655	1.076129	0.5005592	0.6243209	5.298262	20.7674	1.824272
TCGA-BP-4158	9.25205479452055	0	0.6008536	1.840454	1.953216	0.5543031	0.3381264	0.2751278	2.40637	3.161727	0.9367431	0.6308779	3.488743	1.322265	0.68939	0.6830706	0.6565932	1.837951	0.4060668	2.665641	2.494534	1.307112	0.5227851	1.313519	0.582833	0.9909907	4.471876	2.12127	1.54358	2.268417	73.01224	6.78734
TCGA-A3-3320	4.13150684931507	0	0.8513183	1.575566	2.459977	1.39328	0.0826526	0.05800506	4.134028	5.162249	0.4796531	0.9272355	2.268196	1.894446	0.7762679	1.782311	2.349677	1.711782	0.6082833	2.977105	2.385403	1.865111	0.893389	1.263584	0.7159444	0.08709282	8.210439	1.737668	2.151314	1.323585	70.68753	8.150042
TCGA-DV-5568	1.01369863013699	0	0.73157442	3.30846682	0.83241042	0.11420245	0.42788478	20.27470437	0.45591797	0.65680767	0.7107481	0.37869838	1.9124096	0.44045094	1.02213926	3.56752811	2.97080295	0.82743232	0.65774316	0.78530793	1.1905475	0.22421382	1.18547581	0.48086873	1.03719989	0.77628311	0.56063826	0.60554345	1.80698245	3.03404234	17.15952229	2.33135288
TCGA-AS-3777	3.39178082191781	0	0.1017174	0.6406875	0.3791694	0.1051491	0.084421	0.09273305	0.1609665	0.6199854	0.04970158	0.02390931	0.1580896	0.1209047	7.508197	0.127205	0.3303079	0.1146496	0.07884861	0.105299	0.1381724	0.1656536	0.3044754	0.1926685	0.2115748	0.9398419	0.9340656	0.1473869	0.4194291	0.4269169	8.238757	0.3938917
TCGA-CZ-5462	0.852054794520548	1	0.244386	2.112829	0.5117823	0.1234631	0.6891095	14.74664	0.2484921	1.056675	0.1218355	0.08446711	2.500787	0.1525478	6.994013	0.6933467	3.105239	0.1358505	0.623438	0.1670212	0.8925939	0.2128084	2.257478	0.05893175	0.1295354	0.83622	5.011846	0.6762214	0.6773781	1.030459	10.8815	0.4080472
TCGA-A3-3387	1.69041095890411	0	1.015297	3.65476	1.404847	0.5470084	0.4772281	7.998352	0.9883405	3.059838	0.4212717	0.6304847	2.866048	0.893371	1.93172	1.071537	2.960319	1.37746	0.8952221	1.163577	1.487797	0.7735457	0.8637225	0.2886726	1.920706	0.7496239	4.53732	1.280802	1.405577	3.242716	20.59922	2.505603
TCGA-BP-4174	5.14794520547945	0	0.38735649	2.18687958	1.12488773	0.19055841	0.08108023	7.52528805	0.36393876	0.78130974	0.21644306	0.11091204	3.40486776	0.89337083	2.54950353	0.79802202	3.1160119	0.50872035	0.3962487	0.63401144	1.24529984	0.17464645	1.33537913	0.88215568	0.24823981	0.39215125	5.21263618	0.37293169	1.36197241	1.03325716	24.25063627	1.29828091
TCGA-CJ-6028	4.45205479452055	1	0.48254181	3.61823102	1.22295884	0.10138577	0.35429137	5.35776408	0.10101604	0.37176499	0.22724646	0.16397784	2.81975082	0.35471506	4.03501026	2.98559235	4.87619915	0.4254401	1.81257936	0.4355977	0.46328656	0.18361312	2.99518433	0.26694614	0.68191364	1.15652006	3.89612403	0.39480145	0.47943031	3.7907569	15.62708083	1.53239455
TCGA-A3-3367	6.21917808219178	0	0.8166917	1.919135	2.020798	0.510218	0.02219738	0.5312911	1.907726	2.212754	0.5423866	0.3652866	3.882396	0.7388733	0.7110142	2.793693	2.517039	1.639762	0.4799776	2.122988	1.240212	1.175554	0.713625	0.8752722	0.5497799	1.67853	2.300205	1.552363	1.001256	1.45337	63.23187	5.141923
TCGA-B0-4698	0.115068493150685	1	0.621714345	5.822659171	2.21385884	0.958042511	0.522039038	0.969442303	0.167514884	5.256852518	0.502456994	0.149291834	4.917632167	0.968839375	5.079942933	7.280892784	1.078416751	2.487431676	1.210330229	0.579223077	4.917736878	0.775766601	4.510961502	0.473924487	0.815755974	0.73899075	5.525420611	1.515236769	2.989970865	4.114460491	32.076400754	5.113159791
TCGA-BP-4329	2.31506849315068	1	0.4165974	2.105987	1.024216	0.2510102	0.07623845	0.4884449	0.4140421	1.455529	0.2639058	0.1437565	2.200791	0.4460822	0.8592321	2.215688	4.786228	0.6402955	0.2980978	0.5525397	0.6344078	0.3333734	0.8472575	0.3957184	0.3905432	2.210879	3.708265	0.8104963	0.8024066	1.460985	37.66123	2.136006
TCGA-BP-4962	4.89041095890411	0	0.243455	3.649168	0.5031826	0.1273083	0.21652545	2.263331	0.3332343	0.7256128	0.2998585	0.07212457	1.919985	0.09117998	4.180421	1.47521	1.797434	0.2055056	0.5748136	0.4537771	0.277873	0.1589982	2.14868	0.1761217	0.4638533	0.8085334	2.792976	0.1526929	0.8013221	2.351695	37.31526	0.4012813
TCGA-B0-5706	8.78082191780822	0	0.40518838	8.02697571	0.70445505	0.10246658	0.28761433	12.97433578	0.24345233	0.26132374	0.13039814	0.08782057	3.17556156	0.26645491	5.090179	2.05582453	4.61508595	0.24717682	0.71197386	0.26521421	0.40601361	0.11062857	0.58968052	0.40745492	0.84082803	0.37078167	1.53487119	0.31169363	0.61623704	2.93165709	14.58997498	0.87568978
TCGA-BP-4973	3.79178082191781	0	0.9845665	3.255988	3.570116	0.9825437	0.1647648	1.501507	2.418608	3.691131	0.4503256	0.5504837	3.590466	1.827781	1.940816	2.460883	2.172039	1.466003	0.7849592	2.02054	3.265291	1.51447	0.9378982	0.7101602	0.9823883	0.4596912	11.89544	2.176905	1.749167	2.918943	93.84473	4.41737
TCGA-B8-5165	2.01917808219178	0	0.224387	1.40123	0.6638196	0.08456746	0.1471219	2.542818	0.3827152	0.6470252	0.1721918	0.0966398	1.307927	0.2779417	0.4598124	0.8569232	0.6675411	0.2493325	0.4016957	0.3769702	0.5584835	0.2130419	0.7999348	0.2359857	0.4766526	0.2321475	0.6457972	0.347508	0.5085912	1.162883	10.09476	1.194063
TCGA-B0-4838	2.28493150684932	1	0.9265041	5.8726345	5.283318	0.6618185	0.3972854	2.1132049	1.8782046	3.4107659	0.4244516	0.4547769	2.3089529	1.3592978	2.9787788	8.6988771	2.4550277	1.5034919	1.7408076	2.0519341	1.989897	0.9616329	0.3911076	0.4283452	0.6832905	0.416176	5.6105628	1.3895812	1.4246296	2.0174781	67.565147	3.6052596
TCGA-BP-4968	4.78356164383562	0	0.494611	4.515455	1.728379	0.5525412	0.1156302	8.150233	1.707544	9.017438	1.355755	0.6225504	3.225416	1.084351	3.490686	3.532973	1.780071	1.062382	0.975837	1.276594	3.277934	0.744296	0.8274943	0.9177578	0.923181	0.5102445	7.20628	1.541956	1.981976	2.11223	104.2204	3.738596
TCGA-A3-A6NN	0.00821917808219178	0	0.4074327	2.407685	1.141498	0.3799851	0.1575634	4.987277	1.066962	1.104383	0.4095657	0.3528115	1.348654	1.06235	1.082123	1.89982	1.042589	1.043163	0.8417811	1.182516	1.964763	0.8181748	1.106519	0.4385991	1.293486	0.8965515	5.638621	1.54578	0.9002467	1.543797	19.60313	2.920085
TCGA-BP-5007	3.12328767123288	0	0.5726784	2.804839	1.932315	0.9283589	0.2451659	6.544862	1.644362	6.339638	0.7150269	0.7002224	2.4571	1.248629	1.551587	2.196026	1.257867	1.600733	0.4861491	1.511783	2.356968	1.5978	1.336847	0.9479337	1.432796	0.4363902	1.288214	1.854175	1.206815	2.059982	55.3421	6.034166
TCGA-B0-4833	6.53698630136986	1	1.0917049	4.0334413	5.5071692	1.2053474	0.3316018	2.1855076	3.3473081	12.6754045	1.5618046	0.8921895	3.7112585	1.5434519	2.5592109	5.8626241	2.2895907	3.4999134	1.2130457	2.8657254	5.8072651	2.6840538	0.7501967	1.3415878	0.9672948	0.7383313	6.1310381	3.7367255	4.1599342	3.9006391	89.745845	7.735944
TCGA-B0-4822	3.04383561643836	1	0.75354574	4.86388356	1.4082471	0.69075612	0.49331114	6.42747989	1.75961649	10.06790845	2.54471562	0.47605987	6.40202879	0.9228145	2.33373353	3.46147593	4.33079085	2.14218925	1.05209135	2.04669678	9.07883013	1.71788506	2.99447355	0.72655974	1.90491385	0.81437319	18.9653153	5.99524512	3.96685899	4.92775149	48.07715289	8.86615287
TCGA-B0-4703	0.498630136986301	1	0.7237251	4.1215594	1.3055435	1.291905	0.3765429	2.8891036	1.8111344	4.1498772	0.6181159	0.3371353	3.7192986	1.2230286	3.144779	6.9978941	1.8979561	2.3836845	0.6566135	1.446045	1.3892316	1.3894854	0.3529655	0.2791906	1.1907798	0.8792202	5.8168855	2.6888465	1.7999732	2.6172954	30.5487981	3.5777586
TCGA-B0-5702	5.95068493150685	0	0.5059955	5.898639	0.2796913	0.01471675	0.1804023	0.7371476	0.1623413	0.1394068	0.5599798	0.04099297	1.219714	0.1243761	1.773133	1.075937	0.6440495	0.1880225	0.4506249	0.123797	16.77247	0.02581966	2.258962	0.0600607	1.0823	0.5968063	13.14894	0.4288205	1.653974	3.627962	2.194821	0.4265273
TCGA-CJ-4897	9.15342465753425	0	0.2889697	1.446784	1.237525	0.1390643	0.04856388	0.7511913	0.3144753	0.5433898	0.1955542	0.1646273	1.704821	0.2301585	1.239872	0.2541737	0.8131984	0.2786184	0.2448424	0.3216964	0.3581684	0.2409301	0.8654915	0.349981	0.3062503	0.1663639	2.210206	0.3328503	0.6455474	0.9623021	10.71384	0.7389105
TCGA-BP-4774	5.16438356164384	0	0.729786	2.296626	2.848415	0.7312429	0.03557342	3.328634	5.098613	6.075739	0.9826605	0.542233	3.019328	1.48699	0.9862732	2.801016	2.530885	1.521803	0.351524	1.655015	5.431533	1.536879	0.7404091	0.9845757	1.117373	0.4655574	9.776969	3.345148	1.487794	2.050801	74.284	4.804032
TCGA-B0-4707	1.64383561643836	1	0.5766626	1.551992	1.098405	0.7002348	0.6120105	4.801733	2.793709	9.512719	0.8324171	0.8642836	12.73738	0.8622906	2.869491	1.425046	1.759062	2.361968	0.5584954	1.199234	3.455802	0.65472	0.1947061	1.471648	0.494737	1.040639	0.5763583	0.8552414	1.311282	3.082847	13.12754	6.754708
TCGA-DV-5565	3.64109589041096	0	0.4602531	1.32204	1.184275	0.04290853	0.06197655	1.286738	0.1767085	0.4200064	0.2366218	0.1752961	2.084345	0.2780193	0.6617332	1.175679	2.072062	0.5814273	0.3240837	0.5735021	1.178811	0.1455421	1.601371	0.3813603	0.9200888	0.2969707	1.015776	0.5298803	1.202097	8.957085	15.40991	1.257411
TCGA-AK-3436	9.12602739726027	0	0.2398917	1.137197	0.8583809	0.2138841	0.07316805	8.184077	0.213916	0.7563925	0.1226657	0.0635484	1.605239	0.196828	0.8796028	1.374929	4.725294	0.3577224	0.3187229	0.4477978	0.5508714	0.1000658	1.162396	0.0620718	1.438124	1.9984	1.63332	0.2255466	0.8360985	4.34146	5.247878	0.8609558
TCGA-A3-A6NJ	1.28219178082192	0	0.65671185	4.95982608	2.10549033	0.25252313	0.0100449	2.9011681	1.19197603	2.04438156	0.45662854	0.26172789	3.06903708	1.02985392	7.07558016	3.30712617	0.77987416	0.98220074	1.33066136	0.74512291	2.72255643	0.60788736	1.3786498	0.41542546	0.67867692	0.29530836	8.71137225	1.45450451	0.68870438	0.9905425	21.95512679	2.68779074
TCGA-B8-4154	3.78082191780822	0	0.3106044	2.889443	1.02922	0.1107723	0.0196489	0.2127519	0.9992711	0.6995386	0.1954755	0.1782745	3.034741	0.2011037	1.328697	1.974776	0.6389342	0.4517318	0.6029921	0.6764275	0.7608017	0.3930052	1.092262	0.2879878	0.3700205	1.589216	5.41382	0.7838724	1.154725	2.640256	4.522751	0.8085576
TCGA-B0-4688	0.276712328767123	1	0.7910714	2.395939	1.528399	0.7438948	2.450889	2.525812	0.2930694	3.032581	0.6505006	0.3108137	1.55357	0.6399163	0.3585097	2.897782	0.4650725	1.694068	0.2969269	0.2272113	4.926718	1.123334	0.9389748	0.2457647	4.066566	1.607473	1.126002	1.056142	5.530342	11.92687	17.61421	2.155988
TCGA-BP-4343	5.23835616438356	1	0.2171349	3.294984	0.5302944	0.1312891	0.323237	4.624396	0.1711576	0.1413246	0.2270734	0.08311381	1.033846	0.1008697	3.508771	1.969226	5.187254	0.2321965	0.6441219	0.251	0.1921266	0.1308743	1.716566	0.03247304	0.5980285	4.481962	2.665966	0.2484112	0.9914565	6.865359	8.945314	0.4035686
TCGA-MW-A4EC	1.36438356164384	0	0.4906173	2.642412	2.082368	0.6583287	0.01571226	4.071882	1.405124	2.857015	0.4255162	0.2729302	4.028692	0.7633982	1.151034	2.94045	1.367745	0.7575111	0.5250437	1.232063	1.419543	1.00458	0.6635344	0.6331476	0.8858938	0.5016572	6.278291	1.784423	1.316667	1.986421	17.92799	2.196414
TCGA-CZ-5460	7.87123287671233	0	0.5631511	4.381708	1.123392	0.2126335	0.13988505	0.3075157	0.5464409	1.626858	0.4406844	0.2082752	3.407851	0.5200212	2.117081	3.047246	2.623448	0.4396534	1.298584	0.8582984	1.594806	0.4386443	0.572656	0.5022321	1.121686	3.532544	9.63556	0.7051699	1.164607	2.587058	23.58861	1.77204
TCGA-CZ-4858	5.76712328767123	1	1.749088	3.821397	1.463692	0.1893528	0.02654758	1.548738	0.2465423	0.9409442	1.437913	0.3458592	6.603247	0.7739071	1.974719	1.999552	5.621243	1.460165	0.9267225	0.8660475	1.559008	0.1851652	1.713703	0.3716051	2.031989	5.075559	2.026754	0.3424154	1.789835	1.26196	13.27631	4.24338
TCGA-B0-4819	0.501369863013699	1	1.1365114	12.1539084	3.7443941	1.0350468	0.3212771	1.7709664	1.7535427	12.4454379	1.7663206	0.5121811	4.6121506	1.5874195	7.3466104	14.2870133	1.0920274	2.8418003	3.5280009	2.2951986	7.4856981	2.3050305	4.0932493	0.3469685	0.987475	1.0776157	36.6555798	2.9505152	3.8838124	5.8489135	94.4797278	6.6758104
TCGA-CZ-4864	3.6027397260274	1	0.5659762	5.28101	2.864843	0.8374425	0.01528847	0.1377559	1.629142	2.344672	0.5118618	0.8158581	2.519173	1.228975	6.779579	6.040187	0.5229346	0.9415136	1.755807	1.555815	3.87814	1.396866	0.8673541	0.8305729	0.5634301	0.8163946	9.710798	1.811661	1.269955	1.40949	52.86464	4.369001
TCGA-BP-4970	1.18630136986301	0	0.1911267	3.651167	0.9849608	0.1626218	0.24435405	3.966303	0.3214052	0.4813939	0.1289133	0.1415553	2.515421	0.3412063	1.991987	1.124656	1.610487	0.3443107	0.5939037	0.5581127	0.6108114	0.139683	0.5287771	0.2304435	0.5503358	0.3517213	7.703392	0.8637914	0.5628663	1.699696	28.91546	0.9696372
TCGA-BP-5009	2.99178082191781	1	0.6277085	5.445563	1.737742	0.3300119	0.7277785	16.32816	0.7692876	2.241348	0.7348162	0.5550103	3.010347	0.9092146	1.120314	2.427881	4.146958	1.306582	0.7308587	1.86525	1.603708	0.502516	0.7389098	0.9374057	1.325116	1.28274	6.775813	1.200916	1.886402	4.23692	95.34942	3.524044
TCGA-A3-3370	6.23013698630137	0	0.79498115	4.41877878	4.01592702	0.86936211	0.04194977	0.34990037	2.34089494	5.85082305	0.68548924	0.66876476	1.93012681	1.63090675	4.53502812	3.87940862	0.80644102	1.65514958	1.24502132	1.56630676	3.24145062	1.63054957	1.04894697	0.71117289	0.69162547	0.35804744	13.61779662	2.20433252	1.36240355	1.6412935	56.14027011	5.85947869
TCGA-B0-4810	1.30958904109589	1	0.852209	5.85717844	2.95237874	0.68565962	0.40063506	10.48803213	2.00621774	7.17446351	1.11824448	0.60953592	5.27015479	1.07880661	4.14812731	19.0347485	4.58647088	2.70821501	1.24330896	1.6566943	4.10178085	1.11336708	1.38621825	0.81367625	1.96889035	1.44351699	1.30900538	2.17602227	3.01774188	5.23678351	45.22071901	4.80946656
TCGA-BP-4756	1.02465753424658	0	0.3922468	1.542575	1.503809	0.7966546	0.01703307	0.06846212	10.15007	17.87562	0.708404	0.5963701	1.252319	1.030958	1.223798	1.160928	0.2179	0.9860059	0.4345083	0.8027763	1.314455	1.065733	1.612032	0.6434736	0.3380055	0.6461322	4.876411	1.269467	1.216491	2.842496	90.01274	4.196904
TCGA-B0-5088	1.54246575342466	1	0.6744822	5.655747	2.463154	0.9919976	0.1967839	6.276684	2.632318	11.19395	1.26299	0.5602745	4.075547	1.571138	2.842038	1.842698	2.166156	1.531799	0.8538544	1.602277	3.208404	1.632126	4.888271	1.119387	1.289349	0.196507	9.268474	2.897167	2.278452	3.440139	73.10953	5.172661
TCGA-BP-5174	6.18356164383562	0	0.32479052	1.78458487	1.27518909	0.22318462	0.06862892	0.22658664	0.87413468	1.55592077	0.36508117	0.2095525	2.47670988	0.42739872	1.25688908	0.54505478	0.82497335	0.49222769	0.23035553	0.67502854	0.83963262	0.4091623	2.47125465	0.50488567	0.31209681	0.24813353	1.60859383	0.48539202	0.78422945	2.03895633	21.99031886	1.58076865
TCGA-BP-4803	0.558904109589041	0	0.4421739	1.802483	0.6855104	0.0771873	0.932698	6.123373	0.1757847	0.2004818	0.1894848	0.1387112	2.264252	0.4699618	0.3839931	0.4919912	2.990931	0.3065456	0.3240233	0.7365687	0.2244522	0.1485257	0.6680321	0.2235554	1.70235	1.518635	1.454583	0.27466	0.9246697	1.916814	30.01647	0.944142
TCGA-B0-5119	4.25205479452055	0	0.3533961	1.72872964	1.34729537	0.13431006	0.08258338	0.06207572	1.01096145	0.63613669	0.17427329	0.07335601	1.39144043	0.4154607	0.93920288	0.58281346	1.94734809	0.31810958	0.38303202	0.63875026	0.47479712	0.25874072	0.90358677	0.40124851	0.42991645	0.37592601	1.87031236	0.52619291	0.20589568	1.75402137	13.795043	1.53288273
TCGA-AK-3453	6.93424657534247	0	0.99129809	7.9413838	5.71742927	1.04353483	0.08288206	0.74445072	4.05472261	9.93422912	1.23681824	1.21475166	6.44831016	1.16273727	3.10257239	13.15140402	0.86181239	1.74266456	1.12868399	4.31630598	7.28750857	1.9310128	1.1250454	0.91814507	0.96501278	0.4210777	7.7310476	4.32221429	2.58761684	3.72730377	35.46689326	5.64256986
TCGA-B0-4844	0.857534246575342	1	1.046446	2.261345	1.43681	0.6855374	0.29461915	16.25374	1.337635	1.892683	0.8662717	0.5373576	5.78558	0.5434626	2.523545	6.521039	4.761927	1.788507	0.3955601	1.675923	1.552701	0.8401005	0.7553998	0.8622892	2.973334	1.089668	2.762232	0.9392577	1.178325	4.439869	32.74417	6.073716
TCGA-CW-6088	8.82739726027397	0	0.3550141	1.231549	1.134239	0.8286109	0.0292228	0.9144872	1.253278	0.4652846	0.1907854	0.297431	1.312725	0.4843043	0.6587009	0.4472991	0.7347895	0.625064	0.5198633	1.19165	0.8800566	0.6856593	1.096357	0.4764527	0.6523866	0.2563492	2.568575	1.413453	0.6052514	0.923623	21.39254	2.192105
TCGA-B0-5701	6.74246575342466	0	0.4081455	1.718993	0.7974372	0.06837432	0.1169515	4.037078	0.1242279	0.2857441	0.5323124	0.2016573	2.60655	0.1076394	2.558629	2.241127	2.100049	0.06072849	0.42488	0.2481095	0.5179475	0.1058458	1.608258	0.1422573	0.331542	1.728906	1.520345	0.3683258	0.9433529	3.096278	6.849437	0.5925533
TCGA-CJ-5681	1.51232876712329	1	0.1684978	0.4996479	0.06619807	0.3141412	0.03520939	1.534738	0.2250969	0.6231276	0.2220964	0.3739438	0.3214296	0.1323673	0.1552779	0.1061065	0.121554	0.1746353	0.1068773	0.1505725	0.5532235	0.04710612	0.7688504	0.9204423	0.1822689	0.4790855	2.275909	0.363235	0.2623964	0.6967324	30.21546	0.745745
TCGA-B8-A54H	0.701369863013699	0	0.39714003	3.08112223	2.22805739	0.6947295	0.08293392	0.08528997	1.12080127	2.08739056	0.45255233	0.64101612	2.30914559	0.91128789	0.94166758	3.29458096	1.14012945	1.05653734	0.9207011	0.88573823	2.62806017	1.06650327	0.29123863	0.48435822	0.77901007	0.3556874	3.20803853	1.9610601	0.63651101	0.78871637	41.10543237	3.55507686
TCGA-B0-5117	4.40547945205479	0	0.1042349	0.2517388	0.3485428	0.900749	0.1403745	0.04718182	0.4901864	12.58542	0.8444306	0.317807	0.09331681	0.896586	0.7524458	0.03559647	0.5074692	0.4324235	0.06435521	0.6230041	1.39196	1.295854	0.07745731	0.1143662	0.2960307	0.05357431	0.9973892	0.3999428	0.9976549	0.5194196	98.13975	2.625093
TCGA-CW-5589	6.51506849315069	0	0.2569292	1.717072	0.4340551	0.04036839	0.1795261	1.998224	0.07124893	0.1529584	0.1780913	0.05997047	2.270741	0.144048	1.011659	0.5104986	1.738213	0.1594136	0.3584615	0.1584696	0.2772565	0.09915345	3.186711	0.1317983	0.674227	0.1309642	1.140607	0.2968667	0.6049185	0.9776991	4.410133	0.6499855
TCGA-BP-5000	1.54246575342466	0	0.3820186	3.7888263	1.5193527	0.3760911	0.174964	6.7937458	1.0486237	4.0106377	1.0611646	0.3599074	3.3464904	0.4419956	1.4678062	1.486265	2.0403855	0.7449984	0.6782344	0.8313525	1.8124957	0.6031567	0.4880892	0.7219221	1.7602396	0.7223441	3.7001352	0.974848	1.1950889	3.2331531	46.4535084	2.4909586
TCGA-A3-3346	0.375342465753425	1	1.022976	2.333985	1.700786	0.3647035	0.4667361	10.40036	1.643957	2.771226	1.007037	0.5554386	6.158231	0.7797963	5.664903	2.664781	3.856499	1.727879	0.5663924	1.066768	2.905797	0.4787369	9.855222	0.5211168	1.178947	2.779199	2.103814	0.786363	2.794928	3.06383	10.89582	3.751461
TCGA-BP-5184	3.1041095890411	0	0.4464447	2.383149	0.8437013	0.07466223	0.02961315	0.1339043	0.487	0.3843749	0.1396301	0.1265897	1.696456	0.5349738	0.5006249	0.8979959	1.234476	0.3958836	0.4025606	0.5688919	0.4598408	0.1480761	0.7118228	0.4592652	0.7030759	0.4739112	1.561732	0.506722	0.6344859	2.162069	10.03188	1.732682
TCGA-BP-5192	1.95616438356164	0	0.3049191	0.7985591	0.5724166	0.07307641	0.0729133	3.198298	0.4836659	0.4759067	0.1284513	0.1399417	1.932094	0.2927131	0.7703971	0.1624437	0.9580346	0.1803604	0.1783079	0.32977	0.2352659	0.2203577	0.3475835	0.4224966	0.6311719	0.288937	4.289979	0.2804237	0.3570805	1.125921	12.16838	1.362316
TCGA-B8-4620	2.12876712328767	0	0.76126489	1.56896365	1.2610848	0.89422722	0.21117906	7.27547626	0.57201084	1.91718726	0.49896323	0.13264809	3.18244613	0.95026546	0.76501823	2.97974601	10.20472242	0.99559169	0.31998632	1.60607464	1.6353628	0.87726619	2.06801501	0.45348069	2.10387836	1.81961032	2.7274563	0.77089395	1.91329444	3.40975567	71.61206769	3.62938519
TCGA-CJ-4905	4.0986301369863	0	0.242763	1.256426	0.712753	0.09822085	0.06791605	0.1190436	0.2766331	0.3365322	0.07606082	0.03492645	1.464997	0.2796424	0.3827179	0.1982076	1.873275	0.2305868	0.415932	0.3105692	0.269121	0.1246589	0.9380694	0.1819462	0.5032879	0.1932244	0.8857103	0.4001558	0.6126974	2.34993	8.189411	0.6914805
TCGA-BP-5181	4.0958904109589	0	0.3588068	1.614062	0.8721795	0.05711967	0.08585835	0.1223986	0.2291237	0.3074291	0.1030877	0.2024969	2.501509	0.1243413	0.8258407	0.2154694	2.303825	0.0844357	0.2504244	0.2511648	0.2674821	0.09565787	0.4353677	0.1271518	0.4406326	0.5769855	1.219357	0.1675175	0.3552303	1.190268	5.987272	0.9970425
TCGA-EU-5906	0.564383561643836	0	0.2875804	1.626813	0.5216017	0.09165035	0.02508228	1.955087	0.493368	0.1302259	0.1152339	0.1735963	2.209146	0.2607709	0.777385	0.6302119	1.239228	0.1618016	0.3339521	0.3032444	0.472102	0.160795	1.503734	0.1546012	0.7554899	0.2348944	5.732062	0.5150309	0.5553218	1.379397	9.466685	0.690625
TCGA-CJ-4868	1.76986301369863	1	0.6732459	4.205	0.7491281	0.1281069	0.3333647	2.342161	0.4493106	1.229071	1.03251	0.2561907	2.359425	0.7310358	2.184623	2.700067	3.142725	0.8240751	0.8901319	1.266448	1.099824	0.2881485	3.991248	0.4111051	1.125559	0.8152311	3.499251	0.7520316	1.701386	2.216197	23.07328	1.951626
TCGA-B8-4148	4.16438356164384	0	1.12664519	4.62679385	5.54641591	0.81646968	0.0934304	0.02258832	4.47788997	6.83545383	1.15098479	0.40039537	3.05778732	1.49829393	4.01799198	14.44010896	1.57050546	2.16038457	1.98945118	2.18860905	5.07205527	1.78047068	1.20889671	1.33753418	0.6412467	0.69951064	8.92431961	2.63873466	1.09573423	2.88459944	58.13206644	5.95747938
TCGA-CJ-4886	5.34794520547945	0	0.5373155	3.59956	0.9195971	0.1779377	0.1357893	2.527288	0.8092944	1.037258	0.4528843	0.213506	1.622839	0.748049	2.664989	1.785015	1.668957	0.8457489	1.123214	1.024737	1.092844	0.3698144	0.5508447	0.5437066	0.9203275	0.6083544	5.957889	1.059749	0.5083083	1.823271	29.37331	1.963653
TCGA-AK-3429	9.11780821917808	0	0.24592582	4.09138242	0.59730701	0.05778254	0.05147641	0.19862634	0.66927237	0.35920124	0.14339049	0.10059443	1.74598089	0.18312713	4.14231305	1.99805688	1.36246634	0.15519703	0.97311107	0.39492794	0.41856298	0.09503997	0.78259266	0.265294	0.35022908	0.93729855	6.61882198	0.18791093	0.52940346	4.21712221	10.33897037	0.50589239
TCGA-CZ-5465	7.02465753424658	1	0.8971245	1.062951	1.078261	0.1955488	0.3049376	2.849648	0.6563512	1.132002	0.2322636	0.1582871	6.416212	0.3884426	0.6443898	0.5283996	3.652137	0.5610121	0.3070603	0.8365351	0.5596086	0.4486412	0.4785994	0.6866467	0.9833204	2.762643	3.599244	0.8940007	0.9800302	3.715423	20.63022	2.268606
TCGA-B0-4714	0.271232876712329	1	1.205719	7.036581	4.589245	1.802714	0.1800567	0.1680049	5.835114	10.22097	1.338795	0.9896176	4.449362	2.159264	4.312256	7.332104	1.727566	4.225776	2.024629	4.386049	5.973201	2.804923	1.60394	2.649263	1.541944	1.157944	21.44088	4.655761	2.893395	4.979551	106.957	9.557966
TCGA-AK-3461	6.07397260273973	0	0.7541827	2.237466	3.944963	0.7886333	0.06278785	1.130419	3.636529	2.89396	0.811024	0.5145443	3.083238	1.090818	1.027218	5.278532	2.058555	2.500344	0.4731671	2.022064	4.345977	0.9286387	1.337996	0.4542627	0.8899757	0.6914881	6.307219	2.987025	1.770562	3.195665	54.02386	5.062064
TCGA-B8-5159	1.97808219178082	0	0.27408832	1.78300598	0.80592428	0.10771785	0.11819623	4.00020029	0.16142147	0.29841141	0.14121915	0.0679345	1.25397877	0.20898169	1.27334038	0.40159196	0.51526454	0.24313871	0.33916532	0.20800861	0.314076	0.2246419	0.53480056	0.1769493	0.25623046	1.01871251	1.00106983	0.20304321	0.99311769	0.89657741	7.47130773	1.20753703
TCGA-B0-5703	6.15342465753425	0	0.354494	2.325839	1.619596	0.1048857	0.2242535	0.6051967	0.4772626	0.2483867	0.2602796	0.2738956	3.410739	0.2539234	1.927151	1.126909	1.226669	0.2436416	0.5770819	0.1975976	1.603953	0.1725147	0.7948299	0.3299554	0.307269	0.4519254	2.515506	0.4775292	0.8648666	14.34573	15.6069	1.322015
TCGA-B0-5095	0.671232876712329	1	0.847682	2.447282	1.625215	0.5545874	0.246303	14.91279	2.691781	4.410106	0.8981768	0.5853912	2.933217	1.14297	1.125371	2.053239	3.964314	2.681624	0.8848195	1.653272	2.029793	1.131741	0.4292113	0.6988535	1.391755	1.339936	5.28272	2.587983	2.766986	3.130717	41.53515	4.892484
TCGA-AK-3455	1.87123287671233	1	0.6141361	6.871384	1.404377	0.9390573	0.0637389	0.7277881	1.733512	1.694356	0.4861442	0.8363151	4.434102	0.557879	2.770809	12.0798	1.291781	1.246491	2.41082	1.827055	1.809836	1.064723	0.5767966	0.3997511	0.4543095	0.7927159	4.53681	0.8575706	1.591966	2.541783	30.04851	2.646016
TCGA-BP-4337	0.00547945205479452	1	1.066128	2.382864	3.875181	1.02417	0.2622073	2.305478	4.556418	15.32748	1.530988	1.304581	5.417203	1.720786	1.060595	0.8027886	0.8600546	2.441332	0.4060378	1.740463	3.488015	2.227493	0.8879841	1.059331	1.244952	0.8832917	3.684295	2.548535	2.895167	6.369595	101.9117	6.855151
TCGA-A3-A8OV	0.931506849315068	0	0.38966	1.697499	2.491625	0.3793777	0.02957996	0.1847082	1.402132	4.991272	0.5471654	0.4696633	2.750851	0.8038448	1.593953	0.9354315	1.105869	0.9641198	0.2333227	0.9955812	2.588924	0.6257733	1.497335	0.9263227	0.4664448	0.7942263	2.191402	1.255262	0.7922183	3.029113	32.25385	4.213294
TCGA-B0-5713	7.62191780821918	0	0.33767716	1.57177205	1.27098329	0.15620133	0.13005398	1.33930371	1.63007442	1.09211667	0.20509103	0.17956217	1.99210936	0.41209729	0.81253566	1.2149798	1.35444664	0.66233403	0.5807761	0.66740897	1.14944544	0.25664605	2.00201985	0.36427133	0.33261865	0.34990067	1.70403898	1.03723137	0.70268563	1.17953998	22.55684379	2.23360587
TCGA-BP-4790	3.04383561643836	1	0.6774581	2.5791451	1.4370518	0.1664559	0.3047923	6.0488543	0.8050961	1.1219396	0.5507591	0.1069977	2.7598867	0.9694109	3.5482404	2.0493402	2.2800638	0.7287138	1.4506435	1.0277275	1.5664666	0.3257334	1.527733	0.5573948	0.9468284	1.3812072	4.2167494	1.6522773	0.8133699	1.3844321	24.6606873	1.7240674
TCGA-B0-5107	2.53972602739726	1	1.816814	4.162075	5.071468	0.8204047	0.8589115	2.212303	2.976701	14.62217	0.8701549	0.891788	4.313825	0.9220518	6.4198	14.99065	1.915307	2.343991	0.919049	1.210319	3.313069	1.58479	0.3687195	0.4355333	0.4389289	2.536384	10.90372	1.267247	2.402501	4.549565	25.96512	5.633651
TCGA-G6-A8L6	0.857534246575342	1	0.814921	2.969406	1.04885	0.4220062	0.1474696	0.5169709	0.7408233	1.848316	0.7657175	0.4803047	5.594212	1.08018	1.049703	2.564337	5.423383	1.907873	0.5974581	2.722866	2.454296	0.6448509	4.06205	0.5555658	2.075614	2.429021	3.898354	2.61608	2.705108	4.827773	37.0979	5.600288
TCGA-BP-4991	3.87123287671233	0	0.518495	1.800715	2.608974	0.6330241	0.565622	6.335942	2.534697	3.8037	0.8002909	0.3052817	3.310577	1.402683	0.6556881	2.023708	1.671022	1.033716	0.6596042	2.182978	2.068407	1.266418	1.023704	0.8637176	1.291933	0.4720386	0.9307392	3.68511	1.551221	2.222901	75.83321	5.367058
TCGA-A3-3347	4.41095890410959	1	1.11928403	5.66164539	3.403512	0.50757521	0.66648701	4.8098522	1.92744411	4.13786879	0.95676836	0.70263153	2.08212773	1.3215691	3.91390006	2.78390967	5.25499182	1.67926556	1.40347879	2.17798296	2.05997283	1.17115558	0.37298742	0.59423998	0.85520305	1.38222128	5.42651844	2.43936533	2.61549933	7.26415179	32.74771284	4.48752558
TCGA-BP-4801	3.07945205479452	0	0.4239475	2.925714	0.5082557	0.04335451	0.09742085	1.688175	0.3150797	0.2053413	0.1518869	0.09945136	3.237982	0.2011625	0.7866014	0.6954048	0.2309116	0.07405092	0.7613654	0.2288295	0.1313672	0.07158858	5.888278	0.159588	0.4080796	0.5791549	2.337004	0.2547781	0.548311	2.558876	6.964005	0.6097813
TCGA-B0-4813	0.0493150684931507	1	1.372733	1.623042	2.146088	1.805316	0.2719808	12.82748	4.046416	10.86838	2.013784	0.8476522	18.85913	1.019471	0.8323908	4.63166	9.941692	10.11148	0.2581342	2.640589	6.88452	0.8441369	0.4349631	5.068435	2.253267	0.953907	6.123731	2.670414	2.813232	2.45439	69.43551	19.28819
TCGA-CZ-4862	8.96164383561644	0	0.424077	5.9494533	2.5777453	0.57204	0.496229	12.105021	1.0529912	3.257893	0.3948028	0.2541613	1.4017865	1.0875146	6.0887855	7.933011	2.3408321	1.7567953	2.0578359	1.4367074	1.2654312	0.9543527	0.99589	0.4296733	0.4594605	0.2447872	9.4469322	1.7457102	0.8574282	2.1552765	36.5156821	2.754709
TCGA-MM-A564	1.66301369863014	0	0.7327674	1.585287	1.371978	0.5180915	0.433241	1.34936	1.320822	5.453005	0.9396518	0.4703517	5.287866	0.7135432	0.3699066	6.53662	2.826192	3.017633	0.7873189	2.012292	2.322803	0.9156933	1.683067	0.6473684	3.436425	2.844921	4.439951	2.563971	1.612724	3.153568	38.99447	5.820843
TCGA-B0-5077	3.60821917808219	1	0.73563107	2.22743616	2.18598675	0.855376	0.19940257	9.37349255	1.71051088	2.75411471	0.91319772	0.51642948	4.28529929	1.87255233	2.49778746	1.18228606	2.60071935	1.15743666	0.66446388	1.39122885	2.76740607	1.00909505	1.26095295	0.95727024	1.00456346	0.58098015	12.76646924	1.43388457	1.58540657	2.2232928	85.63973142	3.63823383
TCGA-B0-5092	1.25753424657534	1	1.2183741	9.104124	4.8837476	1.6820805	0.3888015	0.9822905	3.3671454	15.8107344	2.0306792	1.0673242	3.7267113	1.7335238	10.391409	24.2667569	1.891531	3.2246916	3.296125	2.4584275	5.6871883	3.1277192	0.7455674	0.6891261	1.8632439	1.0218805	5.8026412	3.6090565	2.856133	5.3929208	91.1494158	7.6388768
TCGA-EU-5905	0.326027397260274	0	0.3277522	1.531413	0.6069036	0.09152904	0.2039982	6.537752	0.09178743	0.4729218	0.3716743	0.139064	1.594755	0.2519871	2.927375	0.7398641	2.900597	0.1884542	0.3630648	0.1749863	0.5893463	0.1824797	0.257589	0.2943043	1.203687	0.337433	1.620314	0.2944086	0.9351536	0.9356542	4.446978	1.155547
TCGA-BP-5168	4.00821917808219	1	0.4614638	1.343456	0.6269148	0.03424917	0.04260497	3.345391	0.3571969	0.5603803	0.2163412	0.06938166	2.40488	0.2543659	1.050376	0.3937409	1.165248	0.1771979	0.3241451	0.4015983	0.1603833	0.09286342	0.6586445	0.3473188	0.624027	0.4292968	0.8559585	0.2721711	0.7911332	2.073738	10.27414	1.466377
TCGA-B4-5832	0.424657534246575	0	0.3543368	0.7430521	0.1006588	0.02449609	2.572169	19.32702	0.1261016	0.01933693	0.2971877	0.3184204	0.9023196	0.02300272	0.1180555	1.145532	11.69367	0.3935761	0.437539	0.8757571	0.3154558	0.02865128	0.03159706	0.2443742	0.8578538	1.682134	5.471615	0.5268327	0.51869	0.2472005	18.33721	1.064934
TCGA-DV-5575	4.73698630136986	0	0.3464589	2.374269	1.156585	0.1114127	0.0501492	1.439771	0.3751683	0.2499571	0.2231215	0.2123351	1.906835	0.2973426	1.836893	2.549042	2.468849	0.2281555	0.7002431	0.4521582	0.4153225	0.1440282	0.5824005	0.1116776	0.8766923	0.461322	7.08627	0.4515629	0.6017129	2.713568	12.30253	1.048012
TCGA-CJ-4640	9.53424657534247	0	0.2404975	4.244809	0.8177668	0.1032835	0.04021582	1.81105	0.1444999	0.3221461	0.09168587	0.2105067	0.5741509	0.2093499	5.317539	2.319564	1.893153	0.1755511	0.7983452	0.4661952	0.3892873	0.1060711	0.5393929	0.4112307	0.3664495	0.1797965	4.155218	0.4509009	0.6647065	1.590655	11.42547	0.5171538
TCGA-A3-3316	4.09041095890411	0	0.9133784	2.315061	1.230339	0.5157759	1.0616475	8.860555	1.909375	3.767839	1.099145	0.413957	2.888049	0.9112013	0.8004828	3.161064	3.812554	1.127034	0.5219715	0.7782684	2.138968	1.855807	1.770348	0.7611076	2.621062	1.169888	3.554852	2.347114	1.794102	2.646567	88.95526	4.222723
TCGA-B0-5691	9.4	0	0.25995274	1.4500175	0.7621091	0.22132843	0.05608495	0.66017565	0.34361652	0.62120557	0.13561444	0.09133364	0.98134195	0.54268132	1.34320316	0.79367504	1.49681446	0.35703416	0.3514023	0.44821325	0.79172871	0.38830734	1.12080273	0.34569428	0.4438565	0.34572289	1.78406694	0.46918222	0.64088828	1.13448623	13.71427257	1.11860158
TCGA-BP-5006	2.3013698630137	0	0.4536664	1.691129	2.28961	0.3141228	0.0913766	0.172095	1.942345	1.346095	0.3818022	0.2261846	2.587686	0.8728784	1.215216	1.570718	0.915819	0.6428165	0.2748113	0.5752148	1.678625	0.4686305	0.4630643	0.3546493	0.8531069	0.5442058	1.664467	1.2542	1.04417	1.645046	52.6696	2.487613
TCGA-CZ-5469	2.59178082191781	1	0.5829622	1.785652	1.75449	0.3004831	0.8434285	22.19169	0.7932483	0.9974471	1.640038	0.1573817	2.285216	0.506449	0.5941071	2.57793	7.76678	0.7934523	0.2516444	0.9073635	1.091415	0.6308129	3.537979	0.7266989	0.4649181	3.657716	1.971029	0.9461125	0.9286557	4.665081	19.94114	5.781008
TCGA-EU-5904	1.50958904109589	0	0.3606333	1.370383	0.7276835	0.1885534	0.05520495	0.1851853	0.5509037	0.8568462	0.1686146	0.1845327	1.929932	0.3912035	0.5157524	1.560765	1.12278	0.1065394	0.3900998	0.4965512	0.9515734	0.245869	1.038579	0.3188949	0.770138	0.326521	5.078506	0.8803313	0.4233216	1.300351	16.54357	1.230796
TCGA-B0-5812	10.5041095890411	0	0.3935155	1.812906	0.5664557	0.09982335	0.1571927	1.036425	0.2936418	0.5515957	0.4010657	0.1191661	1.540298	0.1841277	0.8018077	0.9956161	1.599657	0.5024112	0.2765474	0.4665063	0.5509308	0.1334355	1.177237	0.2586604	0.6684308	0.38168	1.878521	0.6035012	0.3251845	1.850253	15.24273	1.76802
TCGA-A3-3385	5.46027397260274	0	0.4727045	0.5818764	2.093748	0.3992417	0.01006095	0.0476598	1.518305	4.450501	0.4232996	0.3317786	3.727323	0.754983	0.5102558	0.0871687	1.224939	1.283513	0.1722268	1.252446	1.278237	0.7314044	0.8023361	1.242266	0.3458226	1.255873	3.208819	0.7942164	0.862256	0.5914593	38.89068	3.979527
TCGA-BP-4787	1.31506849315068	1	0.5552678	3.308128	1.247861	0.2629481	0.2868049	10.66689	0.5801189	2.910466	0.5012109	0.3980609	2.158239	0.6441333	1.322339	0.7341735	6.719838	0.7269949	0.4244505	0.7132616	1.472258	0.3810958	2.042405	0.2643919	1.321212	0.8298824	2.520908	0.9517822	1.843508	2.991392	32.90109	1.518652
TCGA-BP-4325	8.12054794520548	0	0.6709348	2.95492577	3.50179	0.64100771	0.04490977	0.08536374	2.06137349	10.1629609	0.61111459	0.83222596	3.22034244	1.2548698	3.1154268	5.30250877	1.6641269	2.0063811	0.86494345	2.44474133	2.79822688	1.43435332	0.50450284	1.3597408	0.60144532	0.19385869	18.23194355	1.95597256	1.51302117	2.79578656	64.42598973	4.78881045
TCGA-BP-5194	1.11780821917808	0	0.3600857	1.890243	0.6558916	0.07814047	0.1325695	0.2133876	0.1681896	0.2888578	0.1828743	0.06370459	1.998592	0.3033501	0.8817647	0.6326662	2.272105	0.3253977	0.4260084	0.5370749	0.3436069	0.1003117	1.366837	0.399273	0.2649201	0.6986858	1.419024	0.3689016	1.173415	3.000332	13.36391	1.284251
TCGA-CZ-5986	1.02191780821918	0	0.357122	1.20081	0.913114	0.2775151	0.05274205	1.674849	1.047048	0.5714796	0.09315328	0.2464663	0.9768629	0.4588769	0.8916302	0.858291	0.9832451	0.4531212	0.5357103	0.6822909	0.9322916	0.3104765	0.7470505	0.2516822	0.2535284	0.1826741	9.029793	0.7701243	0.8647273	1.148041	19.21183	2.613024
TCGA-B8-4151	3.55890410958904	0	0.100139	1.073563	1.574385	0.1891237	0.0501965	0.09607521	1.294903	1.837836	0.4423482	0.1089925	3.104109	0.2480191	0.5343012	0.2706078	0.8758849	0.8862144	0.2146641	0.635447	1.175757	0.4519427	0.7570774	0.4169681	0.3056822	1.332907	3.697747	0.6650884	0.987867	0.7615308	8.232966	1.03955
TCGA-CJ-4902	4.16438356164384	0	0.8010788	4.1814816	2.0323272	0.871452	0.358303	6.436856	2.3791736	9.6937423	0.9045983	0.6451905	3.2563468	2.0083727	1.4456968	2.3109189	1.8393949	2.6329353	1.0958353	1.9324758	3.2518022	2.4815639	2.3118128	0.8523183	2.2063988	0.8869612	5.7631613	2.9715569	2.3193149	3.908531	54.5925824	6.4059086
TCGA-MM-A84U	1.91780821917808	0	0.5343086	3.2150541	1.3739322	0.5406621	0.2129429	8.5449787	0.9416957	6.5703552	1.1886834	0.4161299	4.9952329	0.5360924	2.2970818	1.3775634	2.3295992	1.2435232	0.4356577	1.5509198	2.1528902	0.9672805	1.0460852	0.348395	1.5005386	0.536595	1.3445606	1.3251675	1.842371	3.7535997	36.1677228	4.4156941
TCGA-A3-3311	3.26301369863014	1	0.6759017	2.89166	1.08643	0.2637968	0.428179	7.6465	0.7550159	1.800978	0.1729943	0.2515519	3.414088	0.7197118	1.282785	1.746879	1.685596	0.908129	0.5312178	1.126186	0.7039084	0.4711546	0.7908902	0.4138221	0.5416142	0.7016158	2.831158	0.9892636	0.6967657	1.233399	26.15249	1.940067
TCGA-CZ-4866	8.95068493150685	0	0.3687058	1.851002	1.968641	1.208984	0.0757876	3.030638	1.913175	3.312771	0.5445316	0.5113079	2.499165	0.797965	0.9456671	1.069366	1.256094	1.25164	0.3706737	0.7986865	0.6928637	1.526962	2.261606	0.3142948	0.4322532	0.9625867	1.885145	1.906958	0.7577784	0.8897057	79.05985	2.851147
TCGA-BP-5182	3.19178082191781	0	0.1177893	3.773148	0.9630175	0.09353048	0.1442245	4.622217	0.2157274	0.513467	0.154734	0.0947366	1.610052	0.3173803	2.520141	0.747642	1.148399	0.2370155	0.7257357	0.4172296	0.2737425	0.1156114	10.19984	0.2197714	0.5531599	0.2655049	3.725427	0.4512696	1.059472	2.794794	9.492197	1.298896
TCGA-CJ-4637	6.1013698630137	1	1.3346957	10.2961277	4.186514	0.8150559	0.427881	3.0086599	1.2892648	3.5981595	0.6207745	0.8567199	4.5742262	1.1220569	6.6999155	19.5569348	1.4017083	1.618247	2.7122965	1.5782263	2.8121701	1.5324922	1.0235549	0.5522968	0.8948256	1.1724403	7.01098	2.3045146	1.3826692	6.8638385	42.8245768	4.9770257
TCGA-B8-5546	1.38356164383562	0	0.1712083	0.7327543	0.2670554	0.09836318	0.01802638	0.2484158	0.1395064	0.4991576	0.1511055	0.117423	1.500244	0.1929802	0.1015816	0.04164846	0.1590395	0.2774524	0.19362	0.2167074	0.542872	0.08628612	0.2356285	0.08602092	0.1022048	0.09687345	0.2414404	0.2120352	0.1029947	0.3646377	5.074246	0.7042164
TCGA-B8-5545	4.17808219178082	0	0.2828372	1.582959	0.4137234	0.03399676	0.29522355	10.248	0.1615471	0.1857922	0.1211392	0.04370617	0.5659338	0.1989123	1.235121	0.8784485	1.925853	0.1792055	0.4644354	0.1393235	0.4041263	0.05964526	1.146893	0.1280719	0.8284659	0.2969433	3.474852	0.2449301	0.8178301	0.7464727	3.386426	0.6379243
TCGA-CJ-5676	11.1424657534247	0	0.44858412	5.07856977	0.65980578	0.08234294	0.28356653	7.70549154	0.31973196	0.45240385	0.28334935	0.14679244	3.08620215	0.25052653	2.09531663	1.1975052	1.37184367	0.33664651	0.50930845	0.53566221	0.76348512	0.1618016	0.59479087	0.4122221	0.79322608	0.45413676	0.90548597	0.44558971	0.99785394	2.25070864	14.23459114	0.80345451
TCGA-B0-5707	10.2575342465753	0	0.0483528	1.33297	0.4903823	0.1053469	0.1313897	2.069302	0.1162087	0.7328438	0.1416046	0.1100399	0.5608503	0.3570557	0.6663621	0.3382581	1.321486	0.263831	0.1713656	0.1523113	0.4239487	0.1386185	2.284566	0.06269844	0.2234834	0.1388437	1.018168	0.294629	0.7399772	1.509223	9.089562	0.4770637
TCGA-BP-5190	2.76986301369863	0	0.7757329	1.885056	0.7984247	0.4053891	0.02208285	2.104857	0.7291709	0.8316167	0.2648479	0.3452319	1.926021	0.4437167	0.7217548	0.3979607	2.750972	0.6057993	0.2727687	1.476995	1.064055	0.6160978	0.3996718	0.6603699	0.7470501	0.8921406	4.111225	0.5642831	0.6560918	0.9827224	32.99818	2.681602
TCGA-B0-5709	10.8876712328767	0	0.1656711	4.359556	1.198153	0.07444588	0.11318815	0.5007343	0.2189911	0.3098608	0.07464302	0.08797354	1.854123	0.2065445	3.544326	1.158973	0.7285337	0.1729321	0.8427324	0.1929315	0.6391328	0.122695	0.8846066	0.1227563	0.328166	0.7245582	2.945884	0.3803182	0.440936	2.302579	7.23397	0.5775454
TCGA-B0-5109	1.60821917808219	1	0.4696176	6.004845	0.8855982	0.2813695	0.005119905	1.028938	1.003783	0.8931648	0.3070247	0.08337703	3.449028	0.5101619	1.904199	2.637893	1.14734	0.5736383	1.090685	0.5371625	1.734616	0.1312888	5.845543	0.2280312	1.112759	0.6943309	0.9600442	0.9282625	1.842929	3.158746	6.587014	2.060381
TCGA-B2-4098	0.13972602739726	1	0.3261513	2.854351	2.704495	2.217774	0.2608525	0.3198694	3.815075	1.597653	0.7568952	0.4103951	3.717747	1.419934	1.532232	0.8580497	1.006373	1.679713	0.4273925	0.8153783	1.497905	1.278844	5.451269	0.3481146	0.4762765	0.06289304	3.197701	1.630077	1.932459	1.006117	113.6823	6.002509
TCGA-CJ-4893	2.05479452054795	0	0.4121417	3.008313	1.009745	0.1729407	0.1485281	0.3182028	0.6761532	1.244209	0.2679997	0.1829316	2.555181	0.4717752	2.004532	1.323624	1.394093	0.5873367	0.7272822	0.6475886	0.676586	0.4570413	0.5873315	0.8338447	0.3255234	0.3835087	4.112425	0.578641	0.8343602	1.287611	35.82115	1.808214
TCGA-BP-4985	2.60821917808219	1	0.3088136	1.099308	0.4387984	0.09584598	0.5690405	1.845843	0.3861378	0.5131701	0.2826588	0.08125338	1.26398	0.5811053	2.791581	2.247926	5.6912	0.5880678	0.3764187	0.7361448	0.3219875	0.336312	1.553438	0.08503435	0.3637175	1.544591	2.004839	0.5550875	0.8145073	7.623638	23.12148	0.7850444
TCGA-BP-5001	3.22465753424658	0	0.7174532	2.962238	4.967912	1.418092	0.1026454	0.1632142	4.998444	23.66535	2.547662	1.11095	3.982085	1.525404	1.308127	3.020973	1.295703	2.132815	1.127949	2.267744	7.347565	2.832967	0.6287776	2.735446	1.271385	0.1392764	2.569826	4.709687	2.815054	2.755105	138.1968	7.090779
TCGA-A3-3313	2.01369863013699	1	0.1461564	0.7020539	1.620287	0.8333981	0.1773002	0.03420644	5.400697	4.312516	0.2798653	0.9562778	1.649467	0.9145801	0.5754906	0.2162886	0.09010068	0.8870562	0.1218795	0.3243675	1.922209	0.4015447	0.4877543	0.2639729	0.3618883	0.01614169	2.479197	1.589577	1.264241	0.2367043	100.5216	3.701195
TCGA-BP-4169	1.92054794520548	1	0.5469084	3.491039	1.957573	0.8329464	0.0436825	2.295992	2.886506	5.163998	0.7475006	0.6128674	3.382956	1.322674	0.83315	1.389656	4.037732	1.280027	0.7579226	1.892146	2.226258	0.9064531	2.706277	0.5772474	1.247866	0.8189656	8.168493	2.44505	1.996657	3.007671	46.67962	4.844294
TCGA-DV-5576	1.99178082191781	1	0.4035028	0.3192886	1.210735	0.1888727	0.04020293	3.714926	0.3778017	1.300099	0.3416287	0.252527	2.484291	0.8229426	0.2184589	0.4378888	1.398508	0.7283035	0.06168806	1.179237	1.199918	0.2960201	0.3443212	0.4110989	0.8914078	0.1429741	1.269243	0.623721	0.541439	1.63371	11.8583	2.451131
TCGA-BP-4987	3.07945205479452	0	0.5716137	2.36417	3.861642	0.6730558	0.01957883	0.05396189	2.424331	4.89015	0.6968736	0.255071	1.828844	0.9802816	1.279826	1.393245	2.452851	1.199183	0.8341685	1.945015	1.768873	1.241082	0.9035975	0.7349754	0.643839	1.069492	12.19385	2.029779	0.9396625	4.198028	73.67098	4.373546
TCGA-AK-3445	6.55342465753425	0	0.969317	4.63285	2.038545	0.3009645	1.301112	7.958152	1.853338	2.69429	0.9192121	0.2947958	6.388214	0.614924	1.338883	2.274188	8.055391	2.001321	0.9012952	2.429696	1.405496	0.4177773	0.5289876	0.7648564	2.651429	3.744646	6.819155	2.546895	1.389829	2.345814	21.40651	4.808659
TCGA-DV-A4VZ	1	0	0.290625	0.4843755	2.656888	2.106166	0.03467464	3.527214	1.256996	9.930017	2.012254	0.3388033	6.643181	1.46529	0.154261	13.76255	1.565024	2.591222	0.1764178	3.208628	18.0956	2.813474	0.2642388	0.4876877	1.376172	0.129804	2.38322	2.364997	2.877885	1.218219	68.10536	8.109532
TCGA-BP-4963	5.02465753424658	0	0.8534569	3.990628	2.383985	0.6002531	0.3307807	1.455327	2.737225	5.864423	0.6481769	0.5176849	2.769591	1.719279	3.582759	6.223106	0.8489726	1.922326	0.915138	1.728879	2.425713	1.083952	1.99557	0.6286535	1.112273	0.9614569	9.23476	2.519527	1.669031	3.823446	78.48568	3.718352
TCGA-BP-4341	4.35342465753425	1	1.674318	1.122917	3.788757	1.322249	0.1401852	0.2307483	6.075407	7.556533	1.916312	1.141449	4.025236	1.419933	0.5529762	0.8636962	3.85056	2.855719	0.4642629	3.719064	5.910426	1.888437	1.367255	1.345344	1.443909	0.8907283	5.382455	4.128002	6.220749	2.481207	121.3259	6.895054
TCGA-B0-5099	1.32876712328767	1	0.5097526	0.4717917	1.850914	0.7717802	0.1597273	2.416949	7.877305	3.876551	0.9087613	0.8874475	4.641165	1.663525	0.4765179	2.355322	0.9035517	1.020804	0.1513781	1.54026	3.501581	1.170933	0.4251268	2.398719	0.7102834	0.4900737	1.573046	1.977875	1.368915	0.9027692	75.92829	6.208929
TCGA-CJ-5678	1.57260273972603	1	0.4094839	9.315544	0.9366247	0.09946243	0.0680506	2.572392	0.2048061	0.2512463	0.3510349	0.1662293	3.91942	0.04669941	11.95167	4.769165	0.9706188	0.2079393	0.9491886	0.2277616	2.049372	0.1628674	3.883055	0.08118342	0.6752004	1.301471	9.912025	0.4071226	1.069229	5.104622	17.66382	0.9608876
TCGA-B0-5120	3.2027397260274	0	0.6342995	2.849227	0.8942377	0.1963884	0.1195371	10.63448	0.8899684	1.87289	0.518082	0.1922006	3.097673	0.8485617	0.9720463	0.7341507	0.5767076	0.5825737	0.4956978	1.194361	0.9911142	0.4888906	1.020117	0.5415422	1.286855	1.244123	3.313558	1.231755	1.400544	2.364433	22.18181	3.550972
TCGA-BP-4781	5.6986301369863	0	0.2823635	1.817381	0.9817196	0.06692127	0.0808894	4.301101	0.271662	0.481781	0.203711	0.1043877	1.149335	0.4373768	1.212666	1.026122	15.64115	0.152344	0.2417961	0.3077405	0.5860231	0.2442114	2.140749	0.2840376	0.4845811	1.20712	0.5825884	0.2897096	0.9679318	3.010047	15.14712	0.8792585
TCGA-BP-4346	4.09041095890411	1	0.91889805	9.90403336	5.83550369	1.27889122	0.03596773	0.38300978	3.83370215	8.97722528	1.10057396	0.62300377	4.64085129	1.96698608	6.85440516	11.86447783	1.15969211	2.18144925	3.61742129	2.17491683	4.24656991	2.63613978	0.5400096	0.90499003	0.98255969	0.35350348	27.52497106	3.19888738	2.12976282	3.1995895	82.70887094	7.90894202
TCGA-A3-A6NL	1.88767123287671	0	0.43410551	1.93470451	1.45619512	0.5689525	0.08156095	5.88804452	1.07591067	4.5887684	0.60240488	0.38035101	2.8255207	1.13569893	1.53551259	2.10709932	1.98211333	1.20835071	0.67693972	1.29450263	2.88887492	1.18071941	2.64197305	0.66341652	1.20862099	0.37443605	7.70889993	2.13825971	0.88964121	1.04050815	26.40837542	4.55427753
TCGA-CJ-4636	5.27123287671233	0	0.633787	4.5462451	3.89741	0.9113542	0.2184731	0.9018558	2.208657	2.8122482	0.719592	0.6154044	3.1471833	1.3225916	2.7950006	4.2563867	2.3755123	2.6302207	0.9777507	2.0375676	2.3116832	1.0962264	2.867603	0.3944751	0.8536877	0.8567538	3.7565657	2.1626448	2.5639867	4.1803931	47.9509641	3.2349572
TCGA-B8-4621	2.15890410958904	0	0.4254274	1.26491	1.403075	0.2802164	0.2556261	0.5993484	0.8883999	0.7275007	0.1991683	0.05781721	0.7813059	0.760163	0.760261	0.5495887	1.221613	0.3543906	0.3654523	0.550007	0.347492	0.2476322	3.293175	0.2258951	0.2482652	0.1616153	2.639167	0.5356941	0.9128327	0.592488	73.95745	1.082847
TCGA-AK-3434	5.71780821917808	0	0.4264099	2.432358	1.202264	0.2944924	0.194073	1.179466	1.603186	1.612187	0.5821083	0.1704515	4.14273	0.3124532	1.363969	1.571882	2.297078	1.070547	0.4918536	1.28689	1.526816	0.5636391	0.4637257	0.2913591	0.6738051	1.321431	2.759994	1.217896	0.8596668	3.142772	25.8622	3.805697
TCGA-CJ-5683	5.17534246575342	0	0.3936013	1.5146065	1.053046	0.1540563	0.1266861	4.2365242	0.3268083	0.6735336	0.2646686	0.1155318	2.2269111	0.5466646	0.6567851	0.5385638	1.5468969	0.4576493	0.1859658	0.4818155	0.877497	0.1351412	1.0852863	0.4352682	0.5458902	0.413291	3.2578527	0.4994552	0.608015	2.4857283	17.4873758	1.0589888
TCGA-BP-4353	1.02739726027397	1	0.3218264	3.586664	1.127512	0.2015361	0.5372655	11.58194	0.7330404	1.148029	0.3244039	0.2882717	3.354428	0.594602	1.023776	2.776796	0.674022	0.7370248	0.93399	1.137847	1.157382	0.3488047	2.100739	0.4075406	1.813605	0.6759178	12.01063	2.085952	2.581735	6.431163	26.84855	2.466641
TCGA-GK-A6C7	0.167123287671233	0	0.3183517	1.275173	0.967166	0.3227893	0.2509628	0.1344948	1.413492	1.285612	0.2670064	0.1907219	2.159007	0.7646659	0.8956702	0.7344496	0.6790037	0.4260313	0.4043357	0.5965421	1.82648	0.4118649	1.400484	0.4856855	0.8972126	0.4363342	3.333314	1.313108	0.9559256	3.067037	42.23952	2.309274
TCGA-BP-4761	0.498630136986301	0	1.660577	2.804215	1.749037	0.1846483	0.61154	6.789955	0.5271885	2.855165	1.01526	0.2269106	4.651069	0.09944506	4.423259	0.9657884	3.065117	0.5140779	0.4323573	1.145907	1.573586	0.3906506	0.7425437	0.3176814	0.3116154	3.171394	2.395031	0.5086443	2.361811	2.325291	10.81163	1.416588
TCGA-CZ-5470	1.05753424657534	0	0.3254	4.450578	0.8054881	0.1398641	0.4627567	0.5869264	0.3366215	0.9434786	0.3015041	0.2597241	4.034701	0.2537201	2.308129	2.068533	0.869842	0.5242603	0.9019454	0.6803689	1.064311	0.2528189	2.033692	0.3055802	0.465828	4.204072	2.306057	0.5910205	0.8491122	1.741373	18.40562	1.2386
TCGA-CZ-5463	1.81369863013699	0	0.4551787	1.557503	0.8841187	0.3177458	0.1201689	7.185451	0.3734045	0.4613159	0.100379	0.2935405	1.225931	0.5037886	3.185785	1.053771	0.4770908	0.6398098	0.6233616	0.8864792	0.719675	0.3669749	0.8938534	0.4300797	0.234851	1.165522	9.254678	0.5915373	0.4837348	1.325879	21.04998	2.329256
TCGA-BP-4965	5.12602739726027	0	0.2939983	1.771165	0.7662243	0.2063725	0.3446535	6.051857	0.6022883	0.5541439	0.1828056	0.1901055	2.865632	0.5882404	0.9554265	0.7128108	1.08878	0.4152177	0.5149815	0.5786667	0.481302	0.2736893	0.8677574	0.3492708	0.7695557	0.2425031	3.536599	0.8489014	0.7463884	1.911582	21.30177	1.915232
TCGA-B4-5835	0.0438356164383562	0	0.1401095	1.90694854	1.51118734	0.18610679	0.52716053	0.14389255	0.21839936	0.42197702	0.11136425	0.20956333	1.15774167	0.11433832	4.38916136	0.31296629	0.19121568	0.13567238	0.2940216	0.07216961	0.48442847	0.13546821	1.42501174	0.08080025	0.15040302	0.17021255	1.65554631	0.74584461	0.50306791	0.61651362	7.35819313	0.63119251
TCGA-B0-5094	0.912328767123288	1	1.037549	1.722087	2.282554	0.5352219	0.3975459	38.46491	2.534955	2.848954	0.7392328	0.5197426	4.428534	0.7953875	0.9465786	1.79495	15.35346	1.725193	0.6991389	3.029052	1.454377	1.025163	0.7790447	0.7681787	2.992079	1.831962	4.302817	1.716928	1.367638	6.859393	35.09587	4.820826
TCGA-CZ-5988	1.8986301369863	0	0.4061757	1.650726	0.6250024	0.1113405	0.4579711	12.89568	0.2280948	0.2448389	0.2631405	0.1550674	1.483043	0.2408447	1.188163	2.545736	2.29228	0.2216876	0.4261537	0.5296212	0.3584552	0.1813873	0.5026562	0.09736989	1.176171	0.3225124	0.8198827	0.6372668	1.671023	2.270099	12.61318	0.9411845
TCGA-BP-4763	3.47945205479452	1	0.19901035	1.70910791	0.58669653	0.07800502	0.50034173	7.28357832	0.3318985	0.42223714	0.29496943	0.09312003	1.98824457	0.23936902	1.02039301	1.61839701	1.42098794	0.3850495	0.349745	0.41792173	0.39463801	0.20528264	0.44559067	0.48510032	0.77449268	1.64041037	2.29763551	0.44646834	0.49006754	2.53022788	10.27134487	0.92853261
TCGA-B0-4828	0.841095890410959	1	1.30627638	1.92395382	3.18832575	1.07202092	0.11113023	3.26169357	2.94397569	4.58035193	1.59988745	1.00231859	9.32407108	1.55751708	0.86709725	6.41399063	3.86903347	3.87464839	0.66568435	2.58552635	3.81334419	2.13069181	0.879951	1.38695762	0.50890984	2.01254948	19.83642047	1.8723364	3.29684581	1.94533446	76.53512384	7.60448927
TCGA-A3-3363	0.873972602739726	0	0.06764755	3.387625	1.827672	0.8530311	0.005374125	0.2499495	2.079521	2.544679	0.5145916	0.9714385	0.2983751	0.5509827	0.386122	1.098858	0.9316799	1.527199	0.2994384	0.9448633	2.093857	0.9839469	3.179346	0.5834246	0.3846821	0.09173792	2.213371	1.9765	1.450827	1.854827	14.97465	1.895196
TCGA-B8-5158	3.33698630136986	0	0.5709537	2.479739	0.7496123	0.1127518	0.1261457	16.75274	0.3473171	1.027755	0.2393255	0.1659216	2.791682	0.2307341	1.23032	1.420815	3.813933	0.3805163	0.4950673	0.3728242	0.4109419	0.1903514	3.358758	0.04630464	2.204093	0.997302	1.023484	0.6287402	0.5821359	2.005764	7.949521	1.114964
TCGA-B0-5695	5.89041095890411	0	0.3477793	1.427821	0.6700556	0.1247597	0.0848594	0.7351869	0.2317863	0.3939354	0.1158729	0.08535418	2.557285	0.2435567	0.5063258	0.2421925	2.767914	0.3253977	0.4557341	0.6290714	0.56373	0.195843	0.5025385	0.273933	0.3856118	0.9870192	1.429086	0.5056591	0.5561497	1.079146	13.95022	1.459023
TCGA-CW-5588	5.52602739726027	0	0.3070679	3.072526	0.4610458	0.03066308	0.3178665	8.476103	0.04919943	0.07921661	0.09223284	0.07764623	2.069647	0.1256454	2.042001	0.5948672	4.501073	0.09065383	0.3840951	0.1602336	0.1794877	0.05379652	1.107449	0.2047736	1.049792	0.5426073	1.660392	0.07542266	0.5993281	1.181476	2.76817	0.3029627
TCGA-CZ-5464	5.83013698630137	0	0.69699044	4.6402	0.63474095	0.19601587	0.07167159	7.59176722	0.31023753	1.11003838	0.28198492	0.18991125	3.56109529	0.2490893	3.86082918	4.17626714	3.05447208	0.47265236	0.98510714	0.44507818	1.31700166	0.5382751	0.60461087	0.25506046	1.77351539	1.18543805	8.46870441	1.0243557	0.66630378	2.70910935	19.11753393	1.58492112
TCGA-BP-5178	5.23835616438356	1	0.5407148	3.779979	0.4495616	0.06096156	0.7274235	11.21329	0.2305612	0.577468	0.3385777	0.1212901	1.974867	0.1809354	4.469891	0.9894618	2.391875	0.2149424	0.3299942	0.4975449	0.3925254	0.1718893	0.8424985	0.100701	0.8973514	1.063031	0.7731145	0.2945417	2.638388	5.160056	13.54157	0.84134
TCGA-B0-5115	4.39452054794521	0	0.8246491	2.390543	1.878537	0.9754362	0.03049376	0.5653023	2.9218	2.472839	0.6741439	0.6100928	3.535583	1.413416	0.908283	1.217836	2.382873	1.967102	0.651163	3.863439	2.754997	1.554955	1.366606	1.164117	1.033233	0.3511562	8.868656	2.454237	1.667607	3.04008	70.15142	5.339165
TCGA-A3-3362	4.27123287671233	0	0.7940567	2.060752	2.0387708	0.7095207	0.1172567	0.4376332	3.0853318	4.6268081	0.7711984	0.5728531	2.5488297	0.9752583	1.0241787	1.4087413	0.8276064	1.6680682	0.6507131	1.4224371	2.2511611	0.9681864	1.0610988	0.606171	1.1024836	0.2891208	5.2611855	2.2043909	1.1054206	1.2155823	52.2774658	3.3196525
TCGA-B2-5639	2.74794520547945	1	0.1350905	2.482746	1.009656	0.02890675	0.2224973	5.044028	0.1275488	0.1597306	0.1434674	0.05367912	1.08697	0.2578726	1.718182	0.7234939	1.003313	0.1566791	0.4130563	0.297199	0.7445108	0.07607273	0.9197286	0.1441876	0.2569723	2.868108	1.710779	0.2005458	0.4237498	1.29186	5.504547	0.2559908
TCGA-AS-3778	0.117808219178082	0	0.4448294	1.685947	2.543498	0.5651835	0.01921622	8.239744	1.246914	10.03222	0.6519422	0.3177481	2.536679	1.592183	1.199482	1.075785	1.909246	1.273733	0.3850152	1.501169	3.238519	1.628375	1.023303	0.62073	0.9177015	0.2943828	3.326098	1.564827	1.900261	1.614624	30.15135	3.838371
TCGA-B0-4693	0.210958904109589	1	0.5765579	3.415703	1.698705	0.6828512	0.05343745	9.494351	1.964376	4.312278	0.6755978	0.3170094	2.342681	1.702067	2.129409	6.00558	2.161966	1.714508	0.9070731	1.318709	1.939769	0.8867705	1.701148	0.5464296	0.6221829	0.4343774	8.972136	1.35852	1.668342	1.476631	64.33398	3.055915
TCGA-B0-5712	7.45753424657534	0	0.35842967	1.19111112	0.66340089	0.27350452	0.03609711	0.59693109	0.24583313	0.45579154	0.20948033	0.25394553	1.845262	0.19975716	0.7566966	0.39030899	2.43056377	0.21177676	0.35282168	0.80951003	0.61963514	0.25325265	0.34625534	0.19981395	0.22922032	1.33507435	1.65348289	0.62195386	0.24749114	0.63524982	15.13111044	1.71258571
TCGA-CZ-5461	0.904109589041096	1	0.192314	2.841867	0.4138923	0.07590781	0.0765707	8.621257	0.09446948	0.2212458	0.1030396	0.03252898	1.568316	0.1590096	0.7879351	1.45374	0.6520546	0.1175521	0.4469781	0.1882858	0.1754533	0.06146569	0.190803	0.08472838	0.9248973	2.203731	3.121289	0.2147005	0.646725	1.380516	5.930597	0.3055545
TCGA-EU-5907	0.347945205479452	0	0.2234414	0.6287074	0.3837993	0.07783372	0.0732223	0.764434	0.1888894	0.1658908	0.2832846	0.1084015	2.813268	0.2137844	1.913054	0.4460043	2.572297	0.1446415	0.1608699	0.1909644	0.3508145	0.09558819	0.5923381	0.1482357	0.1949952	1.982206	1.248188	0.1943947	0.4563919	0.942544	9.508387	0.8741265
TCGA-BP-4770	0.901369863013699	1	0.5761288	2.182137	0.3903169	0.03031487	2.134013	2.592267	0.133762	0.5743248	0.3009119	0.01125879	0.8374916	0.1423338	0.1558381	0.70283	0.4574723	0.516407	0.1701767	0.1218371	0.2862851	0.07445984	0.2294019	0.1374648	0.5847117	4.999374	1.018594	0.1598392	4.088402	6.957501	9.0845	0.4685858
TCGA-B0-4848	2.41917808219178	1	0.44970942	3.26359081	0.83393656	0.07254197	0.2678555	13.62498217	0.28960138	0.49083237	0.14858531	0.07697635	1.80923511	0.13623906	1.5981981	1.58354795	3.70115724	0.43732227	0.55530612	0.4939885	0.40036327	0.09090749	1.88032255	0.08458622	0.97150181	1.55214091	2.84896182	0.27320525	0.91149165	2.53977217	7.8985609	1.06790726
TCGA-CJ-4904	9.04657534246575	0	0.1828693	1.49243	0.709257	0.03001792	0.1615211	2.155851	0.1158953	0.1244029	0.09932147	0.03135518	1.246092	0.1506292	1.772173	0.4151948	0.5266023	0.1133102	0.3532962	0.202534	0.2899236	0.06253925	1.442304	0.08167097	0.5397654	0.6056129	2.170532	0.3553346	0.311694	2.012279	7.900794	0.3896841
TCGA-B0-5710	6.65753424657534	0	0.394649	1.863622	1.402896	0.3174592	0.502432	1.607323	0.374342	0.2203539	0.1448813	0.1677065	2.331177	0.3584977	0.7385965	0.8219524	3.113941	0.5340036	0.5740154	0.4565869	0.5286434	0.2592758	1.475557	0.3127276	0.9775669	0.4838801	3.354268	0.8429989	0.8558522	3.314086	28.06631	1.586334
