# Supplementary material for: Identification and validation of a ferroptosis-related lncRNA signature to robustly predict the prognosis, immune microenvironment, and immunotherapy efficiency in patients with clear cell renal cell carcinoma
Source: PeerJ. 2022 Dec 19;10:e14506. doi: 10.7717/peerj.14506 (PMC9774008; doi:10.7717/peerj.14506)
Supplement: Code S2 [file peerj-10-14506-s002.zip › 1. model construction/uni.trainCox.txt]

id	HR	HR.95L	HR.95H	pvalue
SLC16A1-AS1	3.78147796015503	2.31040608143	6.18920443383167	1.2145244504762e-07
PCED1B-AS1	1.18376360592643	1.09610961213585	1.2784271383091	1.72433149931967e-05
MMP25-AS1	1.31548865518485	1.15089827445852	1.50361716610813	5.80079393095395e-05
LINC00894	2.99086511828408	2.06897612682108	4.32352700439932	5.64670271356987e-09
DUXAP8	4.21059061917126	2.55351924133962	6.94299579781197	1.76250421874419e-08
LINC01426	1.08411237160039	1.04671500501329	1.12284588319444	6.51172850815294e-06
AL022322.1	1.2723706015265	1.12926164094933	1.4336154606898	7.59523629052365e-05
ASMTL-AS1	1.09825047180043	1.05406791435142	1.14428499567035	7.69854466962711e-06
AC005785.1	1.5893685872873	1.29899139275009	1.94465684711556	6.75516820094419e-06
AC079322.1	5.49117184657226	2.82347606711903	10.6793780190794	5.21066078913907e-07
PVT1	1.28703442279996	1.18436704700876	1.39860156499253	2.69284677532525e-09
AL031714.1	2.11627267825183	1.47247513807581	3.04155223603144	5.10264262303049e-05
USP30-AS1	1.16899191268939	1.0658865518963	1.28207086345354	0.000918487511883439
MIR155HG	1.10530162205568	1.06080315853131	1.15166670262404	1.79399708565154e-06
AC107021.2	1.12771025475046	1.04849054977599	1.21291548020252	0.00122013712663985
LINC01355	1.87392999067037	1.56087603096807	2.24977098774199	1.64939527767468e-11
TRG-AS1	1.68050334187909	1.27714334023642	2.21125647614778	0.000209870384850255
FAM13A-AS1	1.39677600419095	1.15804978153718	1.6847144544114	0.000475113410531878
AL021707.6	1.11474295996089	1.04465080062209	1.18953804088635	0.00104422055275251
LINC00893	1.68613796676332	1.28079816842311	2.21975742396716	0.000196022565092428
PELATON	1.21229454060057	1.08234286740919	1.3578488826631	0.000875529239518527
AC007098.1	2.12579191161517	1.47855330760432	3.05636004346068	4.68139480958562e-05
AL137186.2	2.16896945219204	1.59374777017654	2.95180239469207	8.4641460868881e-07
LINC02609	1.46482829735909	1.22567338672103	1.75064741063216	2.69888732772395e-05
HLA-DQB1-AS1	1.04456681317327	1.01503165578255	1.07496137777273	0.00288736879656798
ARHGAP27P1-BPTFP1-KPNA2P3	1.35451647803443	1.15863611391491	1.5835126035106	0.000140360270951393
MYG1-AS1	1.75173396361948	1.51066886796434	2.03126703963456	1.15872891237419e-13
PRKAR1B-AS1	1.18588324487256	1.10404819716353	1.27378412834016	2.96615496568973e-06
MALAT1	1.01085344498624	1.00531680040707	1.01642058187706	0.000117018366407429
LINC00342	1.26325752512204	1.16747873808512	1.36689390797376	6.28101645126104e-09
