# Supplementary material for: Identification and validation of a ferroptosis-related lncRNA signature to robustly predict the prognosis, immune microenvironment, and immunotherapy efficiency in patients with clear cell renal cell carcinoma
Source: PeerJ. 2022 Dec 19;10:e14506. doi: 10.7717/peerj.14506 (PMC9774008; doi:10.7717/peerj.14506)
Supplement: Code S2 [file peerj-10-14506-s002.zip › 10. immuneHeatmap/immuneDiff.R]

library(limma)
library(ggpubr)
riskFile="risk.all.txt"      
immFile="infiltration_estimation_for_tcga.csv"     
risk=read.table(riskFile, header=T, sep="\t", check.names=F, row.names=1)


immune=read.csv(immFile, header=T, sep=",", check.names=F, row.names=1)
immune=as.matrix(immune)
rownames(immune)=gsub("(.*?)\\-(.*?)\\-(.*?)\\-(.*)","\\1\\-\\2\\-\\3",rownames(immune))
immune=avereps(immune)

sameSample=intersect(row.names(risk), row.names(immune))
risk=risk[sameSample, "risk", drop=F]
immune=immune[sameSample,]
data=cbind(risk, immune)
data$id = rownames(data)
data = data[,c(ncol(data), 1:(ncol(data)-1))]
write.table(data,file = "data.txt",sep = "\t", row.names = F)

data = data[-1]

data$risk=factor(data$risk, levels=c("low", "high"))
type=levels(factor(data[,"risk"]))
comp=combn(type, 2)
my_comparisons=list()
for(i in 1:ncol(comp)){my_comparisons[[i]]<-comp[,i]}

for(i in colnames(data)[2:ncol(data)]){

  boxplot=ggboxplot(data, x="risk", y=i, fill="risk",
                    xlab="Risk",
                    ylab=i,
                    legend.title="Risk",
                    palette=c("darkturquoise", "firebrick2")
  )+ 
    stat_compare_means(comparisons=my_comparisons)
  wilcoxTest=wilcox.test(data[,i] ~ data[,"risk"])
  if(wilcoxTest$p.value<0.05){
    j=gsub("/", "-", i)
    pdf(file=paste0(j, ".pdf"), width=4, height=4.5)
    print(boxplot)
    dev.off()
  }
}

rm(list=ls())
