# Supplementary material for: Identification and validation of a ferroptosis-related lncRNA signature to robustly predict the prognosis, immune microenvironment, and immunotherapy efficiency in patients with clear cell renal cell carcinoma
Source: PeerJ. 2022 Dec 19;10:e14506. doi: 10.7717/peerj.14506 (PMC9774008; doi:10.7717/peerj.14506)
Supplement: Code S2 [file peerj-10-14506-s002.zip › 11. risk vs immune checkpoints/1.ssGSEA.R]

library(limma)
library(GSVA)
library(GSEABase)
library(ggpubr)
library(reshape2)
expFile="symbol.txt"             
gmtFile="immune.gmt"            
riskFile="risk.all.txt"            
socreFile="immFunScore.txt"     

rt=read.table(expFile, header=T, sep="\t", check.names=F)
rt=as.matrix(rt)
rownames(rt)=rt[,1]
exp=rt[,2:ncol(rt)]
dimnames=list(rownames(exp),colnames(exp))
mat=matrix(as.numeric(as.matrix(exp)),nrow=nrow(exp),dimnames=dimnames)
mat=avereps(mat)
mat=mat[rowMeans(mat)>0,]
#
geneSet=getGmt(gmtFile, geneIdType=SymbolIdentifier())

#ssgsea analysis
ssgseaScore=gsva(mat, geneSet, method='ssgsea', kcdf='Gaussian', abs.ranking=TRUE)
#define ssGSEA score functions
normalize=function(x){
  return((x-min(x))/(max(x)-min(x)))}
#ssGSEA score modify
data=normalize(ssgseaScore)
ssgseaOut=rbind(id=colnames(data), data)
write.table(ssgseaOut, file=socreFile, sep="\t", quote=F, col.names=F)

#
group=sapply(strsplit(colnames(data),"\\-"), "[", 4)
group=sapply(strsplit(group,""), "[", 1)
group=gsub("2", "1", group)
data=t(data[,group==0])
rownames(data)=gsub("(.*?)\\-(.*?)\\-(.*?)\\-(.*?)\\-.*", "\\1\\-\\2\\-\\3", rownames(data))
data=avereps(data)


risk=read.table(riskFile,header=T,sep="\t",row.names=1,check.names=F)


sameSample=intersect(row.names(data),row.names(risk))
data=data[sameSample,,drop=F]
risk=risk[sameSample,"risk",drop=F]
rt1=cbind(data, risk)


data=melt(rt1,id.vars=c("risk"))
colnames(data)=c("Risk","Type","Score")
data$Risk=factor(data$Risk, levels=c("low","high"))
p=ggboxplot(data, x="Type", y="Score", color = "Risk",fill="Risk",
            ylab="Score",add = "none",xlab="",palette = c("midnightblue","firebrick1") )
p=p+rotate_x_text(50)
p=p+stat_compare_means(aes(group=Risk),symnum.args=list(cutpoints = c(0, 0.001, 0.01, 0.05, 1), symbols = c("***", "**", "*", "ns")),label = "p.signif")


pdf(file="ssGSEA.pdf", width=10, height=6.5)
print(p)
dev.off()
