# Supplementary material for: Identification and validation of a ferroptosis-related lncRNA signature to robustly predict the prognosis, immune microenvironment, and immunotherapy efficiency in patients with clear cell renal cell carcinoma
Source: PeerJ. 2022 Dec 19;10:e14506. doi: 10.7717/peerj.14506 (PMC9774008; doi:10.7717/peerj.14506)
Supplement: Code S2 [file peerj-10-14506-s002.zip › 11. risk vs immune checkpoints/2.checkpoints.R]

rm(list = ls())
library(limma)
library(reshape2)
library(ggplot2)
library(ggpubr)
expFile="symbol.txt"      
riskFile="risk.all.txt"   
geneFile="gene_checkpoint.txt"


rt=read.table(expFile, header=T, sep="\t", check.names=F)
rt=as.matrix(rt)
rownames(rt)=rt[,1]
exp=rt[,2:ncol(rt)]
dimnames=list(rownames(exp),colnames(exp))
data=matrix(as.numeric(as.matrix(exp)),nrow=nrow(exp),dimnames=dimnames)
data=avereps(data)

gene=read.table(geneFile, header=F, sep="\t", check.names=F)
sameGene=intersect(row.names(data),as.vector(gene[,1]))
data=t(data[sameGene,])
data=log2(data+1)


group=sapply(strsplit(row.names(data),"\\-"),"[",4)
group=sapply(strsplit(group,""),"[",1)
group=gsub("2","1",group)
data=data[group==0,]
row.names(data)=gsub("(.*?)\\-(.*?)\\-(.*?)\\-(.*?)\\-.*","\\1\\-\\2\\-\\3",row.names(data))
data=avereps(data)


risk=read.table(riskFile, sep="\t", header=T, check.names=F, row.names=1)
sameSample=intersect(row.names(data),row.names(risk))
rt1=cbind(data[sameSample,],risk[sameSample,])
rt1=rt1[,c(sameGene,"risk")]


sigGene=c()
for(i in colnames(rt1)[1:(ncol(rt1)-1)]){
  if(sd(rt1[,i])<0.001){next}
  wilcoxTest=wilcox.test(rt1[,i] ~ rt1[,"risk"])
  pvalue=wilcoxTest$p.value
  if(wilcoxTest$p.value<0.05){
    sigGene=c(sigGene, i)
  }
}
sigGene=c(sigGene, "risk")
rt1=rt1[,sigGene]


rt1=melt(rt1,id.vars=c("risk"))
colnames(rt1)=c("risk","Gene","Expression")


group=levels(factor(rt1$risk))
rt1$risk=factor(rt1$risk, levels=c("low","high"))
comp=combn(group,2)
my_comparisons=list()
for(j in 1:ncol(comp)){my_comparisons[[j]]<-comp[,j]}


boxplot=ggboxplot(rt1, x="Gene", y="Expression", fill="risk",
                  xlab="",
                  ylab="Gene expression",
                  legend.title="Risk",
                  width=0.8,
                  palette = c("midnightblue", "firebrick1") )+
  rotate_x_text(50)+
  stat_compare_means(aes(group=risk),
                     method="wilcox.test",
                     symnum.args=list(cutpoints=c(0, 0.001, 0.01, 0.05, 1), symbols=c("***", "**", "*", "ns")), label="p.signif")


pdf(file="checkpoint.pdf", width=10, height=5.5)
print(boxplot)
dev.off()
