# Supplementary material for: Identification and validation of a ferroptosis-related lncRNA signature to robustly predict the prognosis, immune microenvironment, and immunotherapy efficiency in patients with clear cell renal cell carcinoma
Source: PeerJ. 2022 Dec 19;10:e14506. doi: 10.7717/peerj.14506 (PMC9774008; doi:10.7717/peerj.14506)
Supplement: Code S2 [file peerj-10-14506-s002.zip › 11. risk vs immune checkpoints/immFunScore.txt]

id	TCGA-CJ-6033-11A-01R-1858-07	TCGA-B8-5552-11A-01R-1672-07	TCGA-B2-5641-11A-01R-1541-07	TCGA-B0-4700-11A-01R-1541-07	TCGA-B0-5701-11A-01R-1541-07	TCGA-CJ-5680-11A-01R-1541-07	TCGA-CZ-5466-11A-01R-1503-07	TCGA-B0-4712-11A-02R-1503-07	TCGA-CJ-5676-11A-01R-1541-07	TCGA-CJ-5677-11A-01R-1541-07	TCGA-CZ-5470-11A-01R-1503-07	TCGA-CW-6090-11A-01R-1672-07	TCGA-B8-5549-11A-01R-1541-07	TCGA-CZ-5987-11A-01R-1672-07	TCGA-B0-5696-11A-01R-1541-07	TCGA-CJ-5672-11A-01R-1541-07	TCGA-CJ-5681-11A-01R-1541-07	TCGA-B0-5711-11A-01R-1672-07	TCGA-CZ-5453-11A-01R-1503-07	TCGA-CZ-5988-11A-01R-1672-07	TCGA-CW-5584-11A-01R-1541-07	TCGA-B0-5703-11A-01R-1541-07	TCGA-CJ-5678-11A-01R-1541-07	TCGA-B0-5694-11A-01R-1541-07	TCGA-CZ-5989-11A-01R-1672-07	TCGA-CZ-5451-11A-01R-1503-07	TCGA-CZ-5986-11A-01R-1672-07	TCGA-CZ-5462-11A-01R-1503-07	TCGA-CZ-4864-11A-01R-1503-07	TCGA-CZ-5454-11A-01R-1503-07	TCGA-CZ-5458-11A-01R-1503-07	TCGA-CZ-5461-11A-01R-1503-07	TCGA-A3-3358-11A-01R-1541-07	TCGA-CW-5587-11A-01R-1541-07	TCGA-B0-5712-11A-01R-1672-07	TCGA-B0-5691-11A-01R-1541-07	TCGA-CW-5585-11A-01R-1541-07	TCGA-CW-5580-11A-02R-1672-07	TCGA-CZ-5468-11A-01R-1503-07	TCGA-CZ-5982-11A-01R-1672-07	TCGA-CJ-5689-11A-01R-1541-07	TCGA-CJ-5679-11A-01R-1541-07	TCGA-CW-5589-11A-01R-1541-07	TCGA-CZ-5463-11A-01R-1503-07	TCGA-CZ-4863-11A-01R-1503-07	TCGA-B0-5706-11A-01R-1541-07	TCGA-CZ-5456-11A-02R-1503-07	TCGA-B8-4622-11A-01R-1758-07	TCGA-CZ-5469-11A-01R-1503-07
APC_co_inhibition	0.473969624361935	0.625324815052587	0.486408814676358	0.477071850736338	0.512180541003283	0.542403054539809	0.53188018061821	0.48803274643963	0.51320811439414	0.489204511494045	0.505805470619495	0.435750023909629	0.476536961229199	0.582119668371367	0.456858649640802	0.436461362914313	0.442669577805236	0.482605024923464	0.529887635692194	0.462332828175574	0.541208819082721	0.463900566192677	0.506183009773524	0.528723904056932	0.551058178179413	0.472887753981527	0.48665551944118	0.537215036146082	0.489526051143764	0.504482682982003	0.502801131438111	0.481802463930883	0.428766218591696	0.469140127931355	0.544873729382781	0.541208621414883	0.503513280237459	0.506762326102937	0.543833019992217	0.455202044363585	0.511082428611963	0.508939132060706	0.444311880089023	0.49660479056731	0.525108415693981	0.510744502094441	0.45819623658326	0.556136910268498	0.486309086475385
APC_co_stimulation	0.366970580407024	0.470699406379167	0.264476283751532	0.322146037860813	0.356790743941848	0.514021106933882	0.45051096122847	0.251786560858564	0.397466695975628	0.357756032017018	0.341339843494492	0.375670360883088	0.203137466289569	0.457591360485693	0.336266520609287	0.280077335333464	0.345817955364796	0.357691299618888	0.355016788319836	0.347193579662215	0.452416800655586	0.305878302079195	0.384263088738474	0.495732942396326	0.370381416822235	0.366570595482536	0.367971479072879	0.349638182603357	0.401752671752432	0.246471805663634	0.254419397110095	0.367144256832057	0.31260368745435	0.313945855393178	0.458340641096415	0.423692619460036	0.374807117664802	0.307684143195824	0.338754213471355	0.298249441647173	0.449885581001843	0.433648855007145	0.340021343363565	0.344119288323889	0.248478508169312	0.295169391555163	0.317949412725811	0.4937087110468	0.336192123747302
CCR	0.313893498422805	0.439398286925879	0.250131111291969	0.289915286504936	0.34762464623322	0.398256807448806	0.385031888403112	0.280032180161089	0.370599834367255	0.32254722524658	0.318832260904768	0.2697496644153	0.246279917232887	0.38280466090776	0.307519873015776	0.280597718081555	0.295631102037052	0.297032234610223	0.307329306075179	0.288639258145453	0.387043647197728	0.296766105461521	0.335508564812444	0.380429302146507	0.324615905385614	0.291364358814656	0.295637803453712	0.303351618501182	0.334697750389367	0.27501442404213	0.246866344955612	0.336292798631454	0.301490520491234	0.292197000517542	0.398147499781255	0.356345056248717	0.310580671289128	0.293584613360275	0.313828254110436	0.250314751995093	0.372612985363991	0.35739258121948	0.311773342316574	0.30584988617584	0.258730844212816	0.261988025001824	0.2791992120545	0.390283107030642	0.260764068962923
Check-point	0.345504487824476	0.431351211564594	0.203952293305493	0.302306107362227	0.344588699148675	0.423998626589868	0.440430488922165	0.246342634158867	0.404230726621141	0.331731893741528	0.321624644610781	0.29600425768935	0.17950730704223	0.448044364596247	0.337234688268454	0.236376809518714	0.307777037791459	0.309827615184448	0.300659759472392	0.298621176988089	0.448949741242657	0.277617751159596	0.362778404168286	0.437879546014126	0.345182846191044	0.321332893855519	0.312221460638809	0.317469480032409	0.352461807489859	0.261119600115672	0.19362318142959	0.313248207888887	0.312738748433292	0.314583011975969	0.433145181788703	0.413199552281539	0.337189211124292	0.295693881522759	0.32066969817328	0.247236038824951	0.407446323030131	0.396542532421103	0.345393709883175	0.309371621203196	0.207666936643552	0.226972930486473	0.223900709127822	0.473051932303368	0.217162756694695
Cytolytic_activity	0.715627350903287	0.567079346787314	0.375881536856173	0.489041355676038	0.499588584967881	0.612383179001907	0.671792920575859	0.475037884578748	0.618555749384236	0.53217467342438	0.534757988115247	0.43304771368807	0.304634242929461	0.77459142210904	0.508170230328451	0.416924405219847	0.425515921763108	0.51238912653286	0.452739211555101	0.426702960348355	0.677633189569689	0.524292412579417	0.645055204775708	0.666018929536158	0.504893769946	0.466592438901585	0.469700797675507	0.530075264516439	0.532489713671618	0.479450390018597	0.352573857428087	0.516424955613854	0.545259943409983	0.524732268356055	0.658183246185399	0.572682641220646	0.528486399892683	0.4577809477786	0.568016282420506	0.432768792721428	0.61103176411221	0.63998500000981	0.492021811203138	0.521744272523382	0.296404552162829	0.428827093241888	0.425678282150723	0.755948697790924	0.368750128184112
HLA	0.760297033483726	0.807027473509528	0.726905726671767	0.727343419885044	0.813022952263546	0.803127384613872	0.801546109142536	0.776757778395615	0.820079281722118	0.741312676534449	0.7839645299826	0.715716097018338	0.758107616326119	0.822167323826075	0.758646669875828	0.759722105452145	0.636163430423774	0.743027558866839	0.759139332906093	0.734855758744022	0.83644063463333	0.776898916409567	0.807271985923628	0.821325588591118	0.793394946535138	0.76770745560822	0.73735129583096	0.820348620969261	0.786262588403898	0.779828957842334	0.755370221045534	0.787973886899073	0.766385328502385	0.841713433179476	0.827520658092483	0.838296615354067	0.722622394561661	0.757702618282414	0.82880019205216	0.732987825339218	0.788060072521246	0.807989451197378	0.778089006994141	0.746156556822954	0.765731996015857	0.769445814308783	0.731463676576473	0.841309532150253	0.7354231469009
Inflammation-promoting	0.453459902749223	0.416594541746715	0.213701538391744	0.328795481796288	0.356753059488179	0.414800108928195	0.496064098554621	0.337312760562249	0.462758653914885	0.354871539588085	0.339767566740025	0.274206328496235	0.175348422321275	0.47838963568902	0.400169361331412	0.220887320636153	0.297777677571402	0.342827385720192	0.309583419567861	0.242114659529452	0.497052188275681	0.330069414392522	0.406349239033826	0.481256675665948	0.336323292078869	0.32156108940379	0.268806652848632	0.349130156485619	0.363119539147313	0.288000972535388	0.193264645385722	0.284816531833826	0.391496967332666	0.347564565775328	0.451012930049167	0.435505275762023	0.354969198525491	0.278677813960945	0.314323355251999	0.251547095024788	0.47290573778118	0.484503507286653	0.297345338770499	0.381295736344845	0.202604849040536	0.2888705363454	0.262978407285221	0.523169945738041	0.244218731659154
MHC_class_I	0.946641755039924	0.943052152332035	0.928723030513188	0.922177103338966	0.933479504710822	0.960035086891826	0.944255529543289	0.952322559265323	0.945506986998317	0.929293092645949	0.939231950455333	0.910522558791736	0.937207035877354	0.954901374481204	0.914679431283242	0.92844598306291	0.925665315483035	0.918663907431898	0.967217814079337	0.919532505081123	0.959840108953159	0.944791220097722	0.940959035463083	0.958571078165048	0.935086043707461	0.925331026469104	0.923961869112231	0.964894028685443	0.934093581398624	0.948711441068658	0.941211144762412	0.937341328499794	0.923090178080181	0.949314661637671	0.952188915234241	0.935011784348357	0.937928655187803	0.933383435120501	0.966702887740901	0.914488364092385	0.955908655879333	0.957032084878368	0.926042488979925	0.936012215547253	0.94014277938462	0.938692297198589	0.942770127177833	0.958918512894507	0.946419086693582
Parainflammation	0.666452926645823	0.751673789436041	0.626870089340075	0.6489724992152	0.682396056093947	0.727676069412445	0.70800585834012	0.647011333729234	0.674649904312873	0.666898210287224	0.671339415935495	0.598234176717294	0.613718947132518	0.718071526459175	0.643131076419823	0.62403311374145	0.647280423042844	0.639675900922362	0.677094198430743	0.619567810081836	0.704472259861415	0.655763260617013	0.671342246306271	0.712840365066772	0.682277383913652	0.622916311141922	0.637137278813246	0.679626176182606	0.641195886447403	0.645597231317647	0.623337045613811	0.665350773720155	0.629758275438761	0.650557660276801	0.714648485867876	0.6912284259299	0.648422844257023	0.628844012809243	0.663938054758948	0.591398270811746	0.698620091215882	0.695528332137422	0.631241297348254	0.670813312800102	0.640729573750829	0.621880334585413	0.615951770568551	0.708830713869853	0.627533185521039
T_cell_co-inhibition	0.29430438415162	0.430771082179804	0.077788895199805	0.248317927605479	0.290585239574413	0.320387039681752	0.403930980462148	0.17054130399578	0.382554769822405	0.267510217097563	0.274910460007039	0.21049796763756	0.141293711864379	0.426290578538767	0.268992863940506	0.172816956558257	0.169404732849408	0.218830574936463	0.242713375726612	0.229623477239539	0.426183894537005	0.154794994519082	0.332624589466674	0.374248760211956	0.316785815018976	0.239587871217744	0.201057039298251	0.264456890489593	0.302775803628286	0.199410815580204	0.1127972306609	0.256220665945445	0.257548675326033	0.292085643264663	0.389182714845329	0.399585116302904	0.24922855689723	0.261088688563127	0.223731915930648	0.144210489795495	0.360387267286859	0.318091954148705	0.262741934164673	0.239597997048187	0.109736175785985	0.108329504871184	0.120066153717571	0.447840599473186	0.125259841656981
T_cell_co-stimulation	0.270908304350807	0.365540644785214	0.048976595041808	0.197977267597241	0.249607792968065	0.340067537748727	0.370058901911697	0.137602495299498	0.366663565124836	0.266959960063866	0.240006442631017	0.177928486208196	0.0102835407956269	0.38179696245679	0.264147108949853	0.0929663932146346	0.199688044566331	0.204720506042291	0.186065586933246	0.204030814324767	0.40815326988637	0.185698078819822	0.328320779610511	0.362137428052221	0.251994543060699	0.20632728084245	0.216075675536366	0.228952294275627	0.256590526085873	0.141858690485894	0.0329823681570585	0.202688362287717	0.202304952641361	0.211032130099935	0.400727090785451	0.366401563789037	0.237208211138596	0.159872988354214	0.245315951550652	0.0954086902743761	0.363822668385895	0.343654889621456	0.264852873355176	0.192993753946624	0	0.131821252657353	0.0437649411507381	0.434032676355888	0.08234548887721
Type_I_IFN_Reponse	0.640885914247024	0.554189716747548	0.550210859580422	0.600575022835716	0.585489917676513	0.613730532088856	0.612113954770932	0.625706494729385	0.607630174179504	0.591648031911683	0.566814921057868	0.570288397659086	0.584926713776319	0.551066947587911	0.596563483808729	0.546302441869092	0.574331611776908	0.61890974978365	0.586977411529304	0.528661637835807	0.630816329255759	0.601816304890782	0.63164349316948	0.617293445238488	0.64674546339157	0.568928072597363	0.628619633235481	0.66021381638207	0.58693185839797	0.587348263550914	0.586613174084101	0.631487591784907	0.575017718862265	0.628837808070382	0.569204928501679	0.639325282174494	0.600033880753605	0.59281709278522	0.628801778526501	0.562776220623351	0.542013217970958	0.601658370451194	0.607448219914503	0.592671511183607	0.602510698471279	0.613760653005561	0.632310244683617	0.624777193981619	0.563069782781956
Type_II_IFN_Reponse	0.653771849355024	0.716105995745017	0.643382951689793	0.578643560151567	0.729068951633635	0.688818006111656	0.694186229493236	0.564021157663179	0.695566586604141	0.626039323917931	0.682357640755004	0.642569963721481	0.692833914145183	0.704363664300384	0.646785249100406	0.646577159497828	0.599619060763336	0.65575926473862	0.694188525547657	0.631244071683363	0.650220314966046	0.620658113745975	0.69843008223845	0.698056632856962	0.662248238052299	0.644237930711721	0.634909972939233	0.632924137938422	0.649540263318519	0.714472102628148	0.697570520296735	0.681191302614625	0.615275765210761	0.630319634708131	0.742669792437659	0.671045379038213	0.644629713808574	0.661322037219035	0.681256254402963	0.626289666170843	0.710502899548429	0.687033294224021	0.640500156413044	0.655055091594687	0.719214595632302	0.660711289730622	0.628197158220225	0.680993826456639	0.711341510859108
[truncated: 562 more columns]
