# Supplementary material for: Identification and validation of a ferroptosis-related lncRNA signature to robustly predict the prognosis, immune microenvironment, and immunotherapy efficiency in patients with clear cell renal cell carcinoma
Source: PeerJ. 2022 Dec 19;10:e14506. doi: 10.7717/peerj.14506 (PMC9774008; doi:10.7717/peerj.14506)
Supplement: Code S2 [file peerj-10-14506-s002.zip › 12. estimate/estimate.R]

#install.packages("reshape2")
#install.packages("ggpubr")

rm(list = ls())

library(reshape2)
library(ggpubr)
riskFile="risk.all.txt"        
estimateFile="scores.txt"     


Risk=read.table(riskFile, header=T, sep="\t", check.names=F, row.names=1)
Risk$risk=factor(Risk$risk, levels=c("low","high"))

score=read.table(estimateFile, header=T, sep="\t", check.names=F, row.names=1)
score=score[,1:3]
rownames(score)=gsub("(.*?)\\_(.*?)", "\\2", rownames(score))
score=score[row.names(Risk),,drop=F]

rt=cbind(Risk[,"risk",drop=F], score)


data=melt(rt, id.vars=c("risk"))
colnames(data)=c("Risk", "scoreType", "Score")


p=ggviolin(data, x="scoreType", y="Score", fill = "Risk",
           xlab="",
           ylab="TME score",
           legend.title="Risk",
           add = "boxplot", add.params = list(color="white"),
           palette = c("mediumseagreen","indianred"), width=0.9)
p=p+rotate_x_text(0)
p1=p+stat_compare_means(aes(group=Risk),
                        method="wilcox.test",
                        symnum.args=list(cutpoints = c(0, 0.001, 0.01, 0.05, 1), symbols = c("***", "**", "*", " ")),
                        label = "p.signif")


pdf(file="estimate.pdf", width=4.8, height=3.5)
print(p1)
dev.off()
