# Supplementary material for: Identification and validation of a ferroptosis-related lncRNA signature to robustly predict the prognosis, immune microenvironment, and immunotherapy efficiency in patients with clear cell renal cell carcinoma
Source: PeerJ. 2022 Dec 19;10:e14506. doi: 10.7717/peerj.14506 (PMC9774008; doi:10.7717/peerj.14506)
Supplement: Code S2 [file peerj-10-14506-s002.zip › 12. estimate/scores.txt]

ID	StromalScore	ImmuneScore	ESTIMATEScore	TumorPurity
TCGA-CZ-4859-01A-02R-1426-07	2.00311385248172	635.946742994731	637.949856847213	0.765723506846872
TCGA-CW-5587-01A-01R-1541-07	1121.6254730852	2481.70974216893	3603.33521525413	0.423115761985556
TCGA-BP-4332-01A-01R-1289-07	714.17477892644	1100.30237247965	1814.47715140609	0.64380834871193
TCGA-CJ-4643-01A-02R-1325-07	1185.9768526017	1754.27144813209	2940.24830073379	0.509165383331089
TCGA-B0-4817-01A-01R-1277-07	-236.272829886865	1963.70661100123	1727.43378111436	0.653532291001948
TCGA-BP-4964-01A-01R-1334-07	697.477628257879	1577.61485962388	2275.09248788176	0.590640164330786
TCGA-B0-5402-01A-01R-1503-07	917.701558259148	1301.11421459042	2218.81577284956	0.597285840020204
TCGA-CJ-4891-01A-01R-1305-07	800.472347308633	2118.12663403151	2918.59898134015	0.511897900081502
TCGA-B0-4690-01A-01R-1277-07	1218.90097539224	2542.42820198672	3761.32917737896	0.401990446509751
TCGA-B0-4815-01A-01R-1503-07	876.058222348442	2864.63483499908	3740.69305734752	0.40476221422748
TCGA-B2-5635-01A-01R-A277-07	695.074908838278	1928.30413844227	2623.37904728055	0.548632328368923
TCGA-A3-3328-01A-01R-0864-07	-1355.87662546079	-376.836292958071	-1732.71291841886	0.939151332970893
TCGA-CJ-4872-01A-01R-1305-07	1414.57158301832	2049.85755708269	3464.429140101	0.44150123242891
TCGA-B8-A54K-01A-11R-A33J-07	-373.683376908301	-126.223803663439	-499.90718057174	0.861993753983505
TCGA-CJ-4873-01A-01R-1305-07	915.872069869468	2671.41822831686	3587.29029818633	0.425248582811679
TCGA-G6-A8L7-01A-11R-A37O-07	-154.632381586497	1086.80920210193	932.176820515437	0.737240168975452
TCGA-CZ-5467-01A-01R-1503-07	669.429979820053	1020.47562396506	1689.90560378512	0.657691882313508
TCGA-B2-5641-01A-01R-1541-07	804.783673262052	2425.04734324178	3229.83101650384	0.472131694645539
TCGA-CJ-4882-01A-02R-1426-07	1214.84668911776	2534.09156614973	3748.93825526749	0.403655193666673
TCGA-B8-A54G-01A-11R-A266-07	258.452951426765	3005.88497885358	3264.33793028034	0.467660528462946
TCGA-BP-4961-01A-01R-1334-07	926.146050829602	1021.05630129767	1947.20235212728	0.628779344278634
TCGA-B0-5698-01A-11R-1672-07	499.829050982626	2134.86971450492	2634.69876548754	0.547242365361336
TCGA-BP-5199-01A-01R-1426-07	1331.4180878421	2513.10933884039	3844.52742668249	0.390778411838701
TCGA-CW-6093-01A-11R-1672-07	752.284868432145	1056.77294955748	1809.05781798962	0.644416847416415
TCGA-B0-4700-01A-02R-1541-07	1524.67793959658	2702.00557002192	4226.6835096185	0.338555216847484
TCGA-AK-3460-01A-02R-1277-07	758.858235735514	1453.77319732416	2212.63143305968	0.598013666688401
TCGA-AK-3458-01A-01R-1503-07	77.855056461648	1433.42455764107	1511.27961410272	0.677214905293913
TCGA-CZ-5984-01A-11R-1672-07	477.519096189526	1747.50305383168	2225.0221500212	0.596554924956543
TCGA-A3-3324-01A-02R-1325-07	666.679358306407	1704.70524792957	2371.38460623598	0.579175867389214
TCGA-CJ-4912-01A-01R-1426-07	158.79810478747	1146.80537368817	1305.60347847564	0.699116915640956
TCGA-CZ-5453-01A-01R-1503-07	243.324422413795	405.8173835181	649.141805931895	0.764665843433027
TCGA-A3-3378-01A-02R-1325-07	910.025047642622	2665.58531898879	3575.61036663141	0.426799691387398
TCGA-A3-3343-01A-01R-0864-07	375.818499853685	2087.44311721353	2463.26161706722	0.568129316347352
TCGA-CJ-4887-01A-01R-1305-07	776.696941899091	2547.94170241681	3324.6386443159	0.459818445862151
TCGA-DV-5574-01A-01R-1541-07	1623.64931102867	2319.48131592729	3943.13062695596	0.377415027273417
TCGA-CJ-4920-01A-01R-1426-07	1000.89905718353	1350.15283625035	2351.05189343388	0.581606343111714
TCGA-BP-5177-01A-01R-1426-07	1149.57681386341	1067.20960859795	2216.78642246136	0.597524725836949
TCGA-B0-4842-01A-02R-1420-07	663.287037693429	2273.94689153089	2937.23392922432	0.509546157661625
TCGA-BP-4355-01A-01R-1289-07	953.383221754463	850.020735000374	1803.40395675484	0.645051244939878
TCGA-A3-3359-01A-01R-0864-07	692.002644128517	1983.78214777422	2675.78479190274	0.542184692509053
TCGA-AK-3433-01A-02R-1277-07	-783.330578564762	-89.2939085501979	-872.62448711496	0.888423987287458
TCGA-B0-4827-01A-02R-1420-07	1338.01404696862	2004.3737210643	3342.38776803292	0.457503289598158
TCGA-B2-A4SR-01A-11R-A266-07	666.449763684921	1515.26673658059	2181.71650026551	0.601644602541933
TCGA-CJ-4874-01A-01R-1305-07	797.147874783982	1984.98382120985	2782.13169599384	0.529002303150326
TCGA-B0-4699-01A-01R-1277-07	485.069439019265	1833.99352845753	2319.06296747679	0.585419651432505
TCGA-B8-5550-01A-01R-1541-07	1490.75596376252	1450.46798402886	2941.22394779138	0.509042118586222
TCGA-A3-A8OW-01A-11R-A37O-07	507.969692427587	1285.09334379548	1793.06303622307	0.646210409196124
TCGA-B2-3923-01A-02R-1325-07	-658.857444370451	49.5831775471862	-609.274266823265	0.870020312615004
TCGA-BP-4967-01A-01R-1334-07	359.431714475715	975.237794909412	1334.66950938513	0.696059942613465
TCGA-BP-5201-01A-01R-1426-07	253.101382926479	1996.57926347944	2249.68064640592	0.59364604799735
TCGA-AK-3440-01A-02R-1277-07	-1085.35380130284	-123.379156298494	-1208.73295760133	0.909980529000902
TCGA-A3-3365-01A-01R-0864-07	1102.3090025703	1493.71177673486	2596.02077930515	0.551985423987548
TCGA-DV-5569-01A-01R-1541-07	856.332385960741	1670.99430263841	2527.32668859915	0.560365380426224
TCGA-BP-4974-01A-01R-1334-07	882.733042923022	1050.90447871359	1933.63752163662	0.630326390327335
TCGA-CW-5584-01A-01R-1541-07	888.832423061106	1338.07433379231	2226.90675685341	0.596332879811283
TCGA-B4-5838-01A-11R-1672-07	835.787858250986	783.72901585953	1619.51687411052	0.665439787505266
TCGA-AK-3454-01A-02R-1277-07	1035.23468264685	1696.57642636354	2731.81110901039	0.535256131226354
TCGA-BP-4782-01A-02R-1420-07	840.73889858241	1881.76830678095	2722.50720536336	0.536409228907151
TCGA-CZ-5451-01A-01R-1503-07	373.787043107959	1451.42613056582	1825.21317367378	0.642601673896819
TCGA-CJ-4907-01A-01R-1426-07	1188.89101482285	1254.71346516976	2443.6044799926	0.570501489705623
TCGA-BP-5196-01A-01R-1426-07	1010.94125453385	1765.80567187609	2776.74692640994	0.529672905808762
TCGA-CJ-4889-01A-01R-1305-07	1708.44638010372	2365.39753028324	4073.84391038695	0.359578457383748
TCGA-AK-3428-01A-02R-1277-07	535.532517469734	1429.02836916249	1964.56088663223	0.626795997287502
TCGA-A3-A8CQ-01A-11R-A37O-07	731.000627332418	994.41399296901	1725.41462030143	0.653756599014523
TCGA-A3-3380-01A-01R-0864-07	812.302516761987	1349.38574775061	2161.6882645126	0.603990295254483
TCGA-A3-3323-01A-02R-1325-07	1073.95657918485	2000.99008181374	3074.94666099859	0.492049692748908
TCGA-CJ-4895-01A-01R-1305-07	1451.93907987367	1935.57790732503	3387.5169871987	0.451602784550825
TCGA-CW-5591-01A-01R-1541-07	549.012943594963	197.758173507553	746.771117102517	0.755352453118724
TCGA-BP-4799-01A-01R-1305-07	1024.91661589386	1936.61126586485	2961.52788175871	0.506474522768884
TCGA-B0-4847-01A-01R-1277-07	81.9191213328238	2626.67276111521	2708.59188244804	0.538131984084031
TCGA-CW-6087-01A-11R-1672-07	870.228137042753	3205.97780525385	4076.2059422966	0.359254907235099
TCGA-BP-4173-01A-02R-1289-07	1423.97254385576	3309.06714323956	4733.03968709532	0.2677469122793
TCGA-B8-4619-01A-02R-1325-07	-202.677673467053	89.0070499229294	-113.670623544124	0.831884363333175
TCGA-BP-4176-01A-02R-1289-07	1191.25791945321	2333.22038799096	3524.47830744417	0.433575260605239
TCGA-BP-4768-01A-01R-1289-07	27.7221629246688	707.170538029996	734.892700954665	0.756493927093914
TCGA-B8-A54I-01A-21R-A33J-07	612.665057172997	2321.1865287141	2933.8515858871	0.509973295286824
TCGA-CJ-4884-01A-01R-1305-07	691.328968526335	2182.46657438055	2873.79554290689	0.517536414479307
TCGA-BP-4164-01A-02R-1325-07	12.0033485692511	807.389808007865	819.393156577116	0.748323922018491
TCGA-CZ-5466-01A-01R-1503-07	825.877090635784	2350.13304079493	3176.01013143071	0.47908120801645
TCGA-AK-3450-01A-02R-1277-07	278.002001568869	986.74871991422	1264.75072148309	0.703392012108233
TCGA-BP-4327-01A-01R-1289-07	460.605025118722	1127.85491653861	1588.45994165733	0.668835782254273
TCGA-BP-5200-01A-01R-1426-07	1238.11141691929	1854.93797241273	3093.04938933202	0.489734625935365
TCGA-BP-4160-01A-02R-1289-07	1134.94759803767	2400.12537466108	3535.07297269875	0.432173342603405
TCGA-BP-5170-01A-01R-1426-07	1238.56683761214	1529.64118508914	2768.20802270128	0.530735636022972
TCGA-CJ-6027-01A-11R-1672-07	436.357459348004	2529.917330245	2966.274789593	0.505873588388914
TCGA-BP-4983-01A-01R-1334-07	625.692606575064	2707.12474233669	3332.81734891175	0.458752020608285
TCGA-B4-5378-01A-01R-1503-07	398.718882568672	557.673115739833	956.391998308505	0.734833982270683
TCGA-A3-3317-01A-02R-1325-07	1081.11418018969	1558.07105515072	2639.18523534041	0.546691047559503
TCGA-BP-4771-01A-01R-1289-07	1145.85810678967	3126.50619164012	4272.36429842979	0.332238220856647
TCGA-A3-3352-01A-01R-0864-07	503.376672084703	1631.55974729222	2134.93641937692	0.60711530552748
TCGA-B0-5084-01A-01R-1334-07	-369.525618462539	810.013116884577	440.487498422038	0.784041658759702
TCGA-BP-4159-01A-02R-1289-07	1125.76252800278	1656.36318617313	2782.12571417591	0.529003048290998
TCGA-B8-A54J-01A-11R-A33J-07	675.27222090115	1649.9633546073	2325.23557550845	0.584684834932997
TCGA-CJ-4644-01A-02R-1325-07	975.345281634293	1931.41981400764	2906.76509564193	0.513389356712004
TCGA-CZ-4863-01A-01R-1503-07	806.632799494388	2319.55569633902	3126.18849583341	0.485487684728877
TCGA-BP-4330-01A-01R-1289-07	967.714802745256	2519.43005760282	3487.14486034808	0.438506953930393
TCGA-BP-4995-01A-01R-1334-07	225.362825662519	1114.36945607557	1339.73228173809	0.695526176395021
TCGA-BP-4798-01A-01R-1305-07	1360.99950990996	3076.83951201534	4437.83902192531	0.309232467459055
TCGA-B0-5700-01A-11R-1541-07	409.892056237782	1261.96170419453	1671.85376043231	0.659685631950478
TCGA-AK-3456-01A-02R-1325-07	-239.465118763405	952.270799133112	712.805680369707	0.758610295270854
TCGA-CJ-4641-01A-02R-1325-07	1062.82494162356	2704.51075679403	3767.33569841759	0.401182978515733
TCGA-BP-4335-01A-01R-1289-07	798.202873964799	1927.36391290056	2725.56678686536	0.536030143930699
TCGA-B8-4146-01B-11R-1672-07	659.984599842616	1580.86785193566	2240.85245177828	0.594688375165822
TCGA-B0-4694-01A-01R-1277-07	1270.25891543209	2592.22456901206	3862.48348444416	0.388350897786011
TCGA-B0-4836-01A-01R-1305-07	870.303735719911	1963.47234653874	2833.77608225865	0.522553945613857
TCGA-CJ-4635-01A-02R-1305-07	841.682653461868	2043.24096191046	2884.92361537233	0.516138026105067
TCGA-BP-4975-01A-01R-1334-07	1038.91229915176	1079.77877594527	2118.69107509703	0.609008435830217
TCGA-B8-A54E-01A-11R-A266-07	-578.343070639806	491.743602888737	-86.5994677510687	0.829672582741639
TCGA-A3-3376-01A-02R-1420-07	1409.72058658437	1782.88771407212	3192.60830065649	0.476941171521858
TCGA-BP-4758-01A-01R-1289-07	693.513103658575	2254.40490210151	2947.91800576008	0.508196099611247
TCGA-B0-5121-01A-02R-1420-07	780.72553214938	1845.42720154883	2626.15273369821	0.548291883743768
TCGA-BP-5180-01A-01R-1426-07	0.604909206381812	1906.1679629297	1906.77287213609	0.633382876791759
TCGA-DV-5566-01A-01R-1541-07	389.956998185435	973.105752660767	1363.0627508462	0.693061494546379
TCGA-BP-4784-01A-01R-1305-07	718.94252102306	694.815749769303	1413.75827079236	0.687677927216726
TCGA-A3-3331-01A-02R-1325-07	833.379688809466	1683.10637473137	2516.48606354084	0.561682639280845
TCGA-CZ-5455-01A-01R-1503-07	886.009824196859	2311.26963459006	3197.27945878692	0.476338398334838
TCGA-A3-3383-01A-02R-1325-07	448.550147014523	2119.45257003764	2568.00271705217	0.555410158519098
TCGA-CJ-4875-01A-01R-1305-07	348.998008354838	1949.53296130867	2298.5309696635	0.587860416243992
TCGA-B0-4811-01A-01R-1503-07	348.745586394933	1113.989024341	1462.73461073593	0.682440757936959
TCGA-T7-A92I-01A-11R-A37O-07	-588.746943012198	590.263801619022	1.51685860682392	0.822382719653605
TCGA-B0-5085-01A-01R-1334-07	113.536299759699	1183.72328005232	1297.25957981202	0.699992123161014
TCGA-CZ-4853-01A-01R-1426-07	42.9080753349813	1166.1965891541	1209.10466448908	0.709174453658963
TCGA-A3-A6NI-01A-11R-A33J-07	423.626818374564	1414.09742046201	1837.72423883657	0.641193479881648
TCGA-AK-3465-01A-02R-1325-07	-316.352092874213	-350.448284684987	-666.8003775592	0.874152353179137
TCGA-B2-4101-01A-02R-1277-07	871.894127595246	2220.72279499194	3092.61692258719	0.489789972314805
TCGA-BP-5185-01A-01R-1426-07	331.172438363771	1156.57111676496	1487.74355512873	0.67975286470516
TCGA-AK-3427-01A-01R-0864-07	-1025.93822974655	-68.2780777962535	-1094.2163075428	0.902882130074169
TCGA-BP-4998-01A-01R-1334-07	1402.32855256979	2150.28242373253	3552.61097630232	0.429850365577959
TCGA-BP-5202-01A-02R-1426-07	616.315754992933	1149.75944685838	1766.07520185131	0.649228586971109
TCGA-B8-5164-01A-01R-1420-07	738.847192913446	2812.51766377285	3551.3648566863	0.430015513181975
TCGA-DV-5573-01A-01R-1541-07	731.494553999806	2328.7328084253	3060.2273624251	0.493929509479329
TCGA-BP-4989-01A-01R-1334-07	1113.39759433865	3041.02092381072	4154.41851814937	0.348517225456837
TCGA-G6-A8L8-01A-21R-A37O-07	-248.072878878288	708.46351018465	460.390631306362	0.782224885809519
TCGA-BP-4162-01A-02R-1325-07	646.564890389225	2246.16315648202	2892.72804687125	0.515156475007784
TCGA-BP-5173-01A-01R-1426-07	690.83097128708	1745.94856997527	2436.77954126235	0.571323996111431
TCGA-B8-A8YJ-01A-13R-A39I-07	1738.24518231529	2229.14805268153	3967.39323499682	0.374114562504584
TCGA-B0-5080-01A-01R-1503-07	1496.20704040853	1921.71048162441	3417.91752203295	0.447616821851634
TCGA-BP-4976-01A-01R-1334-07	510.172333326752	829.015475295076	1339.18780862183	0.695583598433655
TCGA-BP-4163-01A-02R-1325-07	823.127503683404	1699.96380569754	2523.09130938095	0.5608801960965
TCGA-CJ-4899-01A-01R-1334-07	1293.44351345553	1431.96876246928	2725.41227592481	0.536049290571849
TCGA-BP-4977-01A-01R-1334-07	501.713463186822	1486.09051042171	1987.80397360854	0.624133924289478
TCGA-A3-3335-01A-01R-0864-07	58.8307959465642	1063.64010330499	1122.47089925155	0.718082656343005
TCGA-CJ-4634-01A-02R-1325-07	1019.48471587349	1009.00021053418	2028.48492640767	0.619457193695747
TCGA-A3-3325-01A-01R-0864-07	966.000947690038	1524.50180150959	2490.50274919962	0.564834110380059
TCGA-CW-6090-01A-11R-1672-07	1291.6250656768	2143.16284122163	3434.78790689843	0.445401012428468
TCGA-BP-4177-01A-02R-1420-07	382.00511632935	257.512510611344	639.517626940694	0.765575473586201
TCGA-BP-4170-01A-02R-1289-07	1088.36283676083	1972.83654120306	3061.19937796389	0.493805443387321
TCGA-A3-3357-01A-02R-1420-07	264.509779336663	1847.1513279486	2111.66110728527	0.60982659116054
TCGA-BP-4960-01A-01R-1334-07	1032.88097144191	2037.4646795372	3070.34565097912	0.492637539661364
TCGA-CJ-5677-01A-11R-1541-07	1413.96107145347	1828.45125209788	3242.41232355135	0.470502893352132
TCGA-BP-4167-01A-02R-1325-07	1779.79435431991	2793.61218391133	4573.40653823124	0.290248107973661
TCGA-CW-6097-01A-11R-1672-07	1417.30170810267	2523.33875402752	3940.64046213018	0.377753496505738
TCGA-B8-5162-01A-01R-1420-07	1769.26581400826	3087.28287563913	4856.54868964739	0.250236107229267
TCGA-CJ-6031-01A-11R-1672-07	1603.87956539644	2361.36017121577	3965.23973661222	0.374407697374152
TCGA-CJ-4639-01A-02R-1325-07	621.042797126746	1875.11675493585	2496.15955206259	0.564148704689485
TCGA-BP-4759-01A-01R-1289-07	669.135852077014	1327.41518218552	1996.55103426253	0.623130224341387
TCGA-BP-4986-01A-01R-1334-07	1310.54074347401	1681.16530878384	2991.70605225784	0.502649944453951
TCGA-B0-5075-01A-01R-1334-07	316.503250294281	2183.3827772414	2499.88602753568	0.563696974285018
TCGA-BP-4775-01A-01R-1289-07	407.231774498173	1404.34987814443	1811.5816526426	0.644133514545464
TCGA-CJ-4888-01A-01R-1305-07	1215.53136919633	3031.55127268541	4247.08264188174	0.335736174424097
TCGA-AK-3431-01A-02R-1277-07	1425.42425205249	1522.40417049769	2947.82842255018	0.508207424698654
TCGA-BP-4338-01A-01R-1289-07	-10.081147919522	1405.65848689221	1395.57733897268	0.689613030840127
TCGA-B0-4701-01A-01R-1277-07	536.748419097754	1920.85517841684	2457.60359751459	0.568812597444256
TCGA-B0-4718-01A-01R-1277-07	517.772608740797	1562.09393248761	2079.86654122841	0.613518754752214
TCGA-B0-5696-01A-11R-1541-07	536.300132156723	999.337688245175	1535.6378204019	0.674579780252932
TCGA-BP-4326-01A-01R-1289-07	856.763146292609	1190.40387523139	2047.167021524	0.617302066523903
TCGA-CZ-4856-01A-02R-1426-07	842.36158202631	1757.44445080219	2599.8060328285	0.551522023550087
TCGA-B2-5635-01A-01R-1541-07	689.734077519449	2179.99511415392	2869.72919167337	0.518047060588804
TCGA-BP-4972-01A-01R-1334-07	1615.43393504413	1887.23657685067	3502.67051189481	0.436457629290514
TCGA-BP-5169-01A-01R-1426-07	785.516381520877	2409.35175645856	3194.86813797944	0.476649586737342
TCGA-B2-5633-01A-01R-A277-07	932.912860879483	1774.07687722539	2706.98973810487	0.538330189954489
TCGA-B0-5693-01A-11R-1541-07	669.401149704504	571.605294006208	1241.00644371071	0.705865153506904
TCGA-BP-4969-01A-01R-1334-07	114.769368710475	340.433082894347	455.202451604823	0.782699110753465
TCGA-BP-4165-01A-02R-1289-07	590.958678097076	1697.38181943132	2288.3404975284	0.589069838903414
TCGA-CJ-4870-01A-01R-1305-07	578.42342140074	1193.47858546925	1771.90200686999	0.64857780847001
TCGA-B8-5552-01B-11R-1672-07	1509.94542447299	1944.74528527284	3454.69070974583	0.442783404771941
TCGA-BP-4760-01A-02R-1420-07	474.679255467813	539.930824894827	1014.61008036264	0.729011098566342
TCGA-B0-5113-01A-01R-1420-07	870.724449230614	1703.27507277174	2573.99952200236	0.554677938691247
TCGA-BP-4340-01A-01R-1289-07	-75.0282877707911	680.472869167598	605.444581396807	0.76878359803768
TCGA-B8-A7U6-01A-12R-A37O-07	829.957140916192	1423.12729523622	2253.08443615241	0.593243903016737
TCGA-B8-5551-01A-01R-1541-07	976.396629892553	3118.30070628051	4094.69733617307	0.356720474390851
TCGA-B0-5400-01A-01R-1503-07	861.17405991362	1926.77094072597	2787.94500063959	0.528277961061489
TCGA-BP-4994-01A-01R-1334-07	-48.1157711660053	709.750078759435	661.63430759343	0.763482837654646
TCGA-B0-4824-01A-01R-1277-07	788.403201382177	2250.2035448569	3038.60674623907	0.496686517177627
TCGA-CJ-4871-01A-01R-1305-07	1008.29698860289	1335.13224623454	2343.42923483743	0.582516185380669
TCGA-B0-5690-01A-11R-1541-07	910.736554733058	1614.10759859471	2524.84415332777	0.560667161993398
TCGA-B8-5549-01A-01R-1541-07	668.830551471125	1607.52069165964	2276.35124313076	0.590491056317879
TCGA-DV-A4W0-01A-11R-A266-07	313.018042272291	771.591382599637	1084.60942487193	0.721939419475701
TCGA-CZ-5989-01A-11R-1672-07	1034.04218754079	1709.39498659059	2743.43717413138	0.5338138289372
TCGA-B0-5081-01A-01R-1334-07	1307.48178718341	2979.82615462781	4287.30794181122	0.330168473396876
TCGA-A3-3373-01A-02R-1420-07	873.044774583299	1220.20645108423	2093.25122566753	0.611966074075814
TCGA-CZ-4860-01A-01R-1305-07	526.969526603439	1365.31021207604	1892.27973867948	0.635027724871216
TCGA-AK-3451-01A-02R-1188-07	565.853076154675	1765.99514671834	2331.84822287302	0.583897101533179
TCGA-B0-5104-01A-01R-1420-07	307.027699957422	1129.46133357219	1436.48903352962	0.685251670228219
TCGA-BP-4351-01A-01R-1289-07	536.801797270621	1180.04637919777	1716.84817646839	0.654707603954627
TCGA-B2-4099-01A-02R-1188-07	569.596697060761	2121.52755543753	2691.12425249829	0.540291345641342
TCGA-B0-5694-01A-11R-1541-07	798.785141891292	1452.02529211435	2250.81043400564	0.593512584259939
TCGA-CJ-4903-01A-01R-1426-07	876.755737553431	1817.71344742834	2694.46918498177	0.539878117105408
TCGA-CZ-5457-01A-01R-1503-07	746.033087720932	1515.31096174538	2261.34404946631	0.592267445205419
TCGA-BP-4158-01A-02R-1289-07	542.849429728261	1105.53841355156	1648.38784327982	0.662270416944413
TCGA-A3-3320-01A-02R-1325-07	549.08446038396	1196.92612124048	1746.01058162444	0.651465908083542
TCGA-DV-5568-01A-01R-1541-07	982.073381482711	1767.86992837187	2749.94330985458	0.53300601432706
TCGA-CZ-5985-01A-11R-1672-07	497.09249468225	2131.41047137156	2628.50296605381	0.548003343093181
TCGA-BP-4166-01A-02R-1289-07	1144.51980224285	1602.528885123	2747.04868736586	0.533365476423109
TCGA-AS-3777-01A-01R-0864-07	-360.736428998228	369.381501816932	8.6450728187038	0.821786970951894
TCGA-CZ-5456-01A-01R-1503-07	766.146449691694	1927.23845108246	2693.38490077416	0.540012082404369
TCGA-BP-5183-01A-01R-1426-07	151.781239146022	1930.65669295093	2082.43793209695	0.613220646005991
TCGA-CZ-4854-01A-01R-1305-07	510.853547645356	1316.99687531719	1827.85042296254	0.642305016082395
TCGA-A3-3306-01A-01R-0864-07	72.7427806903463	1304.14122407829	1376.88400476864	0.691597551165821
TCGA-BP-4789-01A-01R-1305-07	976.721134060668	819.536667027291	1796.25780108796	0.645852451226517
TCGA-CZ-5462-01A-01R-1503-07	284.725781816169	1843.06384519345	2127.78962700962	0.607948573733874
TCGA-B0-5705-01A-11R-1541-07	419.087672856254	1480.65448599115	1899.7421588474	0.634181161765045
TCGA-B0-4710-01A-01R-1503-07	690.112590496984	1419.70742262894	2109.82001312592	0.610040752441707
TCGA-BP-5004-01A-01R-1334-07	705.835216555609	1038.57415086266	1744.40936741827	0.651644209493794
TCGA-A3-3387-01A-01R-1541-07	1258.84051139088	1896.34370021141	3155.18421160229	0.481762312967338
TCGA-BP-5175-01A-01R-1426-07	484.251097118983	1633.45891462453	2117.71001174352	0.609122652010378
TCGA-BP-4331-01A-01R-1289-07	772.085772468077	1894.64777626556	2666.73354873364	0.543300596908448
TCGA-BP-4174-01A-02R-1289-07	479.459797095029	1752.39949005789	2231.85928715291	0.595749153174109
TCGA-CJ-6028-01A-11R-1672-07	1036.8598898068	2490.91600810409	3527.77589791088	0.4331390257477
TCGA-A3-3367-01A-02R-1420-07	545.56506386277	1438.60257261503	1984.1676364778	0.624550880782512
TCGA-A3-3351-01A-02R-1325-07	835.079601289919	2486.98267288254	3322.06227417246	0.460154242820229
TCGA-CJ-4890-01A-01R-1305-07	1962.41894912225	3107.33307740919	5069.75202653145	0.219818422620546
TCGA-CW-5581-01A-02R-1541-07	268.309989085616	1039.71533956307	1308.02532864869	0.698862686698298
TCGA-B8-4153-01B-11R-1672-07	324.211495053241	1151.56811686614	1475.77961191938	0.681039861905254
TCGA-B0-4698-01A-01R-1503-07	-310.615641136215	2352.5076497857	2041.89200864949	0.617911051945726
TCGA-B0-5106-01A-01R-1420-07	876.973538342742	2106.57387522508	2983.54741356783	0.503684891421032
TCGA-BP-4329-01A-02R-1289-07	1140.58388857756	1719.82936927631	2860.41325785387	0.519216245087245
TCGA-B0-4712-01A-01R-1503-07	1068.50822567217	2092.85158943885	3161.35981511103	0.480967741333298
TCGA-B0-4691-01A-01R-1277-07	714.510199763979	1984.53708949601	2699.04728925999	0.539312333203614
TCGA-CZ-5982-01A-11R-1672-07	450.913861603496	761.517569932304	1212.4314315358	0.70883007975607
TCGA-BP-4962-01A-01R-1334-07	1439.39926075742	2187.88896166987	3627.28822242729	0.4199273698786
TCGA-DV-A4VX-01A-11R-A266-07	-418.116019987315	1119.70144261054	701.585422623223	0.759682362298495
TCGA-CJ-6030-01A-11R-1672-07	1049.25887651487	2676.65826125959	3725.91713777446	0.406744581158182
TCGA-B0-4818-01A-01R-1503-07	545.075626010786	1867.04409826094	2412.11972427173	0.574291085168248
TCGA-B0-5706-01A-11R-1541-07	760.411399950806	2311.87013009232	3072.28153004312	0.492390229916649
TCGA-BP-4973-01A-01R-1334-07	527.097943297646	1742.68800466981	2269.78594796745	0.591268537873817
TCGA-B8-5165-01A-01R-1420-07	1161.96785381746	1173.1359641792	2335.10381799666	0.583509075743288
TCGA-CJ-4901-01A-01R-1426-07	1052.97669275976	2955.33711665918	4008.31380941894	0.368537370408596
TCGA-B0-5110-01A-01R-1420-07	1044.36873309688	1286.98991008896	2331.35864318584	0.583955441711914
TCGA-B0-4838-01A-01R-1305-07	528.305341719369	2271.42001974781	2799.72536146718	0.526808940292166
TCGA-BP-4968-01A-01R-1334-07	690.563881722728	1975.35014269549	2665.91402441822	0.543401586626182
TCGA-A3-A8OX-01A-11R-A37O-07	1072.78814722577	1843.18393819413	2915.9720854199	0.512229108421633
TCGA-A3-A6NN-01A-12R-A33J-07	893.012911305645	1691.43659437654	2584.44950568219	0.55340095164361
TCGA-B0-4814-01A-01R-1277-07	537.44014266591	928.852815297262	1466.29295796317	0.682058876812313
TCGA-B0-4823-01A-02R-1420-07	1180.76075263155	1776.87619814688	2957.63695077843	0.506966911459864
TCGA-B0-5098-01A-01R-1420-07	-1404.78936929321	-677.69366592696	-2082.48303522017	0.955542279150734
TCGA-B0-5711-01A-11R-1672-07	834.978484662232	1602.46348328058	2437.44196794281	0.571244188978619
TCGA-B2-3923-01A-02R-A277-07	-598.206567495437	-33.616899495794	-631.823466991231	0.871647407071461
TCGA-A3-3319-01A-02R-1325-07	51.5701304539858	1583.79274986884	1635.36288032283	0.663701735298541
TCGA-BP-5007-01A-01R-1334-07	471.680729615042	1494.36809745693	1966.04882707197	0.626625799023886
TCGA-B8-A54D-01A-21R-A266-07	409.697903970407	2458.19144784074	2867.88935181115	0.518278044201792
TCGA-B0-4833-01A-01R-1305-07	581.059559983528	1927.11684125589	2508.17640123942	0.562691394691802
TCGA-BP-4347-01A-01R-1289-07	612.546229709411	1154.11447553805	1766.66070524746	0.649163215296897
TCGA-CW-5590-01A-01R-1541-07	1008.81414641732	1588.11566492817	2596.92981134549	0.551874153498327
TCGA-B0-4822-01A-01R-1277-07	1012.51717219785	1841.14422348413	2853.66139568198	0.520063022289621
TCGA-B0-4703-01A-01R-1277-07	1572.70888877148	2004.73332829936	3577.44221707084	0.426556502340135
TCGA-B0-5702-01A-11R-1541-07	774.917047033808	1776.78676589567	2551.70381292948	0.557398105659948
TCGA-CJ-4918-01A-01R-1426-07	1651.56094251947	1900.28500872605	3551.84595124552	0.429951755667537
TCGA-CJ-4897-01A-03R-1426-07	738.521321978188	1028.84556169508	1767.36688367327	0.649084363830955
TCGA-BP-4776-01A-01R-1289-07	620.038226483038	1500.93540242799	2120.97362891102	0.608742650217763
TCGA-B4-5377-01A-01R-1503-07	553.128625504268	1520.68909463377	2073.81772013804	0.614219667276411
TCGA-BP-4774-01A-01R-1289-07	584.770371400375	1157.89206556793	1742.66243696831	0.651838695910083
TCGA-B8-4143-01A-01R-1188-07	762.395452786946	2416.76771484314	3179.16316763009	0.478674898915799
TCGA-CJ-5675-01A-11R-1541-07	380.163473272683	2539.66338622867	2919.82685950135	0.511743058748674
TCGA-B0-5399-01A-01R-1503-07	873.951778023548	1792.94228381644	2666.89406183999	0.543280816009186
TCGA-B0-4707-01A-01R-1277-07	48.781600680328	847.880616263391	896.662216943719	0.740752287411069
TCGA-CZ-4865-01A-02R-1503-07	1129.14584917839	1874.72465430858	3003.87050348697	0.501105510250464
TCGA-BP-4344-01A-01R-1289-07	1277.97769046304	1488.6717461223	2766.64943658535	0.530929523745441
TCGA-DV-5565-01A-01R-1541-07	861.063772997401	1283.96532981787	2145.02910281527	0.605937428299028
TCGA-AK-3436-01A-02R-1325-07	283.914831379669	1001.83052990253	1285.7453612822	0.701198147009318
TCGA-A3-A6NJ-01A-12R-A33J-07	651.688526524201	2292.82563470132	2944.51416122552	0.508626351019073
TCGA-BP-5191-01A-01R-1426-07	371.291588009834	2823.38285056531	3194.67443857514	0.476674581653475
TCGA-B8-4154-01A-01R-1188-07	650.442963791309	1899.84275236514	2550.28571615645	0.557570917585692
TCGA-B0-4688-01A-01R-1277-07	219.939529288438	1131.31512050672	1351.25464979516	0.694309945906155
TCGA-B0-5697-01A-11R-1541-07	563.186303098563	2262.18069883465	2825.36700193321	0.523605966393129
TCGA-BP-4343-01A-02R-1289-07	1710.87918243556	2290.66560667617	4001.54478911173	0.369460864443956
TCGA-MW-A4EC-01A-11R-A266-07	351.645094426731	1105.82885904772	1457.47395347446	0.683004989512204
TCGA-CZ-5452-01A-01R-1503-07	384.845737887635	2694.04693782431	3078.89267571194	0.491545352353291
TCGA-B0-5699-01A-11R-1541-07	134.705317928664	1458.73840699463	1593.4437249233	0.668291753008332
TCGA-CZ-5460-01A-01R-1503-07	435.784489412954	1993.25223047024	2429.0367198832	0.572256426684683
TCGA-B0-4845-01A-01R-1277-07	257.649205278333	872.170528860905	1129.81973413924	0.717331492478093
TCGA-MM-A563-01A-11R-A266-07	1390.99687436021	2503.2693994549	3894.26627381512	0.384047517847561
TCGA-BP-4971-01A-01R-1334-07	1368.53244568726	2384.25775856975	3752.79020425701	0.403137818777467
TCGA-AK-3425-01A-02R-1277-07	1236.54521614661	2370.69203610763	3607.23725225424	0.42259671625403
TCGA-CZ-4858-01A-01R-1305-07	508.818197857471	2150.83904240091	2659.65724025838	0.544172348820378
TCGA-B0-4841-01A-01R-1277-07	927.921316772259	1335.26753438302	2263.18885115528	0.592049232345024
TCGA-B0-4819-01A-01R-1277-07	1280.25594455784	3219.67859659207	4499.93454114991	0.300551593368305
TCGA-G6-A5PC-01A-11R-A33J-07	-63.6002362073602	1590.2526987969	1526.65246258954	0.675552841943852
TCGA-BP-4992-01A-01R-1334-07	54.942340663218	2625.59775445718	2680.54009512039	0.541598039830186
TCGA-CZ-4864-01A-01R-1503-07	702.44160871655	2478.53282340092	3180.97443211747	0.478441447911356
TCGA-BP-5198-01A-01R-1426-07	1348.59663592623	1910.64381144628	3259.24044737251	0.468321782965021
TCGA-BP-4349-01A-01R-1289-07	627.646187946012	1153.33532906928	1780.98151701529	0.647562799507301
TCGA-CJ-4878-01A-01R-1305-07	240.885046515287	756.292285513845	997.177332029132	0.730760298961938
TCGA-CJ-5672-01A-11R-1541-07	831.688251317238	2525.11661061544	3356.80486193267	0.455620469444886
TCGA-BP-4765-01A-01R-1289-07	796.266232081966	1089.07623556479	1885.34246764676	0.635814029819302
TCGA-BP-4970-01A-01R-1334-07	1509.73386120428	2155.27661839467	3665.01047959895	0.414895638696213
TCGA-BP-5009-01A-01R-1334-07	853.557653544402	2039.79767898004	2893.35533252444	0.515077552904368
TCGA-CJ-4900-01A-01R-1334-07	862.383622624868	2614.10648655914	3476.490109184	0.439912021815588
TCGA-BP-5186-01A-01R-1426-07	705.361148798697	1056.10574393595	1761.46689273465	0.649742938968109
TCGA-A3-3370-01A-02R-1420-07	1092.07568842034	2097.04998050599	3189.12566892633	0.477390429601444
TCGA-B0-4810-01A-01R-1503-07	1155.37676452618	2229.17994430639	3384.55670883256	0.451990441906121
TCGA-CJ-4916-01A-01R-1426-07	842.533469643433	2759.48961852429	3602.02308816772	0.423290268865857
TCGA-B0-4846-01A-01R-1277-07	875.287237419796	1901.37279177806	2776.66002919786	0.529683725008445
TCGA-BP-4756-01A-01R-1289-07	-608.824560899462	873.12861565805	264.304054758588	0.799830250606882
TCGA-B0-5088-01A-01R-1334-07	1118.66988905582	2070.12882946937	3188.79871852519	0.47743259966631
TCGA-B0-4837-01A-01R-1305-07	919.710082342144	1223.56126314929	2143.27134549144	0.606142664928278
TCGA-BP-5174-01A-01R-1426-07	303.037881553437	1066.783218567	1369.82110012043	0.692346008102413
TCGA-BP-4803-01A-01R-1305-07	901.587910901839	1274.59027484177	2176.17818574361	0.602293767019421
TCGA-B0-5097-01A-01R-1420-07	1681.53121187285	1927.27711019766	3608.80832207052	0.422387694690127
TCGA-B0-5119-01A-02R-1420-07	655.90447353534	1247.01287552527	1902.91734906061	0.633820726225745
TCGA-BP-4345-01A-01R-1289-07	1878.89046177739	2168.84953517736	4047.73999695475	0.363151273334513
TCGA-AK-3453-01A-02R-1277-07	209.53279559987	2562.48230434602	2772.01509994589	0.530261919786687
TCGA-BP-4342-01A-01R-1289-07	875.380676939712	1373.16524698736	2248.54592392707	0.593780078266385
TCGA-B0-4844-01A-01R-1277-07	191.358738134009	1385.49227647874	1576.85101461275	0.670101623006165
TCGA-BP-4804-01A-02R-1305-07	1389.87746467389	2558.74649888071	3948.6239635546	0.376668181405813
TCGA-CW-6088-01A-11R-1672-07	810.385769888646	861.864070286067	1672.24984017471	0.65964193626982
TCGA-B0-5701-01A-11R-1541-07	234.876886546294	1611.58883338491	1846.4657199312	0.640208291124745
TCGA-CJ-5681-01A-11R-1541-07	-293.81214286991	281.693635856065	-12.1185070138449	0.823519802068857
TCGA-B0-4843-01A-01R-1277-07	1022.84021022056	1313.27440784565	2336.11461806622	0.583388574036913
TCGA-BP-4766-01A-01R-1289-07	541.906186779679	1151.96894963494	1693.87513641462	0.657252844375909
TCGA-B8-A54H-01A-11R-A33J-07	499.568802260639	1473.93240870418	1973.50121096482	0.62577290748138
TCGA-B4-5836-01A-11R-1672-07	1015.35407340321	1598.46580328063	2613.81987668384	0.549804931912068
TCGA-B0-5117-01A-01R-1420-07	-404.31187800701	-232.369953227325	-636.681831234336	0.871996724799497
TCGA-CJ-5680-01A-11R-1541-07	474.733593120066	983.527757432374	1458.26135055244	0.682920563180862
TCGA-DV-A4W0-05A-11R-A266-07	-544.831907765061	102.613874919937	-442.218032845124	0.857670260513311
TCGA-CW-5589-01A-01R-1541-07	928.590987820214	1542.47551807221	2471.06650589243	0.56718612919517
TCGA-BP-5000-01A-01R-1334-07	1023.60272604828	1956.47962829144	2980.08235433971	0.504124225755972
TCGA-A3-3346-01A-01R-1766-07	74.2301740062088	2037.07620937026	2111.30638337647	0.609867857113623
TCGA-CJ-5689-01A-11R-1541-07	1431.3557123671	2058.15408563694	3489.50979800404	0.438194938281054
TCGA-3Z-A93Z-01A-11R-A37O-07	666.494877363552	1274.01414025215	1940.5090176157	0.629543019739995
TCGA-CJ-4638-01A-02R-1325-07	-223.32819249229	692.814124414746	469.485931922456	0.781392436309796
TCGA-BP-5184-01A-01R-1426-07	1086.71798924351	1576.32139790301	2663.03938714652	0.543755765073778
TCGA-B0-5116-01A-02R-1420-07	511.868644185757	494.179145921893	1006.04779010765	0.729870835228248
TCGA-CZ-4857-01A-01R-1305-07	835.893816673528	1707.23000132607	2543.1238179996	0.558443310618164
TCGA-BP-5192-01A-01R-1426-07	135.86681594817	418.893313729041	554.760129677211	0.773520153852008
TCGA-B8-4620-01A-02R-1325-07	1223.66452395876	1801.33921246516	3025.00373642392	0.498418577305173
TCGA-BP-4959-01A-01R-1334-07	813.854126039763	1876.18209415288	2690.03622019265	0.540425731643623
TCGA-CJ-4905-01A-02R-1426-07	1274.71127590288	1232.60480447656	2507.31608037944	0.562795785953023
TCGA-BP-5181-01A-01R-1426-07	745.009606613138	1252.94956082618	1997.95916743932	0.6229685490844
TCGA-EU-5906-01A-11R-1672-07	990.324364849998	1445.22587834765	2435.55024319765	0.571472083854078
TCGA-CJ-4868-01A-01R-1305-07	1563.3561890639	2400.16524511706	3963.52143418096	0.374641566401105
TCGA-B8-4148-01A-02R-1325-07	559.390680564874	2420.53599844926	2979.92667901413	0.504143960746472
TCGA-CJ-4886-01A-01R-1305-07	1115.44095477356	1849.65439858781	2965.09535336138	0.506022921957702
TCGA-AK-3429-01A-02R-1325-07	514.391482900471	2270.79920409477	2785.19068699524	0.528621198577491
TCGA-CZ-5465-01A-01R-1503-07	339.796427210176	808.802452579341	1148.59887978952	0.715408185365938
TCGA-B0-4714-01A-01R-1277-07	703.473114842996	2615.96523110159	3319.43834594459	0.460496170721959
TCGA-AK-3461-01A-02R-1277-07	782.606472272668	1497.25526586569	2279.86173813836	0.590075108115425
TCGA-B8-5159-01A-01R-1420-07	521.408963191654	1354.48229684321	1875.89126003486	0.63688421575152
TCGA-A3-3358-01A-01R-1541-07	961.706621760854	2361.10781978177	3322.81444154262	0.460056214205736
TCGA-A3-3372-01A-02R-1325-07	785.239391738554	1583.6151170548	2368.85450879335	0.57947858468966
TCGA-CJ-6032-01A-11R-1672-07	356.192317534285	1162.63389973506	1518.82621726935	0.676399421010825
TCGA-B0-5703-01A-11R-1541-07	102.173390551558	1363.04509671387	1465.21848726543	0.682174208412064
TCGA-B8-A54F-01A-11R-A266-07	898.294781651293	1493.79607879999	2392.09086045128	0.576695438173603
TCGA-B0-5095-01A-01R-1420-07	1483.1154237623	1574.39546584687	3057.51088960918	0.494276181234414
TCGA-CZ-4861-01A-01R-1305-07	609.586109300261	2522.69910268732	3132.28521198758	0.484705106119697
TCGA-A3-3349-01A-01R-1188-07	1363.84953304693	1469.02324952243	2832.87278256936	0.522666991418174
TCGA-AK-3455-01A-01R-0864-07	58.5052621846298	2004.50064160109	2063.00590378572	0.615471289467445
TCGA-CW-5585-01A-01R-1541-07	256.680277513023	458.853924791137	715.53420230416	0.758349280789917
TCGA-BP-4981-01A-01R-1334-07	216.075183797064	1599.30862062377	1815.38380442083	0.643706507251475
TCGA-BP-4337-01A-01R-1289-07	1071.10002580132	1199.13570730239	2270.23573310372	0.591215290509049
TCGA-CJ-5686-01A-11R-1672-07	838.036238427552	2000.5985807394	2838.63481916695	0.521945728703725
TCGA-A3-A8OV-01A-11R-A37O-07	162.160672333214	1290.83883530146	1452.99950763468	0.683484575505896
TCGA-AK-3447-01A-01R-1766-07	-908.79582734992	301.143476635842	-607.652350714077	0.869902911493008
TCGA-CJ-4876-01A-01R-1305-07	-206.84896023237	1063.22286207539	856.373901843022	0.744712111719158
TCGA-B0-4834-01A-01R-1305-07	-557.706302811141	-397.371332180251	-955.077634991392	0.893914422023924
TCGA-B0-5713-01A-11R-1672-07	540.356684851672	1355.58639960681	1895.94308445848	0.634612237233974
TCGA-CJ-5671-01A-11R-1541-07	1773.6793525898	2538.62901839429	4312.30837098409	0.326702278406841
TCGA-CZ-5454-01A-01R-1503-07	788.617236264117	2236.69140996141	3025.30864622553	0.498379775135954
TCGA-BP-4790-01A-01R-1305-07	1361.81452797688	2128.43095942926	3490.24548740614	0.438097865075979
TCGA-B0-5107-01A-01R-1420-07	-660.08327526187	1806.79384195955	1146.71056669768	0.715601827136167
TCGA-B4-5834-01A-11R-1672-07	901.353066231279	1131.78751491059	2033.14058114187	0.618920562339296
TCGA-G6-A8L6-01A-11R-A37O-07	467.073989108866	1931.51226901846	2398.58625812732	0.575916247184528
TCGA-BP-4991-01A-01R-1334-07	840.370861488658	1366.54374082407	2206.91460231273	0.598686034518376
TCGA-A3-3347-01A-02R-1325-07	1634.58241639852	2406.99792818408	4041.5803445826	0.363993563089916
TCGA-B2-5636-01A-02R-1541-07	850.221464577516	930.162106555382	1780.3835711329	0.647629679971502
TCGA-B4-5844-01A-11R-1672-07	712.929804629726	1011.57906611509	1724.50887074482	0.653857199822703
TCGA-BP-4801-01A-02R-1420-07	1510.28773551897	1960.09547976922	3470.38321528819	0.440716867821864
TCGA-A3-3307-01A-01R-0864-07	571.533212450622	1721.18744371425	2292.72065616487	0.588550155541861
TCGA-B0-4821-01A-01R-1503-07	-214.829338787456	1206.83464375047	992.005304963014	0.731278339780392
TCGA-B0-4813-01A-01R-1277-07	356.3175353191	966.791220085335	1323.10875540444	0.697277347010675
TCGA-CZ-5459-01A-01R-1503-07	477.494578500488	1434.7348297565	1912.22940825699	0.632762862885601
TCGA-B0-5108-01A-01R-1420-07	1665.61730151069	2570.75292797203	4236.37022948272	0.337216944966578
TCGA-CZ-4862-01A-01R-1305-07	849.465650743246	2620.90777420913	3470.37342495237	0.440718157835654
TCGA-MM-A564-01A-11R-A266-07	529.031665920444	1214.48127343366	1743.5129393541	0.651744014516645
TCGA-CJ-4881-01A-01R-1305-07	1086.07271893274	2120.83475510801	3206.90747404076	0.475095278747055
TCGA-B0-5077-01A-01R-1334-07	369.787410467622	1374.83153515961	1744.61894562723	0.651620874194971
TCGA-B0-5092-01A-01R-1420-07	718.365127781688	2696.18519350195	3414.55032128364	0.448058752410136
TCGA-EU-5905-01A-11R-1672-07	961.778914909201	1227.71443388983	2189.49334879903	0.600732380872426
TCGA-BP-5168-01A-01R-1420-07	437.574914862858	1076.69636187518	1514.27127673804	0.676891726250305
TCGA-B4-5832-01A-11R-1672-07	1182.94791971233	1398.26694709089	2581.21486680322	0.553796363506042
TCGA-B8-5163-01A-01R-1420-07	1823.81578543146	2577.04489947149	4400.86068490295	0.314389832623882
TCGA-DV-5575-01A-01R-1541-07	956.069990842032	1633.53958920933	2589.60958005136	0.552769910606698
TCGA-CW-5580-01A-01R-1672-07	888.891663166797	1324.50507459036	2213.39673775716	0.597923625710267
TCGA-B0-5692-01A-11R-1541-07	195.553139010241	2350.59919357179	2546.15233258203	0.558074481575831
TCGA-CJ-4640-01A-02R-1325-07	941.704765362893	2316.12166084443	3257.82642620732	0.468505165852998
TCGA-A3-3316-01A-01R-0864-07	1528.67780212833	1504.80704986456	3033.48485199289	0.497338916604564
TCGA-BP-4797-01A-01R-1305-07	1047.7145294659	1945.58851547029	2993.30304493619	0.502447276889024
TCGA-BP-5195-01A-02R-1426-07	1275.6540466402	1554.41133091227	2830.06537755247	0.523018272799732
TCGA-B0-5691-01A-11R-1541-07	1253.68865580688	1387.40113958987	2641.08979539675	0.546456934861283
TCGA-BP-5006-01A-01R-1334-07	614.767252116019	1336.69852263159	1951.46577474761	0.62829259293148
TCGA-CZ-5469-01A-01R-1503-07	104.26200340244	960.493720386006	1064.75572378845	0.723952914184809
TCGA-BP-4999-01A-01R-1334-07	987.474706731695	1016.79667284838	2004.27137958007	0.622243483477539
TCGA-EU-5904-01A-11R-1672-07	954.867301315451	1370.92121744957	2325.78851876502	0.584618986514302
TCGA-B2-3924-01B-03R-A277-07	758.000224063555	1702.71283728701	2460.71306135057	0.568437136871357
TCGA-B2-3924-01A-02R-A277-07	724.592676226408	2459.30692768794	3183.89960391435	0.478064355754909
TCGA-BP-5189-01A-02R-1426-07	1164.17180933516	1820.11789580859	2984.28970514375	0.503590759433517
TCGA-B0-5812-01A-11R-1672-07	1201.64552831289	1581.20750730874	2782.85303562163	0.528912444617913
TCGA-A3-3385-01A-02R-1420-07	-85.0806775115532	394.142300691945	309.061623180392	0.795869595653358
TCGA-BP-4787-01A-01R-1305-07	1541.25425987486	2069.58874716184	3610.8430070367	0.422116958483691
TCGA-BP-4325-01A-02R-1289-07	447.000663679995	1813.49097650624	2260.49164018623	0.592368257995554
TCGA-A3-3322-01A-02R-1325-07	738.839569084838	933.725485260269	1672.56505434511	0.659607160119065
TCGA-BP-5194-01A-02R-1426-07	940.75786447031	1432.07141660534	2372.82928107565	0.579002981270214
TCGA-B2-5635-01B-04R-A277-07	854.843324428031	2051.91834732369	2906.76167175172	0.513389788010199
TCGA-B0-5096-01A-01R-1420-07	963.638411878507	1856.72778277532	2820.36619465383	0.524231215858151
TCGA-CZ-5986-01A-11R-1672-07	457.55857570585	1071.25727780597	1528.81585351182	0.675318666710967
TCGA-B8-4151-01A-01R-1188-07	207.415034948324	854.198773867857	1061.61380881618	0.724270993421984
TCGA-BP-4982-01A-01R-1334-07	1284.7346050747	1664.16326779569	2948.8978728704	0.508072219314737
TCGA-B0-4713-01A-01R-1277-07	80.4619594297005	1414.33725545753	1494.79921488723	0.678992883249266
TCGA-CJ-4902-01A-01R-1426-07	1362.24787648889	2090.26257356332	3452.51045005221	0.443070336269754
TCGA-MM-A84U-01A-11R-A37O-07	928.643929592846	1640.93830146516	2569.582231058	0.555217338965851
TCGA-B0-4816-01A-01R-1503-07	1019.06363104758	2235.24133898536	3254.30497003294	0.468961771985266
TCGA-A3-3311-01A-02R-1325-07	928.515372727194	1764.39503888809	2692.91041161528	0.540070702105895
TCGA-CZ-4866-01A-01R-1503-07	158.292025859649	1247.05243189976	1405.34445775941	0.688574068546991
TCGA-BP-5182-01A-01R-1426-07	1707.01279202837	2408.8654677285	4115.87825975687	0.35381418602964
TCGA-CJ-6033-01A-11R-1672-07	908.128024889025	1421.04331629462	2329.17134118364	0.584216052102651
TCGA-CJ-4637-01A-02R-1325-07	1095.38023416899	3104.05520054984	4199.43543471883	0.342316003839909
TCGA-CJ-4885-01A-01R-1305-07	340.238995828187	902.451000381895	1242.68999621008	0.705690081199403
TCGA-B8-5546-01A-01R-1541-07	-655.925855702143	-146.474772200123	-802.400627902266	0.883645232379617
TCGA-B8-5545-01A-01R-1672-07	1506.36023575056	1760.00939845513	3266.36963420569	0.467396899237486
TCGA-CJ-5676-01A-11R-1541-07	1215.24072513233	2036.23632765607	3251.4770527884	0.469328360366917
TCGA-B0-5707-01A-11R-1541-07	-242.741665214229	745.626224083356	502.884558869128	0.778323683061894
TCGA-BP-5190-01A-01R-1426-07	147.247027044162	1106.2862182855	1253.53324532966	0.704561461546205
TCGA-B0-5709-01A-11R-1541-07	1648.69631375937	2605.50987349282	4254.20618725219	0.33475103109752
TCGA-B0-5109-01A-02R-1420-07	339.771152575879	2095.06131800282	2434.8324705787	0.571558541933709
TCGA-B4-5843-01A-11R-1672-07	796.414048838234	690.476872978782	1486.89092181702	0.6798446544505
TCGA-B2-4098-01A-02R-1325-07	81.2361067608258	1680.18882909634	1761.42493585717	0.649747620579292
TCGA-CJ-4893-01A-01R-1305-07	905.336906647296	2029.45497271033	2934.79187935762	0.50985456338299
TCGA-BP-4985-01A-01R-1334-07	773.659985513994	1419.12736661927	2192.78735213327	0.600345759325609
TCGA-BP-5001-01A-01R-1334-07	214.751949433519	1443.93615783088	1658.6881072644	0.661136802378541
TCGA-A3-3313-01A-02R-1325-07	-93.1019625007574	169.868683588101	76.7667210873439	0.816048336011438
TCGA-BP-4169-01A-02R-1289-07	1591.03778444446	2345.94966626691	3936.98745071137	0.378249931321316
TCGA-B8-5553-01A-01R-1541-07	859.108394538479	1904.72864649504	2763.83704103352	0.531279314726192
TCGA-AK-3443-01A-02R-1325-07	-1389.17351339398	-646.24243535822	-2035.4159487522	0.953482371710502
TCGA-B0-4696-01A-01R-1277-07	125.989452477131	118.676345474308	244.66579795144	0.801557178234231
TCGA-DV-5576-01A-01R-1541-07	-46.7904509408498	-203.73795309402	-250.52840403487	0.842864201367824
TCGA-BP-4987-01A-01R-1334-07	754.573099246061	1433.73650954205	2188.30960878811	0.600871283710186
TCGA-BP-4769-01A-01R-1289-07	753.962078463293	126.103769086076	880.065847549369	0.742386643337043
TCGA-BP-4161-01A-02R-1325-07	654.38089242923	2466.10199237422	3120.48288480345	0.486219708622085
TCGA-BP-5010-01A-02R-1420-07	1315.6451293321	1473.07216025522	2788.71728958732	0.528181704325754
TCGA-B2-3923-01B-10R-A277-07	389.35695738346	-111.558533033834	277.798424349626	0.798639743919649
TCGA-AK-3445-01A-02R-1277-07	841.128765386091	2002.64742873925	2843.77619412534	0.521301842046104
TCGA-B2-4102-01A-02R-1325-07	736.355522679378	2045.25972546616	2781.61524814554	0.529066634314152
TCGA-B0-5083-01A-02R-1420-07	1276.78845193596	1776.77316102495	3053.56161296091	0.494780041173743
TCGA-B0-4697-01A-01R-1277-07	1081.49934461947	3068.76120030721	4150.26054492668	0.349089235735292
TCGA-B2-3924-01A-02R-1325-07	745.289075545331	2667.6446776754	3412.93375322074	0.448270881104354
TCGA-DV-A4VZ-01A-11R-A266-07	-378.281150274029	31.9568667404133	-346.324283533616	0.850347606472262
TCGA-BP-4963-01A-01R-1334-07	802.104900527006	1984.90900647682	2787.01390700382	0.528394001907496
TCGA-BP-4354-01A-02R-1289-07	1528.61446370886	2870.47653757308	4399.09100128194	0.314636419183609
TCGA-BP-4341-01A-01R-1289-07	193.206410419277	912.849514880553	1106.05592529983	0.719757499899144
TCGA-B0-5099-01A-01R-1420-07	-88.5278984934737	-1.641109192697	-90.1690076861707	0.829964973608339
TCGA-B0-4839-01A-01R-1305-07	890.82414980335	1940.78200861539	2831.60615841874	0.522825490936453
TCGA-CJ-5678-01A-11R-1541-07	487.473570802263	2520.5809415644	3008.05451236666	0.500573926755375
TCGA-A3-3308-01A-02R-1325-07	1232.01802053464	1308.97662652584	2540.99464706048	0.558702546616248
TCGA-B0-5120-01A-01R-1420-07	1293.14243012517	1514.87719743176	2808.01962755693	0.525773693168614
TCGA-B0-5100-01A-01R-1420-07	868.72948340215	709.903389404614	1578.63287280676	0.669907454996051
TCGA-B0-4945-01A-01R-1420-07	564.165601392641	1034.95433443881	1599.11993583145	0.667671702804459
TCGA-BP-4781-01A-01R-1305-07	882.882268373253	1290.67043199397	2173.55270036722	0.602601369939784
TCGA-CJ-5684-01A-11R-1541-07	699.820013619169	1660.39794546516	2360.21795908432	0.580511315290842
TCGA-BP-4346-01A-01R-1289-07	827.158577714709	2849.12027531951	3676.27885303422	0.413390087969079
TCGA-AK-3426-01A-02R-1325-07	1186.75146776221	3286.07447844795	4472.82594621016	0.304344453776029
TCGA-CJ-5682-01A-11R-1541-07	1146.5853202945	1324.50370767917	2471.08902797367	0.56718340642097
TCGA-A3-A6NL-01A-11R-A33J-07	921.330634248358	1898.67717907358	2820.00781332193	0.524276013327519
TCGA-B2-5633-01B-04R-A277-07	1269.53757418154	1803.40998870753	3072.94756288907	0.492305134615808
TCGA-CZ-5987-01A-11R-1672-07	216.226475862938	1814.22197486436	2030.4484507273	0.619230904461038
TCGA-A3-3382-01A-02R-1325-07	585.539135727619	1548.16999408584	2133.70912981346	0.607258446828236
TCGA-CJ-4636-01A-02R-1325-07	1310.51334686088	2382.90343084422	3693.4167777051	0.41109814840984
TCGA-CW-5583-01A-02R-1541-07	726.422956778424	781.970466303542	1508.39342308197	0.677526566829393
TCGA-B0-4849-01A-01R-1277-07	575.136549934677	1594.02130910956	2169.15785904424	0.603116070988512
TCGA-B0-4852-01A-01R-1503-07	577.464241082039	1274.22518179346	1851.6894228755	0.63961906230149
TCGA-B8-4621-01A-01R-1503-07	-187.172547937882	1350.83050681266	1163.65795887478	0.713861948804668
TCGA-BP-4807-01A-01R-1305-07	1278.24336824357	1439.83229922414	2718.07566746771	0.536958108683606
TCGA-CJ-4908-01A-01R-1426-07	1186.28925000174	1472.81749554404	2659.10674554578	0.544240141332253
TCGA-BP-4352-01A-01R-1289-07	-502.902840179734	265.694500602307	-237.208339577427	0.841810429695233
TCGA-A3-A8OU-01A-11R-A37O-07	659.619255068433	1516.63198211806	2176.2512371865	0.602285207003701
TCGA-AK-3434-01A-02R-1277-07	713.827399171187	1645.82945214379	2359.65685131497	0.580578378479223
TCGA-CJ-5683-01A-11R-1541-07	489.991210362367	1026.69748867365	1516.68869903602	0.676630485059748
TCGA-A3-3326-01A-01R-0864-07	541.134803090061	2357.3234569782	2898.45826006826	0.514435364579653
TCGA-BP-4353-01A-02R-1289-07	1273.6753102725	2173.05773304113	3446.73304331363	0.443830448166187
TCGA-GK-A6C7-01A-11R-A33J-07	630.717165698945	1282.01303499228	1912.73020069122	0.632705938625731
TCGA-BP-4761-01A-01R-1289-07	-182.945893841058	1458.60585077453	1275.65995693347	0.702252868289263
TCGA-A3-3329-01A-01R-0864-07	607.215820584645	1744.8562766094	2352.07209719404	0.581484516083869
TCGA-A3-3374-01A-02R-1325-07	176.908038992435	1917.04719913508	2093.95523812752	0.611884340172018
TCGA-CZ-5470-01A-01R-1503-07	627.129298599986	2153.8350250339	2780.96432363389	0.529147712190062
TCGA-CZ-5463-01A-01R-1503-07	315.241120487679	1286.79112445107	1602.03224493875	0.667353392000677
TCGA-BP-4965-01A-01R-1334-07	871.757870947038	1208.35343715838	2080.11130810542	0.613490381986922
TCGA-B4-5835-01A-11R-1672-07	-161.907522724482	1174.34334715937	1012.43582443488	0.729229524005891
TCGA-B0-5094-01A-01R-1420-07	-158.173134661664	902.319333069574	744.14619840791	0.755604896348951
TCGA-DV-5567-01A-01R-1541-07	-30.4238720164573	32.3988079288429	1.9749359123856	0.822344462379746
TCGA-BP-4334-01A-01R-1289-07	-801.824915802925	188.671050015946	-613.153865786979	0.870300934266137
TCGA-BP-5187-01A-01R-1426-07	900.411523165756	1232.43461222748	2132.84613539324	0.607359087837422
TCGA-CZ-5988-01A-11R-1672-07	914.40951002186	1294.17258768951	2208.58209771137	0.598489960599568
TCGA-CJ-4894-01A-01R-1305-07	730.985574487048	2194.95372115549	2925.93929564254	0.510972003933656
TCGA-BP-4763-01A-01R-1289-07	985.483936446043	1148.95030902363	2134.43424546967	0.607173877482936
TCGA-B0-4828-01A-01R-1277-07	-406.848005225043	1194.12168084106	787.273675616013	0.75144305614385
TCGA-CJ-5679-01A-11R-1541-07	383.669182386519	509.367460674255	893.036643060775	0.741109697643223
TCGA-CJ-4869-01A-02R-1426-07	772.201403690203	2713.93446700634	3486.13587069655	0.43864005787572
TCGA-A3-3363-01A-01R-0864-07	-168.47877850623	1030.79023523281	862.31145672658	0.744130159341615
TCGA-BP-4777-01A-01R-1289-07	999.016375231662	2732.41750665227	3731.43388188393	0.406004667068571
TCGA-B8-5158-01A-01R-1420-07	650.62145416144	1950.29071569087	2600.91216985231	0.551386575266098
TCGA-B0-5695-01A-11R-1541-07	507.410029407299	897.073925288153	1404.48395469545	0.688665660127931
TCGA-BP-5176-01A-01R-1426-07	604.826270546516	1246.18132125585	1851.00759180237	0.639695993558048
TCGA-BP-4993-01A-02R-1420-07	1069.86812745349	1541.6652740455	2611.53340149899	0.550085248715844
TCGA-BP-4795-01A-02R-1420-07	1407.20738194643	1616.98848554491	3024.19586749135	0.498521380150253
TCGA-CW-5588-01A-01R-1541-07	1367.65219613574	1776.09774400604	3143.74994014179	0.48323243498919
TCGA-CZ-5464-01A-01R-1503-07	1131.43167880055	2289.11713528922	3420.54881408977	0.44727140001069
TCGA-BP-4762-01A-02R-1289-07	1598.76487801812	1900.31330242711	3499.07818044523	0.436932004805368
TCGA-B2-5633-01A-01R-1541-07	1024.45710307506	1800.05246446945	2824.50956754451	0.523713191212905
TCGA-BP-5178-01A-01R-1426-07	817.734544879361	2159.81232039755	2977.54686527691	0.50444561740569
TCGA-B0-5115-01A-01R-1420-07	873.565206557845	1479.78298729598	2353.34819385382	0.581332113400187
TCGA-B8-4622-01A-02R-1277-07	809.252429570865	1991.14400842374	2800.39643799461	0.526725209026829
TCGA-B0-5102-01A-01R-1420-07	83.1084610465013	1154.51224106503	1237.62070211153	0.706217105607737
TCGA-BP-5008-01A-01R-1334-07	1221.0236654649	2022.11324881724	3243.13691428214	0.470409037455677
TCGA-CJ-4642-01B-01R-1305-07	763.579706545431	812.834822897975	1576.41452944341	0.67014917954144
TCGA-A3-3362-01A-02R-1325-07	884.900820348758	1057.44887168057	1942.34969202932	0.629333068690877
TCGA-B2-5639-01A-01R-1541-07	454.315663213481	1766.94524212908	2221.26090534256	0.596997939842332
TCGA-CZ-5458-01A-01R-1503-07	708.783029957014	1734.71158869817	2443.49461865519	0.570514734163704
TCGA-AS-3778-01A-01R-A32Z-07	844.833912408386	1264.2840892444	2109.11800165279	0.610122400669818
TCGA-B0-4693-01A-01R-1277-07	378.795784364285	2006.52488466725	2385.32066903154	0.577507035548683
TCGA-CJ-4892-01A-01R-1305-07	702.781012325129	1941.74929598935	2644.53030831448	0.546033911217413
TCGA-B0-5712-01A-11R-1672-07	-56.4143104475089	733.944935329945	677.530624882436	0.761973788456878
TCGA-B0-4706-01A-01R-1503-07	254.469787366326	1212.8312334605	1467.30102082682	0.6819506578745
TCGA-CZ-5461-01A-01R-1503-07	1094.80843299129	1734.98916602346	2829.79759901475	0.523051774410801
TCGA-6D-AA2E-01A-11R-A37O-07	64.9666360230127	750.450846667312	815.417482690324	0.748710904584902
TCGA-EU-5907-01A-11R-1672-07	299.46850759787	546.846260454447	846.314768052316	0.745696737556022
TCGA-BP-4770-01A-01R-1503-07	1751.15799342542	1290.57636462268	3041.73435804809	0.496288000668436
TCGA-B0-4848-01A-01R-1277-07	1019.88168845055	1914.59304624924	2934.47473469979	0.509894610677835
TCGA-CZ-5468-01A-01R-1503-07	558.785165662114	1483.21407185989	2041.99923752201	0.617898676361191
TCGA-CJ-4904-01A-02R-1426-07	863.560972064246	1527.65426344463	2391.21523550888	0.576800438472904
TCGA-B0-5710-01A-11R-1672-07	845.117385181561	1430.17566574963	2275.29305093119	0.590616407640981
