# Supplementary material for: Identification and validation of a ferroptosis-related lncRNA signature to robustly predict the prognosis, immune microenvironment, and immunotherapy efficiency in patients with clear cell renal cell carcinoma
Source: PeerJ. 2022 Dec 19;10:e14506. doi: 10.7717/peerj.14506 (PMC9774008; doi:10.7717/peerj.14506)
Supplement: Code S2 [file peerj-10-14506-s002.zip › 13. TIDE/TIDE.txt]

Patient	No benefits	Responder	TIDE	IFNG	MSI Expr Sig	Merck18	CD274	CD8	CTL.flag	Dysfunction	Exclusion	MDSC	CAF	TAM M2
TCGA-B2-3923-01B-10R-A277-07	FALSE	FALSE	0.31	37.33	1	10.39	8.43	0.17	FALSE	-0.43	0.31	-0.01	0.05	0
TCGA-BP-4173-01A-02R-1289-07	FALSE	FALSE	0.18	807.62	0	294.26	3.62	52.37	TRUE	0.18	0.13	-0.01	0.05	-0.03
TCGA-BP-4771-01A-01R-1289-07	FALSE	FALSE	0.18	389.38	0	197.11	1.81	56.43	TRUE	0.18	0.27	0	0.06	-0.02
TCGA-BP-4798-01A-01R-1305-07	FALSE	FALSE	0.16	655.78	0	175.75	2.08	48.6	TRUE	0.16	0.27	0	0.05	-0.02
TCGA-CW-6087-01A-11R-1672-07	FALSE	FALSE	0.15	705.94	0	251.29	6.45	59.23	TRUE	0.15	0.15	-0.01	0.04	-0.03
TCGA-BP-4346-01A-01R-1289-07	FALSE	FALSE	0.13	539.09	0	209.57	3.26	48.87	TRUE	0.13	0.11	0	0.04	-0.03
TCGA-B0-4697-01A-01R-1277-07	FALSE	FALSE	0.12	247.08	0	138.03	4.83	34.95	TRUE	0.12	0.05	0	0.01	-0.02
TCGA-AK-3426-01A-02R-1325-07	FALSE	FALSE	0.12	352.33	0	161.78	1.66	42.7	TRUE	0.12	0.23	0	0.04	-0.01
TCGA-B8-A54G-01A-11R-A266-07	FALSE	FALSE	0.12	792.79	0	264.13	1.47	43.33	TRUE	0.12	0.04	-0.01	0.03	-0.02
TCGA-B8-A8YJ-01A-13R-A39I-07	FALSE	FALSE	0.12	156.38	0	79.22	1.09	2.55	TRUE	0.12	1.15	0.01	0.18	-0.02
TCGA-B8-5551-01A-01R-1541-07	FALSE	FALSE	0.1	704.96	0	164.04	3.44	19.11	TRUE	0.1	0.04	-0.01	0.03	-0.02
TCGA-CJ-4890-01A-01R-1305-07	FALSE	FALSE	0.1	504.6	0	112.55	2.41	26.61	TRUE	0.1	0.32	-0.02	0.07	-0.01
TCGA-B8-5162-01A-01R-1420-07	FALSE	FALSE	0.1	677.22	0	125.18	2.89	21.21	TRUE	0.1	0.08	-0.01	0.04	-0.01
TCGA-BP-4971-01A-01R-1334-07	FALSE	FALSE	0.09	187.76	0	63.9	2.98	2.83	TRUE	0.09	0.94	0.01	0.15	-0.02
TCGA-B0-5081-01A-01R-1334-07	FALSE	FALSE	0.09	414.1	0	132.72	2.03	13.96	TRUE	0.09	0.43	0.01	0.07	-0.02
TCGA-BP-4804-01A-02R-1305-07	FALSE	FALSE	0.08	383.72	0	157.71	1.58	17.09	TRUE	0.08	0.55	0.01	0.08	-0.01
TCGA-B0-5709-01A-11R-1541-07	FALSE	FALSE	0.08	421.19	0	161.72	2.14	14.13	TRUE	0.08	0.53	0	0.1	-0.02
TCGA-CJ-4887-01A-01R-1305-07	FALSE	FALSE	0.08	486.13	0	175.45	1.32	21.72	TRUE	0.08	0.3	0	0.05	-0.02
TCGA-CJ-5672-01A-11R-1541-07	FALSE	FALSE	0.08	569.15	0	157.26	1.84	27.47	TRUE	0.08	0.23	0	0.05	-0.01
TCGA-CJ-4637-01A-02R-1325-07	FALSE	FALSE	0.08	593.14	0	202.15	4.18	54.76	TRUE	0.08	0.08	0	0.04	-0.03
TCGA-BP-4758-01A-01R-1289-07	FALSE	FALSE	0.08	299.74	0	127.99	1.34	23.23	TRUE	0.08	0.45	0.02	0.06	-0.01
TCGA-CJ-4888-01A-01R-1305-07	FALSE	FALSE	0.07	394.05	0	155.52	7.31	30.47	TRUE	0.07	0.21	-0.01	0.07	-0.03
TCGA-B0-5092-01A-01R-1420-07	FALSE	FALSE	0.07	306.46	0	181.66	2.18	46.87	TRUE	0.07	0.34	0.01	0.05	-0.02
TCGA-BP-4167-01A-02R-1325-07	FALSE	FALSE	0.07	388.14	0	124.16	1.06	17.07	TRUE	0.07	0.51	0	0.08	0
TCGA-CJ-4869-01A-02R-1426-07	FALSE	FALSE	0.07	423.86	0	192.63	1.63	41.37	TRUE	0.07	0.29	0.01	0.05	-0.02
TCGA-B0-4819-01A-01R-1277-07	FALSE	FALSE	0.07	191.08	0	122.5	3.55	32.74	TRUE	0.07	0.38	0	0.07	-0.02
TCGA-CJ-5671-01A-11R-1541-07	FALSE	FALSE	0.07	320.01	0	81.55	1.21	5.55	TRUE	0.07	0.65	0.01	0.1	-0.01
TCGA-DV-5574-01A-01R-1541-07	FALSE	FALSE	0.06	339.58	0	96.66	1.7	10.7	TRUE	0.06	0.61	0.01	0.1	-0.02
TCGA-B0-5108-01A-01R-1420-07	FALSE	FALSE	0.06	301.86	0	83.42	3.73	3.92	TRUE	0.06	0.9	0.01	0.14	-0.02
TCGA-B8-5163-01A-01R-1420-07	FALSE	FALSE	0.06	406.65	0	134.71	2.31	11.5	TRUE	0.06	0.73	0.02	0.12	-0.02
TCGA-BP-4989-01A-01R-1334-07	FALSE	FALSE	0.06	319.84	0	134.74	2.69	38.95	TRUE	0.06	0.35	0	0.06	-0.01
TCGA-B0-4842-01A-02R-1420-07	FALSE	FALSE	0.06	121.22	0	76.6	0.71	5.43	TRUE	0.06	0.59	0	0.11	-0.01
TCGA-B8-5164-01A-01R-1420-07	FALSE	FALSE	0.05	695.18	0	203.77	4.58	41.05	TRUE	0.05	0.04	-0.01	0.04	-0.03
TCGA-CJ-4916-01A-01R-1426-07	FALSE	FALSE	0.05	454.43	0	169.87	2.35	35.97	TRUE	0.05	0.18	0	0.04	-0.02
TCGA-BP-5199-01A-01R-1426-07	FALSE	FALSE	0.05	248.83	0	124.04	1.2	35.9	TRUE	0.05	0.67	0.02	0.1	-0.02
TCGA-CJ-4901-01A-01R-1426-07	FALSE	FALSE	0.05	422.17	0	137.98	3.19	19.1	TRUE	0.05	0.37	0.01	0.07	-0.03
TCGA-B8-4148-01A-02R-1325-07	FALSE	FALSE	0.05	470.16	0	123.91	3.42	27.36	TRUE	0.05	0.23	0.01	0.05	-0.03
TCGA-B0-4714-01A-01R-1277-07	FALSE	FALSE	0.05	333.25	0	135.83	3.23	20.88	TRUE	0.05	0.39	0.01	0.06	-0.02
TCGA-MM-A563-01A-11R-A266-07	FALSE	FALSE	0.05	354.67	0	103.84	2.4	7.61	TRUE	0.05	0.63	0.01	0.09	-0.01
TCGA-B0-5692-01A-11R-1541-07	FALSE	FALSE	0.05	332.31	0	180.72	1.77	43.66	TRUE	0.05	0.26	0.01	0.05	-0.02
TCGA-B0-4700-01A-02R-1541-07	FALSE	FALSE	0.05	276.55	0	142.55	2.52	25.71	TRUE	0.05	0.61	0.01	0.09	-0.02
TCGA-B0-5088-01A-01R-1334-07	FALSE	FALSE	0.04	166.21	0	78.95	1.19	3.64	TRUE	0.04	0.46	0	0.08	-0.01
TCGA-B8-A54I-01A-21R-A33J-07	FALSE	FALSE	0.04	243.89	0	71.11	2.19	2.73	TRUE	0.04	0.21	0	0.04	-0.02
TCGA-BP-5191-01A-01R-1426-07	FALSE	FALSE	0.04	333.43	0	97.69	1.1	5.04	TRUE	0.04	0.22	0	0.04	-0.02
TCGA-CZ-4864-01A-01R-1503-07	FALSE	FALSE	0.04	570.69	0	202.74	4.08	19.24	TRUE	0.04	0.1	0	0.04	-0.03
TCGA-CJ-4882-01A-02R-1426-07	FALSE	FALSE	0.04	172.68	0	86.26	1.04	10.35	TRUE	0.04	0.83	0.03	0.12	-0.02
TCGA-B2-5641-01A-01R-1541-07	FALSE	FALSE	0.04	476.15	0	125.23	1.38	19.76	TRUE	0.04	0.41	0	0.07	-0.01
TCGA-CW-5587-01A-01R-1541-07	FALSE	FALSE	0.04	548.13	0	130.15	2.56	22.06	TRUE	0.04	0.2	-0.01	0.05	-0.02
TCGA-BP-5182-01A-01R-1426-07	FALSE	FALSE	0.04	390.13	0	123.6	1.94	6.76	TRUE	0.04	0.42	-0.01	0.07	-0.01
TCGA-B0-5400-01A-01R-1503-07	FALSE	FALSE	0.04	187.37	0	99.4	2.09	5.16	TRUE	0.04	0.61	0	0.11	-0.02
TCGA-CJ-4889-01A-01R-1305-07	FALSE	FALSE	0.03	281.7	0	93.94	1.91	8.44	TRUE	0.03	0.37	0	0.09	-0.01
TCGA-BP-4345-01A-01R-1289-07	FALSE	FALSE	0.03	196.25	0	81.15	3.24	2.87	TRUE	0.03	1.03	0.02	0.15	-0.01
TCGA-A3-A6NJ-01A-12R-A33J-07	FALSE	FALSE	0.03	386.42	0	158.99	4.08	21.11	TRUE	0.03	0.33	0.01	0.06	-0.02
TCGA-A3-3376-01A-02R-1420-07	FALSE	FALSE	0.03	132.28	0	70.42	1.05	1.98	TRUE	0.03	0.97	0.02	0.13	-0.01
TCGA-B2-3924-01A-02R-1325-07	FALSE	FALSE	0.03	735.36	0.02	228.37	4.58	31.1	TRUE	0.03	0.12	0	0.03	-0.02
TCGA-BP-4330-01A-01R-1289-07	FALSE	FALSE	0.03	378.18	0.03	148.92	2.46	22.04	TRUE	0.03	0.34	0	0.06	-0.02
TCGA-DV-5573-01A-01R-1541-07	FALSE	FALSE	0.03	443.82	0	160.24	1.91	46.47	TRUE	0.03	0.3	0.01	0.05	-0.02
TCGA-A3-3378-01A-02R-1325-07	FALSE	FALSE	0.03	401.71	0	85.64	3.97	9.35	TRUE	0.03	0.39	-0.02	0.1	-0.03
TCGA-BP-4962-01A-01R-1334-07	FALSE	FALSE	0.03	319.29	0.04	105.96	1.23	12.48	TRUE	0.03	0.61	0	0.09	0
TCGA-B0-4694-01A-01R-1277-07	FALSE	FALSE	0.03	530.19	0	122.99	1.62	19.35	TRUE	0.03	0.34	0	0.06	-0.01
TCGA-B0-5080-01A-01R-1503-07	FALSE	FALSE	0.03	100.02	0	72.68	0.65	8.54	TRUE	0.03	0.81	0.03	0.11	-0.01
TCGA-CJ-4873-01A-01R-1305-07	FALSE	FALSE	0.03	339.21	0	128.78	1.44	7.85	TRUE	0.03	0.37	0	0.06	-0.01
TCGA-BP-4992-01A-01R-1334-07	FALSE	FALSE	0.03	99.49	0.02	53.45	1.32	11.15	TRUE	0.03	0.56	0.03	0.07	-0.02
TCGA-CJ-6031-01A-11R-1672-07	FALSE	FALSE	0.03	268.23	0	90.97	0.82	10.91	TRUE	0.03	0.61	0	0.09	0
TCGA-BP-5200-01A-01R-1426-07	FALSE	FALSE	0.02	225.2	0	87.66	2.91	9.82	TRUE	0.02	0.81	0.02	0.12	-0.03
TCGA-BP-5201-01A-01R-1426-07	FALSE	FALSE	0.02	307.07	0	125.21	1.57	18.6	TRUE	0.02	0.53	0.03	0.07	-0.02
TCGA-BP-4790-01A-01R-1305-07	FALSE	FALSE	0.02	269.61	0	96.8	1.66	15.09	TRUE	0.02	0.77	0	0.13	-0.02
TCGA-B0-5690-01A-11R-1541-07	FALSE	FALSE	0.02	102.07	0	74.47	0.6	1.43	TRUE	0.02	1.03	0.04	0.13	-0.01
TCGA-B0-4822-01A-01R-1277-07	FALSE	FALSE	0.02	82.71	0	56.92	0.5	6.24	TRUE	0.02	0.69	0.02	0.08	-0.01
TCGA-CJ-5675-01A-11R-1541-07	FALSE	FALSE	0.02	584.55	0	188.55	2.3	48.3	TRUE	0.02	0.23	0	0.05	-0.02
TCGA-CZ-5452-01A-01R-1503-07	FALSE	FALSE	0.02	454.63	0	155.33	1.46	33.4	TRUE	0.02	0.27	0	0.05	-0.02
TCGA-CJ-4918-01A-01R-1426-07	FALSE	FALSE	0.02	182.18	0	54.7	0.81	4.95	TRUE	0.02	1.06	0.02	0.14	0
TCGA-AK-3454-01A-02R-1277-07	FALSE	FALSE	0.01	69.47	0	52.56	0.38	5.52	TRUE	0.01	0.78	0.03	0.1	-0.01
TCGA-B2-5635-01A-01R-1541-07	FALSE	FALSE	0.01	365.25	0	145.92	1.53	12.25	TRUE	0.01	0.37	0	0.07	-0.02
TCGA-B0-4810-01A-01R-1503-07	FALSE	FALSE	0.01	214.48	0	98.45	2.16	14.54	TRUE	0.01	0.77	0.02	0.11	-0.02
TCGA-BP-4801-01A-02R-1420-07	FALSE	FALSE	0.01	330.24	0	88.84	2.3	4.01	TRUE	0.01	0.41	-0.01	0.07	-0.01
TCGA-B0-4815-01A-01R-1503-07	FALSE	FALSE	0.01	346.94	0	141.3	3.59	30.5	TRUE	0.01	0.16	0	0.03	-0.02
TCGA-B8-5552-01B-11R-1672-07	FALSE	FALSE	0.01	199.78	0	77.77	2.47	5.98	TRUE	0.01	0.75	0.01	0.12	-0.01
TCGA-BP-5169-01A-01R-1426-07	FALSE	FALSE	0.01	120.39	0	45.5	0.47	5.31	TRUE	0.01	0.12	0	0.02	-0.01
TCGA-B0-4847-01A-01R-1277-07	FALSE	FALSE	0.01	324.76	0	151.56	2.12	18.76	TRUE	0.01	0.26	0.01	0.04	-0.02
TCGA-GK-A6C7-01A-11R-A33J-07	FALSE	FALSE	0.01	123.8	0	73.29	0.84	2.74	TRUE	0.01	0.91	0.03	0.12	-0.02
TCGA-CJ-4900-01A-01R-1334-07	FALSE	FALSE	0	372.63	0	140.97	1.18	19.86	TRUE	0	0.1	0	0.03	-0.02
TCGA-CJ-4636-01A-02R-1325-07	FALSE	FALSE	0	322.9	0	106.68	1.68	14.65	TRUE	0	0.44	0	0.07	-0.01
TCGA-B8-5545-01A-01R-1672-07	FALSE	FALSE	0	232.28	0	90.16	1.51	2.6	TRUE	0	0.99	0.02	0.14	-0.01
TCGA-A3-3351-01A-02R-1325-07	FALSE	FALSE	0	412.74	0	149.55	2.53	20.78	TRUE	0	0.36	0	0.07	-0.03
TCGA-B8-A54J-01A-11R-A33J-07	FALSE	FALSE	0	154.55	0	92.8	2.5	8.17	TRUE	0	0.78	0.03	0.11	-0.02
TCGA-AK-3453-01A-02R-1277-07	FALSE	FALSE	0	298.06	0	143.25	2.25	20.53	TRUE	0	0.31	0.02	0.04	-0.02
TCGA-A3-3374-01A-02R-1325-07	FALSE	TRUE	0	161.34	0	42.41	7.76	0.51	TRUE	0	0.07	-0.02	0.04	-0.01
TCGA-BP-5010-01A-02R-1420-07	FALSE	TRUE	0	64.39	0.01	37.79	0.46	4.08	TRUE	0	1.05	0.03	0.14	-0.01
TCGA-CJ-5676-01A-11R-1541-07	FALSE	TRUE	0	201.13	0	72.73	0.59	6.57	TRUE	0	0.74	0.02	0.09	-0.01
TCGA-CJ-4641-01A-02R-1325-07	FALSE	TRUE	0	399.94	0	152.46	2.98	21.65	TRUE	0	0.35	-0.01	0.07	-0.02
TCGA-A3-A6NL-01A-11R-A33J-07	FALSE	TRUE	-0.01	215.97	0	100.18	0.88	2.8	TRUE	-0.01	0.82	0.03	0.1	-0.01
TCGA-CJ-4902-01A-01R-1426-07	FALSE	TRUE	-0.01	201.29	0	84.85	1.06	4.93	TRUE	-0.01	0.83	0.02	0.11	-0.01
TCGA-B0-5075-01A-01R-1334-07	FALSE	TRUE	-0.01	322.5	0	83.44	1.52	8.79	TRUE	-0.01	0.2	-0.02	0.05	-0.01
TCGA-BP-5175-01A-01R-1426-07	FALSE	TRUE	-0.01	109.81	0	61.76	0.9	3.4	TRUE	-0.01	0.66	0.02	0.09	-0.01
TCGA-BP-4795-01A-02R-1420-07	FALSE	TRUE	-0.01	109.66	0	59.42	0.74	2.77	TRUE	-0.01	1.38	0.03	0.18	0
TCGA-BP-5000-01A-01R-1334-07	FALSE	TRUE	-0.01	216.35	0	94.09	0.63	7.68	TRUE	-0.01	0.78	0.02	0.1	-0.01
TCGA-CJ-5678-01A-11R-1541-07	FALSE	TRUE	-0.01	611.28	0	252.72	1.83	20.73	TRUE	-0.01	0.23	0	0.04	-0.01
TCGA-BP-4960-01A-01R-1334-07	FALSE	TRUE	-0.01	166.04	0.91	55.93	0.38	3.4	TRUE	-0.01	0.85	0.03	0.11	-0.01
TCGA-BP-5178-01A-01R-1426-07	FALSE	TRUE	-0.01	248.45	0	77.21	0.48	2.64	TRUE	-0.01	0.5	0.01	0.08	-0.02
TCGA-CJ-4891-01A-01R-1305-07	FALSE	TRUE	-0.01	95.31	0	57.91	1.1	2.12	TRUE	-0.01	0.39	0	0.08	-0.02
TCGA-B0-4827-01A-02R-1420-07	FALSE	TRUE	-0.01	237.39	0	76.28	0.94	7.85	TRUE	-0.01	0.45	0	0.1	-0.02
TCGA-B8-A54D-01A-21R-A266-07	FALSE	TRUE	-0.01	343.88	0	127.78	1.69	30.37	TRUE	-0.01	0.28	0	0.05	-0.02
TCGA-MM-A84U-01A-11R-A37O-07	FALSE	TRUE	-0.01	135.1	0	70.22	0.55	2.12	TRUE	-0.01	0.79	0.02	0.11	-0.01
TCGA-CJ-4868-01A-01R-1305-07	FALSE	TRUE	-0.01	215.29	0	94.1	2.03	11.51	TRUE	-0.01	0.8	0.02	0.12	-0.02
TCGA-BP-4787-01A-01R-1305-07	FALSE	TRUE	-0.02	214.41	0.14	72.18	1.07	3.71	TRUE	-0.02	0.85	0.01	0.13	-0.02
TCGA-B0-4841-01A-01R-1277-07	FALSE	TRUE	-0.02	49.87	0	51.51	0.34	2.68	TRUE	-0.02	0.87	0.04	0.1	0
TCGA-A3-3370-01A-02R-1420-07	FALSE	TRUE	-0.02	325.7	0	118.2	3.35	16.32	TRUE	-0.02	0.37	0	0.07	-0.03
TCGA-A3-3326-01A-01R-0864-07	FALSE	TRUE	-0.02	403.58	0.05	125.12	3.39	3.04	TRUE	-0.02	0.25	0	0.05	-0.02
TCGA-BP-4777-01A-01R-1289-07	FALSE	TRUE	-0.02	423.86	0	127.21	2.48	26.22	TRUE	-0.02	0.27	-0.01	0.05	-0.01
TCGA-A3-3347-01A-02R-1325-07	FALSE	TRUE	-0.02	304.48	0	69.05	1.63	4.86	TRUE	-0.02	0.94	0.01	0.16	-0.02
TCGA-CZ-5464-01A-01R-1503-07	FALSE	TRUE	-0.02	362.14	0	109	1.41	8.8	TRUE	-0.02	0.58	0.01	0.08	-0.01
TCGA-AK-3425-01A-02R-1277-07	FALSE	TRUE	-0.02	361	0	115.78	0.92	13.43	TRUE	-0.02	0.51	0.01	0.08	-0.01
TCGA-B0-5710-01A-11R-1672-07	FALSE	TRUE	-0.02	157.32	0	85.21	1.71	3.02	TRUE	-0.02	0.96	0.04	0.13	-0.02
TCGA-CJ-6028-01A-11R-1672-07	FALSE	TRUE	-0.02	279.61	0	100.42	4.76	22.33	TRUE	-0.02	0.38	0	0.08	-0.02
TCGA-BP-4972-01A-01R-1334-07	FALSE	TRUE	-0.02	282.8	0	86.48	2.72	3.18	TRUE	-0.02	0.57	0	0.09	-0.01
TCGA-B0-4703-01A-01R-1277-07	FALSE	TRUE	-0.02	162.16	0	73.32	1.58	8.7	TRUE	-0.02	1.33	0.04	0.18	-0.02
TCGA-DV-5565-01A-01R-1541-07	FALSE	TRUE	-0.02	125.75	0	72.45	0.83	1.91	TRUE	-0.02	1.02	0.05	0.12	-0.01
TCGA-CJ-4894-01A-01R-1305-07	FALSE	TRUE	-0.02	367.94	0	154.42	2.35	26.15	TRUE	-0.02	0.46	0.02	0.06	-0.01
TCGA-BP-4162-01A-02R-1325-07	FALSE	TRUE	-0.03	346.52	0.14	114.3	3.64	17.63	TRUE	-0.03	0.35	0	0.07	-0.03
TCGA-CJ-6030-01A-11R-1672-07	FALSE	TRUE	-0.03	488.54	0	145.11	1.22	9.43	TRUE	-0.03	0.36	-0.01	0.07	-0.01
TCGA-B0-5106-01A-01R-1420-07	FALSE	TRUE	-0.03	268.35	0	82.18	1.01	9.04	TRUE	-0.03	0.75	0.02	0.11	-0.02
TCGA-BP-4998-01A-01R-1334-07	FALSE	TRUE	-0.03	350.02	0	75.81	2.5	6.44	TRUE	-0.03	0.75	0.02	0.11	-0.02
TCGA-CJ-4908-01A-01R-1426-07	FALSE	TRUE	-0.03	152.12	0	64.75	1.63	4.87	TRUE	-0.03	0.98	0.03	0.14	-0.02
TCGA-BP-5183-01A-01R-1426-07	FALSE	TRUE	-0.03	296.18	0.02	113.44	1.09	10.49	TRUE	-0.03	0.49	0.01	0.07	-0.01
TCGA-CZ-4862-01A-01R-1305-07	FALSE	TRUE	-0.03	487.21	0	192.5	4.98	28.85	TRUE	-0.03	0.31	0	0.08	-0.03
TCGA-BP-4776-01A-01R-1289-07	FALSE	TRUE	-0.03	115.37	1	73.19	1.11	3.21	TRUE	-0.03	0.44	0.02	0.05	-0.01
TCGA-B0-5702-01A-11R-1541-07	FALSE	TRUE	-0.03	178.71	1	52.05	0.43	1.04	TRUE	-0.03	0.55	0.02	0.04	0.01
TCGA-BP-4993-01A-02R-1420-07	FALSE	TRUE	-0.03	139.74	0	91.72	1.1	7.48	TRUE	-0.03	0.84	0.03	0.12	-0.02
TCGA-BP-4169-01A-02R-1289-07	FALSE	TRUE	-0.03	248.34	0.85	85.06	2.29	5.07	TRUE	-0.03	0.88	0.02	0.14	-0.03
TCGA-CZ-4856-01A-02R-1426-07	FALSE	TRUE	-0.03	315.97	0	104.2	1.41	6.4	TRUE	-0.03	0.55	0.02	0.08	-0.02
TCGA-B0-5700-01A-11R-1541-07	FALSE	TRUE	-0.03	177.26	0.98	102.13	0.89	1.73	TRUE	-0.03	0.56	0.02	0.07	-0.01
TCGA-B0-4833-01A-01R-1305-07	FALSE	TRUE	-0.03	190.48	0.04	103.12	1.94	14.9	TRUE	-0.03	0.6	0.02	0.08	-0.02
TCGA-A3-A6NN-01A-12R-A33J-07	FALSE	TRUE	-0.03	218.58	0.01	96.2	1.45	3.18	TRUE	-0.03	0.85	0.03	0.1	-0.01
TCGA-BP-5196-01A-01R-1426-07	FALSE	TRUE	-0.03	186.67	0	91.68	0.92	15.95	TRUE	-0.03	1.01	0.04	0.13	-0.02
TCGA-6D-AA2E-01A-11R-A37O-07	FALSE	TRUE	-0.03	94.44	1	35.64	12.48	2.94	TRUE	-0.03	0.7	-0.02	0.13	-0.01
TCGA-CJ-4892-01A-01R-1305-07	FALSE	TRUE	-0.03	204.2	0.4	112.29	1.53	26.16	TRUE	-0.03	0.59	0.02	0.08	-0.02
TCGA-BP-4354-01A-02R-1289-07	FALSE	TRUE	-0.04	400.67	0	97.25	3.13	3.74	TRUE	-0.04	0.56	0	0.11	-0.03
TCGA-BP-4970-01A-01R-1334-07	FALSE	TRUE	-0.04	404.12	0	117.23	3.95	8.48	TRUE	-0.04	0.65	0.01	0.11	-0.02
TCGA-B0-5706-01A-11R-1541-07	FALSE	TRUE	-0.04	332.86	0	120.36	3.18	25.07	TRUE	-0.04	0.09	0	0.03	-0.04
TCGA-CJ-4899-01A-01R-1334-07	FALSE	TRUE	-0.04	150.67	0	73.45	2.23	3.17	TRUE	-0.04	0.77	0.01	0.12	-0.01
TCGA-CZ-5466-01A-01R-1503-07	FALSE	TRUE	-0.04	312	0	105.22	1.29	8.88	TRUE	-0.04	0.39	0	0.06	-0.01
TCGA-CJ-4895-01A-01R-1305-07	FALSE	TRUE	-0.04	267.28	0	79.27	0.64	5.38	TRUE	-0.04	0.73	0.01	0.12	-0.02
TCGA-CZ-5454-01A-01R-1503-07	FALSE	TRUE	-0.04	379.58	0	110.98	1.87	3.37	TRUE	-0.04	0.28	-0.01	0.05	-0.01
TCGA-B0-5100-01A-01R-1420-07	FALSE	TRUE	-0.04	32.02	1	33.87	0.32	0.78	TRUE	-0.04	1.27	0.04	0.15	0
TCGA-BP-4782-01A-02R-1420-07	FALSE	TRUE	-0.04	229.85	0	77.25	1.12	6.33	TRUE	-0.04	0.63	0.01	0.09	-0.02
TCGA-CJ-5689-01A-11R-1541-07	FALSE	TRUE	-0.04	156.07	0	86.02	1.37	6.54	TRUE	-0.04	0.84	0.01	0.13	-0.01
TCGA-EU-5904-01A-11R-1672-07	FALSE	TRUE	-0.04	137.89	0.69	77.45	2.11	2.78	TRUE	-0.04	0.6	0.01	0.11	-0.04
TCGA-BP-5198-01A-01R-1426-07	FALSE	TRUE	-0.04	223.61	0	58.29	0.55	4.18	TRUE	-0.04	0.77	0.02	0.11	-0.02
TCGA-CJ-4640-01A-02R-1325-07	FALSE	TRUE	-0.04	744.91	0	198.25	2.1	16.75	TRUE	-0.04	0.32	0	0.06	-0.02
TCGA-BP-4963-01A-01R-1334-07	FALSE	TRUE	-0.04	253.58	0.17	83.3	0.82	4.16	TRUE	-0.04	0.64	0.01	0.09	-0.01
TCGA-BP-5173-01A-01R-1426-07	FALSE	TRUE	-0.04	334.86	0	149.41	1.89	15.01	TRUE	-0.04	0.48	0.02	0.05	0
TCGA-B0-5095-01A-01R-1420-07	FALSE	TRUE	-0.04	94.92	0	56.5	0.62	5.83	TRUE	-0.04	1.57	0.04	0.21	-0.01
TCGA-B0-5085-01A-01R-1334-07	FALSE	TRUE	-0.04	74.09	1	44.38	1.04	1.82	TRUE	-0.04	0.6	0.02	0.08	-0.01
TCGA-CJ-4907-01A-01R-1426-07	FALSE	TRUE	-0.05	167.58	0	68.19	1.1	1.75	TRUE	-0.05	1.17	0.03	0.15	-0.01
TCGA-BP-4165-01A-02R-1289-07	FALSE	TRUE	-0.05	141.03	0	87.65	1.2	5.86	TRUE	-0.05	0.69	0.03	0.08	-0.01
TCGA-B0-4816-01A-01R-1503-07	FALSE	TRUE	-0.05	361.92	0.03	107.03	0.75	3.27	TRUE	-0.05	0.58	0.01	0.09	-0.02
TCGA-CJ-4642-01B-01R-1305-07	FALSE	TRUE	-0.05	65.83	0	52.43	1.41	3.65	TRUE	-0.05	0.81	0.04	0.09	-0.01
TCGA-B0-4838-01A-01R-1305-07	FALSE	TRUE	-0.05	370.03	0.03	119.08	4.34	48.63	TRUE	-0.05	0.44	0.02	0.07	-0.03
TCGA-B0-4839-01A-01R-1305-07	FALSE	TRUE	-0.05	222.44	0.21	88.09	0.47	2.05	TRUE	-0.05	0.71	0.03	0.08	-0.01
TCGA-CZ-4858-01A-01R-1305-07	FALSE	TRUE	-0.05	353.66	0.88	126.65	0.96	20.03	TRUE	-0.05	0.87	0.04	0.11	-0.01
TCGA-BP-4355-01A-01R-1289-07	FALSE	TRUE	-0.05	58.8	0	52.45	1.44	0.92	TRUE	-0.05	1.06	0.03	0.13	-0.01
TCGA-B0-4823-01A-02R-1420-07	FALSE	TRUE	-0.05	210.07	0	69.23	1.14	11.11	TRUE	-0.05	0.6	0.01	0.09	-0.01
TCGA-BP-4959-01A-01R-1334-07	FALSE	TRUE	-0.05	257.69	0	83.9	0.87	3.43	TRUE	-0.05	0.46	0	0.07	-0.01
TCGA-B0-5077-01A-01R-1334-07	FALSE	TRUE	-0.05	177.68	0.94	59.59	0.92	4.39	TRUE	-0.05	0.69	0.02	0.09	-0.01
TCGA-BP-5185-01A-01R-1426-07	FALSE	TRUE	-0.05	74.96	1	39.26	0.78	3.85	TRUE	-0.05	0.72	0.03	0.07	0
TCGA-CJ-5677-01A-11R-1541-07	FALSE	TRUE	-0.05	263.02	0	78.06	0.47	1.56	TRUE	-0.05	0.78	0.01	0.11	-0.01
TCGA-B0-4824-01A-01R-1277-07	FALSE	TRUE	-0.05	342.74	0	155.15	3.22	18.96	TRUE	-0.05	0.31	0	0.06	-0.02
TCGA-CJ-4905-01A-02R-1426-07	FALSE	TRUE	-0.05	99.08	0	63.78	1.33	2.54	TRUE	-0.05	1.23	0.04	0.15	-0.01
TCGA-BP-4770-01A-01R-1503-07	FALSE	TRUE	-0.05	140.57	0	45.53	0.73	3.91	TRUE	-0.05	1.66	0.03	0.22	0
TCGA-EU-5905-01A-11R-1672-07	FALSE	TRUE	-0.05	168.08	1	72.79	0.58	4.76	TRUE	-0.05	1.02	0.04	0.12	0
TCGA-B0-5697-01A-11R-1541-07	FALSE	TRUE	-0.05	395.13	0	112.41	1.56	15.94	TRUE	-0.05	0.32	0	0.06	-0.02
TCGA-B0-5121-01A-02R-1420-07	FALSE	TRUE	-0.05	91.56	0	57.85	1.08	3.48	TRUE	-0.05	0.76	0.02	0.09	-0.01
TCGA-A3-3359-01A-01R-0864-07	FALSE	TRUE	-0.05	289.12	0.97	96.9	2.36	11.58	TRUE	-0.05	0.52	0	0.08	-0.02
TCGA-B4-5834-01A-11R-1672-07	FALSE	TRUE	-0.05	123.67	0	85.72	1.51	1.69	TRUE	-0.05	0.84	0.03	0.11	-0.02
TCGA-B0-4844-01A-01R-1277-07	FALSE	TRUE	-0.05	120.59	1	48.71	0.79	4.91	TRUE	-0.05	0.89	0.04	0.12	-0.03
TCGA-B2-5633-01A-01R-1541-07	FALSE	TRUE	-0.05	248.06	0	78.43	1.05	4.09	TRUE	-0.05	0.8	0.01	0.12	-0.01
TCGA-CJ-4635-01A-02R-1305-07	FALSE	TRUE	-0.06	270.01	0	74.9	1.17	19.03	TRUE	-0.06	0.64	0.01	0.09	-0.01
TCGA-BP-4981-01A-01R-1334-07	FALSE	TRUE	-0.06	161.18	0.06	89.77	0.51	3.03	TRUE	-0.06	0.68	0.03	0.08	-0.02
TCGA-A3-3346-01A-01R-1766-07	FALSE	TRUE	-0.06	237.19	0	65.02	1.11	4.92	TRUE	-0.06	0.56	0.02	0.08	-0.02
TCGA-A3-A8OW-01A-11R-A37O-07	FALSE	TRUE	-0.06	141.5	0	96.06	2.06	7.05	TRUE	-0.06	0.64	0.02	0.08	-0.01
TCGA-CW-5591-11A-01R-1541-07	FALSE	TRUE	-0.06	156.77	0.05	43.32	0.51	2.41	TRUE	-0.06	0.81	0.01	0.12	-0.01
TCGA-BP-4761-01A-01R-1289-07	FALSE	TRUE	-0.06	73.21	1	55.93	1.1	6.86	TRUE	-0.06	0.67	0.03	0.08	-0.02
TCGA-CJ-6027-01A-11R-1672-07	FALSE	TRUE	-0.06	305.64	0	125.91	3.04	18.87	TRUE	-0.06	0.43	0.01	0.07	-0.02
TCGA-A3-A8OX-01A-11R-A37O-07	FALSE	TRUE	-0.06	211.84	0	93.39	2.76	4.34	TRUE	-0.06	0.88	0.01	0.13	-0.01
TCGA-A3-3349-01A-01R-1188-07	FALSE	TRUE	-0.06	100.7	0	55.48	0.63	3.6	TRUE	-0.06	1.09	0.02	0.14	-0.01
TCGA-CJ-4872-01A-01R-1305-07	FALSE	TRUE	-0.06	225.61	0	95.43	1.39	4.91	TRUE	-0.06	0.88	0.03	0.11	-0.01
TCGA-B2-A4SR-01A-11R-A266-07	FALSE	TRUE	-0.06	154.29	0	62.27	3	4.03	TRUE	-0.06	0.8	0.02	0.11	-0.01
TCGA-CW-6097-01A-11R-1672-07	FALSE	TRUE	-0.06	311.58	0	92.98	1.82	9.39	TRUE	-0.06	0.67	0.01	0.1	-0.02
TCGA-BP-4983-01A-01R-1334-07	FALSE	TRUE	-0.06	327.36	0	102.88	75.7	30.36	TRUE	-0.06	0.36	0.01	0.06	-0.02
TCGA-B0-4821-01A-01R-1503-07	FALSE	TRUE	-0.06	66.72	0.32	60.54	0.73	5.23	TRUE	-0.06	0.73	0.04	0.08	-0.02
TCGA-3Z-A93Z-01A-11R-A37O-07	FALSE	TRUE	-0.06	170.09	0.39	101.01	2.24	2.51	TRUE	-0.06	0.77	0.03	0.09	-0.01
TCGA-BP-4337-01A-01R-1289-07	FALSE	TRUE	-0.06	72.13	1	36.51	1.97	1.98	TRUE	-0.06	1.16	0.03	0.15	-0.01
TCGA-B8-5549-01A-01R-1541-07	FALSE	TRUE	-0.06	240.94	0.03	76.21	1.57	10.94	TRUE	-0.06	0.64	0.02	0.1	-0.02
TCGA-BP-4968-01A-01R-1334-07	FALSE	TRUE	-0.06	244.19	0.99	111	2.11	14.42	TRUE	-0.06	0.6	0.02	0.07	-0.01
TCGA-CZ-5455-01A-01R-1503-07	FALSE	TRUE	-0.06	520.9	0	139.08	5.28	23.71	TRUE	-0.06	0.31	0	0.07	-0.03
TCGA-CW-5589-01A-01R-1541-07	FALSE	TRUE	-0.06	256.28	0	62.25	1.17	1.43	TRUE	-0.06	0.64	0.02	0.08	-0.01
TCGA-B0-4707-01A-01R-1277-07	FALSE	TRUE	-0.06	29.63	0.01	27.2	0.21	7.67	TRUE	-0.06	0.81	0.02	0.1	-0.01
TCGA-CW-5588-01A-01R-1541-07	FALSE	TRUE	-0.07	261.47	1	48.2	0.59	2.53	TRUE	-0.07	0.88	0.02	0.11	0
TCGA-BP-5009-01A-01R-1334-07	FALSE	TRUE	-0.07	240.89	0	56.97	0.68	9.53	TRUE	-0.07	0.81	0.03	0.1	-0.01
TCGA-CJ-4886-01A-01R-1305-07	FALSE	TRUE	-0.07	239.04	0	114.18	1.9	8.14	TRUE	-0.07	0.78	0.02	0.11	-0.01
TCGA-B0-5698-01A-11R-1672-07	FALSE	TRUE	-0.07	338.72	0.01	93.99	1.58	4.88	TRUE	-0.07	0.47	0.02	0.07	-0.02
TCGA-CZ-4863-01A-01R-1503-07	FALSE	TRUE	-0.07	486.31	0.08	144.11	2.9	33.26	TRUE	-0.07	0.37	0	0.07	-0.02
TCGA-B8-5553-01A-01R-1541-07	FALSE	TRUE	-0.07	308.76	0	115.81	1.48	9.53	TRUE	-0.07	0.5	0.01	0.09	-0.03
TCGA-B2-5636-01A-02R-1541-07	FALSE	TRUE	-0.07	94.64	0	43.75	0.73	0.68	TRUE	-0.07	1.07	0.04	0.13	-0.01
TCGA-B0-4817-01A-01R-1277-07	FALSE	TRUE	-0.07	74.99	0.64	44.28	0.63	1.61	TRUE	-0.07	0.57	0.01	0.11	-0.02
TCGA-B8-4143-01A-01R-1188-07	FALSE	TRUE	-0.07	242.42	0.56	101.44	2.12	23.16	TRUE	-0.07	0.51	0.03	0.06	-0.02
TCGA-B0-4843-01A-01R-1277-07	FALSE	TRUE	-0.07	57.37	0	43.11	0.4	0.8	TRUE	-0.07	1.18	0.04	0.14	-0.01
TCGA-AK-3429-01A-02R-1325-07	FALSE	TRUE	-0.07	556	0	185.36	2.46	26.8	TRUE	-0.07	0.35	0.01	0.05	-0.01
TCGA-G6-A8L6-01A-11R-A37O-07	FALSE	TRUE	-0.07	146.8	1	95.7	1.05	2.97	TRUE	-0.07	0.66	0.03	0.06	0
TCGA-A3-3323-01A-02R-1325-07	FALSE	TRUE	-0.07	245.19	0.96	79.06	1.02	3.64	TRUE	-0.07	0.81	0.02	0.11	-0.01
TCGA-BP-5189-01A-02R-1426-07	FALSE	TRUE	-0.07	350.15	0	99.49	1.03	2.24	TRUE	-0.07	0.75	0.01	0.12	-0.02
TCGA-BP-5177-01A-01R-1426-07	FALSE	TRUE	-0.07	86.95	0	61.74	0.66	3.02	TRUE	-0.07	1.19	0.04	0.14	0
TCGA-BP-4335-01A-01R-1289-07	FALSE	TRUE	-0.07	224.34	0.86	93.42	2.61	10.51	TRUE	-0.07	0.53	0.02	0.08	-0.03
TCGA-CJ-5684-01A-11R-1541-07	FALSE	TRUE	-0.07	243.75	1	116.61	1.08	10.45	TRUE	-0.07	0.64	0.02	0.07	-0.01
TCGA-A3-3383-01A-02R-1325-07	FALSE	TRUE	-0.07	314.05	1	140.95	0.91	3.96	TRUE	-0.07	0.52	0.03	0.05	-0.01
TCGA-B8-A54E-01A-11R-A266-07	FALSE	TRUE	-0.07	83.04	0	30.05	2.08	1.07	TRUE	-0.07	0.2	-0.02	0.05	0
TCGA-G6-A5PC-01A-11R-A33J-07	FALSE	TRUE	-0.07	93.6	0	88.03	0.32	10.59	TRUE	-0.07	0.45	0.01	0.06	-0.01
TCGA-DV-5575-01A-01R-1541-07	FALSE	TRUE	-0.07	273.22	0.08	103.76	2.68	7.45	TRUE	-0.07	0.74	0.03	0.11	-0.03
TCGA-CZ-5456-01A-01R-1503-07	FALSE	TRUE	-0.07	245.32	0	54.93	0.69	4.3	TRUE	-0.07	0.67	0.02	0.1	-0.02
TCGA-CZ-5458-01A-01R-1503-07	FALSE	TRUE	-0.07	212.48	1	66.3	1.28	4.94	TRUE	-0.07	0.78	0.02	0.1	-0.01
TCGA-AS-3777-01A-01R-0864-07	FALSE	TRUE	-0.07	37.42	1	20.54	0.61	0.51	TRUE	-0.07	0.08	-0.01	0.03	-0.01
TCGA-BP-4353-01A-02R-1289-07	FALSE	TRUE	-0.07	267.49	0	84.95	1.57	6.55	TRUE	-0.07	0.71	0.01	0.1	-0.01
TCGA-BP-4344-01A-01R-1289-07	FALSE	TRUE	-0.07	164.39	0.01	70.22	1.29	0.88	TRUE	-0.07	0.92	0.03	0.13	-0.02
TCGA-DV-5568-01A-01R-1541-07	FALSE	TRUE	-0.07	175.54	0.79	51.69	2.27	11.89	TRUE	-0.07	0.91	0.04	0.11	-0.01
TCGA-B0-5705-01A-11R-1541-07	FALSE	TRUE	-0.07	325.55	0.89	131.05	2.5	7.29	TRUE	-0.07	0.4	0.01	0.06	-0.01
TCGA-CZ-5985-01A-11R-1672-07	FALSE	TRUE	-0.08	294.97	0	83.23	1.88	4.87	TRUE	-0.08	0.36	-0.01	0.08	-0.02
TCGA-B0-4691-01A-01R-1277-07	FALSE	TRUE	-0.08	122.08	0.57	70.47	0.81	11.9	TRUE	-0.08	0.73	0.02	0.1	-0.01
TCGA-A3-3380-01A-01R-0864-07	FALSE	TRUE	-0.08	141.44	1	63.79	1.04	2.12	TRUE	-0.08	0.78	0.02	0.09	0
TCGA-B0-5083-01A-02R-1420-07	FALSE	TRUE	-0.08	246.42	0.54	56.46	1.57	3.7	TRUE	-0.08	0.36	-0.01	0.06	-0.01
TCGA-BP-5195-01A-02R-1426-07	FALSE	TRUE	-0.08	204.84	0	74.12	0.74	2.47	TRUE	-0.08	0.92	0.02	0.12	-0.01
TCGA-BP-5008-01A-01R-1334-07	FALSE	TRUE	-0.08	192.69	0.25	72.29	2.78	8.47	TRUE	-0.08	0.65	0.02	0.11	-0.03
TCGA-CJ-4893-01A-01R-1305-07	FALSE	TRUE	-0.08	336.79	0	108.48	2.66	16.23	TRUE	-0.08	0.53	0.01	0.08	-0.02
TCGA-B8-5550-01A-01R-1541-07	FALSE	TRUE	-0.08	229.88	0	83.5	1.62	3.67	TRUE	-0.08	1.07	0.02	0.15	-0.01
TCGA-CJ-4904-01A-02R-1426-07	FALSE	TRUE	-0.08	266.35	0	91.82	2.21	4.31	TRUE	-0.08	0.71	0.02	0.1	-0.02
TCGA-BP-4974-01A-01R-1334-07	FALSE	TRUE	-0.08	64.65	0	47.73	1.17	2.22	TRUE	-0.08	1.08	0.04	0.13	-0.01
TCGA-CZ-5468-01A-01R-1503-07	FALSE	TRUE	-0.08	134.35	0	53.34	2.54	2.92	TRUE	-0.08	0.76	0.02	0.11	-0.02
TCGA-CJ-4881-01A-01R-1305-07	FALSE	TRUE	-0.08	210.04	0	58.31	0.67	5.42	TRUE	-0.08	0.67	0.02	0.11	-0.01
TCGA-BP-5007-01A-01R-1334-07	FALSE	TRUE	-0.08	170.8	0	72.96	1.55	6.23	TRUE	-0.08	0.72	0.02	0.1	-0.02
TCGA-B2-4101-01A-02R-1277-07	FALSE	TRUE	-0.08	222.37	0	90.7	2.7	7.25	TRUE	-0.08	0.61	0.01	0.09	-0.01
TCGA-BP-4331-01A-01R-1289-07	FALSE	TRUE	-0.08	229.86	0.04	73.2	1.47	3.51	TRUE	-0.08	0.65	0.02	0.09	-0.01
TCGA-A3-3372-01A-02R-1325-07	FALSE	TRUE	-0.08	208.88	0	62.51	1.87	4.13	TRUE	-0.08	0.95	0.04	0.12	-0.02
TCGA-BP-4338-01A-01R-1289-07	FALSE	TRUE	-0.08	113.22	0	37.41	1.53	1.32	TRUE	-0.08	0.5	0.01	0.08	-0.02
TCGA-BP-4986-01A-01R-1334-07	FALSE	TRUE	-0.08	223	0	58.39	1.25	1.85	TRUE	-0.08	0.99	0.03	0.14	-0.02
TCGA-CZ-4865-01A-02R-1503-07	FALSE	TRUE	-0.08	293.43	0	108.49	1.53	7.67	TRUE	-0.08	0.71	0.01	0.11	-0.02
TCGA-BP-4769-01A-01R-1289-07	FALSE	TRUE	-0.08	51.5	1	35.62	0.91	0.29	TRUE	-0.08	1.28	0.04	0.16	-0.01
TCGA-CZ-5451-01A-01R-1503-07	FALSE	TRUE	-0.08	208.97	0.22	71.13	1.54	3.41	TRUE	-0.08	0.51	0.01	0.07	-0.02
TCGA-BP-4327-01A-01R-1289-07	FALSE	TRUE	-0.08	64.92	1	41.2	2.25	2.7	TRUE	-0.08	0.98	0.04	0.12	-0.02
TCGA-B0-5402-11A-01R-1503-07	FALSE	TRUE	-0.08	117.83	0	51.31	1.97	1.73	TRUE	-0.08	0.62	-0.01	0.11	0
TCGA-CZ-5984-01A-11R-1672-07	FALSE	TRUE	-0.08	253.08	1	62.28	0.91	2.69	TRUE	-0.08	0.76	0.03	0.1	-0.01
TCGA-CZ-5462-01A-01R-1503-07	FALSE	TRUE	-0.08	220.92	0.93	83.47	2.27	1.28	TRUE	-0.08	0.57	-0.01	0.11	-0.02
TCGA-AK-3445-01A-02R-1277-07	FALSE	TRUE	-0.08	256.97	0	87.11	0.77	5.22	TRUE	-0.08	0.72	0.02	0.1	-0.02
TCGA-BP-5180-01A-01R-1426-07	FALSE	TRUE	-0.08	329.28	1	80.91	0.74	4.8	TRUE	-0.08	0.52	0.02	0.07	-0.02
TCGA-B0-4836-01A-01R-1305-07	FALSE	TRUE	-0.08	165.33	0.98	59.47	0.94	11.03	TRUE	-0.08	1	0.03	0.14	-0.02
TCGA-BP-4797-01A-01R-1305-07	FALSE	TRUE	-0.08	248.89	0	88.69	1.16	6.82	TRUE	-0.08	0.6	0	0.1	-0.01
TCGA-AK-3434-01A-02R-1277-07	FALSE	TRUE	-0.08	190.7	0.3	92.45	1.61	4.49	TRUE	-0.08	0.86	0.03	0.1	-0.01
TCGA-CZ-5987-01A-11R-1672-07	FALSE	TRUE	-0.08	258.94	1	83.51	0.84	3.8	TRUE	-0.08	0.82	0.03	0.11	-0.03
TCGA-BP-5001-01A-01R-1334-07	FALSE	TRUE	-0.08	85.92	1	64.01	0.8	6.9	TRUE	-0.08	0.6	0.02	0.08	-0.01
TCGA-G6-A8L7-01A-11R-A37O-07	FALSE	TRUE	-0.08	16.54	0.98	22.04	0.64	3.4	TRUE	-0.08	0.8	0.04	0.09	-0.01
TCGA-CZ-4864-11A-01R-1503-07	FALSE	TRUE	-0.09	52.77	1	23.69	0.73	0.42	TRUE	-0.09	0.37	-0.02	0.06	0.01
TCGA-BP-4799-01A-01R-1305-07	FALSE	TRUE	-0.09	138.28	0	101.6	1.35	7.52	TRUE	-0.09	0.57	0.01	0.1	-0.02
TCGA-CJ-4875-01A-01R-1305-07	FALSE	TRUE	-0.09	126.63	0	81.74	0.71	23.61	TRUE	-0.09	0.63	0.02	0.07	0
TCGA-B0-5120-01A-01R-1420-07	FALSE	TRUE	-0.09	172.84	1	57.85	1.41	1.42	TRUE	-0.09	0.9	0.03	0.12	-0.01
TCGA-CZ-5460-01A-01R-1503-07	FALSE	TRUE	-0.09	205.02	1	91.18	5	11.21	TRUE	-0.09	0.57	0.02	0.07	-0.02
TCGA-BP-4351-01A-01R-1289-07	FALSE	TRUE	-0.09	95.13	1	45.46	0.92	2.81	TRUE	-0.09	0.86	0.03	0.11	-0.02
TCGA-B0-5691-01A-11R-1541-07	FALSE	TRUE	-0.09	175.35	0.19	57.92	1.7	3.16	TRUE	-0.09	0.95	0.01	0.14	-0.01
TCGA-B0-4710-01A-01R-1503-07	FALSE	TRUE	-0.09	98.52	1	43.5	1.21	4.85	TRUE	-0.09	0.73	0.03	0.09	-0.01
TCGA-BP-4170-01A-02R-1289-07	FALSE	TRUE	-0.09	368.52	1	111.91	1.82	7.07	TRUE	-0.09	0.59	0.02	0.09	-0.02
TCGA-BP-4982-01A-01R-1334-07	FALSE	TRUE	-0.09	219.38	0.03	67.48	1.26	3.81	TRUE	-0.09	0.83	0.01	0.12	-0.02
TCGA-A3-3331-01A-02R-1325-07	FALSE	TRUE	-0.09	236.15	1	86.27	1.84	4.35	TRUE	-0.09	0.59	0.01	0.1	-0.03
TCGA-B4-5835-01A-11R-1672-07	FALSE	TRUE	-0.09	187.32	0	72.99	0.87	2.05	TRUE	-0.09	0.28	-0.01	0.06	-0.01
TCGA-B2-3924-01A-02R-A277-07	FALSE	TRUE	-0.09	641.61	1	186.41	4.92	21.73	TRUE	-0.09	0.36	0.01	0.03	-0.02
TCGA-A3-3387-11A-01R-1541-07	FALSE	TRUE	-0.09	47.01	1	20.21	0.7	0.29	TRUE	-0.09	0.25	-0.02	0.05	0
TCGA-A3-3358-01A-01R-1541-07	FALSE	TRUE	-0.09	371.87	0.99	81.45	1.84	10.61	TRUE	-0.09	0.42	0.01	0.06	-0.01
TCGA-BP-4759-01A-01R-1289-07	FALSE	TRUE	-0.09	75.91	1	40.39	0.59	3.8	TRUE	-0.09	0.71	0.03	0.08	0
TCGA-BP-5170-01A-01R-1426-07	FALSE	TRUE	-0.09	160.83	1	69.67	0.83	1.94	TRUE	-0.09	0.8	0.03	0.09	0
TCGA-CJ-4884-01A-01R-1305-07	FALSE	TRUE	-0.09	270.12	0	89.17	1.95	9.75	TRUE	-0.09	0.46	0.01	0.07	-0.01
TCGA-BP-4176-01A-02R-1289-07	FALSE	TRUE	-0.09	398.3	0	82.53	1.74	3.91	TRUE	-0.09	0.45	0	0.08	-0.02
TCGA-CJ-5682-01A-11R-1541-07	FALSE	TRUE	-0.09	124.22	0	68.45	0.77	4.19	TRUE	-0.09	1.08	0.03	0.14	-0.01
TCGA-B0-4818-01A-01R-1503-07	FALSE	TRUE	-0.09	231.18	0.99	112.59	2.51	6.26	TRUE	-0.09	0.42	0.02	0.07	-0.02
TCGA-B0-4690-01A-01R-1277-07	FALSE	TRUE	-0.09	410.28	0.31	103.9	2.17	10.93	TRUE	-0.09	0.64	0.02	0.09	-0.02
TCGA-BP-4160-01A-02R-1289-07	FALSE	TRUE	-0.09	523.99	0.35	151.58	1.86	40.01	TRUE	-0.09	0.33	0	0.06	-0.02
TCGA-B0-4837-01A-01R-1305-07	FALSE	TRUE	-0.1	153.99	0.01	60.46	0.45	1.61	TRUE	-0.1	0.84	0.02	0.12	-0.01
TCGA-CJ-4871-01A-01R-1305-07	FALSE	TRUE	-0.1	231.11	1	67.82	1.04	3.19	TRUE	-0.1	1.01	0.03	0.12	-0.01
TCGA-CJ-4874-01A-01R-1305-07	FALSE	TRUE	-0.1	393.71	0	126.45	1.74	17.97	TRUE	-0.1	0.46	0.01	0.07	-0.02
TCGA-T7-A92I-01A-11R-A37O-07	FALSE	TRUE	-0.1	96.67	0.8	39.68	14.87	1.85	TRUE	-0.1	0.8	-0.03	0.15	0
TCGA-B0-4718-01A-01R-1277-07	FALSE	TRUE	-0.1	156.69	1	80.18	3.69	6.29	TRUE	-0.1	0.88	0.05	0.09	-0.01
TCGA-BP-4774-01A-01R-1289-07	FALSE	TRUE	-0.1	116.92	1	70.89	1.21	3.43	TRUE	-0.1	0.8	0.03	0.11	-0.02
TCGA-AS-3778-01A-01R-A32Z-07	FALSE	TRUE	-0.1	161.96	1	64.44	1.48	2.6	TRUE	-0.1	0.88	0.03	0.11	-0.01
TCGA-B0-4849-01A-01R-1277-07	FALSE	TRUE	-0.1	185.32	0.78	69.64	1.6	3.14	TRUE	-0.1	0.78	0.04	0.1	-0.02
TCGA-BP-4161-01A-02R-1325-07	FALSE	TRUE	-0.1	356.43	0	114.1	3.11	12.41	TRUE	-0.1	0.42	0	0.07	-0.02
TCGA-BP-5176-01A-01R-1426-07	FALSE	TRUE	-0.1	145.1	0.93	67.72	0.92	1.96	TRUE	-0.1	0.67	0.02	0.09	-0.01
TCGA-DV-5569-01A-01R-1541-07	FALSE	TRUE	-0.1	222.25	0.84	79.59	2.47	4.85	TRUE	-0.1	0.68	0.02	0.09	-0.02
TCGA-BP-4961-01A-01R-1334-07	FALSE	TRUE	-0.1	74.6	0	53.67	1.11	1.53	TRUE	-0.1	1.05	0.03	0.13	-0.01
TCGA-BP-4334-01A-01R-1289-07	FALSE	TRUE	-0.1	21.98	1	26.28	1.2	0.09	TRUE	-0.1	0.16	0.01	0.03	-0.02
TCGA-CJ-4644-01A-02R-1325-07	FALSE	TRUE	-0.1	304.95	0.03	101.06	2.11	11.87	TRUE	-0.1	0.57	0.01	0.08	-0.01
TCGA-BP-5190-01A-01R-1426-07	FALSE	TRUE	-0.1	111.37	1	54.37	0.81	1.84	TRUE	-0.1	0.57	0	0.1	-0.01
TCGA-B0-5694-01A-11R-1541-07	FALSE	TRUE	-0.1	136.89	1	59.67	0.36	0.78	TRUE	-0.1	0.83	0.03	0.1	-0.01
TCGA-A3-A8OU-01A-11R-A37O-07	FALSE	TRUE	-0.1	204.34	1	74.91	1.85	2.74	TRUE	-0.1	0.76	0.02	0.11	-0.02
TCGA-B8-4620-01A-02R-1325-07	FALSE	TRUE	-0.1	210.89	1	54.22	1.11	1.07	TRUE	-0.1	0.83	0.03	0.12	-0.04
TCGA-B0-4700-11A-01R-1541-07	FALSE	TRUE	-0.1	34.24	0.13	24.8	1.13	0.3	TRUE	-0.1	0.41	-0.01	0.07	0
TCGA-A3-3387-01A-01R-1541-07	FALSE	TRUE	-0.1	344	0.07	79.46	1.03	1.98	TRUE	-0.1	0.77	0.02	0.1	-0.02
TCGA-BP-4343-01A-02R-1289-07	FALSE	TRUE	-0.1	622.62	0	86.46	1.81	5.47	TRUE	-0.1	0.59	0.01	0.08	0
TCGA-BP-4342-01A-01R-1289-07	FALSE	TRUE	-0.1	122.42	1	53.33	0.72	1.73	TRUE	-0.1	0.82	0.03	0.11	-0.02
TCGA-CJ-5683-01A-11R-1541-07	FALSE	TRUE	-0.1	133.76	1	64.76	0.65	2.69	TRUE	-0.1	0.68	0.02	0.09	-0.01
TCGA-CW-5590-01A-01R-1541-07	FALSE	TRUE	-0.1	185.2	1	68.1	1.59	4.05	TRUE	-0.1	0.84	0.04	0.1	-0.01
TCGA-A3-A6NI-01A-11R-A33J-07	FALSE	TRUE	-0.11	189.51	1	69.86	1.44	0.54	TRUE	-0.11	0.61	0.02	0.08	-0.01
TCGA-B8-5158-01A-01R-1420-07	FALSE	TRUE	-0.11	216.62	0.08	62.63	1.08	7.19	TRUE	-0.11	0.82	0.02	0.12	-0.02
TCGA-BP-4762-01A-02R-1289-07	FALSE	TRUE	-0.11	227.33	1	63.24	0.91	4.66	TRUE	-0.11	0.95	0.02	0.12	0
TCGA-BP-4349-01A-01R-1289-07	FALSE	TRUE	-0.11	86.08	0.02	54.17	1.02	1.89	TRUE	-0.11	0.85	0.03	0.11	-0.01
TCGA-B8-4153-01B-11R-1672-07	FALSE	TRUE	-0.11	95.65	0.67	58.36	0.71	2.3	TRUE	-0.11	0.74	0.03	0.08	-0.01
TCGA-CJ-4643-01A-02R-1325-07	FALSE	TRUE	-0.11	223.36	0	73.76	3.11	3.21	TRUE	-0.11	0.8	0.02	0.11	-0.02
TCGA-B0-5399-01A-01R-1503-07	FALSE	TRUE	-0.11	199.63	1	86.11	1.8	3.85	TRUE	-0.11	0.68	0.03	0.08	-0.01
TCGA-B2-4102-01A-02R-1325-07	FALSE	TRUE	-0.11	285.38	0.1	82.42	2.36	2.01	TRUE	-0.11	0.52	0	0.09	-0.02
TCGA-BP-5184-01A-01R-1426-07	FALSE	TRUE	-0.11	183.85	1	68.9	1.82	4.68	TRUE	-0.11	0.79	0.02	0.1	0
TCGA-A3-A8CQ-01A-11R-A37O-07	FALSE	TRUE	-0.11	140.59	0.02	77.55	1.17	1.29	TRUE	-0.11	1.04	0.03	0.13	-0.01
TCGA-B2-5636-11A-01R-1541-07	FALSE	TRUE	-0.11	65.08	0.68	25.34	0.92	0.67	TRUE	-0.11	0.41	-0.01	0.07	0
TCGA-CZ-4861-01A-01R-1305-07	FALSE	TRUE	-0.11	428.62	1	108.96	2.68	4.84	TRUE	-0.11	0.27	0	0.05	-0.02
TCGA-CZ-5469-01A-01R-1503-07	FALSE	TRUE	-0.11	85.05	0.01	45.38	0.32	1.92	TRUE	-0.11	0.6	0.03	0.06	-0.01
TCGA-B0-4712-01A-01R-1503-07	FALSE	TRUE	-0.11	220.7	0.03	59.28	1.17	4.92	TRUE	-0.11	0.71	0.03	0.09	-0.02
TCGA-BP-4326-01A-01R-1289-07	FALSE	TRUE	-0.11	80.55	1	34.85	1.04	1.05	TRUE	-0.11	0.91	0.03	0.13	-0.02
TCGA-B8-4622-01A-02R-1277-07	FALSE	TRUE	-0.11	238.34	0.45	86.16	1	2.41	TRUE	-0.11	0.71	0.01	0.1	-0.01
TCGA-B8-4621-01A-01R-1503-07	FALSE	TRUE	-0.11	146.06	0	53.34	0.78	2.03	TRUE	-0.11	0.37	-0.01	0.08	-0.02
TCGA-CJ-5686-01A-11R-1672-07	FALSE	TRUE	-0.11	276.09	0	60.14	1.54	5.05	TRUE	-0.11	0.47	0	0.09	-0.02
TCGA-CW-5584-01A-01R-1541-07	FALSE	TRUE	-0.11	202.34	0	58.86	0.82	1.37	TRUE	-0.11	0.91	0.02	0.12	-0.01
TCGA-CJ-4903-01A-01R-1426-07	FALSE	TRUE	-0.11	245.84	1	95.55	1.9	7.57	TRUE	-0.11	0.63	0.02	0.08	-0.01
TCGA-B0-4706-01A-01R-1503-07	FALSE	TRUE	-0.11	42.54	1	41.98	1.23	6.6	TRUE	-0.11	1.09	0.05	0.12	-0.01
TCGA-CJ-6033-01A-11R-1672-07	FALSE	TRUE	-0.11	118.05	0	66.5	0.58	3.02	TRUE	-0.11	0.97	0.03	0.13	-0.02
TCGA-B8-4620-11A-01R-1758-07	FALSE	TRUE	-0.11	193.99	0.05	67.6	1.81	2.38	TRUE	-0.11	0.71	0.01	0.11	-0.02
TCGA-BP-5168-01A-01R-1420-07	FALSE	TRUE	-0.11	162.7	0.94	75.03	0.81	3.59	TRUE	-0.11	0.8	0.02	0.1	-0.01
TCGA-A3-3357-01A-02R-1420-07	FALSE	TRUE	-0.11	220.33	0	91.06	1.33	7.94	TRUE	-0.11	0.28	0	0.06	-0.02
TCGA-BP-5181-01A-01R-1426-07	FALSE	TRUE	-0.12	159.81	0.97	83.52	1.44	2.36	TRUE	-0.12	0.79	0.03	0.1	-0.01
TCGA-BP-4969-01A-01R-1334-07	FALSE	TRUE	-0.12	69.35	1	43.94	0.99	0.8	TRUE	-0.12	0.69	0.02	0.08	0
TCGA-CZ-5457-01A-01R-1503-07	FALSE	TRUE	-0.12	328.2	1	90.93	2.31	5.39	TRUE	-0.12	0.51	0.01	0.05	0
TCGA-CW-6090-01A-11R-1672-07	FALSE	TRUE	-0.12	273.63	0.61	72.01	1.57	5.91	TRUE	-0.12	0.63	0.02	0.07	0
TCGA-CZ-5988-01A-11R-1672-07	FALSE	TRUE	-0.12	127.93	0.27	60.18	1.22	4.49	TRUE	-0.12	1.15	0.05	0.14	-0.02
TCGA-BP-4999-01A-01R-1334-07	FALSE	TRUE	-0.12	114.57	0.24	52.59	1.84	1.27	TRUE	-0.12	0.98	0.02	0.14	-0.02
TCGA-B8-A7U6-01A-12R-A37O-07	FALSE	TRUE	-0.12	144.15	1	54.04	0.83	1.43	TRUE	-0.12	0.73	0.03	0.1	-0.03
TCGA-DV-A4VX-01A-11R-A266-07	FALSE	TRUE	-0.12	62.47	0.12	45.46	0.78	5.32	TRUE	-0.12	0.51	0	0.08	-0.01
TCGA-B0-4848-01A-01R-1277-07	FALSE	TRUE	-0.12	270.09	0	79.11	0.86	7.71	TRUE	-0.12	0.71	0.01	0.11	-0.01
TCGA-CJ-5678-11A-01R-1541-07	FALSE	TRUE	-0.12	58.25	0.02	35.33	1.04	1.3	TRUE	-0.12	0.42	-0.01	0.06	0
TCGA-CJ-4897-01A-03R-1426-07	FALSE	TRUE	-0.12	151.56	1	67.87	1.61	3.21	TRUE	-0.12	0.78	0.02	0.09	0
TCGA-B0-5402-01A-01R-1503-07	FALSE	TRUE	-0.12	205.01	1	75.06	2.22	1.44	TRUE	-0.12	0.74	0.01	0.1	0
TCGA-CJ-5679-01A-11R-1541-07	FALSE	TRUE	-0.12	37.19	0.01	38.46	0.22	1.46	TRUE	-0.12	0.97	0.03	0.13	-0.02
TCGA-BP-4807-01A-01R-1305-07	FALSE	TRUE	-0.12	221.19	0	56.95	1.43	1.03	TRUE	-0.12	0.66	0.01	0.1	-0.01
TCGA-AK-3436-01A-02R-1325-07	FALSE	TRUE	-0.12	113.79	1	37.98	0.39	3.27	TRUE	-0.12	0.73	0.03	0.07	0
TCGA-B2-4098-01A-02R-1325-07	FALSE	TRUE	-0.12	143.5	0	51.07	4.34	1.27	TRUE	-0.12	0.05	-0.03	0.04	-0.02
TCGA-CJ-4638-01A-02R-1325-07	FALSE	TRUE	-0.12	39.98	0.34	46.74	0.61	3.57	TRUE	-0.12	0.63	0.02	0.09	-0.02
TCGA-B0-4846-01A-01R-1277-07	FALSE	TRUE	-0.12	408.78	0	144.47	5.21	9.9	TRUE	-0.12	0.4	0.01	0.08	-0.04
TCGA-CJ-4912-01A-01R-1426-07	FALSE	TRUE	-0.12	59.25	1	34.15	0.4	1.8	TRUE	-0.12	0.6	0.02	0.09	-0.01
TCGA-BP-4166-01A-02R-1289-07	FALSE	TRUE	-0.12	205.44	0.57	56.83	0.92	3.26	TRUE	-0.12	0.91	0.03	0.11	0
TCGA-A3-3358-11A-01R-1541-07	FALSE	TRUE	-0.12	58.45	1	17.37	0.5	0.58	TRUE	-0.12	0.3	-0.01	0.05	0
TCGA-B4-5844-01A-11R-1672-07	FALSE	TRUE	-0.12	73.36	0	53.18	0.99	0.99	TRUE	-0.12	1.06	0.04	0.13	-0.01
TCGA-B8-A54H-01A-11R-A33J-07	FALSE	TRUE	-0.12	154.22	0.24	70.01	1.06	12	TRUE	-0.12	0.76	0.03	0.09	-0.01
TCGA-B0-4698-01A-01R-1503-07	FALSE	TRUE	-0.12	274.23	0.03	118.95	18.87	26.96	TRUE	-0.12	0.62	0.04	0.06	-0.01
TCGA-B0-5712-11A-01R-1672-07	FALSE	TRUE	-0.12	79.08	1	42.7	1.42	1.11	TRUE	-0.12	1.14	0.02	0.16	-0.01
TCGA-A3-3317-01A-02R-1325-07	FALSE	TRUE	-0.12	156.99	0	54.27	1.67	5.62	TRUE	-0.12	0.97	0.03	0.13	-0.01
TCGA-B8-A54F-01A-11R-A266-07	FALSE	TRUE	-0.12	206.08	1	60.12	1.85	1.62	TRUE	-0.12	0.75	0.03	0.11	-0.03
TCGA-B0-5713-01A-11R-1672-07	FALSE	TRUE	-0.12	182.75	0.26	64.91	2.13	3.8	TRUE	-0.12	0.71	0.03	0.09	-0.02
TCGA-A3-3343-01A-01R-0864-07	FALSE	TRUE	-0.12	325.07	0.18	91.73	1.66	2.07	TRUE	-0.12	0.47	0.01	0.07	-0.02
TCGA-B8-4619-11A-01R-1758-07	FALSE	TRUE	-0.12	83.56	1	32.02	0.99	2.05	TRUE	-0.12	0.31	-0.01	0.05	0
TCGA-BP-4789-01A-01R-1305-07	FALSE	TRUE	-0.13	66.39	0.17	44.63	1.24	1.69	TRUE	-0.13	1.11	0.04	0.13	0
TCGA-BP-4973-01A-01R-1334-07	FALSE	TRUE	-0.13	224.11	1	72.05	2.27	7.24	TRUE	-0.13	0.68	0.03	0.09	-0.02
TCGA-B0-4696-01A-01R-1277-07	FALSE	TRUE	-0.13	23.86	0	11.76	0.06	0.09	TRUE	-0.13	1.76	0.04	0.22	0
TCGA-BP-4977-01A-01R-1334-07	FALSE	TRUE	-0.13	191.24	0.97	68.56	1.4	2.33	TRUE	-0.13	0.58	0.01	0.09	-0.02
TCGA-EU-5906-01A-11R-1672-07	FALSE	TRUE	-0.13	205.73	0.71	70.12	1.67	2.19	TRUE	-0.13	0.68	0.01	0.11	-0.02
TCGA-A3-3316-01A-01R-0864-07	FALSE	TRUE	-0.13	202.37	0	52.61	0.58	1.61	TRUE	-0.13	1	0.02	0.13	-0.01
TCGA-CZ-5459-01A-01R-1503-07	FALSE	TRUE	-0.13	223.3	1	82.31	1.1	6.4	TRUE	-0.13	0.49	0.02	0.07	-0.02
TCGA-CJ-4920-01A-01R-1426-07	FALSE	TRUE	-0.13	139.82	0.91	51.83	0.98	1.32	TRUE	-0.13	0.94	0.04	0.12	-0.02
TCGA-B0-5115-01A-01R-1420-07	FALSE	TRUE	-0.13	167.19	0.9	82.35	2.75	1.97	TRUE	-0.13	0.84	0.03	0.11	-0.02
TCGA-B0-5701-11A-01R-1541-07	FALSE	TRUE	-0.13	60.12	1	27.78	0.91	0.61	TRUE	-0.13	0.89	0.01	0.12	0
TCGA-B0-5119-01A-02R-1420-07	FALSE	TRUE	-0.13	138.53	1	71.33	2.12	8.8	TRUE	-0.13	0.71	0.02	0.1	-0.01
TCGA-BP-4985-01A-01R-1334-07	FALSE	TRUE	-0.13	81.63	0	48.36	0.8	0.83	TRUE	-0.13	0.62	0.02	0.09	-0.03
TCGA-B0-5107-01A-01R-1420-07	FALSE	TRUE	-0.13	185.01	1	79.22	0.75	15.68	TRUE	-0.13	0.58	0.03	0.06	-0.01
TCGA-B0-5696-01A-11R-1541-07	FALSE	TRUE	-0.13	170.2	1	63.42	4.09	2.93	TRUE	-0.13	0.76	0.03	0.09	-0.01
TCGA-CW-5581-01A-02R-1541-07	FALSE	TRUE	-0.13	135.55	1	56.1	1.75	2.97	TRUE	-0.13	0.68	0.01	0.1	-0.01
TCGA-A3-3319-01A-02R-1325-07	FALSE	TRUE	-0.13	173.86	1	35.97	0.54	3.1	TRUE	-0.13	0.68	0.02	0.1	-0.03
TCGA-BP-4341-01A-01R-1289-07	FALSE	TRUE	-0.13	56.63	0.85	51.17	1.66	0.51	TRUE	-0.13	0.79	0.03	0.09	0
TCGA-A3-3324-01A-02R-1325-07	FALSE	TRUE	-0.13	192.35	0.24	59.18	2.77	7.43	TRUE	-0.13	0.76	0.04	0.09	-0.02
TCGA-CZ-4853-01A-01R-1426-07	FALSE	TRUE	-0.13	189.63	1	49.39	2.51	0.92	TRUE	-0.13	0.63	0.02	0.08	-0.01
TCGA-B0-4713-01A-01R-1277-07	FALSE	TRUE	-0.13	93.39	1	54.32	0.48	4.48	TRUE	-0.13	0.55	0.01	0.08	-0.01
TCGA-BP-5174-01A-01R-1426-07	FALSE	TRUE	-0.13	92.34	0	55.83	0.63	3.18	TRUE	-0.13	0.57	0.01	0.09	-0.01
TCGA-BP-5202-01A-02R-1426-07	FALSE	TRUE	-0.13	194.4	1	60.38	1.52	1.53	TRUE	-0.13	0.61	0.02	0.08	-0.01
TCGA-B2-4099-01A-02R-1188-07	FALSE	TRUE	-0.14	564.06	1	90.09	1.6	2.42	TRUE	-0.14	0.46	0.02	0.04	0
TCGA-B0-4811-01A-01R-1503-07	FALSE	TRUE	-0.14	70.29	1	39.73	0.67	1.42	TRUE	-0.14	0.77	0.04	0.07	0
TCGA-BP-4991-01A-01R-1334-07	FALSE	TRUE	-0.14	129.49	0	50.54	0.99	1.18	TRUE	-0.14	0.92	0.02	0.13	-0.02
TCGA-B0-5097-01A-01R-1420-07	FALSE	TRUE	-0.14	189.68	0	53.79	1.35	3.27	TRUE	-0.14	0.82	0.02	0.13	-0.02
TCGA-BP-4352-01A-01R-1289-07	FALSE	TRUE	-0.14	13.49	0	13.28	2.44	0.34	TRUE	-0.14	0.85	0.05	0.09	-0.02
TCGA-BP-5192-01A-01R-1426-07	FALSE	TRUE	-0.14	62.69	1	48.42	1.16	1.44	TRUE	-0.14	0.8	0.03	0.1	-0.01
TCGA-BP-4340-01A-01R-1289-07	FALSE	TRUE	-0.14	166.94	1	49.41	1.14	1.1	TRUE	-0.14	0.35	0.01	0.05	-0.01
TCGA-A3-3325-01A-01R-0864-07	FALSE	TRUE	-0.14	236.67	1	69.24	1.08	1.39	TRUE	-0.14	0.81	0.03	0.09	0
TCGA-CZ-5470-01A-01R-1503-07	FALSE	TRUE	-0.14	352.2	0.02	104.1	2.79	10.82	TRUE	-0.14	0.37	0.01	0.06	-0.01
TCGA-BP-4987-01A-01R-1334-07	FALSE	TRUE	-0.14	157.53	0.99	77.96	1.61	6.65	TRUE	-0.14	0.79	0.03	0.09	-0.01
TCGA-BP-4967-01A-01R-1334-07	FALSE	TRUE	-0.14	128.47	1	44.45	0.62	2.17	TRUE	-0.14	0.82	0.02	0.11	-0.01
TCGA-CW-5581-11A-01R-1541-07	FALSE	TRUE	-0.14	35	1	18.5	0.92	0.38	TRUE	-0.14	0.37	-0.01	0.06	0
TCGA-CZ-5467-01A-01R-1503-07	FALSE	TRUE	-0.14	147.81	1	58.31	0.84	1.47	TRUE	-0.14	0.86	0.04	0.11	-0.02
TCGA-CW-5585-01A-01R-1541-07	FALSE	TRUE	-0.14	77.75	1	58.29	1.13	0.47	TRUE	-0.14	0.88	0.02	0.11	-0.01
TCGA-BP-4347-01A-01R-1289-07	FALSE	TRUE	-0.14	143.26	0.1	66.37	2.49	3.05	TRUE	-0.14	0.79	0.03	0.1	-0.02
TCGA-B0-5113-01A-01R-1420-07	FALSE	TRUE	-0.14	216.32	1	86.13	2.98	5.66	TRUE	-0.14	0.71	0.03	0.1	-0.02
TCGA-CZ-5451-11A-01R-1503-07	FALSE	TRUE	-0.14	40.77	1	18.8	1.14	0.16	TRUE	-0.14	0.37	-0.01	0.06	0
TCGA-B0-5094-01A-01R-1420-07	FALSE	TRUE	-0.14	86.24	1	43.77	0.6	3.09	TRUE	-0.14	0.79	0.02	0.11	-0.01
TCGA-BP-5186-01A-01R-1426-07	FALSE	TRUE	-0.14	134.48	1	65.9	1.83	4.49	TRUE	-0.14	0.81	0.02	0.11	-0.02
TCGA-AK-3461-01A-02R-1277-07	FALSE	TRUE	-0.14	126.51	0.94	59.51	2.13	2.67	TRUE	-0.14	0.87	0.03	0.12	-0.03
TCGA-B0-5711-01A-11R-1672-07	FALSE	TRUE	-0.14	179.74	0	78.85	2.12	4.04	TRUE	-0.14	0.82	0.03	0.1	-0.01
TCGA-B0-5703-01A-11R-1541-07	FALSE	TRUE	-0.14	64.19	1	57.62	0.56	5.39	TRUE	-0.14	0.88	0.03	0.11	-0.01
TCGA-B0-5694-11A-01R-1541-07	FALSE	TRUE	-0.14	77.58	0.47	41.26	1.54	0.93	TRUE	-0.14	0.65	0	0.11	-0.01
TCGA-A3-3365-01A-01R-0864-07	FALSE	TRUE	-0.14	195.8	0.1	63.1	1.45	2.94	TRUE	-0.14	0.94	0.03	0.12	-0.01
TCGA-CJ-4870-01A-01R-1305-07	FALSE	TRUE	-0.14	93.25	1	63.8	1.79	0.43	TRUE	-0.14	0.8	0.04	0.08	0
TCGA-BP-4159-01A-02R-1289-07	FALSE	TRUE	-0.14	139.93	1	56.44	0.41	1.31	TRUE	-0.14	0.9	0.03	0.1	0
TCGA-B8-5165-01A-01R-1420-07	FALSE	TRUE	-0.14	123.87	0.99	53.23	1.78	2.25	TRUE	-0.14	0.87	0.02	0.11	0
TCGA-B0-4701-01A-01R-1277-07	FALSE	TRUE	-0.14	197	1	84.51	2.63	6.52	TRUE	-0.14	0.6	0.03	0.08	-0.03
TCGA-BP-5194-01A-02R-1426-07	FALSE	TRUE	-0.15	139.27	0.89	57.31	1.68	2.55	TRUE	-0.15	0.76	0.02	0.1	-0.01
TCGA-BP-4803-01A-01R-1305-07	FALSE	TRUE	-0.15	154.69	1	45.58	0.44	2.5	TRUE	-0.15	0.92	0.03	0.12	-0.01
TCGA-B0-5812-01A-11R-1672-07	FALSE	TRUE	-0.15	166.8	0.01	74.24	1.42	3.3	TRUE	-0.15	0.92	0.03	0.12	-0.01
TCGA-A3-3352-01A-01R-0864-07	FALSE	TRUE	-0.15	193.14	1	67.11	2.03	1.54	TRUE	-0.15	0.65	0.02	0.07	-0.01
TCGA-BP-5187-01A-01R-1426-07	FALSE	TRUE	-0.15	117.54	1	53.37	1.18	5.93	TRUE	-0.15	0.85	0.02	0.13	-0.03
TCGA-B0-5699-11A-01R-1541-07	FALSE	TRUE	-0.15	44.52	1	22.68	1.3	0.15	TRUE	-0.15	0.43	0	0.06	0
TCGA-AK-3431-01A-02R-1277-07	FALSE	TRUE	-0.15	128.83	1	58.72	0.39	2.26	TRUE	-0.15	1.23	0.04	0.15	0
TCGA-B2-5639-01A-01R-1541-07	FALSE	TRUE	-0.15	240.77	0.04	101.66	1.5	1.95	TRUE	-0.15	0.48	0.01	0.07	-0.02
TCGA-B0-5102-01A-01R-1420-07	FALSE	TRUE	-0.15	139	1	63.39	2.73	4.29	TRUE	-0.15	0.77	0.03	0.09	-0.01
TCGA-BP-4163-01A-02R-1325-07	FALSE	TRUE	-0.15	144.08	1	53.79	0.79	2.73	TRUE	-0.15	0.7	0.01	0.1	-0.01
TCGA-A3-A8OV-01A-11R-A37O-07	FALSE	TRUE	-0.15	210.81	1	92.76	1.34	1.04	TRUE	-0.15	0.5	0.02	0.06	-0.01
TCGA-B4-5836-01A-11R-1672-07	FALSE	TRUE	-0.15	177.32	0	80.04	1.89	3.23	TRUE	-0.15	0.81	0.02	0.12	-0.02
TCGA-B0-4699-01A-01R-1277-07	FALSE	TRUE	-0.15	160.1	0	56.08	12.41	19.85	TRUE	-0.15	0.69	0.02	0.1	-0.02
TCGA-AK-3460-01A-02R-1277-07	FALSE	TRUE	-0.15	211.19	1	63.06	1.42	3.58	TRUE	-0.15	0.65	0.02	0.09	-0.01
TCGA-DV-A4VZ-01A-11R-A266-07	FALSE	TRUE	-0.15	53.5	1	35.78	2.33	0.27	TRUE	-0.15	0.81	0.05	0.08	-0.01
TCGA-CJ-4639-01A-02R-1325-07	FALSE	TRUE	-0.15	275.68	0.16	107.07	2.81	15.85	TRUE	-0.15	0.54	0.02	0.07	-0.02
TCGA-CZ-5982-11A-01R-1672-07	FALSE	TRUE	-0.15	21.12	1	15.01	0.73	0.07	TRUE	-0.15	0.29	-0.01	0.05	0
TCGA-CZ-4857-01A-01R-1305-07	FALSE	TRUE	-0.15	162.71	1	53.74	0.85	3.09	TRUE	-0.15	0.72	0.02	0.1	-0.02
TCGA-B0-5701-01A-11R-1541-07	FALSE	TRUE	-0.15	182.44	0.01	65.3	0.87	4.05	TRUE	-0.15	0.66	0.01	0.1	-0.02
TCGA-BP-5006-01A-01R-1334-07	FALSE	TRUE	-0.15	172.28	1	56.81	1.03	0.98	TRUE	-0.15	0.75	0.02	0.09	-0.01
TCGA-CZ-4854-01A-01R-1305-07	FALSE	TRUE	-0.15	101.01	0.87	43.95	1.02	3.16	TRUE	-0.15	0.87	0.03	0.1	-0.01
TCGA-B8-4622-11A-01R-1758-07	FALSE	TRUE	-0.15	158.42	0.07	56.41	0.82	2.72	TRUE	-0.15	0.44	-0.01	0.06	0.01
TCGA-B0-4693-01A-01R-1277-07	FALSE	TRUE	-0.15	165.6	1	73.03	2.87	10.87	TRUE	-0.15	0.5	0.02	0.07	-0.03
TCGA-B0-5110-01A-01R-1420-07	FALSE	TRUE	-0.15	155.51	0.57	72.26	2.02	2.69	TRUE	-0.15	0.91	0.03	0.12	-0.02
TCGA-B0-5707-01A-11R-1541-07	FALSE	TRUE	-0.16	98.89	0	37.14	1	1.12	TRUE	-0.16	0.37	0	0.07	-0.02
TCGA-B0-5695-01A-11R-1541-07	FALSE	TRUE	-0.16	104.47	1	65.26	1.48	2.93	TRUE	-0.16	0.84	0.04	0.1	-0.01
TCGA-CJ-6033-11A-01R-1858-07	FALSE	TRUE	-0.16	48.07	1	30.69	0.8	1.07	TRUE	-0.16	0.36	0.01	0.04	0
TCGA-BP-4766-01A-01R-1289-07	FALSE	TRUE	-0.16	121.33	0	32.8	0.79	0.49	TRUE	-0.16	0.7	0.01	0.1	-0.01
TCGA-CW-5585-11A-01R-1541-07	FALSE	TRUE	-0.16	48.52	1	30.34	0.86	0.32	TRUE	-0.16	0.44	-0.01	0.07	0
TCGA-CZ-5454-11A-01R-1503-07	FALSE	TRUE	-0.16	70.9	1	31.22	1.33	0.25	TRUE	-0.16	0.34	0.02	0.03	0
TCGA-CJ-6030-11A-01R-1672-07	FALSE	TRUE	-0.16	71.69	1	37.6	1.05	1.49	TRUE	-0.16	0.37	-0.01	0.06	0
TCGA-CW-6090-11A-01R-1672-07	FALSE	TRUE	-0.16	27.73	1	14.93	0.79	0.21	TRUE	-0.16	0.35	-0.01	0.06	0.01
TCGA-A3-3307-01A-01R-0864-07	FALSE	TRUE	-0.16	255.52	1	88.18	2.34	8.03	TRUE	-0.16	0.6	0.02	0.08	-0.02
TCGA-B0-5699-01A-11R-1541-07	FALSE	TRUE	-0.16	200.01	0.98	63.91	1.27	1.72	TRUE	-0.16	0.49	0.02	0.07	-0.02
TCGA-CJ-5677-11A-01R-1541-07	FALSE	TRUE	-0.16	40.14	1	23.92	1.51	0.41	TRUE	-0.16	0.39	-0.01	0.07	-0.01
TCGA-BP-4781-01A-01R-1305-07	FALSE	TRUE	-0.16	171.06	0.98	61.24	0.92	1.41	TRUE	-0.16	0.8	0.02	0.1	-0.01
TCGA-BP-4784-01A-01R-1305-07	FALSE	TRUE	-0.16	65.45	1	46.14	0.42	0.83	TRUE	-0.16	1.14	0.05	0.12	0
TCGA-A3-3373-01A-02R-1420-07	FALSE	TRUE	-0.17	224.16	0	80.11	1.48	1.63	TRUE	-0.17	0.6	0	0.1	-0.02
TCGA-B0-4828-01A-01R-1277-07	FALSE	TRUE	-0.17	81.27	1	49.74	1.19	3.52	TRUE	-0.17	0.77	0.04	0.09	-0.01
TCGA-CW-5587-11A-01R-1541-07	FALSE	TRUE	-0.17	92.29	1	30.65	0.67	0.49	TRUE	-0.17	0.33	-0.01	0.06	0
TCGA-B4-5378-01A-01R-1503-07	FALSE	TRUE	-0.17	71.95	1	49.01	1.16	1.43	TRUE	-0.17	1.11	0.05	0.13	-0.02
TCGA-B0-4814-01A-01R-1277-07	FALSE	TRUE	-0.17	126.48	1	57.87	2.84	2.4	TRUE	-0.17	0.83	0.03	0.1	0
TCGA-DV-5566-01A-01R-1541-07	FALSE	TRUE	-0.17	151.25	1	65.07	1.1	2.09	TRUE	-0.17	0.7	0.03	0.09	-0.02
TCGA-BP-4329-01A-02R-1289-07	FALSE	TRUE	-0.17	259.17	1	73.45	1.24	2.37	TRUE	-0.17	0.7	0.02	0.08	0
TCGA-BP-4775-01A-01R-1289-07	FALSE	TRUE	-0.17	144.77	1	52.77	2.54	2.3	TRUE	-0.17	0.68	0.02	0.1	-0.03
TCGA-CW-5583-01A-02R-1541-07	FALSE	TRUE	-0.17	77.08	1	54.31	1.27	2.13	TRUE	-0.17	0.94	0.03	0.11	-0.01
TCGA-BP-4332-01A-01R-1289-07	FALSE	TRUE	-0.17	88.59	1	49.13	0.94	2.53	TRUE	-0.17	0.94	0.03	0.11	0
TCGA-BP-4964-01A-01R-1334-07	FALSE	TRUE	-0.17	179.35	1	68.5	1.97	4.86	TRUE	-0.17	0.75	0.03	0.09	-0.01
TCGA-AK-3451-01A-02R-1188-07	FALSE	TRUE	-0.17	242.46	1	70.9	0.43	9.84	TRUE	-0.17	0.45	0.01	0.05	0
TCGA-CZ-5984-11A-01R-1672-07	FALSE	TRUE	-0.17	48.68	0.58	27.05	1	0.3	TRUE	-0.17	0.49	-0.01	0.08	0
TCGA-B0-4813-01A-01R-1277-07	FALSE	TRUE	-0.17	76.63	1	39.18	0.65	0.94	TRUE	-0.17	0.92	0.05	0.09	-0.01
TCGA-CJ-5680-01A-11R-1541-07	FALSE	TRUE	-0.17	108.96	1	49.23	0.84	0.9	TRUE	-0.17	0.72	0.02	0.1	-0.01
TCGA-CZ-5467-11A-01R-1503-07	FALSE	TRUE	-0.17	69.87	1	25.85	2.15	0.31	TRUE	-0.17	0.42	0.02	0.05	-0.01
TCGA-BP-4768-01A-01R-1289-07	FALSE	TRUE	-0.17	82.61	1	37.12	0.81	3.34	TRUE	-0.17	0.63	0.02	0.08	-0.01
TCGA-CJ-4876-01A-01R-1305-07	FALSE	TRUE	-0.17	120.14	0.03	96.33	1.72	15.37	TRUE	-0.17	0.76	0.04	0.09	-0.02
TCGA-MW-A4EC-01A-11R-A266-07	FALSE	TRUE	-0.17	143.11	1	61.15	1.96	2.05	TRUE	-0.17	0.71	0.03	0.08	-0.01
TCGA-DV-5576-01A-01R-1541-07	FALSE	TRUE	-0.17	50.57	1	40.78	0.65	0.18	TRUE	-0.17	1.04	0.04	0.12	-0.01
TCGA-B0-5696-11A-01R-1541-07	FALSE	TRUE	-0.17	45.24	1	20.87	0.69	0.55	TRUE	-0.17	0.42	0	0.06	0
TCGA-BP-4177-01A-02R-1420-07	FALSE	TRUE	-0.18	60.12	1	35.41	0.7	0.76	TRUE	-0.18	1.18	0.05	0.12	0
TCGA-CW-6088-01A-11R-1672-07	FALSE	TRUE	-0.18	107.79	0	53.8	1.41	1.25	TRUE	-0.18	0.93	0.03	0.12	-0.01
TCGA-EU-5907-01A-11R-1672-07	FALSE	TRUE	-0.18	98.18	1	49.58	3.11	0.72	TRUE	-0.18	0.82	0.04	0.11	-0.02
TCGA-CJ-4634-01A-02R-1325-07	FALSE	TRUE	-0.18	126.59	0.01	41.31	1.25	1.73	TRUE	-0.18	1	0.02	0.13	-0.01
TCGA-B2-5633-01B-04R-A277-07	FALSE	TRUE	-0.18	149.5	0	37.07	2.58	2.95	TRUE	-0.18	0.52	-0.01	0.08	-0.01
TCGA-BP-4976-01A-01R-1334-07	FALSE	TRUE	-0.18	118.12	1	47.93	0.65	0.41	TRUE	-0.18	0.72	0.02	0.08	0
TCGA-BP-4174-01A-02R-1289-07	FALSE	TRUE	-0.18	328.25	1	97.02	4.43	5.83	TRUE	-0.18	0.46	0.01	0.06	-0.01
TCGA-CZ-5466-11A-01R-1503-07	FALSE	TRUE	-0.18	89.2	1	38.37	1.33	1.37	TRUE	-0.18	0.46	-0.01	0.08	0
TCGA-CJ-5676-11A-01R-1541-07	FALSE	TRUE	-0.18	82.86	0.36	31.55	1.04	0.96	TRUE	-0.18	0.53	-0.01	0.08	0
TCGA-CZ-5985-11A-01R-1672-07	FALSE	TRUE	-0.18	31.96	1	18.92	1.07	0.11	TRUE	-0.18	0.39	-0.01	0.06	0
TCGA-B0-5116-01A-02R-1420-07	FALSE	TRUE	-0.18	51.23	1	36.51	0.29	1.66	TRUE	-0.18	0.87	0.04	0.09	-0.01
TCGA-AK-3455-01A-01R-0864-07	FALSE	TRUE	-0.18	358.85	1	145.07	1.49	46.13	TRUE	-0.18	0.3	0.01	0.05	-0.02
TCGA-A3-3382-01A-02R-1325-07	FALSE	TRUE	-0.18	173.65	0.97	42.12	1.13	5.65	TRUE	-0.18	0.77	0.02	0.1	-0.01
TCGA-B0-5709-11A-01R-1541-07	FALSE	TRUE	-0.18	58.29	1	30.97	0.95	0.49	TRUE	-0.18	0.42	-0.01	0.07	0
TCGA-B0-4845-01A-01R-1277-07	FALSE	TRUE	-0.18	66.57	1	42.49	1.06	0.6	TRUE	-0.18	0.95	0.04	0.1	0
TCGA-BP-4965-01A-01R-1334-07	FALSE	TRUE	-0.18	165.19	0	71.42	1.99	2.49	TRUE	-0.18	0.79	0.02	0.11	-0.01
TCGA-G6-A8L8-01A-21R-A37O-07	FALSE	TRUE	-0.18	48.3	1	55.88	1.56	0.49	TRUE	-0.18	0.9	0.04	0.1	-0.01
TCGA-BP-4760-01A-02R-1420-07	FALSE	TRUE	-0.18	65.22	1	31.02	1.9	0.43	TRUE	-0.18	1.21	0.04	0.14	0
TCGA-B4-5377-01A-01R-1503-07	FALSE	TRUE	-0.18	226.06	1	77.92	2.27	7.3	TRUE	-0.18	0.65	0.02	0.09	-0.02
TCGA-A3-3363-01A-01R-0864-07	FALSE	TRUE	-0.18	216.65	1	55.17	1.49	1.34	TRUE	-0.18	0.29	-0.02	0.06	0
TCGA-A3-3329-01A-01R-0864-07	FALSE	TRUE	-0.18	352.64	1	74.77	1.66	4.66	TRUE	-0.18	0.65	0.03	0.08	-0.02
TCGA-BP-4158-01A-02R-1289-07	FALSE	TRUE	-0.18	127.18	1	67.25	0.92	2.18	TRUE	-0.18	0.87	0.03	0.1	-0.01
TCGA-A3-3322-01A-02R-1325-07	FALSE	TRUE	-0.18	136.69	1	51.8	1.47	0.82	TRUE	-0.18	0.85	0.03	0.1	-0.01
TCGA-A3-3311-01A-02R-1325-07	FALSE	TRUE	-0.18	231.67	0.97	79.3	1.54	5.44	TRUE	-0.18	0.66	0.01	0.1	-0.02
TCGA-B0-5697-11A-01R-1541-07	FALSE	TRUE	-0.18	25.19	1	18.72	0.81	0.18	TRUE	-0.18	0.34	0	0.05	-0.01
TCGA-B0-5693-01A-11R-1541-07	FALSE	TRUE	-0.18	93.3	1	42.9	1.71	0.73	TRUE	-0.18	0.89	0.04	0.11	-0.02
TCGA-MM-A564-01A-11R-A266-07	FALSE	TRUE	-0.19	61.19	1	53.87	0.53	1.02	TRUE	-0.19	0.9	0.05	0.07	0.01
TCGA-BP-4756-01A-01R-1289-07	FALSE	TRUE	-0.19	89.05	0	32.74	5.23	4.03	TRUE	-0.19	0.36	-0.01	0.07	-0.01
TCGA-CZ-4860-01A-01R-1305-07	FALSE	TRUE	-0.19	130.1	0.46	53.53	0.59	1.79	TRUE	-0.19	0.49	0.02	0.06	-0.01
TCGA-B8-5159-01A-01R-1420-07	FALSE	TRUE	-0.19	169.17	1	79.49	1.86	11.25	TRUE	-0.19	0.57	0.01	0.08	-0.01
TCGA-B0-5109-01A-02R-1420-07	FALSE	TRUE	-0.19	102.44	1	56.25	1.82	15.71	TRUE	-0.19	0.53	0.04	0.05	-0.01
TCGA-A3-3362-01A-02R-1325-07	FALSE	TRUE	-0.19	117.41	1	56.54	1.46	3.24	TRUE	-0.19	0.82	0.02	0.11	-0.01
TCGA-CW-5580-11A-02R-1672-07	FALSE	TRUE	-0.19	52.09	1	24.11	1.46	0.5	TRUE	-0.19	0.43	0.02	0.05	-0.01
TCGA-B0-5691-11A-01R-1541-07	FALSE	TRUE	-0.19	110.15	1	32.89	1.13	1.13	TRUE	-0.19	0.57	-0.01	0.09	0
TCGA-BP-4325-01A-02R-1289-07	FALSE	TRUE	-0.19	287.11	1	98.96	3.19	15.9	TRUE	-0.19	0.4	0.01	0.07	-0.02
TCGA-BP-4975-01A-01R-1334-07	FALSE	TRUE	-0.19	160.75	1	46.55	0.98	1.06	TRUE	-0.19	0.75	0.02	0.09	0
TCGA-DV-5567-01A-01R-1541-07	FALSE	TRUE	-0.19	40.9	1	27.8	0.58	0.41	TRUE	-0.19	1.15	0.05	0.12	-0.01
TCGA-CW-6093-01A-11R-1672-07	FALSE	TRUE	-0.19	73.15	0	44.56	1.01	0.7	TRUE	-0.19	0.91	0.03	0.11	-0.01
TCGA-A3-3367-01A-02R-1420-07	FALSE	TRUE	-0.2	218.2	1	66.98	2.55	1.82	TRUE	-0.2	0.6	0.02	0.07	-0.01
TCGA-B0-4945-01A-01R-1420-07	FALSE	TRUE	-0.2	102.66	0	68.32	2.07	2.77	TRUE	-0.2	0.8	0.03	0.11	-0.02
TCGA-CZ-5461-01A-01R-1503-07	FALSE	TRUE	-0.2	274.98	1	79.24	1.14	2.44	TRUE	-0.2	0.77	0.03	0.09	-0.01
TCGA-CZ-5468-11A-01R-1503-07	FALSE	TRUE	-0.2	104.99	1	39.55	1.29	0.46	TRUE	-0.2	0.52	0.02	0.05	0
TCGA-CJ-5681-11A-01R-1541-07	FALSE	TRUE	-0.2	28.81	1	25.37	1.09	1.52	TRUE	-0.2	0.48	0	0.07	0
TCGA-CJ-6032-01A-11R-1672-07	FALSE	TRUE	-0.2	140.73	0.56	71.57	1.38	6.01	TRUE	-0.2	0.66	0.02	0.1	-0.03
TCGA-BP-4995-01A-01R-1334-07	FALSE	TRUE	-0.2	134.17	1	46.87	2.15	4.04	TRUE	-0.2	0.54	0.01	0.08	-0.02
TCGA-AK-3456-01A-02R-1325-07	FALSE	TRUE	-0.2	150.73	0	29.74	4.78	0.74	TRUE	-0.2	0.42	-0.02	0.08	-0.01
TCGA-DV-A4W0-01A-11R-A266-07	FALSE	TRUE	-0.2	105.43	0.98	53.69	0.9	1.5	TRUE	-0.2	0.75	0.03	0.11	-0.03
TCGA-CW-5580-01A-01R-1672-07	FALSE	TRUE	-0.2	148.02	1	50.31	1.27	0.66	TRUE	-0.2	0.77	0.02	0.1	-0.01
TCGA-BP-5004-01A-01R-1334-07	FALSE	TRUE	-0.2	161.76	1	57.75	0.86	3.69	TRUE	-0.2	0.8	0.02	0.11	-0.01
TCGA-DV-A4W0-05A-11R-A266-07	FALSE	TRUE	-0.21	38.39	1	35.54	1.36	0.33	TRUE	-0.21	1.03	0.06	0.09	-0.01
TCGA-B8-4154-01A-01R-1188-07	FALSE	TRUE	-0.21	370.79	1	87.85	1.32	6.19	TRUE	-0.21	0.52	0.02	0.05	0
TCGA-B0-5690-11A-01R-1541-07	FALSE	TRUE	-0.21	32.34	1	21.34	0.74	0.2	TRUE	-0.21	0.42	0	0.06	0
TCGA-CZ-5456-11A-02R-1503-07	FALSE	TRUE	-0.21	27.9	1	16.22	1.1	0.14	TRUE	-0.21	0.62	0.02	0.07	-0.01
TCGA-A3-3308-01A-02R-1325-07	FALSE	TRUE	-0.21	135.9	0.01	54.08	2.83	1.86	TRUE	-0.21	1.13	0.03	0.15	-0.01
TCGA-A3-3320-01A-02R-1325-07	FALSE	TRUE	-0.21	158.18	1	65.49	2.05	3.11	TRUE	-0.21	0.66	0.02	0.1	-0.02
TCGA-B2-3924-01B-03R-A277-07	FALSE	TRUE	-0.21	214.27	0.96	72.56	6.58	10.37	TRUE	-0.21	0.26	0	0.05	-0.03
TCGA-BP-4994-01A-01R-1334-07	FALSE	TRUE	-0.22	96.42	1	35.11	1.93	2.7	TRUE	-0.22	0.52	0.01	0.08	-0.02
TCGA-A3-3335-01A-01R-0864-07	FALSE	TRUE	-0.22	199.05	1	43.5	7.39	1.46	TRUE	-0.22	0.63	0.02	0.09	-0.02
TCGA-B0-5705-11A-01R-1541-07	FALSE	TRUE	-0.22	46.75	1	23.06	1.24	0.42	TRUE	-0.22	0.51	0.01	0.08	-0.01
TCGA-AK-3440-01A-02R-1277-07	FALSE	TRUE	-0.22	32.83	1	19.57	4.4	0.19	TRUE	-0.22	0.08	-0.01	0.03	-0.02
TCGA-CW-6087-11A-01R-1672-07	FALSE	TRUE	-0.22	46.33	1	19.21	0.9	0.18	TRUE	-0.22	0.28	0.01	0.03	0
TCGA-B8-A54K-01A-11R-A33J-07	FALSE	TRUE	-0.22	26.86	1	27.82	0.93	0.51	TRUE	-0.22	1.14	0.06	0.11	0
TCGA-B0-5084-01A-01R-1334-07	FALSE	TRUE	-0.22	72.06	0	29.65	0.39	2.43	TRUE	-0.22	0.69	0.03	0.06	0.01
TCGA-CJ-5679-11A-01R-1541-07	FALSE	TRUE	-0.22	74.88	0.07	41.54	1.56	1.11	TRUE	-0.22	0.5	-0.01	0.09	-0.01
TCGA-CZ-5986-01A-11R-1672-07	FALSE	TRUE	-0.22	212.98	1	75.97	4.26	0.95	TRUE	-0.22	0.65	0.03	0.09	-0.02
TCGA-CZ-5458-11A-01R-1503-07	FALSE	TRUE	-0.22	35.45	1	18.13	1.61	0.14	TRUE	-0.22	0.55	0.02	0.05	0
TCGA-B0-5117-01A-01R-1420-07	FALSE	TRUE	-0.22	18.87	1	13.17	1.71	0.14	TRUE	-0.22	0.32	0	0.05	-0.02
TCGA-CZ-5463-11A-01R-1503-07	FALSE	TRUE	-0.23	78.62	1	35.87	1.05	0.41	TRUE	-0.23	0.42	0.02	0.04	0
TCGA-CW-5584-11A-01R-1541-07	FALSE	TRUE	-0.23	117.31	0.01	39.7	1.11	1.72	TRUE	-0.23	0.53	-0.01	0.09	-0.01
TCGA-AK-3458-01A-01R-1503-07	FALSE	TRUE	-0.23	216.66	1	48.33	0.74	5.59	TRUE	-0.23	0.71	0.04	0.05	0.01
TCGA-CJ-4878-01A-01R-1305-07	FALSE	TRUE	-0.23	91.81	1	49.72	2.02	0.36	TRUE	-0.23	0.83	0.04	0.11	-0.03
TCGA-B0-4688-01A-01R-1277-07	FALSE	TRUE	-0.23	82.1	0	25.54	8.64	0.72	TRUE	-0.23	1.58	0.06	0.19	-0.01
TCGA-B4-5838-01A-11R-1672-07	FALSE	TRUE	-0.23	103.49	1	27.64	3.59	3.17	TRUE	-0.23	0.9	0.01	0.12	0
TCGA-CZ-5988-11A-01R-1672-07	FALSE	TRUE	-0.23	24.69	1	18.55	1.15	0.19	TRUE	-0.23	0.43	-0.01	0.07	0
TCGA-CW-5589-11A-01R-1541-07	FALSE	TRUE	-0.23	53.11	1	21.56	0.82	0.31	TRUE	-0.23	0.49	0	0.07	0
TCGA-B0-5096-01A-01R-1420-07	FALSE	TRUE	-0.23	197.32	0	53.09	0.39	2.58	TRUE	-0.23	0.59	0.01	0.09	-0.02
TCGA-CZ-4866-01A-01R-1503-07	FALSE	TRUE	-0.23	177.78	1	53.62	1.96	1.51	TRUE	-0.23	0.65	0	0.1	-0.01
TCGA-B0-5706-11A-01R-1541-07	FALSE	TRUE	-0.23	47.4	1	22.64	1.2	0.45	TRUE	-0.23	0.51	0.02	0.04	0
TCGA-CZ-5453-01A-01R-1503-07	FALSE	TRUE	-0.23	71.63	1	48.71	1.89	0.25	TRUE	-0.23	0.83	0.04	0.1	-0.01
TCGA-CZ-5465-01A-01R-1503-07	FALSE	TRUE	-0.24	125.22	1	53.03	4.53	0.96	TRUE	-0.24	0.78	0.04	0.08	-0.01
TCGA-AK-3447-01A-01R-1766-07	FALSE	TRUE	-0.24	50.12	1	13.19	0.68	0.32	TRUE	-0.24	0.25	0.01	0.02	0
TCGA-B0-5104-01A-01R-1420-07	FALSE	TRUE	-0.24	129.13	1	59.78	1.33	1.5	TRUE	-0.24	0.72	0.02	0.11	-0.03
TCGA-B0-5098-01A-01R-1420-07	FALSE	TRUE	-0.24	20.54	0	23.12	0.25	1	TRUE	-0.24	0.76	0.05	0.06	0
TCGA-AK-3428-01A-02R-1277-07	FALSE	TRUE	-0.24	212.19	1	62.83	2.34	2.27	TRUE	-0.24	0.68	0.03	0.07	-0.01
TCGA-CW-5591-01A-01R-1541-07	FALSE	TRUE	-0.24	56.13	0	27.76	0.8	0.75	TRUE	-0.24	0.53	-0.01	0.09	-0.01
TCGA-CZ-5452-11A-01R-1503-07	FALSE	TRUE	-0.24	40.05	1	18.68	1.31	0.28	TRUE	-0.24	0.56	0.02	0.06	0
TCGA-CZ-5986-11A-01R-1672-07	FALSE	TRUE	-0.24	44.96	1	25.68	1.04	0.26	TRUE	-0.24	0.45	0	0.06	0
TCGA-CJ-5680-11A-01R-1541-07	FALSE	TRUE	-0.24	79.32	0.08	43.55	1.58	0.84	TRUE	-0.24	0.75	0.01	0.12	-0.02
TCGA-BP-4763-01A-01R-1289-07	FALSE	TRUE	-0.24	128.5	1	59.7	1.28	2.31	TRUE	-0.24	0.8	0.01	0.11	-0.01
TCGA-CJ-5689-11A-01R-1541-07	FALSE	TRUE	-0.24	81.66	1	45.07	1.27	1.26	TRUE	-0.24	0.64	0.02	0.08	-0.01
TCGA-BP-4765-01A-01R-1289-07	FALSE	TRUE	-0.24	104.69	1	43	1.05	0.41	TRUE	-0.24	0.96	0.03	0.12	-0.02
TCGA-B2-5635-01A-01R-A277-07	FALSE	TRUE	-0.24	397.35	1	131.16	2.4	8.32	TRUE	-0.24	0.44	0.01	0.06	-0.02
TCGA-CJ-4885-01A-01R-1305-07	FALSE	TRUE	-0.25	138.93	1	55.48	1.38	2.77	TRUE	-0.25	0.76	0.03	0.09	-0.01
TCGA-B0-5099-01A-01R-1420-07	FALSE	TRUE	-0.25	40.58	1	37.68	1.13	0.57	TRUE	-0.25	0.92	0.04	0.11	-0.02
TCGA-CZ-5457-11A-01R-1503-07	FALSE	TRUE	-0.25	71.78	1	29.47	1.31	0.25	TRUE	-0.25	0.53	0.01	0.06	0
TCGA-B8-4151-01A-01R-1188-07	FALSE	TRUE	-0.25	201.81	1	76.09	1.43	1.27	TRUE	-0.25	0.58	0.02	0.06	-0.01
TCGA-AK-3450-01A-02R-1277-07	FALSE	TRUE	-0.25	120.01	0	57.07	1.2	2.5	TRUE	-0.25	0.64	0.01	0.1	-0.01
TCGA-CZ-5987-11A-01R-1672-07	FALSE	TRUE	-0.26	139.5	0	48.42	1.13	1.67	TRUE	-0.26	0.68	-0.01	0.11	-0.01
TCGA-CZ-5989-11A-01R-1672-07	FALSE	TRUE	-0.26	71.66	1	29.45	1.29	0.47	TRUE	-0.26	1	0.02	0.12	0
TCGA-B0-5712-01A-11R-1672-07	FALSE	TRUE	-0.26	113.88	1	64.44	1.8	4.53	TRUE	-0.26	0.58	0.02	0.08	-0.02
TCGA-AK-3465-01A-02R-1325-07	FALSE	TRUE	-0.26	45.35	1	12.11	1.52	0.17	TRUE	-0.26	0.31	0.01	0.04	-0.02
TCGA-CZ-4865-11A-01R-1503-07	FALSE	TRUE	-0.28	79.45	1	30.79	1.57	0.38	TRUE	-0.28	0.89	0.02	0.1	0
TCGA-CJ-5681-01A-11R-1541-07	FALSE	TRUE	-0.28	90.31	0	32.36	1.16	0.39	TRUE	-0.28	0.68	-0.01	0.1	0
TCGA-CZ-5463-01A-01R-1503-07	FALSE	TRUE	-0.28	272.76	1	104.19	2.39	4.96	TRUE	-0.28	0.52	0.02	0.06	-0.02
TCGA-B0-4852-01A-01R-1503-07	FALSE	TRUE	-0.28	159.45	1	53.46	1.44	3.25	TRUE	-0.28	0.77	0.03	0.1	-0.02
TCGA-B8-5546-01A-01R-1541-07	FALSE	TRUE	-0.29	82.42	1	29.48	1.27	1.49	TRUE	-0.29	0.7	0	0.1	0
TCGA-CZ-4863-11A-01R-1503-07	FALSE	TRUE	-0.29	52.78	1	24.75	1.65	0.11	TRUE	-0.29	0.78	0.02	0.08	0.01
TCGA-A3-3328-01A-01R-0864-07	FALSE	TRUE	-0.29	12.45	1	19.86	1.68	0.07	TRUE	-0.29	0.22	0	0.03	-0.01
TCGA-B8-5549-11A-01R-1541-07	FALSE	TRUE	-0.29	38.96	1	17.53	1.33	0.1	TRUE	-0.29	0.71	0.02	0.08	-0.01
TCGA-B0-5703-11A-01R-1541-07	FALSE	TRUE	-0.29	66.91	1	36.86	0.76	0.59	TRUE	-0.29	0.6	0.02	0.06	0
TCGA-AK-3427-01A-01R-0864-07	FALSE	TRUE	-0.29	32.37	1	16.46	0.79	0.15	TRUE	-0.29	0.47	0.03	0.03	0.01
TCGA-CZ-5982-01A-11R-1672-07	FALSE	TRUE	-0.29	81.47	0.96	43.53	1.44	1.41	TRUE	-0.29	1.06	0.04	0.13	-0.02
TCGA-B4-5843-01A-11R-1672-07	FALSE	TRUE	-0.29	104.19	0.21	39.49	1.66	0.85	TRUE	-0.29	0.98	0.03	0.13	-0.01
TCGA-B2-5633-01A-01R-A277-07	FALSE	TRUE	-0.29	338.54	1	101.85	1.08	3.22	TRUE	-0.29	0.57	0.02	0.06	0
TCGA-AK-3433-01A-02R-1277-07	FALSE	TRUE	-0.3	49.46	1	16.46	1.58	0.26	TRUE	-0.3	0.28	0.01	0.04	-0.01
TCGA-B2-3923-01A-02R-1325-07	FALSE	TRUE	-0.3	64.12	1	15.88	3.67	0.32	TRUE	-0.3	0.32	0	0.05	-0.01
TCGA-CZ-5469-11A-01R-1503-07	FALSE	TRUE	-0.3	44.36	1	26.43	2.01	0.32	TRUE	-0.3	0.67	0.03	0.06	0
TCGA-CZ-4859-01A-02R-1426-07	FALSE	TRUE	-0.3	110.98	1	63.47	1.02	1.56	TRUE	-0.3	0.7	0.03	0.08	-0.01
TCGA-B2-5641-11A-01R-1541-07	FALSE	TRUE	-0.3	36.19	1	17.9	1.09	0.11	TRUE	-0.3	0.63	0.02	0.07	0
TCGA-B2-5635-01B-04R-A277-07	FALSE	TRUE	-0.31	189.94	0.99	51.47	3.04	9.55	TRUE	-0.31	0.25	-0.01	0.06	-0.02
TCGA-B0-5711-11A-01R-1672-07	FALSE	TRUE	-0.31	50.23	1	24.11	0.96	0.45	TRUE	-0.31	0.53	0.01	0.06	0
TCGA-AK-3443-01A-02R-1325-07	FALSE	TRUE	-0.31	30.55	1	30.5	4.02	0.07	TRUE	-0.31	0.16	0	0.03	-0.02
TCGA-BP-4164-01A-02R-1325-07	FALSE	TRUE	-0.31	136.74	1	48.55	2.39	2.95	TRUE	-0.31	0.77	0.04	0.09	-0.02
TCGA-CZ-5461-11A-01R-1503-07	FALSE	TRUE	-0.31	69.25	1	23.58	1.34	0.32	TRUE	-0.31	0.57	0.01	0.07	0
TCGA-A3-3385-01A-02R-1420-07	FALSE	TRUE	-0.31	100.9	1	39.27	1.6	0.47	TRUE	-0.31	0.67	0.02	0.07	0
TCGA-CZ-5470-11A-01R-1503-07	FALSE	TRUE	-0.32	76.28	1	29.68	1.23	0.82	TRUE	-0.32	0.8	0.03	0.08	0.01
TCGA-B0-4712-11A-02R-1503-07	FALSE	TRUE	-0.32	73.48	1	24.77	1.31	0.24	TRUE	-0.32	0.47	0.02	0.05	0
TCGA-CZ-5462-11A-01R-1503-07	FALSE	TRUE	-0.32	104.86	1	39.23	1.39	0.36	TRUE	-0.32	0.48	0.02	0.04	0
TCGA-CJ-5672-11A-01R-1541-07	FALSE	TRUE	-0.32	38.6	1	17.01	0.97	0.25	TRUE	-0.32	0.64	0.02	0.08	0
TCGA-CZ-5455-11A-01R-1503-07	FALSE	TRUE	-0.33	45.92	1	17.62	1.6	0.1	TRUE	-0.33	0.72	0.02	0.08	0
TCGA-CZ-5453-11A-01R-1503-07	FALSE	TRUE	-0.33	67.84	1	36.01	1.55	0.6	TRUE	-0.33	0.72	0.02	0.08	0
TCGA-B8-4619-01A-02R-1325-07	FALSE	TRUE	-0.34	31.32	1	25.44	1.41	0.49	TRUE	-0.34	0.55	0.01	0.07	-0.01
TCGA-A3-3306-01A-01R-0864-07	FALSE	TRUE	-0.34	196.64	1	40.98	1.25	1.74	TRUE	-0.34	0.71	0.03	0.07	0
TCGA-B0-4834-01A-01R-1305-07	FALSE	TRUE	-0.36	11.21	1	17.28	3.78	0.29	TRUE	-0.36	0.36	0.01	0.05	-0.01
TCGA-CW-6088-11A-01R-1672-07	FALSE	TRUE	-0.37	36.27	1	19.74	1.16	0.14	TRUE	-0.37	0.6	0.02	0.06	0
TCGA-CZ-5465-11A-01R-1503-07	FALSE	TRUE	-0.42	42.78	1	22.19	1.67	0.17	TRUE	-0.42	0.67	0.02	0.07	0
TCGA-B8-5552-11A-01R-1672-07	FALSE	TRUE	-0.46	96.54	0.99	30.31	3.07	0.69	TRUE	-0.46	0.76	-0.01	0.13	-0.01
TCGA-B2-3923-01A-02R-A277-07	FALSE	TRUE	-0.47	77.8	1	17.06	4.21	0.17	TRUE	-0.47	0.44	0.01	0.04	0
TCGA-A3-3313-01A-02R-1325-07	FALSE	TRUE	-0.5	57.96	1	19.09	8.28	0.3	TRUE	-0.5	0.83	0.01	0.11	0
TCGA-CZ-5989-01A-11R-1672-07	FALSE	TRUE	-0.62	193.59	0.98	49.81	4.49	11.36	TRUE	-0.62	0.62	0.01	0.1	-0.02
TCGA-B8-4146-01B-11R-1672-07	FALSE	TRUE	-0.63	254.75	1	65.97	7	6.32	TRUE	-0.63	0.37	0	0.08	-0.04
TCGA-B4-5832-01A-11R-1672-07	FALSE	TRUE	-0.64	122.76	1	30.28	0.96	2.43	TRUE	-0.64	0.86	0.01	0.14	-0.02
