# Supplementary material for: Identification and validation of a ferroptosis-related lncRNA signature to robustly predict the prognosis, immune microenvironment, and immunotherapy efficiency in patients with clear cell renal cell carcinoma
Source: PeerJ. 2022 Dec 19;10:e14506. doi: 10.7717/peerj.14506 (PMC9774008; doi:10.7717/peerj.14506)
Supplement: Code S2 [file peerj-10-14506-s002.zip › 14. ImmuCellAI/ImmuCellAI_icb_result.txt]

	Response	Score	CD4_naive	CD8_naive	Cytotoxic	Exhausted	Tr1	nTreg	iTreg	Th1	Th2	Th17	Tfh	Central_memory	Effector_memory	NKT	MAIT	DC	B_cell	Monocyte	Macrophage	NK	Neutrophil	Gamma_delta	CD4_T	CD8_T	InfiltrationScore
TCGA-3Z-A93Z	Responder	1.501	0.011	0.157	0.445	0.207	0.361	0.257	0.239	0.161	0.376	0.172	0.225	0.13	0	0.196	0.253	0.093	0.172	0.234	0.077	0.273	0.107	0.243	0.134	0.222	0.604
TCGA-6D-AA2E	Non-responder	1.467	0.085	0.164	0.476	0.217	0.356	0.254	0.249	0.203	0.21	0.2	0.238	0.159	0	0.197	0.238	0.047	0.154	0.297	0.111	0.275	0.072	0.106	0.156	0.233	0.619
TCGA-A3-3306	Non-responder	1.489	0.095	0.134	0.369	0.197	0.442	0.296	0.302	0.251	0.211	0.184	0.268	0.198	0	0.079	0.266	0.031	0.073	0.156	0.146	0.18	0.205	0.223	0.201	0.268	0.58
TCGA-A3-3307	Non-responder	1.467	0.096	0.152	0.342	0.252	0.441	0.233	0.273	0.228	0.266	0.142	0.348	0.166	0	0.22	0.314	0.076	0.128	0.173	0.092	0.169	0.208	0.227	0.252	0.266	0.627
TCGA-A3-3308	Non-responder	1.468	0.085	0.216	0.31	0.22	0.357	0.344	0.283	0.226	0.159	0.129	0.251	0.174	0	0.267	0.266	0.083	0.126	0.203	0.097	0.265	0.166	0.132	0.246	0.222	0.649
TCGA-A3-3311	Non-responder	1.488	0.086	0.174	0.349	0.287	0.453	0.285	0.296	0.231	0.224	0.14	0.315	0.165	0	0.099	0.277	0.077	0.048	0.156	0.118	0.163	0.151	0.202	0.184	0.266	0.535
TCGA-A3-3313	Non-responder	1.404	0.079	0.108	0.289	0.098	0.192	0.112	0.155	0.191	0.129	0.249	0.068	0.127	0	0.153	0.085	0.036	0.156	0.193	0.178	0.217	0.175	0.089	0.098	0.117	0.539
TCGA-A3-3316	Non-responder	1.458	0.081	0.212	0.333	0.189	0.435	0.244	0.264	0.157	0.134	0.149	0.177	0.114	0	0.16	0.23	0.166	0.196	0.245	0.128	0.236	0.232	0.093	0.254	0.166	0.747
TCGA-A3-3317	Non-responder	1.472	0.118	0.184	0.353	0.315	0.393	0.326	0.298	0.204	0.225	0.098	0.313	0.163	0	0.224	0.282	0.098	0.14	0.199	0.113	0.19	0.086	0.187	0.232	0.256	0.604
TCGA-A3-3319	Non-responder	1.446	0.045	0.132	0.428	0.29	0.3	0.311	0.225	0.234	0.279	0.08	0.336	0.101	0	0.17	0.17	0.234	0.04	0.289	0.144	0.257	0.193	0.177	0.091	0.223	0.677
TCGA-A3-3320	Non-responder	1.477	0.093	0.225	0.352	0.226	0.453	0.233	0.278	0.172	0.23	0.184	0.276	0.195	0	0.125	0.257	0.057	0.108	0.188	0.103	0.154	0.198	0.203	0.249	0.223	0.589
TCGA-A3-3322	Non-responder	1.446	0.114	0.158	0.284	0.15	0.351	0.201	0.212	0.177	0.119	0.214	0.217	0.167	0	0.186	0.253	0.049	0.14	0.216	0.133	0.162	0.173	0.181	0.186	0.203	0.58
TCGA-A3-3323	Non-responder	1.472	0.123	0.174	0.365	0.231	0.454	0.331	0.331	0.201	0.184	0.138	0.299	0.177	0	0.199	0.304	0.158	0.102	0.226	0.079	0.213	0.153	0.166	0.259	0.258	0.667
TCGA-A3-3324	Non-responder	1.469	0.121	0.164	0.344	0.287	0.389	0.287	0.274	0.205	0.308	0.132	0.349	0.184	0	0.222	0.283	0.08	0.099	0.148	0.125	0.147	0.13	0.208	0.245	0.273	0.574
TCGA-A3-3325	Non-responder	1.477	0.099	0.116	0.338	0.23	0.467	0.283	0.291	0.253	0.282	0.178	0.361	0.176	0	0.165	0.306	0.116	0.12	0.187	0.091	0.17	0.164	0.193	0.272	0.191	0.603
TCGA-A3-3326	Non-responder	1.479	0.147	0.135	0.339	0.242	0.536	0.341	0.366	0.23	0.313	0.129	0.372	0.208	0	0.195	0.303	0.099	0.134	0.141	0.078	0.17	0.149	0.202	0.27	0.283	0.609
TCGA-A3-3328	Responder	1.536	0.024	0.096	0.244	0.03	0.151	0.002	0.068	0.244	0.029	0.11	0.025	0.108	0	0.079	0	0	0.155	0.087	0.117	0.211	0.235	0.092	0.067	0.061	0.43
TCGA-A3-3329	Non-responder	1.474	0.072	0.16	0.32	0.259	0.482	0.35	0.357	0.273	0.309	0.139	0.338	0.183	0	0.214	0.313	0.092	0.11	0.175	0.076	0.187	0.141	0.206	0.234	0.219	0.568
TCGA-A3-3331	Non-responder	1.48	0.122	0.156	0.379	0.261	0.433	0.302	0.316	0.226	0.287	0.18	0.336	0.166	0	0.088	0.263	0.123	0.07	0.15	0.09	0.171	0.178	0.218	0.253	0.224	0.58
TCGA-A3-3335	Non-responder	1.477	0.106	0.184	0.386	0.174	0.374	0.344	0.289	0.225	0.194	0.186	0.324	0.181	0	0.106	0.291	0.082	0.109	0.188	0.128	0.193	0.235	0.096	0.257	0.218	0.649
TCGA-A3-3343	Non-responder	1.475	0.107	0.135	0.364	0.219	0.48	0.328	0.32	0.228	0.352	0.107	0.299	0.189	0	0.202	0.315	0.059	0.114	0.206	0.097	0.2	0.16	0.23	0.279	0.262	0.634
TCGA-A3-3346	Non-responder	1.484	0.053	0.156	0.434	0.29	0.418	0.39	0.321	0.252	0.171	0.132	0.249	0.116	0	0.085	0.106	0.203	0.055	0.13	0.189	0.248	0.216	0.228	0.228	0.222	0.687
TCGA-A3-3347	Non-responder	1.465	0.092	0.126	0.404	0.283	0.458	0.321	0.317	0.19	0.24	0.045	0.352	0.163	0	0.273	0.233	0.202	0.159	0.279	0.112	0.278	0.166	0.15	0.297	0.225	0.79
TCGA-A3-3349	Non-responder	1.445	0.101	0.184	0.381	0.111	0.346	0.168	0.183	0.068	0.129	0.188	0.309	0.174	0	0.184	0.206	0.104	0.13	0.205	0.1	0.238	0.163	0.227	0.168	0.194	0.599
TCGA-A3-3351	Non-responder	1.479	0.117	0.155	0.372	0.31	0.565	0.345	0.36	0.206	0.352	0.097	0.414	0.222	0	0.174	0.278	0.128	0.06	0.12	0.084	0.177	0.123	0.149	0.276	0.293	0.58
TCGA-A3-3352	Non-responder	1.468	0.1	0.154	0.453	0.146	0.38	0.298	0.278	0.231	0.239	0.159	0.287	0.192	0	0.19	0.292	0.058	0.101	0.245	0.121	0.234	0.188	0.197	0.262	0.219	0.657
TCGA-A3-3357	Non-responder	1.482	0.076	0.143	0.345	0.316	0.382	0.369	0.328	0.229	0.276	0.146	0.362	0.115	0	0.092	0.137	0.085	0.105	0.17	0.129	0.143	0.141	0.176	0.13	0.297	0.552
TCGA-A3-3358	Responder	1.602	0.014	0.151	0.359	0.074	0.241	0.031	0.138	0.167	0.34	0.181	0.176	0.089	0	0.172	0.17	0.131	0.212	0.305	0.138	0.209	0.171	0.149	0.063	0.136	0.628
TCGA-A3-3359	Non-responder	1.476	0.12	0.145	0.352	0.308	0.499	0.286	0.318	0.201	0.256	0.135	0.385	0.186	0	0.183	0.254	0.111	0.136	0.184	0.068	0.163	0.159	0.232	0.255	0.27	0.619
TCGA-A3-3362	Non-responder	1.478	0.067	0.187	0.418	0.212	0.464	0.231	0.261	0.215	0.362	0.176	0.185	0.16	0	0.17	0.27	0.101	0.174	0.258	0.093	0.273	0.155	0.177	0.227	0.191	0.677
TCGA-A3-3363	Non-responder	1.476	0.068	0.119	0.342	0.193	0.241	0.154	0.143	0.171	0.198	0.204	0.17	0.14	0	0.105	0.153	0.076	0.103	0.177	0.206	0.186	0.182	0.155	0.093	0.237	0.579
TCGA-A3-3365	Non-responder	1.479	0.102	0.176	0.409	0.259	0.457	0.277	0.305	0.22	0.387	0.091	0.368	0.156	0	0.17	0.286	0.058	0.149	0.255	0.074	0.281	0.122	0.199	0.273	0.231	0.664
TCGA-A3-3367	Non-responder	1.479	0.105	0.165	0.331	0.215	0.456	0.296	0.314	0.236	0.222	0.191	0.248	0.198	0	0.14	0.296	0.066	0.127	0.169	0.118	0.17	0.163	0.211	0.2	0.241	0.577
TCGA-A3-3370	Non-responder	1.476	0.091	0.162	0.329	0.31	0.573	0.344	0.367	0.237	0.358	0.098	0.359	0.191	0	0.214	0.278	0.122	0.085	0.206	0.06	0.159	0.114	0.194	0.255	0.266	0.583
TCGA-A3-3372	Non-responder	1.475	0.148	0.156	0.364	0.28	0.432	0.325	0.317	0.217	0.255	0.129	0.307	0.196	0	0.204	0.281	0.055	0.137	0.153	0.075	0.165	0.181	0.197	0.244	0.247	0.578
TCGA-A3-3373	Responder	1.543	0.057	0.188	0.392	0.166	0.434	0.179	0.248	0.185	0.193	0.129	0.238	0.161	0	0.072	0.239	0.116	0.126	0.283	0.144	0.248	0.163	0.169	0.195	0.171	0.666
TCGA-A3-3374	Non-responder	1.482	0.043	0.134	0.296	0.181	0.382	0.297	0.249	0.298	0.076	0.143	0.245	0.092	0	0.188	0.175	0.187	0.153	0.146	0.28	0.24	0.161	0.143	0.218	0.117	0.691
TCGA-A3-3376	Non-responder	1.455	0.107	0.202	0.357	0.166	0.447	0.17	0.233	0.125	0.167	0.16	0.293	0.178	0	0.229	0.292	0.104	0.129	0.231	0.103	0.242	0.163	0.19	0.263	0.176	0.65
TCGA-A3-3378	Non-responder	1.473	0.074	0.214	0.36	0.324	0.423	0.411	0.345	0.208	0.23	0.116	0.368	0.164	0	0.23	0.196	0.12	0.072	0.191	0.112	0.227	0.254	0.145	0.252	0.265	0.688
TCGA-A3-3380	Non-responder	1.491	0.073	0.17	0.416	0.164	0.454	0.225	0.262	0.171	0.249	0.185	0.289	0.164	0	0.14	0.275	0.094	0.151	0.251	0.11	0.228	0.178	0.176	0.269	0.197	0.681
TCGA-A3-3382	Non-responder	1.469	0.094	0.139	0.365	0.281	0.434	0.298	0.3	0.208	0.173	0.132	0.33	0.207	0	0.199	0.29	0.126	0.079	0.177	0.112	0.185	0.187	0.187	0.293	0.263	0.654
TCGA-A3-3383	Non-responder	1.475	0.034	0.119	0.372	0.258	0.358	0.356	0.274	0.293	0.282	0.095	0.386	0.158	0	0.227	0.291	0.102	0.163	0.15	0.09	0.179	0.114	0.292	0.173	0.288	0.58
TCGA-A3-3385	Non-responder	1.466	0.051	0.15	0.275	0.074	0.171	0.029	0.08	0.127	0.124	0.231	0.104	0.138	0	0.092	0.126	0.04	0.192	0.207	0.183	0.106	0.251	0.206	0.023	0.212	0.559
TCGA-A3-3387	Non-responder	1.475	0.015	0.141	0.243	0.041	0.289	0.037	0.135	0.171	0.32	0.186	0.049	0.091	0	0.137	0.148	0.117	0.251	0.294	0.108	0.154	0.262	0.049	0.065	0.056	0.602
TCGA-A3-A6NI	Non-responder	1.483	0.074	0.128	0.378	0.161	0.365	0.212	0.15	0.165	0.017	0.178	0.165	0.148	0	0.12	0.167	0.088	0.153	0.213	0.187	0.186	0.15	0.207	0.083	0.194	0.577
TCGA-A3-A6NJ	Non-responder	1.486	0.091	0.149	0.362	0.324	0.545	0.3	0.344	0.235	0.327	0.084	0.44	0.193	0	0.115	0.269	0.096	0.077	0.127	0.081	0.187	0.124	0.248	0.228	0.308	0.565
TCGA-A3-A6NL	Non-responder	1.468	0.084	0.175	0.384	0.235	0.508	0.242	0.272	0.202	0.212	0.156	0.312	0.179	0	0.261	0.302	0.11	0.128	0.182	0.084	0.232	0.159	0.223	0.242	0.226	0.628
TCGA-A3-A6NN	Non-responder	1.467	0.133	0.161	0.393	0.192	0.405	0.289	0.275	0.183	0.239	0.122	0.372	0.167	0	0.214	0.273	0.157	0.077	0.226	0.085	0.242	0.134	0.214	0.223	0.235	0.635
TCGA-A3-A8CQ	Non-responder	1.465	0.127	0.137	0.379	0.193	0.367	0.249	0.246	0.213	0.093	0.186	0.256	0.17	0	0.181	0.276	0.091	0.149	0.182	0.093	0.187	0.13	0.196	0.2	0.182	0.558
TCGA-A3-A8OV	Responder	1.705	0	0.142	0.393	0.105	0.212	0.105	0.105	0.141	0.128	0.19	0.196	0.089	0	0.094	0.2	0.099	0.139	0.183	0.152	0.197	0.183	0.257	0.047	0.251	0.576
TCGA-A3-A8OW	Non-responder	1.47	0.11	0.199	0.352	0.316	0.393	0.279	0.26	0.18	0.244	0.141	0.306	0.18	0	0.162	0.262	0.089	0.137	0.165	0.064	0.194	0.158	0.228	0.225	0.246	0.588
TCGA-AK-3425	Non-responder	1.472	0.07	0.1	0.356	0.313	0.373	0.356	0.297	0.237	0.238	0.129	0.393	0.165	0	0.206	0.271	0.11	0.089	0.21	0.139	0.228	0.116	0.23	0.211	0.293	0.641
TCGA-AK-3426	Non-responder	1.477	0.087	0.097	0.374	0.359	0.488	0.395	0.346	0.243	0.234	0.064	0.523	0.154	0	0.254	0.237	0.156	0.101	0.182	0.141	0.209	0.102	0.242	0.268	0.278	0.662
TCGA-AK-3427	Responder	1.655	0.005	0.146	0.297	0.039	0.027	0.005	0.03	0.197	0.123	0.14	0.033	0.079	0	0.17	0.122	0.025	0.234	0.18	0.137	0.132	0.133	0.141	0.076	0.14	0.486
TCGA-AK-3428	Responder	1.498	0	0.181	0.301	0.177	0.349	0.245	0.217	0.244	0.411	0.163	0.181	0.066	0	0.223	0.222	0.105	0.171	0.207	0.143	0.158	0.332	0.186	0.044	0.222	0.636
TCGA-AK-3429	Non-responder	1.484	0.076	0.111	0.317	0.343	0.457	0.391	0.36	0.292	0.339	0.125	0.492	0.194	0	0.107	0.288	0.073	0.094	0.106	0.055	0.165	0.08	0.232	0.243	0.307	0.517
TCGA-AK-3431	Non-responder	1.466	0.071	0.148	0.353	0.158	0.369	0.218	0.258	0.163	0.341	0.11	0.368	0.167	0	0.251	0.298	0.079	0.115	0.233	0.095	0.193	0.186	0.208	0.245	0.18	0.611
TCGA-AK-3433	Responder	1.631	0.028	0.097	0.391	0.051	0.197	0.095	0.142	0.238	0.254	0.099	0.094	0.102	0	0.056	0.095	0.056	0.168	0.1	0.171	0.24	0.192	0.098	0.059	0.138	0.516
TCGA-AK-3434	Non-responder	1.475	0.092	0.114	0.359	0.289	0.442	0.322	0.315	0.265	0.38	0.123	0.412	0.182	0	0.215	0.307	0.091	0.082	0.144	0.058	0.135	0.124	0.247	0.228	0.27	0.521
TCGA-AK-3436	Non-responder	1.451	0.095	0.069	0.282	0.225	0.189	0.202	0.171	0.18	0.198	0.193	0.379	0.196	0	0.224	0.321	0.117	0.115	0.208	0.154	0.077	0.108	0.19	0.249	0.206	0.568
TCGA-AK-3440	Non-responder	1.483	0.065	0.063	0.202	0.119	0.256	0.065	0.151	0.3	0.005	0.194	0.105	0.135	0	0.023	0.055	0.052	0.141	0.14	0.147	0.181	0.189	0.097	0.106	0.052	0.464
TCGA-AK-3443	Non-responder	1.435	0.08	0.064	0.112	0.049	0.184	0.048	0.115	0.233	0.065	0.228	0.069	0.176	0	0.055	0.022	0.037	0.169	0	0.095	0.074	0.225	0	0.062	0.054	0.33
TCGA-AK-3445	Non-responder	1.47	0.087	0.12	0.386	0.299	0.407	0.364	0.327	0.249	0.285	0.126	0.388	0.179	0	0.246	0.298	0.188	0.098	0.224	0.078	0.252	0.124	0.173	0.289	0.232	0.684
TCGA-AK-3447	Responder	1.717	0	0.144	0.444	0.091	0	0.002	0	0.217	0.312	0.029	0.172	0.066	0	0	0.105	0.047	0.163	0.112	0.136	0.14	0.227	0.246	0	0.157	0.451
TCGA-AK-3450	Non-responder	1.439	0.103	0.179	0.371	0.184	0.241	0.201	0.179	0.148	0.382	0.209	0.231	0.155	0	0.153	0.176	0.106	0.122	0.208	0.119	0.184	0.15	0.221	0.144	0.213	0.573
TCGA-AK-3451	Responder	1.51	0.044	0.086	0.363	0.224	0.125	0.216	0.118	0.165	0.23	0.112	0.334	0.149	0	0.245	0.29	0.07	0.157	0.319	0.161	0.208	0.104	0.268	0.145	0.259	0.655
TCGA-AK-3453	Non-responder	1.478	0.118	0.173	0.381	0.302	0.431	0.377	0.337	0.284	0.34	0.011	0.475	0.179	0	0.215	0.278	0.11	0.114	0.1	0.066	0.163	0.095	0.234	0.23	0.325	0.554
TCGA-AK-3454	Non-responder	1.465	0.085	0.218	0.342	0.301	0.291	0.352	0.228	0.224	0.349	0.093	0.327	0.143	0	0.303	0.299	0.193	0.121	0.202	0.087	0.282	0.127	0.206	0.224	0.239	0.678
TCGA-AK-3455	Non-responder	1.483	0.071	0.116	0.454	0.32	0.576	0.363	0.378	0.282	0.37	0.106	0.491	0.207	0	0.129	0.255	0.047	0.031	0.242	0.033	0.2	0.082	0.266	0.239	0.309	0.545
TCGA-AK-3456	Non-responder	1.398	0.106	0.157	0.413	0.15	0.195	0.141	0.159	0.121	0.098	0.175	0.148	0.136	0	0.035	0.115	0.067	0.123	0.241	0.211	0.254	0.2	0.111	0.086	0.194	0.634
TCGA-AK-3458	Non-responder	1.491	0.064	0.091	0.438	0.225	0.419	0.276	0.26	0.274	0.296	0.13	0.343	0.178	0	0.152	0.297	0.015	0.148	0.244	0.079	0.224	0.167	0.272	0.22	0.264	0.627
TCGA-AK-3460	Non-responder	1.49	0.064	0.165	0.355	0.216	0.396	0.211	0.252	0.128	0.361	0.17	0.305	0.161	0	0.152	0.254	0.074	0.128	0.205	0.11	0.158	0.15	0.228	0.197	0.265	0.592
TCGA-AK-3461	Non-responder	1.475	0.096	0.148	0.427	0.261	0.486	0.315	0.329	0.214	0.339	0.131	0.253	0.159	0	0.182	0.294	0.061	0.14	0.229	0.066	0.241	0.219	0.195	0.249	0.221	0.656
TCGA-AK-3465	Non-responder	1.467	0.056	0.071	0.335	0	0.119	0.062	0.11	0.203	0.207	0.206	0.154	0.11	0	0.172	0.064	0.1	0.132	0.259	0.155	0.222	0.15	0.133	0.138	0.074	0.566
TCGA-AS-3777	Responder	1.553	0.005	0.204	0.39	0.12	0.295	0.142	0.191	0.237	0.294	0.19	0.17	0.073	0	0.118	0.156	0.121	0.174	0.323	0.127	0.227	0.113	0.133	0.132	0.111	0.612
TCGA-AS-3778	Non-responder	1.48	0.067	0.156	0.353	0.178	0.463	0.23	0.234	0.187	0.176	0.182	0.248	0.173	0	0.169	0.265	0.134	0.155	0.234	0.104	0.184	0.157	0.189	0.212	0.217	0.643
TCGA-B0-4688	Non-responder	1.478	0.038	0.133	0.368	0.271	0.317	0.338	0.236	0.25	0.231	0	0.125	0.058	0	0.17	0.154	0.117	0.099	0.105	0.142	0.176	0.178	0.197	0.066	0.196	0.496
TCGA-B0-4690	Non-responder	1.471	0.072	0.146	0.344	0.311	0.437	0.395	0.335	0.262	0.293	0.079	0.329	0.134	0	0.285	0.267	0.175	0.157	0.224	0.131	0.245	0.16	0.166	0.252	0.261	0.739
TCGA-B0-4691	Non-responder	1.479	0.092	0.085	0.391	0.303	0.4	0.37	0.317	0.295	0.246	0.113	0.455	0.18	0	0.202	0.287	0.107	0.144	0.233	0.061	0.246	0.027	0.238	0.266	0.302	0.638
TCGA-B0-4693	Non-responder	1.476	0.105	0.137	0.372	0.28	0.526	0.307	0.312	0.217	0.341	0.089	0.384	0.21	0	0.195	0.291	0.073	0.094	0.188	0.08	0.156	0.148	0.221	0.261	0.295	0.597
TCGA-B0-4694	Non-responder	1.477	0.072	0.115	0.328	0.311	0.439	0.403	0.346	0.253	0.275	0.1	0.45	0.141	0	0.178	0.278	0.213	0.083	0.208	0.137	0.222	0.079	0.229	0.232	0.289	0.673
TCGA-B0-4696	Responder	1.546	0.019	0.128	0	0.1	0.242	0.151	0.204	0.168	0.307	0	0	0.117	0	0.259	0.027	0.04	0.244	0.125	0.116	0.058	0.153	0.013	0.099	0.035	0.4
TCGA-B0-4697	Non-responder	1.48	0.124	0.127	0.401	0.384	0.504	0.365	0.373	0.225	0.256	0	0.54	0.168	0	0.24	0.282	0.114	0.171	0.176	0.041	0.197	0.056	0.191	0.319	0.28	0.623
TCGA-B0-4698	Non-responder	1.477	0.064	0.071	0.351	0.343	0.464	0.422	0.361	0.323	0.287	0	0.444	0.14	0	0.28	0.309	0.114	0.063	0.111	0.103	0.11	0.149	0.243	0.169	0.276	0.503
TCGA-B0-4699	Non-responder	1.479	0.001	0.175	0.392	0.341	0.449	0.347	0.315	0.316	0.297	0.046	0.445	0.104	0	0.17	0.234	0.179	0.079	0.074	0.11	0.225	0.151	0.236	0.137	0.248	0.554
TCGA-B0-4700	Non-responder	1.484	0.023	0.143	0.265	0.079	0.36	0.083	0.176	0.189	0.302	0.189	0.147	0.107	0	0.164	0.142	0.144	0.201	0.299	0.084	0.198	0.125	0.079	0.062	0.119	0.567
TCGA-B0-4701	Non-responder	1.477	0.097	0.177	0.344	0.293	0.536	0.355	0.353	0.261	0.326	0.128	0.36	0.209	0	0.214	0.291	0.057	0.112	0.164	0.105	0.152	0.137	0.178	0.276	0.279	0.59
TCGA-B0-4703	Non-responder	1.476	0.125	0.129	0.326	0.316	0.422	0.359	0.328	0.236	0.276	0.013	0.378	0.17	0	0.226	0.299	0.163	0.088	0.192	0.073	0.253	0.048	0.198	0.273	0.25	0.617
TCGA-B0-4706	Non-responder	1.476	0.101	0.159	0.452	0.262	0.29	0.274	0.215	0.207	0.302	0.202	0.408	0.179	0	0.163	0.269	0.069	0.156	0.194	0.015	0.219	0.094	0.262	0.158	0.302	0.556
TCGA-B0-4707	Non-responder	1.473	0.046	0.229	0.31	0.356	0.355	0.392	0.291	0.282	0.326	0.142	0.348	0.124	0	0.214	0.27	0.194	0.101	0.227	0	0.238	0.022	0.216	0.224	0.269	0.586
TCGA-B0-4710	Non-responder	1.478	0.089	0.148	0.363	0.216	0.425	0.245	0.249	0.177	0.176	0.176	0.376	0.183	0	0.188	0.274	0.052	0.265	0.236	0.107	0.167	0.224	0.226	0.246	0.253	0.714
TCGA-B0-4712	Responder	1.529	0.005	0.144	0.284	0.102	0.251	0.064	0.168	0.198	0.326	0.219	0.104	0.119	0	0.112	0.044	0.121	0.124	0.102	0.068	0.133	0.114	0.054	0.034	0.127	0.378
TCGA-B0-4713	Non-responder	1.47	0.051	0.12	0.463	0.25	0.286	0.367	0.272	0.224	0.37	0.135	0.319	0.151	0	0.203	0.257	0.169	0.078	0.299	0.073	0.278	0.081	0.244	0.198	0.291	0.675
TCGA-B0-4714	Non-responder	1.478	0.089	0.183	0.401	0.307	0.422	0.369	0.326	0.245	0.336	0.134	0.45	0.181	0	0.193	0.283	0.119	0.108	0.154	0.054	0.202	0.075	0.25	0.228	0.317	0.578
TCGA-B0-4718	Non-responder	1.475	0.092	0.116	0.385	0.303	0.42	0.316	0.29	0.212	0.369	0.129	0.329	0.161	0	0.2	0.29	0.096	0.114	0.125	0.079	0.169	0.128	0.237	0.195	0.252	0.533
TCGA-B0-4810	Non-responder	1.474	0.087	0.202	0.359	0.322	0.394	0.374	0.315	0.264	0.301	0.068	0.441	0.166	0	0.227	0.28	0.147	0.075	0.164	0.062	0.251	0.078	0.247	0.245	0.289	0.603
TCGA-B0-4811	Non-responder	1.476	0.096	0.158	0.409	0.25	0.311	0.321	0.217	0.209	0.343	0.166	0.271	0.161	0	0.136	0.273	0.029	0.127	0.227	0.073	0.21	0.14	0.237	0.19	0.198	0.549
TCGA-B0-4813	Responder	1.508	0.047	0.131	0.358	0.196	0.234	0.212	0.192	0.133	0.321	0.208	0.225	0.12	0	0.171	0.289	0.112	0.1	0.201	0.103	0.139	0.161	0.208	0.132	0.179	0.518
TCGA-B0-4814	Non-responder	1.465	0.117	0.157	0.388	0.226	0.308	0.295	0.226	0.196	0.335	0.199	0.229	0.186	0	0.171	0.275	0.053	0.12	0.181	0.114	0.14	0.158	0.21	0.187	0.248	0.553
TCGA-B0-4815	Non-responder	1.477	0.095	0.152	0.423	0.361	0.488	0.386	0.377	0.244	0.259	0.077	0.515	0.125	0	0.294	0.242	0.174	0.106	0.252	0.048	0.228	0.091	0.184	0.277	0.29	0.675
TCGA-B0-4816	Non-responder	1.475	0.07	0.168	0.387	0.189	0.435	0.282	0.268	0.194	0.113	0.113	0.339	0.151	0	0.199	0.282	0.111	0.144	0.197	0.141	0.209	0.21	0.202	0.234	0.201	0.666
TCGA-B0-4817	Non-responder	1.486	0	0.176	0.461	0.218	0.282	0.3	0.209	0.233	0.317	0.138	0.187	0.078	0	0.068	0.217	0.172	0.107	0.204	0.12	0.281	0.464	0.191	0.178	0.139	0.766
TCGA-B0-4818	Non-responder	1.477	0.124	0.126	0.359	0.283	0.457	0.346	0.325	0.241	0.264	0.14	0.378	0.201	0	0.202	0.301	0.081	0.152	0.185	0.055	0.151	0.158	0.218	0.27	0.297	0.62
TCGA-B0-4819	Non-responder	1.48	0.093	0.127	0.451	0.35	0.553	0.396	0.389	0.249	0.281	0	0.525	0.161	0	0.201	0.254	0.14	0.118	0.25	0.075	0.245	0.07	0.185	0.313	0.262	0.677
TCGA-B0-4821	Non-responder	1.478	0.004	0.238	0.428	0.314	0.311	0.38	0.241	0.224	0.244	0.149	0.333	0.126	0	0.167	0.267	0.163	0.094	0.189	0.041	0.196	0.081	0.246	0.182	0.232	0.542
TCGA-B0-4822	Non-responder	1.47	0.103	0.204	0.355	0.301	0.277	0.381	0.236	0.227	0.201	0.151	0.36	0.147	0	0.265	0.292	0.166	0.098	0.199	0.101	0.265	0.13	0.214	0.212	0.233	0.646
TCGA-B0-4823	Non-responder	1.476	0.093	0.158	0.345	0.233	0.4	0.251	0.252	0.09	0.339	0.104	0.36	0.184	0	0.14	0.244	0.115	0.128	0.209	0.139	0.201	0.086	0.195	0.238	0.253	0.63
TCGA-B0-4824	Responder	1.496	0.086	0.168	0.406	0.325	0.458	0.298	0.316	0.236	0.342	0.149	0.447	0.158	0	0.044	0.262	0.155	0.013	0.204	0.072	0.23	0.094	0.246	0.2	0.297	0.583
TCGA-B0-4827	Non-responder	1.464	0.058	0.157	0.409	0.287	0.325	0.327	0.277	0.189	0.273	0.117	0.328	0.121	0	0.255	0.268	0.169	0.158	0.255	0.089	0.314	0.084	0.187	0.283	0.253	0.739
TCGA-B0-4828	Non-responder	1.476	0.112	0.141	0.321	0.263	0.384	0.358	0.311	0.244	0.371	0.123	0.351	0.219	0	0.209	0.295	0.031	0.117	0.119	0.09	0.111	0.14	0.248	0.191	0.269	0.492
TCGA-B0-4833	Non-responder	1.475	0.085	0.146	0.343	0.316	0.439	0.375	0.331	0.238	0.353	0.137	0.374	0.166	0	0.203	0.277	0.126	0.08	0.188	0.068	0.182	0.129	0.254	0.212	0.291	0.587
TCGA-B0-4834	Non-responder	1.426	0.066	0.126	0.32	0.086	0.224	0.039	0.107	0.19	0.023	0.212	0.015	0.152	0	0.112	0.197	0.015	0.107	0.166	0.114	0.151	0.15	0.07	0.12	0.132	0.439
TCGA-B0-4836	Non-responder	1.475	0.094	0.196	0.376	0.326	0.477	0.375	0.361	0.277	0.275	0.092	0.416	0.165	0	0.213	0.28	0.132	0.099	0.273	0.052	0.25	0.113	0.143	0.273	0.266	0.67
TCGA-B0-4837	Non-responder	1.439	0.086	0.186	0.404	0.168	0.271	0.255	0.249	0.165	0.216	0.152	0.239	0.135	0	0.243	0.267	0.137	0.159	0.32	0.079	0.287	0.141	0.155	0.18	0.184	0.685
TCGA-B0-4838	Non-responder	1.48	0.09	0.151	0.327	0.356	0.552	0.416	0.406	0.261	0.358	0.059	0.463	0.188	0	0.174	0.278	0.08	0.064	0.088	0.056	0.107	0.118	0.216	0.244	0.304	0.488
TCGA-B0-4839	Responder	1.515	0.029	0.112	0.389	0.163	0.229	0.216	0.167	0.14	0.277	0.129	0.309	0.155	0	0.253	0.27	0.107	0.145	0.203	0.136	0.197	0.152	0.277	0.155	0.217	0.604
TCGA-B0-4841	Responder	1.688	0	0.12	0.43	0.179	0.208	0.131	0.11	0.089	0.361	0.068	0.297	0.083	0	0.206	0.228	0.113	0.177	0.214	0.128	0.185	0.182	0.255	0.077	0.2	0.588
TCGA-B0-4842	Non-responder	1.473	0.058	0.106	0.359	0.341	0.249	0.415	0.251	0.253	0.276	0.123	0.326	0.119	0	0.193	0.268	0.158	0.065	0.179	0.169	0.259	0.138	0.232	0.153	0.264	0.637
TCGA-B0-4843	Non-responder	1.462	0.121	0.129	0.402	0.209	0.261	0.31	0.208	0.211	0.252	0.136	0.257	0.148	0	0.275	0.306	0.096	0.151	0.26	0.086	0.25	0.101	0.164	0.216	0.153	0.604
TCGA-B0-4844	Non-responder	1.472	0.072	0.089	0.393	0.293	0.362	0.393	0.309	0.262	0.387	0.125	0.274	0.149	0	0.195	0.261	0.145	0.12	0.263	0.094	0.182	0.149	0.182	0.181	0.26	0.641
TCGA-B0-4845	Non-responder	1.474	0.133	0.14	0.295	0.177	0.484	0.241	0.287	0.25	0.279	0.191	0.279	0.213	0	0.232	0.315	0.003	0.155	0.128	0.1	0.106	0.185	0.177	0.268	0.138	0.498
TCGA-B0-4846	Non-responder	1.477	0.078	0.188	0.344	0.297	0.509	0.349	0.37	0.27	0.348	0.103	0.369	0.185	0	0.186	0.254	0.081	0.097	0.146	0.09	0.199	0.139	0.207	0.233	0.232	0.56
TCGA-B0-4847	Non-responder	1.478	0.123	0.172	0.403	0.301	0.426	0.38	0.339	0.275	0.301	0.062	0.479	0.179	0	0.208	0.275	0.083	0.108	0.101	0.071	0.173	0.117	0.24	0.23	0.329	0.558
TCGA-B0-4848	Non-responder	1.466	0.083	0.152	0.331	0.268	0.336	0.343	0.28	0.234	0.35	0.063	0.396	0.178	0	0.243	0.305	0.1	0.086	0.2	0.138	0.201	0.145	0.175	0.234	0.266	0.63
TCGA-B0-4849	Non-responder	1.473	0.089	0.128	0.314	0.264	0.422	0.347	0.313	0.235	0.347	0.132	0.276	0.165	0	0.236	0.294	0.052	0.182	0.165	0.106	0.14	0.227	0.202	0.21	0.202	0.591
TCGA-B0-4852	Non-responder	1.482	0.086	0.16	0.351	0.23	0.419	0.216	0.24	0.223	0.215	0.192	0.332	0.183	0	0.162	0.279	0.034	0.221	0.227	0.108	0.157	0.21	0.213	0.242	0.246	0.665
TCGA-B0-4945	Non-responder	1.469	0.085	0.208	0.403	0.239	0.404	0.269	0.232	0.185	0.324	0.169	0.209	0.199	0	0.176	0.225	0.06	0.15	0.172	0.106	0.206	0.144	0.191	0.219	0.194	0.576
TCGA-B0-5075	Non-responder	1.472	0.08	0.2	0.346	0.287	0.32	0.336	0.256	0.157	0.235	0.156	0.301	0.162	0	0.101	0.086	0.111	0.07	0.205	0.245	0.196	0.099	0.144	0.156	0.292	0.632
TCGA-B0-5077	Non-responder	1.469	0.104	0.159	0.396	0.26	0.346	0.3	0.252	0.216	0.181	0.161	0.298	0.135	0	0.186	0.23	0.107	0.181	0.198	0.109	0.175	0.114	0.221	0.165	0.232	0.589
TCGA-B0-5080	Non-responder	1.469	0.138	0.146	0.326	0.209	0.365	0.225	0.282	0.132	0.293	0.035	0.494	0.207	0	0.25	0.319	0.16	0.165	0.19	0.04	0.255	0.064	0.164	0.309	0.278	0.672
TCGA-B0-5081	Non-responder	1.479	0.11	0.154	0.331	0.329	0.53	0.365	0.39	0.258	0.256	0	0.533	0.154	0	0.287	0.296	0.147	0.136	0.153	0.045	0.208	0.053	0.187	0.318	0.272	0.613
TCGA-B0-5083	Non-responder	1.466	0.119	0.146	0.427	0.196	0.325	0.292	0.242	0.202	0.293	0.096	0.396	0.151	0	0.217	0.283	0.173	0.118	0.25	0.181	0.284	0.047	0.143	0.271	0.212	0.707
TCGA-B0-5084	Non-responder	1.48	0.056	0.105	0.309	0.334	0.213	0.257	0.168	0.205	0.098	0.179	0.078	0.1	0	0.106	0.158	0.108	0.096	0.194	0.185	0.178	0.164	0.176	0.027	0.287	0.569
TCGA-B0-5085	Non-responder	1.485	0.086	0.129	0.384	0.224	0.271	0.271	0.18	0.198	0.222	0.166	0.282	0.147	0	0.132	0.237	0.03	0.15	0.147	0.116	0.105	0.119	0.273	0.146	0.214	0.473
TCGA-B0-5088	Non-responder	1.478	0.092	0.173	0.36	0.244	0.416	0.345	0.3	0.232	0.228	0.136	0.344	0.157	0	0.191	0.308	0.131	0.199	0.255	0.153	0.234	0.044	0.203	0.266	0.243	0.702
TCGA-B0-5092	Non-responder	1.48	0.099	0.147	0.399	0.35	0.532	0.407	0.392	0.284	0.32	0.026	0.549	0.178	0	0.21	0.252	0.116	0.049	0.131	0.043	0.173	0.03	0.249	0.269	0.308	0.515
TCGA-B0-5094	Responder	1.525	0.04	0.184	0.432	0.254	0.279	0.27	0.222	0.152	0.18	0.194	0.252	0.15	0	0.024	0.167	0.152	0.071	0.161	0.108	0.142	0.147	0.196	0.152	0.308	0.571
TCGA-B0-5095	Non-responder	1.466	0.09	0.177	0.331	0.276	0.394	0.322	0.303	0.249	0.177	0.167	0.361	0.138	0	0.234	0.256	0.162	0.085	0.246	0.058	0.267	0.089	0.217	0.257	0.236	0.644
TCGA-B0-5096	Responder	1.498	0	0.193	0.324	0.267	0.309	0.307	0.228	0.137	0.254	0.145	0.212	0.137	0	0.185	0.252	0.099	0.148	0.199	0.196	0.237	0.147	0.132	0.191	0.191	0.648
TCGA-B0-5097	Non-responder	1.475	0.11	0.187	0.285	0.252	0.551	0.354	0.39	0.205	0.276	0.125	0.298	0.174	0	0.264	0.298	0.115	0.065	0.222	0.11	0.222	0.188	0.142	0.312	0.193	0.656
TCGA-B0-5098	Responder	1.522	0.018	0.118	0.219	0.321	0.126	0.157	0.151	0.272	0.104	0.091	0.109	0.104	0	0.166	0.122	0.08	0.158	0.092	0.068	0.067	0.142	0.19	0.034	0.218	0.395
TCGA-B0-5099	Responder	1.504	0.056	0.163	0.352	0.136	0.319	0.119	0.178	0.169	0.105	0.231	0.104	0.149	0	0.141	0.189	0.034	0.156	0.097	0.086	0.065	0.172	0.228	0.083	0.186	0.404
TCGA-B0-5100	Responder	1.542	0.032	0.136	0.382	0.165	0.169	0.146	0.099	0.074	0.253	0.207	0.194	0.106	0	0.183	0.186	0.147	0.222	0.145	0.076	0.163	0.135	0.211	0.119	0.173	0.543
TCGA-B0-5102	Non-responder	1.482	0.061	0.129	0.34	0.285	0.302	0.243	0.221	0.183	0.199	0.131	0.3	0.185	0	0.173	0.217	0.037	0.11	0.144	0.161	0.126	0.098	0.249	0.202	0.271	0.528
TCGA-B0-5106	Non-responder	1.467	0.086	0.146	0.41	0.281	0.405	0.282	0.229	0.158	0.203	0.155	0.343	0.188	0	0.223	0.273	0.127	0.112	0.173	0.118	0.203	0.117	0.234	0.191	0.292	0.614
TCGA-B0-5107	Non-responder	1.481	0.073	0.165	0.362	0.412	0.346	0.428	0.295	0.328	0.317	0.062	0.409	0.143	0	0.11	0.094	0.127	0.085	0.046	0.118	0.146	0.08	0.206	0.052	0.315	0.446
TCGA-B0-5108	Non-responder	1.475	0.105	0.151	0.364	0.278	0.459	0.397	0.341	0.196	0.226	0.088	0.393	0.175	0	0.254	0.304	0.147	0.065	0.225	0.15	0.247	0.13	0.167	0.294	0.227	0.683
TCGA-B0-5109	Non-responder	1.473	0.072	0.123	0.416	0.353	0.467	0.362	0.329	0.304	0.23	0.021	0.45	0.132	0	0.329	0.27	0.152	0.158	0.187	0.105	0.264	0.159	0.192	0.238	0.272	0.707
TCGA-B0-5110	Non-responder	1.483	0.084	0.181	0.349	0.236	0.427	0.277	0.287	0.185	0.226	0.18	0.308	0.166	0	0.13	0.273	0.055	0.1	0.174	0.104	0.168	0.166	0.227	0.219	0.218	0.554
TCGA-B0-5113	Non-responder	1.478	0.146	0.156	0.289	0.278	0.419	0.366	0.342	0.228	0.236	0.168	0.398	0.218	0	0.213	0.311	0.068	0.085	0.143	0.108	0.16	0.124	0.19	0.283	0.252	0.563
TCGA-B0-5115	Non-responder	1.478	0.156	0.15	0.353	0.196	0.448	0.334	0.347	0.236	0.19	0.181	0.374	0.212	0	0.188	0.322	0.047	0.071	0.152	0.116	0.169	0.125	0.18	0.292	0.213	0.546
TCGA-B0-5116	Non-responder	1.493	0.066	0.185	0.324	0.168	0.211	0.198	0.17	0.151	0.256	0.158	0.206	0.14	0	0.17	0.248	0.044	0.117	0.2	0.114	0.164	0.151	0.231	0.115	0.237	0.525
TCGA-B0-5117	Responder	1.68	0.013	0.05	0.276	0.052	0.054	0.019	0.059	0.211	0.258	0.193	0.188	0.077	0	0.191	0.054	0.079	0.214	0.114	0.15	0.151	0.16	0.101	0.102	0.054	0.471
TCGA-B0-5119	Responder	1.509	0.06	0.139	0.348	0.258	0.377	0.215	0.276	0.113	0.317	0.166	0.383	0.179	0	0.099	0.212	0.058	0.122	0.147	0.106	0.133	0.131	0.276	0.179	0.288	0.535
TCGA-B0-5120	Non-responder	1.475	0.077	0.183	0.299	0.26	0.541	0.25	0.287	0.233	0.265	0.195	0.251	0.18	0	0.178	0.3	0.095	0.085	0.227	0.102	0.207	0.114	0.166	0.226	0.221	0.587
TCGA-B0-5121	Non-responder	1.464	0.117	0.167	0.412	0.211	0.336	0.233	0.237	0.187	0.234	0.169	0.34	0.18	0	0.238	0.303	0.019	0.161	0.165	0.081	0.189	0.185	0.242	0.254	0.251	0.6
TCGA-B0-5399	Non-responder	1.477	0.108	0.203	0.315	0.241	0.423	0.341	0.318	0.253	0.329	0.12	0.444	0.208	0	0.178	0.328	0.062	0.125	0.165	0.074	0.19	0.087	0.205	0.264	0.281	0.575
TCGA-B0-5400	Non-responder	1.462	0.059	0.129	0.464	0.263	0.246	0.337	0.233	0.173	0.202	0.162	0.31	0.155	0	0.21	0.182	0.126	0.081	0.272	0.147	0.315	0.159	0.222	0.208	0.249	0.717
TCGA-B0-5402	Non-responder	1.46	0.092	0.134	0.398	0.135	0.406	0.128	0.214	0.163	0.384	0.098	0.299	0.158	0	0.213	0.284	0.166	0.221	0.343	0.066	0.279	0.104	0.132	0.215	0.166	0.718
TCGA-B0-5690	Responder	1.535	0.005	0.116	0.165	0.058	0.241	0	0.131	0.15	0.336	0.213	0.096	0.091	0	0.184	0.058	0.138	0.198	0.211	0.098	0.122	0.138	0.046	0.05	0.064	0.469
TCGA-B0-5691	Non-responder	1.468	0.087	0.194	0.31	0.178	0.51	0.227	0.293	0.206	0.404	0.118	0.306	0.164	0	0.185	0.289	0.137	0.169	0.308	0.088	0.286	0.104	0.083	0.243	0.153	0.685
TCGA-B0-5692	Non-responder	1.481	0.085	0.124	0.367	0.355	0.456	0.406	0.372	0.28	0.356	0.066	0.511	0.192	0	0.11	0.263	0.138	0.011	0.049	0.069	0.141	0.073	0.265	0.198	0.314	0.457
TCGA-B0-5693	Non-responder	1.484	0.056	0.154	0.344	0.149	0.301	0.097	0.15	0.118	0.089	0.215	0.165	0.162	0	0.158	0.227	0.041	0.144	0.206	0.114	0.181	0.22	0.205	0.14	0.175	0.563
TCGA-B0-5694	Non-responder	1.459	0.084	0.124	0.381	0.102	0.416	0.144	0.244	0.176	0.319	0.156	0.286	0.136	0	0.184	0.223	0.144	0.176	0.328	0.09	0.276	0.128	0.12	0.178	0.122	0.664
TCGA-B0-5695	Responder	1.503	0.06	0.157	0.451	0.166	0.304	0.176	0.187	0.107	0.348	0.18	0.253	0.16	0	0.139	0.172	0.066	0.146	0.23	0.084	0.231	0.156	0.259	0.099	0.236	0.574
TCGA-B0-5696	Non-responder	1.46	0.038	0.176	0.337	0.107	0.355	0.096	0.194	0.148	0.359	0.188	0.149	0.11	0	0.141	0.167	0.126	0.166	0.303	0.093	0.204	0.134	0.085	0.067	0.14	0.567
TCGA-B0-5697	Non-responder	1.466	0.024	0.129	0.166	0.048	0.267	0	0.13	0.19	0.292	0.199	0.095	0.106	0	0.123	0.067	0.151	0.163	0.182	0.061	0.085	0.145	0.019	0.064	0.042	0.411
TCGA-B0-5698	Non-responder	1.475	0.081	0.153	0.331	0.276	0.475	0.372	0.369	0.257	0.246	0.086	0.391	0.175	0	0.206	0.292	0.1	0.132	0.135	0.13	0.154	0.224	0.203	0.269	0.244	0.639
TCGA-B0-5699	Responder	1.53	0.007	0.095	0.248	0	0.256	0	0.137	0.167	0.27	0.207	0.069	0.085	0	0.177	0.045	0.146	0.193	0.272	0.086	0.145	0.186	0.081	0.071	0.055	0.531
TCGA-B0-5700	Responder	1.525	0.031	0.14	0.417	0.187	0.346	0.266	0.23	0.162	0.271	0.143	0.24	0.135	0	0.141	0.262	0.086	0.225	0.279	0.118	0.217	0.127	0.218	0.207	0.173	0.659
TCGA-B0-5701	Non-responder	1.425	0.095	0.116	0.337	0.114	0.41	0.086	0.216	0.126	0.293	0.191	0.19	0.152	0	0.172	0.217	0.173	0.191	0.284	0.14	0.235	0.12	0.079	0.205	0.079	0.657
TCGA-B0-5702	Responder	1.538	0	0.097	0.464	0.142	0.144	0.225	0.103	0.2	0.272	0.001	0.279	0	0	0.259	0.189	0.16	0.179	0.182	0.161	0.243	0.112	0.318	0.029	0.274	0.617
TCGA-B0-5703	Responder	1.529	0.022	0.158	0.373	0.14	0.249	0	0.103	0.151	0.339	0.188	0.18	0.092	0	0.19	0.156	0.133	0.188	0.292	0.081	0.197	0.166	0.122	0.026	0.15	0.568
TCGA-B0-5705	Non-responder	1.438	0.054	0.158	0.234	0.146	0.381	0.063	0.203	0.157	0.319	0.215	0.168	0.121	0	0.116	0.178	0.138	0.154	0.245	0.104	0.206	0.125	0.025	0.099	0.111	0.544
TCGA-B0-5706	Responder	1.541	0.018	0.113	0.259	0.141	0.257	0	0.146	0.169	0.325	0.212	0.141	0.117	0	0.197	0.145	0.113	0.176	0.137	0.037	0.09	0.148	0.064	0.046	0.104	0.393
TCGA-B0-5707	Non-responder	1.463	0.053	0.148	0.277	0.237	0.244	0.179	0.152	0.175	0.12	0.126	0.131	0.146	0	0.226	0.158	0.076	0.168	0.224	0.219	0.215	0.141	0.146	0.078	0.209	0.612
TCGA-B0-5709	Non-responder	1.477	0.04	0.155	0.35	0.09	0.325	0.08	0.182	0.147	0.36	0.192	0.164	0.102	0	0.115	0.141	0.117	0.181	0.313	0.113	0.232	0.163	0.089	0.079	0.129	0.611
TCGA-B0-5710	Non-responder	1.469	0.113	0.144	0.342	0.259	0.358	0.328	0.296	0.223	0.325	0.126	0.365	0.199	0	0.241	0.317	0.115	0.097	0.158	0.083	0.207	0.143	0.182	0.262	0.232	0.597
TCGA-B0-5711	Responder	1.508	0.037	0.13	0.319	0.07	0.281	0.005	0.155	0.149	0.315	0.217	0.143	0.101	0	0.158	0.145	0.138	0.177	0.246	0.107	0.19	0.115	0.129	0.053	0.145	0.539
TCGA-B0-5712	Non-responder	1.466	0.102	0.147	0.435	0.16	0.401	0.172	0.253	0.142	0.375	0.098	0.337	0.17	0	0.226	0.269	0.146	0.26	0.31	0.065	0.277	0.066	0.119	0.23	0.183	0.707
TCGA-B0-5713	Non-responder	1.476	0.071	0.123	0.377	0.268	0.335	0.264	0.25	0.216	0.28	0.158	0.354	0.158	0	0.157	0.19	0.075	0.1	0.159	0.115	0.158	0.16	0.271	0.161	0.257	0.545
TCGA-B0-5812	Non-responder	1.466	0.101	0.179	0.345	0.194	0.398	0.209	0.279	0.147	0.356	0.143	0.373	0.176	0	0.207	0.303	0.088	0.108	0.209	0.087	0.213	0.153	0.226	0.242	0.224	0.609
TCGA-B2-3923	Responder	1.561	0.034	0.168	0.406	0.071	0.227	0.122	0.161	0.225	0.208	0.068	0.203	0.106	0	0.114	0.144	0.101	0.122	0.192	0.178	0.217	0.149	0.087	0.104	0.142	0.555
TCGA-B2-3924	Non-responder	1.481	0.158	0.226	0.331	0.343	0.577	0.309	0.435	0.158	0.261	0.08	0.466	0.201	0	0.105	0.253	0.05	0.112	0.13	0.024	0.139	0.213	0.195	0.274	0.285	0.565
TCGA-B2-4098	Non-responder	1.47	0.101	0.157	0.331	0.288	0.337	0.34	0.272	0.264	0.25	0.128	0.174	0.148	0	0.137	0.189	0.129	0.095	0.179	0.221	0.202	0.139	0.104	0.194	0.257	0.651
TCGA-B2-4099	Non-responder	1.476	0.077	0.133	0.355	0.235	0.397	0.329	0.286	0.286	0.19	0.119	0.315	0.154	0	0.185	0.292	0.073	0.124	0.189	0.108	0.211	0.158	0.275	0.246	0.244	0.623
TCGA-B2-4101	Non-responder	1.474	0.122	0.214	0.357	0.262	0.489	0.327	0.326	0.202	0.3	0.107	0.383	0.191	0	0.23	0.308	0.125	0.114	0.195	0.058	0.203	0.131	0.211	0.284	0.277	0.638
TCGA-B2-4102	Non-responder	1.475	0.128	0.178	0.369	0.201	0.503	0.324	0.327	0.205	0.213	0.185	0.323	0.22	0	0.228	0.26	0.083	0.135	0.16	0.108	0.179	0.152	0.179	0.261	0.256	0.613
TCGA-B2-5633	Non-responder	1.485	0.075	0.184	0.361	0.202	0.506	0.221	0.359	0.219	0.154	0.143	0.362	0.209	0	0.168	0.252	0.039	0.115	0.237	0.123	0.173	0.172	0.143	0.23	0.237	0.61
TCGA-B2-5635	Responder	1.501	0.068	0.207	0.355	0.246	0.582	0.257	0.401	0.216	0.128	0.154	0.324	0.229	0	0.08	0.235	0.02	0.097	0.143	0.13	0.163	0.171	0.163	0.198	0.27	0.549
TCGA-B2-5636	Non-responder	1.443	0.09	0.162	0.308	0.106	0.429	0.168	0.269	0.178	0.298	0.201	0.264	0.152	0	0.211	0.238	0.143	0.179	0.299	0.093	0.274	0.116	0.068	0.191	0.113	0.647
TCGA-B2-5639	Non-responder	1.472	0.077	0.203	0.444	0.208	0.382	0.358	0.305	0.24	0.328	0.07	0.335	0.17	0	0.188	0.257	0.126	0.135	0.195	0.134	0.242	0.124	0.171	0.216	0.272	0.664
TCGA-B2-5641	Responder	1.526	0.017	0.092	0.153	0.066	0.272	0	0.148	0.126	0.305	0.23	0.099	0.121	0	0.18	0.046	0.126	0.161	0.126	0.075	0.113	0.127	0.06	0.061	0.076	0.398
TCGA-B2-A4SR	Non-responder	1.474	0.11	0.21	0.356	0.262	0.5	0.328	0.329	0.206	0.238	0.13	0.332	0.205	0	0.217	0.313	0.108	0.089	0.199	0.093	0.222	0.114	0.125	0.265	0.24	0.612
TCGA-B4-5377	Non-responder	1.472	0.115	0.103	0.293	0.28	0.399	0.34	0.306	0.238	0.18	0.164	0.28	0.206	0	0.202	0.282	0.091	0.116	0.212	0.113	0.149	0.166	0.203	0.232	0.239	0.607
TCGA-B4-5378	Non-responder	1.441	0.085	0.117	0.406	0.102	0.291	0.09	0.152	0.076	0.225	0.224	0.204	0.155	0	0.15	0.181	0.09	0.188	0.173	0.081	0.136	0.169	0.192	0.118	0.193	0.528
TCGA-B4-5832	Non-responder	1.476	0.086	0.194	0.4	0.248	0.457	0.169	0.304	0.263	0.259	0.047	0.338	0.158	0	0.11	0.233	0.059	0.017	0.271	0.088	0.225	0.258	0.068	0.25	0.153	0.608
TCGA-B4-5834	Non-responder	1.471	0.078	0.126	0.35	0.221	0.377	0.215	0.232	0.194	0.209	0.167	0.301	0.166	0	0.208	0.246	0.065	0.19	0.207	0.077	0.191	0.168	0.245	0.179	0.213	0.593
TCGA-B4-5835	Non-responder	1.467	0	0.161	0.44	0.277	0.296	0.336	0.253	0.251	0.241	0.096	0.231	0.146	0	0.238	0.172	0.109	0.128	0.261	0.151	0.278	0.105	0.165	0.143	0.22	0.642
TCGA-B4-5836	Non-responder	1.466	0.077	0.127	0.397	0.186	0.328	0.192	0.227	0.142	0.218	0.162	0.282	0.166	0	0.222	0.279	0.06	0.113	0.235	0.099	0.192	0.185	0.254	0.203	0.237	0.61
TCGA-B4-5838	Non-responder	1.437	0.091	0.183	0.319	0.214	0.26	0.227	0.208	0.157	0.271	0.191	0.241	0.154	0	0.199	0.204	0.057	0.14	0.23	0.103	0.226	0.152	0.154	0.164	0.195	0.583
TCGA-B4-5843	Non-responder	1.41	0.109	0.139	0.339	0.093	0.302	0.094	0.154	0.116	0.12	0.234	0.167	0.177	0	0.115	0.233	0.068	0.105	0.193	0.153	0.175	0.182	0.185	0.117	0.221	0.559
TCGA-B4-5844	Non-responder	1.49	0.071	0.139	0.376	0.13	0.372	0.112	0.21	0.11	0.145	0.175	0.294	0.161	0	0.179	0.206	0.04	0.134	0.163	0.113	0.171	0.261	0.225	0.174	0.17	0.565
TCGA-B8-4143	Non-responder	1.475	0.085	0.211	0.391	0.333	0.468	0.397	0.365	0.254	0.249	0.057	0.43	0.152	0	0.231	0.237	0.186	0.059	0.168	0.06	0.22	0.1	0.19	0.295	0.276	0.628
TCGA-B8-4146	Responder	1.502	0.071	0.178	0.333	0.285	0.565	0.203	0.333	0.296	0.292	0.085	0.333	0.221	0	0.051	0.225	0.039	0.027	0.23	0.089	0.16	0.2	0.202	0.226	0.217	0.547
TCGA-B8-4148	Non-responder	1.481	0.112	0.155	0.355	0.323	0.589	0.368	0.392	0.26	0.309	0.116	0.451	0.192	0	0.15	0.24	0.109	0.057	0.149	0.052	0.165	0.125	0.223	0.256	0.295	0.555
TCGA-B8-4151	Responder	1.526	0.047	0.112	0.339	0.237	0.334	0.207	0.178	0.236	0.236	0.135	0.153	0.161	0	0.129	0.24	0.045	0.194	0.186	0.134	0.116	0.195	0.264	0.14	0.205	0.559
TCGA-B8-4153	Responder	1.53	0.041	0.13	0.4	0.194	0.308	0.149	0.164	0.179	0.29	0.166	0.295	0.153	0	0.204	0.272	0.098	0.138	0.161	0.104	0.15	0.172	0.267	0.167	0.192	0.544
TCGA-B8-4154	Non-responder	1.485	0.058	0.119	0.35	0.289	0.444	0.277	0.283	0.271	0.258	0.108	0.356	0.148	0	0.164	0.276	0.062	0.128	0.23	0.089	0.193	0.145	0.29	0.205	0.273	0.611
TCGA-B8-4619	Non-responder	1.479	0.075	0.152	0.355	0.174	0.478	0.25	0.301	0.256	0.403	0.104	0.309	0.156	0	0.161	0.271	0.107	0.201	0.315	0.083	0.203	0.109	0.138	0.194	0.13	0.618
TCGA-B8-4620	Non-responder	1.475	0.097	0.146	0.363	0.262	0.522	0.304	0.327	0.233	0.361	0.08	0.375	0.187	0	0.206	0.26	0.175	0.163	0.275	0.08	0.296	0.074	0.114	0.259	0.219	0.71
TCGA-B8-4621	Non-responder	1.458	0.089	0.176	0.372	0.229	0.266	0.22	0.196	0.203	0.091	0.163	0.152	0.115	0	0.076	0.128	0.125	0.101	0.22	0.221	0.254	0.216	0.134	0.09	0.218	0.665
TCGA-B8-4622	Non-responder	1.472	0.078	0.162	0.389	0.184	0.462	0.237	0.287	0.229	0.399	0.073	0.34	0.162	0	0.195	0.241	0.115	0.194	0.329	0.077	0.276	0.096	0.122	0.218	0.208	0.696
TCGA-B8-5158	Non-responder	1.461	0.06	0.163	0.342	0.286	0.36	0.343	0.301	0.221	0.216	0.147	0.313	0.138	0	0.239	0.26	0.148	0.106	0.202	0.128	0.2	0.228	0.188	0.199	0.253	0.674
TCGA-B8-5159	Responder	1.495	0.062	0.144	0.32	0.303	0.383	0.292	0.267	0.171	0.295	0.188	0.338	0.18	0	0.056	0.211	0.088	0.072	0.158	0.097	0.133	0.172	0.224	0.148	0.281	0.529
TCGA-B8-5162	Non-responder	1.477	0.088	0.115	0.331	0.339	0.54	0.368	0.364	0.21	0.303	0.047	0.442	0.178	0	0.3	0.269	0.127	0.204	0.227	0.083	0.205	0.088	0.183	0.31	0.257	0.691
TCGA-B8-5163	Non-responder	1.475	0.09	0.168	0.401	0.319	0.509	0.375	0.374	0.252	0.319	0	0.449	0.169	0	0.292	0.29	0.154	0.053	0.225	0.054	0.267	0.116	0.173	0.309	0.238	0.652
TCGA-B8-5164	Non-responder	1.479	0.084	0.126	0.315	0.324	0.56	0.359	0.392	0.257	0.333	0.099	0.515	0.211	0	0.188	0.212	0.107	0.04	0.127	0.091	0.161	0.091	0.228	0.224	0.312	0.531
TCGA-B8-5165	Non-responder	1.473	0.082	0.184	0.411	0.163	0.479	0.209	0.273	0.186	0.345	0.153	0.308	0.147	0	0.183	0.271	0.147	0.204	0.313	0.072	0.273	0.127	0.152	0.22	0.186	0.71
TCGA-B8-5545	Non-responder	1.466	0.065	0.164	0.359	0.245	0.398	0.271	0.285	0.182	0.218	0.139	0.273	0.136	0	0.224	0.248	0.106	0.214	0.273	0.088	0.224	0.127	0.187	0.226	0.204	0.673
TCGA-B8-5546	Non-responder	1.414	0.155	0.143	0.395	0.132	0.198	0.154	0.157	0.152	0.25	0.249	0.238	0.189	0	0.18	0.175	0.033	0.176	0.196	0.088	0.188	0.133	0.108	0.114	0.174	0.507
TCGA-B8-5549	Responder	1.52	0.013	0.076	0.114	0.087	0.311	0.012	0.171	0.147	0.285	0.222	0.051	0.122	0	0.105	0.04	0.124	0.146	0.096	0.102	0.086	0.235	0.001	0.05	0.016	0.393
TCGA-B8-5550	Non-responder	1.453	0.062	0.159	0.333	0.228	0.316	0.284	0.257	0.127	0.223	0.167	0.264	0.134	0	0.25	0.278	0.151	0.106	0.259	0.129	0.266	0.121	0.152	0.245	0.196	0.678
TCGA-B8-5551	Non-responder	1.478	0.062	0.164	0.32	0.369	0.517	0.42	0.387	0.249	0.262	0	0.533	0.136	0	0.23	0.229	0.161	0.112	0.122	0.132	0.215	0.086	0.168	0.283	0.259	0.631
TCGA-B8-5552	Non-responder	1.48	0.069	0.178	0.339	0.199	0.521	0.195	0.284	0.175	0.241	0.102	0.302	0.18	0	0.138	0.212	0.152	0.114	0.295	0.124	0.29	0.172	0.02	0.225	0.111	0.682
TCGA-B8-5553	Non-responder	1.481	0.082	0.125	0.325	0.317	0.54	0.312	0.323	0.232	0.25	0.138	0.3	0.201	0	0.164	0.261	0.067	0.123	0.15	0.1	0.156	0.142	0.212	0.238	0.258	0.568
TCGA-B8-A54D	Non-responder	1.48	0.091	0.14	0.369	0.326	0.52	0.343	0.37	0.214	0.324	0.101	0.397	0.197	0	0.169	0.255	0.095	0.095	0.161	0.117	0.174	0.073	0.226	0.239	0.334	0.593
TCGA-B8-A54E	Responder	1.496	0.086	0.209	0.402	0.337	0.352	0.294	0.284	0.26	0.206	0.126	0.139	0.133	0	0.006	0.033	0.068	0.084	0.236	0.13	0.242	0.116	0.112	0.134	0.175	0.546
TCGA-B8-A54F	Non-responder	1.454	0.098	0.204	0.346	0.185	0.396	0.25	0.204	0.198	0.155	0.182	0.195	0.188	0	0.215	0.3	0.1	0.134	0.247	0.122	0.249	0.15	0.135	0.188	0.207	0.643
TCGA-B8-A54G	Non-responder	1.482	0.109	0.106	0.331	0.353	0.509	0.398	0.413	0.281	0.318	0.068	0.486	0.193	0	0.088	0.242	0.155	0.012	0.076	0.103	0.18	0.071	0.218	0.253	0.298	0.528
TCGA-B8-A54H	Non-responder	1.469	0.092	0.156	0.357	0.277	0.335	0.252	0.248	0.152	0.304	0.09	0.403	0.168	0	0.181	0.233	0.091	0.13	0.179	0.062	0.184	0.12	0.259	0.191	0.29	0.573
TCGA-B8-A54I	Non-responder	1.476	0.08	0.14	0.43	0.306	0.413	0.393	0.305	0.233	0.1	0.099	0.327	0.167	0	0.241	0.287	0.126	0.148	0.254	0.089	0.259	0.082	0.151	0.287	0.272	0.698
TCGA-B8-A54J	Non-responder	1.475	0.052	0.13	0.443	0.327	0.44	0.362	0.324	0.233	0.257	0.125	0.362	0.127	0	0.204	0.254	0.068	0.109	0.243	0.07	0.215	0.14	0.242	0.146	0.268	0.58
TCGA-B8-A54K	Responder	1.491	0.036	0.142	0.439	0.086	0.3	0.066	0.117	0.127	0.211	0.233	0.065	0.175	0	0.152	0.192	0.107	0.167	0.198	0.038	0.198	0.128	0.151	0.094	0.178	0.51
TCGA-B8-A7U6	Non-responder	1.472	0.105	0.136	0.366	0.201	0.421	0.207	0.229	0.249	0.103	0.114	0.307	0.158	0	0.181	0.281	0.064	0.164	0.204	0.099	0.168	0.174	0.217	0.248	0.172	0.595
TCGA-B8-A8YJ	Non-responder	1.476	0.147	0.145	0.311	0.24	0.498	0.297	0.31	0.186	0.258	0.052	0.466	0.181	0	0.239	0.297	0.113	0.241	0.237	0.063	0.152	0.165	0.151	0.359	0.149	0.68
TCGA-BP-4158	Non-responder	1.456	0.122	0.132	0.36	0.136	0.289	0.181	0.191	0.152	0.33	0.179	0.308	0.187	0	0.2	0.302	0.048	0.144	0.164	0.11	0.166	0.149	0.219	0.193	0.232	0.555
TCGA-BP-4159	Responder	1.516	0.064	0.11	0.382	0.163	0.217	0.13	0.15	0.148	0.36	0.137	0.332	0.148	0	0.184	0.248	0.118	0.143	0.242	0.112	0.182	0.148	0.234	0.169	0.211	0.61
TCGA-BP-4160	Non-responder	1.483	0.054	0.115	0.323	0.361	0.565	0.353	0.389	0.26	0.323	0.138	0.435	0.175	0	0.131	0.207	0.091	0.063	0.193	0.104	0.167	0.099	0.229	0.23	0.292	0.571
TCGA-BP-4161	Non-responder	1.48	0.094	0.164	0.363	0.278	0.465	0.355	0.357	0.258	0.347	0.123	0.495	0.182	0	0.128	0.288	0.134	0.025	0.114	0.103	0.178	0.119	0.224	0.276	0.288	0.569
TCGA-BP-4162	Non-responder	1.478	0.108	0.135	0.343	0.317	0.501	0.378	0.373	0.246	0.333	0.142	0.377	0.175	0	0.208	0.256	0.099	0.063	0.146	0.083	0.138	0.134	0.243	0.24	0.29	0.549
TCGA-BP-4163	Non-responder	1.457	0.1	0.128	0.351	0.17	0.383	0.26	0.288	0.171	0.219	0.161	0.26	0.197	0	0.255	0.287	0.123	0.141	0.257	0.136	0.264	0.11	0.121	0.196	0.249	0.679
TCGA-BP-4164	Non-responder	1.479	0.059	0.151	0.272	0.263	0.372	0.285	0.247	0.203	0.265	0.182	0.166	0.181	0	0.153	0.24	0.051	0.126	0.171	0.145	0.114	0.183	0.179	0.181	0.228	0.552
TCGA-BP-4165	Non-responder	1.48	0.098	0.134	0.383	0.257	0.338	0.214	0.205	0.181	0.347	0.144	0.375	0.185	0	0.169	0.261	0.052	0.129	0.137	0.076	0.174	0.111	0.307	0.179	0.305	0.535
TCGA-BP-4166	Non-responder	1.467	0.095	0.128	0.36	0.174	0.338	0.229	0.258	0.162	0.3	0.108	0.382	0.152	0	0.211	0.313	0.139	0.119	0.195	0.116	0.238	0.111	0.233	0.247	0.217	0.636
TCGA-BP-4167	Non-responder	1.471	0.064	0.109	0.332	0.339	0.345	0.387	0.291	0.236	0.286	0	0.54	0.138	0	0.313	0.277	0.254	0.094	0.262	0.099	0.243	0.051	0.211	0.22	0.271	0.687
TCGA-BP-4169	Non-responder	1.468	0.072	0.219	0.39	0.251	0.498	0.325	0.331	0.201	0.271	0.078	0.395	0.16	0	0.276	0.275	0.121	0.154	0.224	0.092	0.208	0.246	0.178	0.302	0.221	0.722
TCGA-BP-4170	Non-responder	1.482	0.104	0.137	0.375	0.296	0.439	0.337	0.336	0.252	0.347	0.149	0.369	0.182	0	0.104	0.26	0.088	0.074	0.12	0.077	0.202	0.17	0.242	0.271	0.275	0.588
TCGA-BP-4173	Non-responder	1.479	0.079	0.161	0.358	0.355	0.573	0.407	0.409	0.247	0.276	0	0.539	0.172	0	0.233	0.235	0.153	0.119	0.165	0.044	0.19	0.12	0.203	0.286	0.287	0.627
TCGA-BP-4174	Non-responder	1.474	0.071	0.146	0.29	0.237	0.347	0.288	0.256	0.161	0.37	0.155	0.275	0.155	0	0.141	0.186	0.093	0.23	0.21	0.165	0.156	0.209	0.206	0.167	0.263	0.687
TCGA-BP-4176	Non-responder	1.471	0.072	0.18	0.313	0.251	0.489	0.348	0.355	0.248	0.279	0.099	0.353	0.186	0	0.199	0.311	0.128	0.112	0.218	0.155	0.196	0.216	0.126	0.313	0.244	0.728
TCGA-BP-4177	Responder	1.513	0.037	0.131	0.396	0.155	0.298	0.138	0.148	0.134	0.352	0.217	0.183	0.171	0	0.178	0.213	0.06	0.192	0.262	0.082	0.214	0.098	0.125	0.12	0.181	0.556
TCGA-BP-4325	Non-responder	1.486	0.091	0.15	0.362	0.3	0.408	0.271	0.299	0.193	0.296	0.148	0.401	0.187	0	0.086	0.21	0.081	0.058	0.125	0.107	0.142	0.159	0.271	0.163	0.316	0.53
TCGA-BP-4326	Responder	1.496	0.007	0.207	0.364	0.274	0.443	0.263	0.282	0.15	0.278	0.189	0.267	0.134	0	0.166	0.261	0.066	0.128	0.141	0.075	0.097	0.23	0.155	0.218	0.137	0.503
TCGA-BP-4327	Non-responder	1.476	0.065	0.16	0.382	0.176	0.319	0.237	0.233	0.182	0.263	0.199	0.209	0.154	0	0.199	0.269	0.067	0.088	0.181	0.124	0.202	0.138	0.239	0.171	0.229	0.552
TCGA-BP-4329	Non-responder	1.47	0.047	0.146	0.341	0.21	0.375	0.291	0.277	0.232	0.353	0.204	0.336	0.151	0	0.22	0.301	0.087	0.114	0.227	0.143	0.182	0.149	0.204	0.229	0.214	0.62
TCGA-BP-4330	Non-responder	1.479	0.093	0.177	0.341	0.315	0.553	0.361	0.377	0.251	0.32	0.112	0.453	0.207	0	0.183	0.282	0.09	0.078	0.139	0.043	0.178	0.082	0.222	0.289	0.311	0.557
TCGA-BP-4331	Non-responder	1.471	0.132	0.111	0.368	0.238	0.454	0.264	0.28	0.178	0.248	0.129	0.351	0.196	0	0.239	0.277	0.117	0.143	0.166	0.123	0.196	0.125	0.215	0.251	0.241	0.627
TCGA-BP-4332	Non-responder	1.464	0.087	0.195	0.359	0.129	0.304	0.176	0.17	0.1	0.378	0.2	0.268	0.166	0	0.167	0.256	0.099	0.218	0.23	0.134	0.194	0.094	0.197	0.158	0.226	0.623
TCGA-BP-4334	Responder	1.688	0	0	0.294	0.013	0.11	0.089	0.077	0.196	0.193	0.133	0.038	0.076	0	0.128	0	0.092	0.177	0.076	0.189	0.168	0.211	0.147	0.075	0.089	0.496
TCGA-BP-4335	Non-responder	1.478	0.13	0.172	0.384	0.303	0.451	0.356	0.333	0.265	0.355	0.091	0.428	0.176	0	0.216	0.291	0.063	0.105	0.146	0.061	0.2	0.113	0.216	0.271	0.29	0.575
TCGA-BP-4337	Non-responder	1.468	0.108	0.188	0.333	0.261	0.392	0.337	0.295	0.217	0.34	0.169	0.265	0.172	0	0.212	0.316	0.132	0.136	0.214	0.085	0.213	0.115	0.14	0.308	0.178	0.635
TCGA-BP-4338	Non-responder	1.489	0.011	0.206	0.327	0.177	0.238	0.278	0.233	0.234	0.092	0.226	0.188	0.08	0	0.166	0.218	0.185	0.168	0.301	0.184	0.294	0.145	0.095	0.137	0.203	0.743
TCGA-BP-4340	Responder	1.497	0.055	0.158	0.324	0.195	0.417	0.26	0.294	0.218	0.275	0.186	0.188	0.143	0	0.121	0.183	0.039	0.169	0.209	0.112	0.129	0.138	0.22	0.142	0.247	0.546
TCGA-BP-4341	Non-responder	1.478	0.078	0.159	0.387	0.137	0.215	0.09	0.11	0.09	0.25	0.194	0.238	0.145	0	0.126	0.171	0.069	0.152	0.213	0.12	0.168	0.193	0.288	0.082	0.207	0.554
TCGA-BP-4342	Non-responder	1.473	0.116	0.148	0.389	0.234	0.445	0.326	0.328	0.212	0.228	0.189	0.304	0.173	0	0.193	0.327	0.151	0.146	0.304	0.056	0.25	0.104	0.147	0.278	0.207	0.689
TCGA-BP-4343	Non-responder	1.467	0.069	0.164	0.323	0.247	0.399	0.349	0.32	0.237	0.334	0.04	0.431	0.158	0	0.24	0.282	0.173	0.121	0.296	0.09	0.26	0.07	0.17	0.289	0.244	0.711
TCGA-BP-4344	Non-responder	1.43	0.077	0.227	0.346	0.176	0.299	0.185	0.173	0.196	0.213	0.183	0.241	0.116	0	0.216	0.236	0.112	0.174	0.2	0.108	0.254	0.168	0.164	0.138	0.201	0.624
TCGA-BP-4345	Non-responder	1.474	0.112	0.199	0.339	0.262	0.399	0.371	0.316	0.233	0.289	0.043	0.392	0.146	0	0.242	0.301	0.12	0.101	0.18	0.151	0.214	0.078	0.163	0.278	0.224	0.619
TCGA-BP-4346	Non-responder	1.48	0.1	0.145	0.395	0.33	0.494	0.396	0.387	0.258	0.299	0.07	0.545	0.167	0	0.186	0.265	0.174	0.092	0.169	0.035	0.194	0.031	0.222	0.256	0.316	0.583
TCGA-BP-4347	Non-responder	1.476	0.116	0.149	0.334	0.293	0.463	0.306	0.298	0.243	0.313	0.173	0.247	0.178	0	0.21	0.289	0.041	0.155	0.12	0.084	0.158	0.114	0.228	0.244	0.222	0.524
TCGA-BP-4349	Non-responder	1.46	0.107	0.158	0.356	0.214	0.327	0.229	0.206	0.206	0.369	0.166	0.302	0.174	0	0.228	0.302	0.118	0.169	0.174	0.069	0.165	0.132	0.229	0.218	0.222	0.583
TCGA-BP-4351	Non-responder	1.46	0.107	0.163	0.387	0.263	0.351	0.245	0.242	0.183	0.313	0.178	0.252	0.149	0	0.147	0.259	0.145	0.09	0.23	0.053	0.193	0.138	0.226	0.22	0.245	0.605
TCGA-BP-4352	Responder	1.579	0	0.149	0.205	0.274	0.166	0.172	0.129	0.183	0.196	0.047	0.081	0.126	0	0.174	0.158	0.081	0.15	0.083	0.163	0	0.102	0.172	0.055	0.191	0.38
TCGA-BP-4353	Non-responder	1.458	0.09	0.171	0.369	0.285	0.408	0.28	0.248	0.22	0.317	0.076	0.362	0.187	0	0.231	0.283	0.127	0.115	0.255	0.091	0.199	0.187	0.176	0.274	0.253	0.69
TCGA-BP-4354	Non-responder	1.473	0.063	0.167	0.344	0.289	0.493	0.399	0.35	0.202	0.234	0	0.281	0.108	0	0.224	0.26	0.144	0.09	0.171	0.179	0.205	0.301	0.165	0.252	0.223	0.72
TCGA-BP-4355	Non-responder	1.429	0.106	0.191	0.335	0.158	0.297	0.163	0.182	0.094	0.364	0.18	0.154	0.157	0	0.172	0.254	0.09	0.178	0.155	0.098	0.18	0.178	0.174	0.197	0.165	0.572
TCGA-BP-4756	Non-responder	1.47	0.141	0.206	0.309	0.267	0.323	0.28	0.245	0.195	0.37	0.211	0.2	0.16	0	0.057	0.055	0.093	0.066	0.147	0.126	0.242	0.111	0.201	0.123	0.261	0.538
TCGA-BP-4758	Non-responder	1.48	0.074	0.121	0.324	0.346	0.498	0.375	0.348	0.281	0.344	0.111	0.476	0.18	0	0.186	0.281	0.114	0.108	0.152	0.043	0.177	0.061	0.255	0.24	0.302	0.551
TCGA-BP-4759	Responder	1.536	0.035	0.131	0.388	0.177	0.259	0.184	0.175	0.171	0.396	0.179	0.317	0.144	0	0.204	0.289	0.108	0.142	0.177	0.103	0.13	0.126	0.268	0.158	0.251	0.55
TCGA-BP-4760	Non-responder	1.464	0.053	0.09	0.271	0.168	0.322	0.202	0.192	0.223	0.274	0.244	0.089	0.124	0	0.201	0.174	0.096	0.202	0.199	0.157	0.157	0.12	0.046	0.11	0.13	0.539
TCGA-BP-4761	Non-responder	1.477	0	0.147	0.392	0.366	0.298	0.421	0.273	0.278	0.298	0.109	0.348	0.088	0	0.172	0.202	0.21	0.091	0.267	0.099	0.204	0	0.188	0.029	0.292	0.549
TCGA-BP-4762	Non-responder	1.474	0.085	0.173	0.36	0.206	0.462	0.246	0.293	0.164	0.324	0.155	0.417	0.172	0	0.204	0.306	0.113	0.144	0.253	0.084	0.259	0.088	0.179	0.268	0.24	0.667
TCGA-BP-4763	Responder	1.515	0.064	0.118	0.414	0.212	0.396	0.229	0.265	0.235	0.406	0.149	0.272	0.143	0	0.104	0.304	0.147	0.189	0.297	0.077	0.275	0.146	0.163	0.253	0.191	0.724
TCGA-BP-4765	Non-responder	1.476	0.078	0.145	0.37	0.064	0.349	0.123	0.175	0.129	0.161	0.212	0.253	0.146	0	0.12	0.154	0.069	0.139	0.229	0.116	0.227	0.171	0.221	0.134	0.161	0.574
TCGA-BP-4766	Non-responder	1.435	0.078	0.141	0.372	0.059	0.29	0.112	0.171	0.134	0.154	0.215	0.146	0.128	0	0.161	0.153	0.094	0.19	0.182	0.163	0.14	0.244	0.206	0.119	0.17	0.599
TCGA-BP-4768	Responder	1.497	0.031	0.169	0.296	0.254	0.352	0.274	0.256	0.213	0.287	0.194	0.14	0.158	0	0.131	0.237	0.062	0.089	0.129	0.152	0.07	0.178	0.143	0.108	0.289	0.496
TCGA-BP-4769	Non-responder	1.376	0.076	0.124	0.21	0.126	0.216	0.143	0.147	0.121	0.252	0.243	0.123	0.136	0	0.186	0.17	0.103	0.24	0.187	0.102	0.155	0.132	0.024	0.135	0.125	0.543
TCGA-BP-4770	Non-responder	1.487	0.03	0.246	0.298	0.37	0.373	0.364	0.26	0.179	0.332	0.035	0.299	0.087	0	0.063	0.204	0.101	0.055	0.176	0.097	0.24	0.101	0.197	0.144	0.199	0.512
TCGA-BP-4771	Non-responder	1.48	0.093	0.103	0.369	0.345	0.543	0.416	0.409	0.276	0.309	0.011	0.555	0.147	0	0.237	0.274	0.178	0.078	0.197	0.026	0.217	0.03	0.232	0.27	0.293	0.594
TCGA-BP-4774	Non-responder	1.474	0.098	0.173	0.354	0.267	0.404	0.279	0.273	0.261	0.356	0.158	0.286	0.174	0	0.2	0.298	0.063	0.142	0.134	0.098	0.159	0.122	0.237	0.251	0.201	0.538
TCGA-BP-4775	Non-responder	1.47	0.091	0.162	0.322	0.274	0.484	0.3	0.321	0.254	0.327	0.131	0.273	0.195	0	0.211	0.269	0.077	0.106	0.213	0.08	0.149	0.18	0.192	0.292	0.238	0.614
TCGA-BP-4776	Non-responder	1.48	0.069	0.152	0.374	0.299	0.419	0.267	0.259	0.262	0.297	0.091	0.323	0.157	0	0.211	0.296	0.068	0.198	0.187	0.074	0.126	0.077	0.239	0.201	0.301	0.567
TCGA-BP-4777	Non-responder	1.481	0.08	0.165	0.33	0.31	0.541	0.373	0.392	0.277	0.317	0.035	0.483	0.168	0	0.178	0.276	0.119	0.137	0.174	0.087	0.213	0.048	0.212	0.279	0.292	0.621
TCGA-BP-4781	Non-responder	1.475	0.046	0.183	0.444	0.173	0.338	0.153	0.226	0.127	0.202	0.196	0.199	0.135	0	0.171	0.174	0.094	0.126	0.238	0.133	0.226	0.145	0.127	0.173	0.206	0.617
TCGA-BP-4782	Non-responder	1.475	0.088	0.138	0.351	0.296	0.434	0.342	0.322	0.251	0.248	0.09	0.34	0.176	0	0.217	0.29	0.083	0.155	0.205	0.106	0.173	0.078	0.219	0.231	0.258	0.593
TCGA-BP-4784	Non-responder	1.477	0.046	0.121	0.38	0.17	0.192	0.114	0.127	0.1	0.25	0.212	0.203	0.108	0	0.191	0.232	0.134	0.205	0.26	0.099	0.233	0.131	0.114	0.113	0.149	0.609
TCGA-BP-4787	Non-responder	1.467	0.021	0.184	0.424	0.269	0.393	0.349	0.291	0.201	0.135	0.129	0.329	0.111	0	0.219	0.235	0.176	0.14	0.28	0.136	0.289	0.204	0.154	0.238	0.214	0.772
TCGA-BP-4789	Non-responder	1.458	0.08	0.19	0.365	0.177	0.289	0.186	0.183	0.117	0.103	0.193	0.228	0.157	0	0.16	0.242	0.052	0.148	0.214	0.099	0.231	0.152	0.202	0.159	0.2	0.578
TCGA-BP-4790	Non-responder	1.48	0.114	0.175	0.301	0.308	0.566	0.346	0.4	0.194	0.306	0.106	0.479	0.204	0	0.176	0.3	0.112	0.103	0.153	0.083	0.208	0.073	0.172	0.285	0.258	0.587
TCGA-BP-4795	Non-responder	1.464	0.133	0.155	0.321	0.201	0.354	0.24	0.254	0.142	0.323	0.159	0.423	0.198	0	0.247	0.291	0.124	0.219	0.197	0.074	0.221	0.081	0.113	0.303	0.239	0.672
TCGA-BP-4797	Non-responder	1.471	0.069	0.169	0.337	0.268	0.432	0.342	0.316	0.211	0.299	0.133	0.339	0.142	0	0.19	0.287	0.136	0.127	0.229	0.101	0.247	0.132	0.153	0.264	0.245	0.682
TCGA-BP-4798	Non-responder	1.48	0.081	0.114	0.341	0.377	0.562	0.413	0.386	0.234	0.29	0	0.498	0.194	0	0.202	0.248	0.159	0.092	0.073	0.061	0.183	0.135	0.196	0.276	0.299	0.588
TCGA-BP-4799	Non-responder	1.474	0.065	0.107	0.364	0.326	0.287	0.316	0.259	0.21	0.359	0.064	0.358	0.132	0	0.216	0.304	0.104	0.291	0.307	0.068	0.194	0.139	0.214	0.278	0.23	0.741
TCGA-BP-4801	Non-responder	1.468	0.1	0.179	0.352	0.214	0.374	0.242	0.224	0.147	0.264	0.187	0.291	0.162	0	0.161	0.252	0.076	0.133	0.223	0.171	0.206	0.101	0.212	0.256	0.249	0.651
TCGA-BP-4803	Non-responder	1.448	0.102	0.184	0.37	0.149	0.339	0.208	0.249	0.164	0.194	0.155	0.308	0.15	0	0.196	0.24	0.1	0.116	0.232	0.112	0.237	0.146	0.19	0.209	0.219	0.631
TCGA-BP-4804	Non-responder	1.478	0.093	0.158	0.352	0.322	0.494	0.372	0.372	0.258	0.295	0.113	0.47	0.153	0	0.224	0.289	0.17	0.123	0.216	0.054	0.228	0.047	0.19	0.261	0.278	0.633
TCGA-BP-4807	Non-responder	1.49	0.037	0.17	0.33	0.083	0.31	0.167	0.173	0.142	0.153	0.21	0.153	0.14	0	0.186	0.206	0.121	0.141	0.268	0.161	0.206	0.172	0.174	0.124	0.194	0.639
TCGA-BP-4959	Non-responder	1.441	0.094	0.175	0.339	0.144	0.317	0.218	0.234	0.153	0.261	0.158	0.303	0.161	0	0.215	0.296	0.142	0.106	0.315	0.183	0.261	0.095	0.138	0.239	0.208	0.713
TCGA-BP-4960	Non-responder	1.468	0.068	0.147	0.369	0.282	0.357	0.363	0.268	0.22	0.139	0.122	0.302	0.127	0	0.242	0.274	0.127	0.126	0.239	0.1	0.202	0.156	0.199	0.195	0.263	0.647
TCGA-BP-4961	Non-responder	1.439	0.135	0.137	0.375	0.129	0.326	0.173	0.209	0.098	0.179	0.189	0.231	0.194	0	0.169	0.258	0.057	0.165	0.211	0.097	0.177	0.153	0.191	0.244	0.172	0.587
TCGA-BP-4962	Non-responder	1.474	0.055	0.176	0.299	0.321	0.385	0.369	0.316	0.211	0.197	0.156	0.456	0.13	0	0.194	0.231	0.2	0.136	0.258	0.116	0.249	0.039	0.222	0.196	0.27	0.674
TCGA-BP-4963	Non-responder	1.473	0.128	0.168	0.372	0.253	0.442	0.324	0.316	0.237	0.202	0.181	0.307	0.192	0	0.212	0.26	0.086	0.109	0.152	0.141	0.19	0.174	0.198	0.275	0.228	0.623
TCGA-BP-4964	Non-responder	1.479	0.114	0.154	0.357	0.26	0.503	0.303	0.321	0.244	0.188	0.124	0.349	0.197	0	0.172	0.315	0.059	0.085	0.19	0.122	0.192	0.1	0.215	0.238	0.256	0.572
TCGA-BP-4965	Non-responder	1.474	0.072	0.167	0.327	0.172	0.448	0.173	0.245	0.16	0.197	0.148	0.282	0.174	0	0.191	0.234	0.123	0.169	0.203	0.115	0.15	0.131	0.176	0.181	0.205	0.588
TCGA-BP-4967	Non-responder	1.448	0.058	0.201	0.363	0.17	0.267	0.206	0.179	0.12	0.116	0.114	0.298	0.168	0	0.184	0.219	0.167	0.153	0.247	0.103	0.204	0.156	0.152	0.215	0.211	0.67
TCGA-BP-4968	Non-responder	1.478	0.07	0.146	0.377	0.337	0.402	0.346	0.279	0.276	0.295	0.11	0.482	0.164	0	0.193	0.286	0.095	0.122	0.146	0.08	0.189	0.072	0.239	0.237	0.309	0.575
TCGA-BP-4969	Non-responder	1.485	0.07	0.124	0.35	0.172	0.279	0.133	0.154	0.142	0.182	0.156	0.212	0.155	0	0.182	0.227	0.035	0.211	0.185	0.08	0.101	0.156	0.212	0.134	0.176	0.496
TCGA-BP-4970	Non-responder	1.474	0.09	0.162	0.326	0.298	0.504	0.323	0.32	0.215	0.216	0.114	0.364	0.189	0	0.228	0.262	0.081	0.13	0.195	0.104	0.202	0.111	0.209	0.212	0.254	0.593
TCGA-BP-4971	Non-responder	1.479	0.146	0.181	0.378	0.263	0.463	0.361	0.351	0.19	0.241	0.108	0.421	0.186	0	0.216	0.299	0.115	0.148	0.158	0.126	0.218	0.024	0.129	0.32	0.277	0.638
TCGA-BP-4972	Non-responder	1.449	0.083	0.192	0.365	0.167	0.372	0.194	0.254	0.124	0.161	0.187	0.276	0.164	0	0.239	0.264	0.11	0.117	0.236	0.155	0.22	0.15	0.19	0.251	0.21	0.667
TCGA-BP-4973	Non-responder	1.475	0.119	0.164	0.359	0.278	0.462	0.335	0.34	0.211	0.246	0.108	0.344	0.201	0	0.194	0.29	0.094	0.109	0.173	0.091	0.137	0.165	0.209	0.274	0.258	0.599
TCGA-BP-4974	Non-responder	1.472	0.148	0.206	0.331	0.26	0.447	0.27	0.29	0.195	0.255	0.134	0.342	0.185	0	0.209	0.281	0.077	0.135	0.186	0.055	0.198	0.122	0.194	0.297	0.201	0.584
TCGA-BP-4975	Non-responder	1.456	0.086	0.162	0.324	0.123	0.319	0.154	0.205	0.135	0.202	0.222	0.215	0.158	0	0.181	0.25	0.04	0.13	0.213	0.132	0.184	0.19	0.213	0.184	0.214	0.592
TCGA-BP-4976	Non-responder	1.469	0.068	0.067	0.283	0.096	0.315	0.175	0.176	0.127	0.21	0.198	0.251	0.176	0	0.175	0.143	0.075	0.181	0.248	0.146	0.136	0.171	0.18	0.111	0.143	0.558
TCGA-BP-4977	Non-responder	1.47	0.088	0.168	0.375	0.233	0.397	0.311	0.271	0.197	0.251	0.145	0.314	0.201	0	0.208	0.276	0.082	0.199	0.206	0.108	0.16	0.122	0.146	0.21	0.26	0.62
TCGA-BP-4981	Non-responder	1.469	0.099	0.132	0.405	0.257	0.358	0.321	0.248	0.199	0.181	0.106	0.339	0.189	0	0.213	0.302	0.117	0.097	0.154	0.096	0.203	0.127	0.236	0.226	0.249	0.584
TCGA-BP-4982	Non-responder	1.468	0.122	0.177	0.363	0.236	0.441	0.248	0.29	0.19	0.197	0.164	0.304	0.162	0	0.178	0.295	0.089	0.086	0.233	0.083	0.21	0.149	0.219	0.236	0.228	0.605
TCGA-BP-4983	Non-responder	1.478	0.075	0.19	0.273	0.369	0.512	0.396	0.408	0.271	0.159	0	0.484	0.131	0	0.181	0.227	0.231	0.043	0.185	0.115	0.297	0.097	0.172	0.245	0.26	0.678
TCGA-BP-4985	Non-responder	1.474	0.046	0.194	0.343	0.275	0.415	0.267	0.283	0.239	0	0.16	0.251	0.133	0	0.211	0.248	0.123	0.153	0.268	0.132	0.215	0.109	0.126	0.291	0.135	0.657
TCGA-BP-4986	Non-responder	1.467	0.1	0.139	0.345	0.223	0.391	0.34	0.313	0.192	0.241	0.165	0.355	0.179	0	0.246	0.314	0.2	0.159	0.207	0.081	0.232	0.129	0.128	0.275	0.214	0.689
TCGA-BP-4987	Non-responder	1.473	0.139	0.166	0.367	0.26	0.391	0.259	0.273	0.201	0.243	0.129	0.35	0.185	0	0.163	0.297	0.059	0.099	0.145	0.094	0.181	0.121	0.24	0.217	0.265	0.544
TCGA-BP-4989	Non-responder	1.48	0.121	0.127	0.406	0.348	0.528	0.393	0.392	0.24	0.293	0.024	0.545	0.181	0	0.185	0.23	0.136	0.062	0.16	0.084	0.154	0.054	0.208	0.248	0.308	0.555
TCGA-BP-4991	Non-responder	1.47	0.09	0.167	0.384	0.145	0.432	0.163	0.234	0.125	0.316	0.197	0.284	0.19	0	0.17	0.28	0.121	0.133	0.161	0.1	0.186	0.173	0.175	0.255	0.184	0.604
TCGA-BP-4992	Non-responder	1.482	0.153	0.146	0.399	0.32	0.476	0.376	0.355	0.205	0.267	0.098	0.502	0.205	0	0.067	0.229	0.129	0.068	0.117	0.075	0.176	0.126	0.206	0.301	0.296	0.593
TCGA-BP-4993	Non-responder	1.491	0.07	0.152	0.359	0.267	0.368	0.196	0.247	0.101	0.247	0.15	0.368	0.151	0	0.139	0.212	0.086	0.129	0.187	0.083	0.196	0.127	0.249	0.181	0.26	0.575
TCGA-BP-4994	Responder	1.578	0.045	0.222	0.45	0.166	0.275	0.175	0.19	0.216	0.293	0.156	0.275	0.099	0	0.029	0.134	0.128	0.122	0.206	0.134	0.304	0.137	0.185	0.098	0.193	0.608
TCGA-BP-4995	Responder	1.582	0.041	0.207	0.449	0.189	0.313	0.177	0.208	0.21	0.32	0.163	0.322	0.112	0	0.066	0.205	0.129	0.116	0.21	0.124	0.317	0.137	0.214	0.148	0.219	0.644
TCGA-BP-4998	Non-responder	1.473	0.121	0.184	0.353	0.278	0.46	0.328	0.305	0.193	0.243	0.153	0.355	0.201	0	0.219	0.28	0.116	0.118	0.209	0.096	0.21	0.114	0.172	0.276	0.272	0.65
TCGA-BP-4999	Non-responder	1.452	0.115	0.187	0.346	0.177	0.41	0.176	0.23	0.196	0.237	0.198	0.262	0.162	0	0.196	0.316	0.054	0.175	0.203	0.089	0.173	0.178	0.152	0.244	0.176	0.595
TCGA-BP-5000	Non-responder	1.476	0.093	0.141	0.432	0.311	0.417	0.365	0.309	0.237	0.25	0.097	0.383	0.159	0	0.204	0.283	0.143	0.081	0.239	0.066	0.23	0.058	0.245	0.244	0.272	0.613
TCGA-BP-5001	Non-responder	1.479	0.104	0.161	0.461	0.288	0.376	0.324	0.271	0.227	0.329	0.129	0.386	0.174	0	0.154	0.282	0.078	0.101	0.243	0.03	0.216	0.061	0.253	0.246	0.289	0.582
TCGA-BP-5004	Non-responder	1.478	0.086	0.168	0.308	0.217	0.495	0.238	0.281	0.187	0.238	0.217	0.246	0.185	0	0.154	0.287	0.099	0.152	0.179	0.119	0.083	0.133	0.162	0.252	0.184	0.553
TCGA-BP-5006	Non-responder	1.464	0.115	0.131	0.361	0.167	0.385	0.198	0.226	0.249	0.125	0.201	0.231	0.152	0	0.186	0.246	0.027	0.141	0.194	0.142	0.158	0.17	0.225	0.19	0.178	0.552
TCGA-BP-5007	Non-responder	1.478	0.093	0.16	0.364	0.287	0.494	0.294	0.312	0.215	0.248	0.135	0.306	0.19	0	0.203	0.288	0.067	0.144	0.141	0.074	0.168	0.067	0.234	0.221	0.274	0.532
TCGA-BP-5008	Non-responder	1.479	0.122	0.196	0.328	0.286	0.568	0.32	0.349	0.21	0.291	0.11	0.376	0.194	0	0.168	0.297	0.099	0.151	0.193	0.088	0.183	0.134	0.158	0.297	0.262	0.648
TCGA-BP-5009	Non-responder	1.473	0.124	0.155	0.353	0.31	0.377	0.344	0.294	0.213	0.223	0.017	0.412	0.183	0	0.227	0.313	0.094	0.068	0.148	0.104	0.177	0.11	0.176	0.254	0.282	0.569
TCGA-BP-5010	Non-responder	1.474	0.095	0.186	0.315	0.319	0.417	0.355	0.297	0.248	0.202	0.083	0.293	0.155	0	0.269	0.298	0.06	0.176	0.149	0.064	0.209	0.128	0.19	0.301	0.2	0.592
TCGA-BP-5168	Non-responder	1.488	0.085	0.136	0.321	0.207	0.398	0.241	0.275	0.185	0.332	0.178	0.277	0.171	0	0.112	0.282	0.082	0.129	0.196	0.101	0.166	0.117	0.202	0.223	0.217	0.566
TCGA-BP-5169	Non-responder	1.476	0.113	0.083	0.388	0.34	0.333	0.387	0.282	0.23	0.189	0.126	0.392	0.138	0	0.25	0.286	0.111	0.211	0.263	0.08	0.196	0.071	0.232	0.274	0.278	0.683
TCGA-BP-5170	Non-responder	1.488	0.038	0.139	0.36	0.165	0.244	0.25	0.212	0.144	0.19	0.209	0.206	0.159	0	0.213	0.284	0.096	0.143	0.241	0.134	0.212	0.114	0.166	0.147	0.249	0.615
TCGA-BP-5173	Non-responder	1.476	0.06	0.155	0.276	0.334	0.468	0.371	0.321	0.278	0.342	0.125	0.403	0.169	0	0.226	0.313	0.088	0.095	0.168	0.111	0.204	0.065	0.198	0.192	0.293	0.56
TCGA-BP-5174	Responder	1.593	0	0.167	0.358	0.206	0.183	0.22	0.175	0.114	0.328	0.161	0.164	0.086	0	0.074	0.143	0.127	0.13	0.175	0.187	0.193	0.09	0.195	0.028	0.249	0.543
TCGA-BP-5175	Non-responder	1.472	0.006	0.166	0.403	0.322	0.275	0.393	0.25	0.25	0.225	0.164	0.33	0.096	0	0.183	0.227	0.195	0.043	0.244	0.078	0.226	0.076	0.222	0.166	0.234	0.58
TCGA-BP-5176	Responder	1.505	0.056	0.117	0.374	0.171	0.283	0.189	0.211	0.16	0.274	0.153	0.327	0.168	0	0.21	0.303	0.07	0.124	0.184	0.123	0.22	0.118	0.241	0.192	0.222	0.577
TCGA-BP-5177	Non-responder	1.475	0.085	0.159	0.368	0.211	0.264	0.201	0.182	0.171	0.369	0.162	0.269	0.161	0	0.201	0.284	0.074	0.162	0.172	0.058	0.197	0.083	0.253	0.16	0.262	0.538
TCGA-BP-5178	Non-responder	1.473	0.067	0.09	0.364	0.266	0.372	0.412	0.319	0.277	0.17	0.191	0.301	0.161	0	0.241	0.278	0.175	0.134	0.26	0.109	0.219	0.119	0.148	0.259	0.219	0.688
TCGA-BP-5180	Non-responder	1.484	0.104	0.069	0.365	0.281	0.381	0.386	0.32	0.282	0.235	0.125	0.387	0.2	0	0.067	0.281	0.109	0.042	0.143	0.13	0.166	0.121	0.23	0.231	0.284	0.564
TCGA-BP-5181	Non-responder	1.459	0.092	0.137	0.369	0.159	0.288	0.212	0.206	0.184	0.272	0.158	0.306	0.173	0	0.221	0.269	0.066	0.123	0.178	0.112	0.166	0.171	0.234	0.215	0.229	0.58
TCGA-BP-5182	Non-responder	1.474	0.087	0.172	0.294	0.27	0.44	0.329	0.342	0.231	0.228	0.142	0.373	0.151	0	0.224	0.29	0.095	0.131	0.198	0.17	0.213	0.061	0.213	0.266	0.264	0.644
TCGA-BP-5183	Non-responder	1.476	0.117	0.128	0.366	0.288	0.387	0.38	0.326	0.21	0.296	0.153	0.378	0.193	0	0.207	0.264	0.129	0.068	0.152	0.095	0.151	0.095	0.258	0.208	0.311	0.556
TCGA-BP-5184	Non-responder	1.475	0.104	0.179	0.349	0.234	0.43	0.241	0.313	0.188	0.256	0.156	0.333	0.178	0	0.168	0.301	0.098	0.135	0.255	0.095	0.225	0.084	0.209	0.216	0.244	0.622
TCGA-BP-5185	Responder	1.512	0.064	0.068	0.314	0.255	0.173	0.254	0.163	0.141	0.295	0.118	0.309	0.146	0	0.09	0.239	0.034	0.142	0.147	0.131	0.089	0.074	0.297	0.08	0.252	0.436
TCGA-BP-5186	Responder	1.496	0.074	0.179	0.323	0.198	0.372	0.185	0.219	0.123	0.302	0.188	0.361	0.153	0	0.121	0.218	0.099	0.126	0.194	0.105	0.239	0.101	0.227	0.093	0.258	0.559
TCGA-BP-5187	Non-responder	1.476	0.132	0.132	0.318	0.309	0.467	0.318	0.329	0.261	0.314	0.127	0.337	0.216	0	0.192	0.313	0.054	0.102	0.205	0.056	0.171	0.112	0.147	0.289	0.248	0.569
TCGA-BP-5189	Non-responder	1.467	0.086	0.164	0.311	0.218	0.435	0.335	0.316	0.213	0.196	0.126	0.245	0.18	0	0.236	0.309	0.121	0.108	0.24	0.108	0.207	0.195	0.143	0.263	0.187	0.658
TCGA-BP-5190	Non-responder	1.458	0.086	0.132	0.367	0.182	0.26	0.224	0.199	0.178	0.227	0.175	0.239	0.188	0	0.159	0.288	0.122	0.084	0.243	0.143	0.159	0.103	0.201	0.181	0.23	0.582
TCGA-BP-5191	Non-responder	1.481	0.05	0.141	0.412	0.321	0.47	0.362	0.334	0.273	0.273	0.055	0.453	0.143	0	0.179	0.26	0.195	0.12	0.267	0.115	0.268	0.041	0.22	0.238	0.266	0.695
TCGA-BP-5192	Responder	1.506	0.055	0.149	0.331	0.164	0.31	0.154	0.162	0.144	0.245	0.225	0.165	0.185	0	0.179	0.252	0.025	0.158	0.15	0.114	0.117	0.142	0.191	0.129	0.198	0.475
TCGA-BP-5194	Non-responder	1.473	0.113	0.162	0.34	0.16	0.396	0.21	0.264	0.201	0.219	0.185	0.334	0.181	0	0.164	0.315	0.066	0.119	0.176	0.128	0.194	0.108	0.189	0.259	0.234	0.591
TCGA-BP-5195	Non-responder	1.471	0.057	0.185	0.367	0.195	0.439	0.267	0.293	0.184	0.242	0.191	0.271	0.148	0	0.219	0.273	0.082	0.116	0.187	0.141	0.219	0.149	0.178	0.205	0.217	0.606
TCGA-BP-5196	Non-responder	1.476	0.072	0.119	0.32	0.341	0.434	0.382	0.35	0.215	0.306	0.055	0.37	0.179	0	0.204	0.305	0.17	0.089	0.176	0.048	0.259	0.057	0.174	0.236	0.274	0.602
TCGA-BP-5198	Non-responder	1.474	0.093	0.199	0.292	0.269	0.44	0.37	0.331	0.252	0.237	0.109	0.286	0.178	0	0.227	0.323	0.055	0.146	0.207	0.144	0.17	0.121	0.15	0.296	0.241	0.635
TCGA-BP-5199	Non-responder	1.479	0.102	0.195	0.372	0.337	0.517	0.398	0.361	0.237	0.3	0.059	0.528	0.167	0	0.226	0.284	0.115	0.08	0.165	0.063	0.197	0.038	0.203	0.266	0.294	0.561
TCGA-BP-5200	Non-responder	1.476	0.119	0.137	0.299	0.303	0.505	0.337	0.363	0.222	0.288	0.111	0.355	0.161	0	0.19	0.267	0.107	0.088	0.198	0.117	0.172	0.144	0.213	0.285	0.244	0.624
TCGA-BP-5201	Non-responder	1.48	0.104	0.119	0.32	0.344	0.447	0.407	0.368	0.286	0.322	0.14	0.442	0.177	0	0.185	0.281	0.061	0.127	0.115	0.058	0.146	0.086	0.259	0.251	0.304	0.529
TCGA-BP-5202	Non-responder	1.442	0.114	0.169	0.379	0.112	0.302	0.146	0.196	0.15	0.044	0.189	0.224	0.181	0	0.154	0.266	0.059	0.122	0.214	0.145	0.184	0.169	0.234	0.122	0.209	0.563
TCGA-CJ-4634	Non-responder	1.428	0.09	0.173	0.363	0.121	0.25	0.161	0.159	0.163	0.172	0.194	0.24	0.168	0	0.216	0.218	0.071	0.101	0.213	0.125	0.186	0.181	0.2	0.133	0.218	0.566
TCGA-CJ-4635	Non-responder	1.477	0.123	0.168	0.322	0.299	0.5	0.357	0.388	0.214	0.288	0.109	0.409	0.19	0	0.177	0.299	0.126	0.056	0.177	0.092	0.185	0.121	0.171	0.25	0.294	0.598
TCGA-CJ-4636	Non-responder	1.471	0.09	0.163	0.343	0.313	0.408	0.359	0.319	0.201	0.285	0.08	0.376	0.164	0	0.286	0.257	0.124	0.11	0.206	0.15	0.198	0.086	0.179	0.222	0.287	0.636
TCGA-CJ-4637	Non-responder	1.478	0.079	0.162	0.35	0.36	0.564	0.396	0.411	0.273	0.275	0.02	0.52	0.177	0	0.259	0.245	0.183	0.087	0.167	0.045	0.212	0.084	0.184	0.292	0.287	0.625
TCGA-CJ-4638	Responder	1.494	0.009	0.113	0.36	0.32	0.288	0.352	0.235	0.206	0.259	0.202	0.225	0.13	0	0.132	0.252	0.081	0.115	0.225	0.121	0.127	0.103	0.217	0.086	0.24	0.506
TCGA-CJ-4639	Non-responder	1.477	0.079	0.143	0.359	0.296	0.533	0.253	0.32	0.227	0.367	0.135	0.464	0.202	0	0.215	0.284	0.104	0.121	0.195	0.031	0.186	0.125	0.247	0.249	0.266	0.588
TCGA-CJ-4640	Non-responder	1.475	0.086	0.122	0.339	0.306	0.434	0.353	0.316	0.271	0.254	0.131	0.382	0.185	0	0.213	0.282	0.124	0.117	0.249	0.075	0.179	0.066	0.248	0.25	0.296	0.624
TCGA-CJ-4641	Non-responder	1.477	0.093	0.206	0.359	0.294	0.528	0.373	0.373	0.252	0.262	0.058	0.51	0.181	0	0.215	0.259	0.13	0.078	0.241	0.057	0.197	0.046	0.207	0.278	0.289	0.606
TCGA-CJ-4642	Non-responder	1.463	0.071	0.283	0.479	0.182	0.323	0.093	0.172	0	0.097	0	0.374	0.144	0	0.082	0.196	0.18	0.306	0.336	0.103	0.268	0.18	0.115	0.346	0.237	0.9
TCGA-CJ-4643	Non-responder	1.47	0.109	0.183	0.362	0.244	0.43	0.307	0.306	0.223	0.297	0.148	0.345	0.192	0	0.229	0.282	0.07	0.118	0.194	0.097	0.186	0.146	0.204	0.276	0.24	0.611
TCGA-CJ-4644	Non-responder	1.469	0.057	0.127	0.336	0.292	0.408	0.292	0.297	0.261	0.258	0.139	0.354	0.164	0	0.224	0.294	0.09	0.086	0.164	0.099	0.177	0.149	0.266	0.204	0.281	0.575
TCGA-CJ-4868	Non-responder	1.472	0.063	0.197	0.339	0.316	0.46	0.37	0.336	0.243	0.306	0.104	0.407	0.147	0	0.228	0.286	0.138	0.072	0.226	0.13	0.222	0.075	0.203	0.261	0.254	0.634
TCGA-CJ-4869	Non-responder	1.479	0.081	0.106	0.335	0.332	0.433	0.415	0.33	0.285	0.293	0.011	0.52	0.171	0	0.226	0.29	0.145	0.123	0.218	0.045	0.201	0.015	0.253	0.266	0.293	0.601
TCGA-CJ-4870	Non-responder	1.489	0.07	0.107	0.359	0.109	0.276	0.191	0.191	0.153	0.117	0.17	0.271	0.148	0	0.175	0.203	0.043	0.167	0.189	0.16	0.162	0.211	0.231	0.137	0.159	0.565
TCGA-CJ-4871	Non-responder	1.473	0.062	0.159	0.352	0.202	0.365	0.223	0.267	0.14	0.199	0.113	0.349	0.148	0	0.209	0.295	0.092	0.134	0.224	0.101	0.206	0.195	0.201	0.237	0.21	0.644
TCGA-CJ-4872	Non-responder	1.473	0.112	0.194	0.336	0.271	0.42	0.334	0.306	0.229	0.288	0.124	0.448	0.181	0	0.231	0.315	0.11	0.09	0.205	0.046	0.221	0.131	0.236	0.279	0.258	0.617
TCGA-CJ-4873	Non-responder	1.474	0.116	0.122	0.365	0.3	0.389	0.377	0.3	0.239	0.272	0.067	0.478	0.159	0	0.249	0.26	0.153	0.07	0.207	0.149	0.263	0.086	0.205	0.266	0.262	0.67
TCGA-CJ-4874	Non-responder	1.488	0.069	0.124	0.363	0.31	0.451	0.293	0.286	0.252	0.343	0.08	0.422	0.172	0	0.107	0.258	0.128	0.068	0.184	0.084	0.173	0.134	0.258	0.223	0.277	0.585
TCGA-CJ-4875	Non-responder	1.476	0.116	0.138	0.393	0.303	0.333	0.3	0.268	0.195	0.359	0.105	0.449	0.166	0	0.181	0.256	0.096	0.12	0.094	0.101	0.098	0.094	0.277	0.201	0.316	0.516
TCGA-CJ-4876	Non-responder	1.478	0.087	0.133	0.305	0.356	0.342	0.344	0.277	0.24	0.42	0.143	0.366	0.194	0	0.194	0.283	0.031	0.101	0.087	0.053	0.109	0.081	0.271	0.221	0.288	0.446
TCGA-CJ-4878	Non-responder	1.481	0.069	0.111	0.271	0.126	0.369	0.203	0.218	0.19	0.245	0.2	0.187	0.199	0	0.186	0.245	0.031	0.16	0.179	0.139	0.1	0.264	0.156	0.194	0.116	0.544
TCGA-CJ-4881	Non-responder	1.466	0.073	0.191	0.389	0.271	0.376	0.354	0.289	0.23	0.293	0.123	0.438	0.137	0	0.24	0.303	0.198	0.084	0.279	0.089	0.276	0.097	0.173	0.261	0.25	0.706
TCGA-CJ-4882	Non-responder	1.479	0.108	0.179	0.392	0.311	0.517	0.364	0.366	0.196	0.259	0.1	0.475	0.163	0	0.232	0.289	0.13	0.23	0.203	0.031	0.289	0.132	0.165	0.338	0.243	0.735
TCGA-CJ-4884	Non-responder	1.475	0.101	0.156	0.336	0.275	0.454	0.353	0.352	0.234	0.344	0.079	0.389	0.167	0	0.218	0.285	0.107	0.109	0.229	0.13	0.149	0.057	0.209	0.283	0.271	0.614
TCGA-CJ-4885	Responder	1.61	0.005	0.104	0.329	0.201	0.215	0.195	0.164	0.134	0.418	0.189	0.212	0.11	0	0.151	0.194	0.047	0.185	0.192	0.122	0.098	0.148	0.242	0.102	0.215	0.51
TCGA-CJ-4886	Non-responder	1.475	0.109	0.159	0.342	0.285	0.444	0.307	0.32	0.222	0.307	0.093	0.436	0.19	0	0.174	0.296	0.131	0.067	0.179	0.099	0.194	0.1	0.229	0.26	0.268	0.597
TCGA-CJ-4887	Non-responder	1.474	0.077	0.131	0.316	0.34	0.44	0.347	0.324	0.257	0.327	0.089	0.428	0.152	0	0.201	0.288	0.152	0.107	0.189	0.088	0.187	0.103	0.235	0.228	0.3	0.623
TCGA-CJ-4888	Non-responder	1.476	0.08	0.147	0.384	0.36	0.549	0.394	0.372	0.229	0.279	0	0.464	0.17	0	0.276	0.268	0.132	0.084	0.227	0.071	0.209	0.154	0.177	0.302	0.274	0.669
TCGA-CJ-4889	Non-responder	1.478	0.111	0.174	0.33	0.304	0.491	0.319	0.335	0.2	0.267	0.063	0.489	0.194	0	0.23	0.255	0.09	0.241	0.177	0.051	0.199	0.056	0.183	0.314	0.258	0.638
TCGA-CJ-4890	Non-responder	1.475	0.088	0.143	0.367	0.342	0.523	0.372	0.359	0.215	0.269	0.013	0.464	0.166	0	0.292	0.236	0.172	0.141	0.274	0.12	0.219	0.103	0.174	0.3	0.264	0.733
TCGA-CJ-4891	Non-responder	1.467	0	0.181	0.37	0.32	0.289	0.37	0.222	0.263	0.246	0.185	0.245	0.094	0	0.231	0.262	0.172	0.1	0.265	0.187	0.237	0.199	0.149	0.155	0.184	0.69
TCGA-CJ-4892	Non-responder	1.478	0.104	0.143	0.384	0.341	0.455	0.31	0.322	0.245	0.36	0.141	0.457	0.173	0	0.185	0.258	0.081	0.078	0.163	0.06	0.205	0.086	0.262	0.225	0.32	0.56
TCGA-CJ-4893	Non-responder	1.473	0.11	0.12	0.349	0.303	0.404	0.306	0.285	0.222	0.342	0.132	0.39	0.18	0	0.22	0.298	0.069	0.12	0.158	0.084	0.187	0.147	0.258	0.262	0.271	0.597
TCGA-CJ-4894	Non-responder	1.48	0.081	0.13	0.367	0.347	0.515	0.365	0.336	0.273	0.331	0.124	0.413	0.196	0	0.193	0.269	0.115	0.124	0.112	0.075	0.126	0.05	0.226	0.208	0.32	0.52
TCGA-CJ-4895	Non-responder	1.465	0.071	0.213	0.331	0.279	0.393	0.31	0.271	0.23	0.252	0.157	0.331	0.147	0	0.177	0.289	0.18	0.075	0.245	0.095	0.269	0.141	0.21	0.259	0.224	0.685
TCGA-CJ-4897	Non-responder	1.476	0.071	0.141	0.337	0.196	0.302	0.213	0.232	0.143	0.254	0.174	0.25	0.178	0	0.195	0.263	0.05	0.17	0.203	0.107	0.159	0.143	0.212	0.177	0.233	0.571
TCGA-CJ-4899	Non-responder	1.463	0.122	0.206	0.374	0.173	0.424	0.229	0.266	0.16	0.156	0.183	0.256	0.188	0	0.196	0.287	0.094	0.232	0.241	0.114	0.201	0.102	0.118	0.261	0.193	0.662
TCGA-CJ-4900	Non-responder	1.475	0.073	0.199	0.373	0.33	0.455	0.384	0.336	0.234	0.226	0.16	0.395	0.158	0	0.214	0.283	0.144	0.123	0.211	0.121	0.219	0.095	0.205	0.263	0.274	0.667
TCGA-CJ-4901	Non-responder	1.479	0.092	0.102	0.379	0.351	0.53	0.374	0.384	0.295	0.24	0	0.515	0.164	0	0.242	0.285	0.121	0.125	0.181	0.084	0.179	0.083	0.192	0.306	0.299	0.635
TCGA-CJ-4902	Non-responder	1.472	0.099	0.177	0.351	0.262	0.483	0.333	0.326	0.204	0.234	0.111	0.39	0.199	0	0.244	0.292	0.159	0.119	0.229	0.076	0.224	0.077	0.184	0.291	0.254	0.658
TCGA-CJ-4903	Non-responder	1.47	0.091	0.172	0.301	0.288	0.455	0.281	0.305	0.238	0.288	0.158	0.349	0.174	0	0.188	0.286	0.117	0.077	0.221	0.092	0.165	0.113	0.227	0.238	0.275	0.598
TCGA-CJ-4904	Non-responder	1.46	0.098	0.159	0.338	0.235	0.358	0.246	0.249	0.19	0.335	0.148	0.319	0.178	0	0.216	0.284	0.067	0.121	0.189	0.111	0.186	0.182	0.205	0.253	0.236	0.619
TCGA-CJ-4905	Non-responder	1.443	0.121	0.166	0.368	0.099	0.291	0.165	0.189	0.1	0.178	0.176	0.332	0.177	0	0.191	0.275	0.075	0.131	0.197	0.091	0.233	0.169	0.239	0.181	0.197	0.586
TCGA-CJ-4907	Non-responder	1.467	0.067	0.168	0.442	0.146	0.273	0.183	0.186	0.103	0.205	0.212	0.22	0.141	0	0.165	0.2	0.103	0.152	0.244	0.124	0.279	0.118	0.193	0.147	0.209	0.634
TCGA-CJ-4908	Non-responder	1.46	0.09	0.197	0.352	0.249	0.404	0.227	0.263	0.135	0.244	0.169	0.345	0.146	0	0.167	0.255	0.135	0.087	0.224	0.09	0.221	0.146	0.188	0.202	0.238	0.618
TCGA-CJ-4912	Non-responder	1.456	0.112	0.107	0.38	0.249	0.27	0.276	0.192	0.175	0.143	0.195	0.329	0.169	0	0.167	0.283	0.113	0.114	0.199	0.135	0.131	0.142	0.148	0.229	0.223	0.592
TCGA-CJ-4916	Non-responder	1.483	0.091	0.15	0.412	0.33	0.472	0.394	0.366	0.258	0.341	0.137	0.534	0.17	0	0.089	0.255	0.143	0.005	0.116	0.078	0.157	0.064	0.249	0.256	0.305	0.517
TCGA-CJ-4918	Non-responder	1.471	0.106	0.152	0.353	0.288	0.446	0.317	0.313	0.195	0.24	0.013	0.369	0.184	0	0.25	0.294	0.112	0.104	0.181	0.095	0.242	0.109	0.187	0.258	0.243	0.618
TCGA-CJ-4920	Non-responder	1.47	0.102	0.128	0.372	0.246	0.425	0.281	0.299	0.219	0.116	0.144	0.267	0.167	0	0.236	0.307	0.094	0.113	0.159	0.111	0.214	0.14	0.2	0.296	0.165	0.595
TCGA-CJ-5671	Non-responder	1.47	0.104	0.154	0.347	0.258	0.373	0.348	0.316	0.211	0.263	0.078	0.437	0.173	0	0.319	0.293	0.152	0.085	0.199	0.127	0.231	0.103	0.188	0.292	0.259	0.666
TCGA-CJ-5672	Responder	1.533	0	0.133	0.224	0.116	0.265	0	0.14	0.17	0.297	0.228	0.082	0.097	0	0.19	0.119	0.142	0.169	0.183	0.084	0.119	0.136	0.048	0.022	0.101	0.44
TCGA-CJ-5675	Non-responder	1.486	0.074	0.1	0.421	0.345	0.472	0.346	0.344	0.284	0.351	0.107	0.504	0.178	0	0.095	0.253	0.131	0	0.137	0.084	0.22	0.103	0.256	0.208	0.312	0.55
TCGA-CJ-5676	Non-responder	1.459	0.089	0.156	0.349	0.103	0.412	0.16	0.252	0.16	0.398	0.161	0.308	0.176	0	0.184	0.267	0.12	0.176	0.323	0.093	0.267	0.118	0.123	0.208	0.149	0.67
TCGA-CJ-5677	Non-responder	1.422	0.052	0.16	0.33	0.072	0.336	0.065	0.188	0.149	0.329	0.208	0.16	0.109	0	0.146	0.13	0.13	0.198	0.285	0.089	0.199	0.158	0.069	0.067	0.117	0.573
TCGA-CJ-5678	Non-responder	1.482	0.066	0.139	0.403	0.119	0.388	0.111	0.217	0.18	0.421	0.134	0.238	0.144	0	0.19	0.291	0.128	0.18	0.273	0.066	0.252	0.121	0.114	0.157	0.139	0.606
TCGA-CJ-5679	Non-responder	1.468	0.094	0.132	0.387	0.108	0.433	0.116	0.227	0.169	0.379	0.146	0.285	0.177	0	0.172	0.284	0.138	0.149	0.297	0.06	0.272	0.102	0.122	0.202	0.165	0.637
TCGA-CJ-5680	Non-responder	1.434	0.123	0.147	0.377	0.102	0.359	0.139	0.206	0.119	0.324	0.15	0.263	0.174	0	0.145	0.229	0.125	0.14	0.3	0.099	0.247	0.106	0.109	0.196	0.145	0.626
TCGA-CJ-5681	Non-responder	1.471	0.019	0.196	0.305	0.161	0.321	0.09	0.18	0.156	0.27	0.201	0.159	0.129	0	0.14	0.153	0.109	0.153	0.252	0.06	0.147	0.144	0.046	0.054	0.122	0.479
TCGA-CJ-5682	Non-responder	1.464	0.083	0.166	0.321	0.261	0.295	0.232	0.228	0.192	0.238	0.163	0.356	0.163	0	0.248	0.308	0.046	0.154	0.188	0.083	0.19	0.131	0.236	0.194	0.252	0.57
TCGA-CJ-5683	Responder	1.558	0.01	0.174	0.459	0.207	0.298	0.191	0.179	0.131	0.34	0.184	0.251	0.099	0	0.127	0.179	0.135	0.135	0.266	0.112	0.204	0.126	0.223	0.079	0.18	0.57
TCGA-CJ-5684	Non-responder	1.486	0.082	0.137	0.438	0.251	0.421	0.247	0.288	0.164	0.329	0.164	0.401	0.192	0	0.15	0.279	0.098	0.069	0.177	0.073	0.247	0.083	0.253	0.215	0.28	0.572
TCGA-CJ-5686	Non-responder	1.471	0.108	0.132	0.415	0.246	0.453	0.327	0.291	0.215	0.232	0.137	0.327	0.209	0	0.238	0.286	0.102	0.065	0.281	0.097	0.224	0.122	0.227	0.282	0.248	0.654
TCGA-CJ-6027	Non-responder	1.477	0.077	0.123	0.396	0.34	0.498	0.393	0.391	0.351	0.262	0.118	0.463	0.171	0	0.219	0.236	0.135	0.04	0.187	0.119	0.172	0.095	0.219	0.221	0.277	0.573
TCGA-CJ-6028	Non-responder	1.48	0.078	0.105	0.38	0.341	0.566	0.363	0.415	0.236	0.241	0	0.499	0.192	0	0.152	0.272	0.216	0.048	0.226	0.057	0.225	0.141	0.188	0.299	0.242	0.67
TCGA-CJ-6030	Non-responder	1.47	0.09	0.143	0.354	0.143	0.477	0.164	0.269	0.22	0.376	0.159	0.299	0.168	0	0.188	0.299	0.117	0.164	0.277	0.069	0.243	0.128	0.094	0.212	0.145	0.624
TCGA-CJ-6031	Non-responder	1.47	0.071	0.155	0.401	0.279	0.407	0.337	0.308	0.201	0.275	0.129	0.434	0.159	0	0.225	0.277	0.168	0.125	0.263	0.078	0.237	0.071	0.21	0.265	0.27	0.68
TCGA-CJ-6032	Non-responder	1.475	0.117	0.132	0.357	0.259	0.396	0.235	0.262	0.178	0.294	0.171	0.247	0.16	0	0.123	0.171	0.062	0.164	0.123	0.121	0.133	0.151	0.237	0.192	0.228	0.54
TCGA-CJ-6033	Responder	1.561	0.049	0.113	0.459	0.1	0.282	0.101	0.16	0.14	0.313	0.187	0.256	0.097	0	0.123	0.14	0.144	0.265	0.263	0.077	0.215	0.075	0.226	0.004	0.194	0.57
TCGA-CW-5580	Responder	1.515	0.035	0.15	0.306	0.186	0.371	0.089	0.181	0.198	0.292	0.209	0.117	0.131	0	0.111	0.251	0.154	0.142	0.233	0.12	0.196	0.105	0.1	0.074	0.158	0.543
TCGA-CW-5581	Non-responder	1.447	0.048	0.167	0.333	0.081	0.294	0.01	0.153	0.173	0.327	0.208	0.155	0.109	0	0.103	0.153	0.137	0.164	0.241	0.075	0.146	0.161	0.103	0.073	0.126	0.517
TCGA-CW-5583	Responder	1.534	0.032	0.166	0.437	0.207	0.321	0.147	0.176	0.102	0.258	0.23	0.185	0.137	0	0.144	0.175	0.056	0.16	0.256	0.086	0.241	0.165	0.221	0.084	0.204	0.576
TCGA-CW-5584	Non-responder	1.482	0.123	0.152	0.39	0.132	0.439	0.199	0.28	0.18	0.346	0.13	0.354	0.174	0	0.114	0.251	0.166	0.139	0.261	0.106	0.314	0.069	0.134	0.231	0.181	0.675
TCGA-CW-5585	Non-responder	1.451	0.046	0.116	0.252	0.052	0.31	0.084	0.172	0.152	0.329	0.2	0.198	0.114	0	0.158	0.13	0.136	0.196	0.307	0.098	0.19	0.119	0.067	0.076	0.102	0.562
TCGA-CW-5587	Responder	1.528	0.008	0.192	0.339	0.099	0.303	0.022	0.145	0.18	0.312	0.182	0.112	0.079	0	0.134	0.157	0.14	0.183	0.26	0.129	0.196	0.13	0.091	0.039	0.128	0.554
TCGA-CW-5588	Non-responder	1.442	0.087	0.166	0.412	0.144	0.27	0.239	0.202	0.13	0.158	0.165	0.276	0.163	0	0.209	0.288	0.125	0.143	0.297	0.121	0.277	0.135	0.137	0.2	0.204	0.691
TCGA-CW-5589	Non-responder	1.442	0.046	0.121	0.288	0.062	0.346	0.076	0.174	0.175	0.34	0.203	0.149	0.117	0	0.149	0.106	0.131	0.17	0.312	0.119	0.205	0.16	0.07	0.057	0.103	0.579
TCGA-CW-5590	Non-responder	1.475	0.094	0.106	0.425	0.28	0.439	0.345	0.324	0.263	0.244	0.121	0.386	0.191	0	0.21	0.281	0.078	0.08	0.22	0.08	0.236	0.109	0.241	0.258	0.261	0.608
TCGA-CW-5591	Non-responder	1.455	0.036	0.177	0.357	0.241	0.355	0.3	0.287	0.196	0.218	0.127	0.391	0.148	0	0.236	0.26	0.21	0.138	0.235	0.093	0.264	0.179	0.202	0.226	0.222	0.721
TCGA-CW-6087	Responder	1.491	0.022	0.102	0.208	0.039	0.264	0	0.127	0.184	0.313	0.226	0.089	0.106	0	0.094	0.036	0.152	0.157	0.216	0.15	0.155	0.151	0.069	0.036	0.093	0.511
TCGA-CW-6088	Responder	1.525	0.012	0.1	0.16	0.065	0.289	0	0.16	0.139	0.292	0.23	0.086	0.129	0	0.177	0.078	0.112	0.167	0.145	0.093	0.087	0.142	0.021	0.033	0.07	0.391
TCGA-CW-6090	Non-responder	1.44	0.032	0.16	0.226	0.018	0.29	0.009	0.159	0.191	0.335	0.196	0.089	0.108	0	0.102	0.065	0.143	0.166	0.216	0.078	0.125	0.175	0.045	0.071	0.064	0.478
TCGA-CW-6093	Non-responder	1.416	0.132	0.17	0.37	0.097	0.276	0.097	0.175	0.097	0.088	0.159	0.295	0.157	0	0.142	0.176	0.051	0.129	0.212	0.123	0.208	0.195	0.232	0.138	0.192	0.574
TCGA-CW-6097	Non-responder	1.476	0.102	0.168	0.328	0.298	0.5	0.368	0.364	0.231	0.301	0	0.461	0.21	0	0.241	0.241	0.12	0.153	0.231	0.086	0.19	0.057	0.16	0.303	0.273	0.65
TCGA-CZ-4853	Non-responder	1.479	0.11	0.115	0.347	0.222	0.395	0.353	0.332	0.27	0.203	0.133	0.327	0.191	0	0.11	0.273	0.087	0.047	0.19	0.106	0.139	0.137	0.207	0.211	0.223	0.525
TCGA-CZ-4854	Non-responder	1.463	0.11	0.172	0.372	0.249	0.344	0.305	0.266	0.217	0.245	0.118	0.309	0.19	0	0.229	0.279	0.12	0.131	0.258	0.098	0.204	0.099	0.186	0.24	0.277	0.657
TCGA-CZ-4856	Non-responder	1.475	0.061	0.164	0.367	0.238	0.323	0.312	0.279	0.177	0.279	0.153	0.384	0.131	0	0.195	0.286	0.097	0.156	0.235	0.087	0.208	0.081	0.214	0.211	0.29	0.628
TCGA-CZ-4857	Non-responder	1.471	0.079	0.126	0.39	0.294	0.421	0.361	0.325	0.232	0.167	0.14	0.375	0.14	0	0.228	0.285	0.161	0.121	0.233	0.107	0.235	0.142	0.18	0.213	0.241	0.669
TCGA-CZ-4858	Non-responder	1.479	0.081	0.186	0.364	0.361	0.462	0.43	0.36	0.226	0.281	0.136	0.417	0.206	0	0.161	0.207	0.191	0.017	0.111	0.073	0.262	0.104	0.196	0.221	0.262	0.571
TCGA-CZ-4859	Responder	1.555	0.031	0.147	0.367	0.112	0.324	0.156	0.213	0.164	0.21	0.174	0.238	0.159	0	0.154	0.201	0.079	0.163	0.21	0.111	0.166	0.152	0.216	0.099	0.201	0.544
TCGA-CZ-4860	Non-responder	1.468	0.023	0.188	0.351	0.242	0.318	0.392	0.307	0.23	0.217	0.209	0.252	0.122	0	0.248	0.187	0.11	0.094	0.263	0.14	0.206	0.13	0.146	0.106	0.18	0.566
TCGA-CZ-4861	Non-responder	1.477	0.071	0.195	0.3	0.306	0.468	0.414	0.352	0.243	0.179	0.095	0.357	0.176	0	0.194	0.262	0.088	0.074	0.152	0.152	0.197	0.206	0.187	0.217	0.233	0.608
TCGA-CZ-4862	Non-responder	1.483	0.078	0.178	0.365	0.343	0.549	0.358	0.384	0.268	0.316	0.123	0.496	0.2	0	0.117	0.235	0.104	0.055	0.142	0.054	0.192	0.076	0.221	0.255	0.304	0.544
TCGA-CZ-4863	Non-responder	1.474	0	0.181	0.139	0.13	0.288	0.001	0.168	0.148	0.262	0.2	0.059	0.083	0	0.114	0.034	0.152	0.146	0.135	0.1	0.077	0.158	0.01	0.07	0.038	0.403
TCGA-CZ-4864	Non-responder	1.453	0.037	0.17	0.337	0.11	0.305	0.108	0.163	0.201	0.35	0.202	0.119	0.103	0	0.171	0.143	0.115	0.204	0.297	0.11	0.201	0.136	0.087	0.053	0.122	0.57
TCGA-CZ-4865	Responder	1.534	0	0.181	0.259	0.212	0.305	0.066	0.169	0.136	0.312	0.198	0.143	0.093	0	0.164	0.172	0.135	0.153	0.163	0.117	0.111	0.086	0.077	0.056	0.135	0.439
TCGA-CZ-4866	Non-responder	1.42	0.078	0.248	0.383	0.127	0.229	0.154	0.171	0.11	0.095	0.198	0.161	0.15	0	0.104	0.17	0.128	0.128	0.23	0.214	0.255	0.115	0.145	0.124	0.202	0.642
TCGA-CZ-5451	Non-responder	1.447	0.03	0.124	0.175	0.004	0.282	0.013	0.138	0.199	0.32	0.217	0.075	0.112	0	0.177	0.055	0.142	0.172	0.272	0.1	0.166	0.181	0.029	0.072	0.017	0.516
TCGA-CZ-5452	Responder	1.544	0.007	0.146	0.215	0.134	0.262	0.001	0.147	0.169	0.332	0.219	0.124	0.103	0	0.143	0.108	0.131	0.149	0.1	0.079	0.085	0.162	0.055	0.014	0.115	0.384
TCGA-CZ-5453	Responder	1.519	0.026	0.138	0.249	0.217	0.325	0.056	0.171	0.143	0.321	0.197	0.192	0.114	0	0.158	0.159	0.136	0.158	0.19	0.099	0.165	0.112	0.103	0.037	0.141	0.477
TCGA-CZ-5454	Responder	1.502	0.033	0.106	0.285	0.132	0.288	0.029	0.155	0.202	0.296	0.206	0.101	0.126	0	0.164	0.146	0.118	0.167	0.15	0.078	0.15	0.133	0.062	0.045	0.111	0.438
TCGA-CZ-5455	Responder	1.553	0	0.109	0.12	0.106	0.268	0	0.144	0.202	0.29	0.219	0.073	0.084	0	0.163	0.054	0.122	0.155	0.125	0.119	0.069	0.139	0.041	0.022	0.056	0.371
TCGA-CZ-5456	Responder	1.584	0	0.109	0.195	0.126	0.221	0	0.14	0.181	0.302	0.211	0.128	0.089	0	0.114	0.057	0.122	0.144	0.073	0.071	0.061	0.121	0.1	0.026	0.082	0.322
TCGA-CZ-5457	Responder	1.593	0.005	0.111	0.303	0.15	0.308	0.08	0.178	0.158	0.281	0.213	0.14	0.098	0	0.096	0.113	0.129	0.115	0.149	0.119	0.136	0.095	0.137	0.017	0.156	0.422
TCGA-CZ-5458	Responder	1.538	0.018	0.112	0.169	0.112	0.249	0	0.132	0.171	0.301	0.213	0.12	0.115	0	0.173	0.061	0.105	0.15	0.112	0.054	0.079	0.156	0.065	0.044	0.081	0.36
TCGA-CZ-5459	Non-responder	1.482	0.065	0.164	0.371	0.286	0.444	0.374	0.298	0.224	0.239	0.164	0.259	0.173	0	0.16	0.265	0.065	0.195	0.177	0.096	0.166	0.108	0.216	0.199	0.263	0.584
TCGA-CZ-5460	Non-responder	1.479	0.103	0.113	0.321	0.319	0.439	0.403	0.361	0.305	0.27	0.146	0.429	0.189	0	0.209	0.285	0.06	0.127	0.111	0.092	0.155	0.117	0.201	0.27	0.296	0.565
TCGA-CZ-5461	Responder	1.556	0.012	0.128	0.308	0.079	0.325	0.067	0.168	0.195	0.332	0.181	0.151	0.092	0	0.131	0.109	0.134	0.165	0.278	0.103	0.189	0.151	0.117	0.05	0.092	0.534
TCGA-CZ-5462	Responder	1.602	0.026	0.127	0.356	0.145	0.319	0.031	0.167	0.169	0.334	0.181	0.214	0.103	0	0.072	0.123	0.119	0.112	0.148	0.152	0.148	0.096	0.159	0.046	0.167	0.455
TCGA-CZ-5463	Responder	1.562	0	0.14	0.349	0.126	0.298	0.126	0.163	0.179	0.333	0.206	0.118	0.084	0	0.158	0.155	0.139	0.158	0.242	0.131	0.191	0.13	0.102	0.035	0.142	0.538
TCGA-CZ-5464	Non-responder	1.474	0.085	0.13	0.344	0.301	0.398	0.411	0.326	0.273	0.255	0.114	0.417	0.158	0	0.217	0.21	0.178	0.078	0.214	0.097	0.219	0.107	0.227	0.243	0.281	0.652
TCGA-CZ-5465	Responder	1.509	0.017	0.125	0.193	0.107	0.283	0.002	0.16	0.168	0.306	0.221	0.115	0.12	0	0.128	0.056	0.119	0.128	0.127	0.092	0.095	0.127	0.043	0.022	0.098	0.371
TCGA-CZ-5466	Non-responder	1.489	0.069	0.186	0.384	0.113	0.433	0.144	0.256	0.148	0.393	0.168	0.312	0.148	0	0.118	0.201	0.144	0.182	0.318	0.095	0.291	0.122	0.123	0.182	0.174	0.694
TCGA-CZ-5467	Responder	1.638	0	0.118	0.285	0.113	0.285	0.042	0.137	0.215	0.303	0.164	0.062	0.074	0	0.159	0.176	0.121	0.154	0.168	0.116	0.102	0.185	0.126	0.004	0.149	0.46
TCGA-CZ-5468	Responder	1.527	0.035	0.129	0.385	0.126	0.318	0.058	0.17	0.155	0.286	0.209	0.203	0.116	0	0.161	0.147	0.129	0.163	0.199	0.086	0.189	0.096	0.135	0.029	0.165	0.486
TCGA-CZ-5469	Responder	1.525	0.004	0.178	0.212	0.156	0.312	0.043	0.165	0.204	0.302	0.227	0.102	0.127	0	0.12	0.186	0.109	0.142	0.057	0.05	0.07	0.161	0.017	0.022	0.099	0.327
TCGA-CZ-5470	Responder	1.521	0.047	0.138	0.371	0.159	0.337	0.074	0.179	0.138	0.368	0.19	0.255	0.14	0	0.179	0.213	0.106	0.167	0.204	0.082	0.169	0.096	0.141	0.064	0.184	0.493
TCGA-CZ-5982	Responder	1.528	0.008	0.106	0.107	0	0.251	0	0.109	0.178	0.33	0.237	0.049	0.116	0	0.134	0.051	0.113	0.192	0.172	0.087	0.096	0.213	0.033	0.077	0	0.437
TCGA-CZ-5984	Non-responder	1.394	0.062	0.133	0.251	0.066	0.3	0.035	0.158	0.143	0.313	0.164	0.133	0.113	0	0.161	0.162	0.136	0.189	0.284	0.096	0.199	0.16	0.048	0.084	0.08	0.565
TCGA-CZ-5985	Responder	1.525	0	0.129	0.163	0	0.277	0	0.134	0.21	0.32	0.211	0.049	0.089	0	0.16	0	0.133	0.2	0.247	0.094	0.12	0.204	0.069	0.058	0.048	0.508
TCGA-CZ-5986	Non-responder	1.463	0.033	0.136	0.199	0.093	0.316	0.029	0.167	0.173	0.293	0.205	0.131	0.101	0	0.175	0.147	0.133	0.175	0.251	0.087	0.147	0.137	0.045	0.077	0.094	0.507
TCGA-CZ-5987	Non-responder	1.472	0.083	0.129	0.453	0.165	0.499	0.218	0.278	0.205	0.368	0.076	0.288	0.165	0	0.199	0.249	0.132	0.174	0.317	0.1	0.265	0.154	0.156	0.202	0.147	0.686
TCGA-CZ-5988	Non-responder	1.456	0.035	0.123	0.137	0.021	0.261	0.001	0.142	0.2	0.306	0.214	0.091	0.108	0	0.165	0.073	0.117	0.182	0.255	0.101	0.164	0.177	0.03	0.075	0.054	0.518
TCGA-CZ-5989	Responder	1.496	0.083	0.133	0.291	0.193	0.42	0.115	0.244	0.12	0.289	0.143	0.262	0.136	0	0.061	0.202	0.145	0.095	0.192	0.14	0.215	0.082	0.096	0.119	0.133	0.516
TCGA-DV-5565	Non-responder	1.486	0.053	0.138	0.326	0.195	0.342	0.237	0.24	0.12	0.207	0.117	0.24	0.126	0	0.2	0.238	0.093	0.175	0.2	0.149	0.19	0.163	0.184	0.154	0.153	0.588
TCGA-DV-5566	Non-responder	1.488	0.034	0.134	0.409	0.232	0.368	0.276	0.245	0.239	0.351	0.172	0.173	0.118	0	0.174	0.215	0.073	0.177	0.255	0.114	0.222	0.152	0.162	0.134	0.158	0.592
TCGA-DV-5567	Responder	1.52	0.029	0.142	0.314	0.151	0.22	0.097	0.127	0.15	0.273	0.238	0.007	0.13	0	0.181	0.193	0.097	0.164	0.117	0.118	0.112	0.152	0.115	0.099	0.163	0.47
TCGA-DV-5568	Non-responder	1.468	0.06	0.188	0.357	0.335	0.376	0.322	0.273	0.233	0.272	0.092	0.371	0.157	0	0.208	0.283	0.112	0.073	0.169	0.12	0.231	0.103	0.191	0.238	0.263	0.602
TCGA-DV-5569	Responder	1.496	0.062	0.147	0.439	0.262	0.461	0.247	0.257	0.179	0.304	0.142	0.267	0.147	0	0.135	0.232	0.107	0.13	0.221	0.103	0.234	0.153	0.22	0.207	0.21	0.629
TCGA-DV-5573	Non-responder	1.493	0.082	0.146	0.407	0.369	0.573	0.305	0.358	0.198	0.332	0.089	0.543	0.175	0	0.077	0.212	0.173	0.07	0.214	0.054	0.248	0.045	0.199	0.186	0.313	0.599
TCGA-DV-5574	Non-responder	1.459	0.102	0.114	0.396	0.268	0.355	0.23	0.22	0.146	0.319	0.032	0.414	0.159	0	0.298	0.286	0.178	0.183	0.317	0.087	0.259	0.114	0.216	0.255	0.26	0.76
TCGA-DV-5575	Non-responder	1.474	0.107	0.16	0.325	0.298	0.476	0.325	0.316	0.24	0.259	0.151	0.364	0.196	0	0.201	0.276	0.086	0.09	0.204	0.1	0.193	0.11	0.181	0.254	0.257	0.596
TCGA-DV-5576	Responder	1.596	0	0.055	0.309	0.043	0.192	0.056	0.111	0.144	0.284	0.253	0.009	0.093	0	0.156	0.054	0.138	0.191	0.214	0.067	0.181	0.186	0.133	0.091	0.092	0.534
TCGA-DV-A4VX	Non-responder	1.49	0.051	0.159	0.394	0.31	0.302	0.351	0.239	0.241	0.23	0.176	0.178	0.15	0	0.066	0.208	0.129	0.058	0.141	0.128	0.128	0.175	0.169	0.045	0.246	0.483
TCGA-DV-A4VZ	Non-responder	1.392	0.091	0.133	0.239	0.088	0.151	0.145	0.123	0.133	0.244	0.256	0.117	0.192	0	0.238	0.149	0.044	0.187	0.151	0.052	0.045	0.156	0.018	0.18	0.044	0.396
TCGA-DV-A4W0	Responder	1.509	0.054	0.154	0.349	0.202	0.418	0.239	0.252	0.199	0.127	0.186	0.246	0.176	0	0.121	0.266	0.102	0.117	0.202	0.172	0.156	0.165	0.153	0.222	0.147	0.591
TCGA-EU-5904	Non-responder	1.466	0.088	0.186	0.325	0.197	0.461	0.212	0.269	0.196	0.281	0.176	0.305	0.181	0	0.199	0.308	0.105	0.168	0.193	0.076	0.18	0.219	0.168	0.255	0.208	0.646
TCGA-EU-5905	Non-responder	1.442	0.056	0.156	0.355	0.156	0.296	0.199	0.204	0.101	0.139	0.151	0.23	0.181	0	0.205	0.21	0.161	0.164	0.26	0.099	0.226	0.148	0.097	0.222	0.189	0.676
TCGA-EU-5906	Non-responder	1.45	0.089	0.176	0.34	0.153	0.423	0.167	0.229	0.156	0.216	0.183	0.254	0.183	0	0.203	0.283	0.124	0.139	0.233	0.1	0.218	0.207	0.187	0.238	0.188	0.666
TCGA-EU-5907	Non-responder	1.407	0.086	0.144	0.298	0.168	0.247	0.187	0.192	0.17	0.223	0.19	0.128	0.149	0	0.182	0.183	0.118	0.122	0.178	0.169	0.112	0.191	0.107	0.108	0.206	0.554
TCGA-G6-A5PC	Non-responder	1.485	0.014	0.116	0.381	0.351	0.249	0.34	0.204	0.186	0.32	0.058	0.326	0.123	0	0.146	0.15	0.107	0.126	0.172	0.147	0.152	0.08	0.267	0.06	0.29	0.522
TCGA-G6-A8L6	Non-responder	1.473	0.071	0.142	0.369	0.27	0.413	0.315	0.293	0.203	0.203	0.141	0.324	0.18	0	0.231	0.301	0.043	0.143	0.174	0.095	0.192	0.15	0.255	0.195	0.213	0.555
TCGA-G6-A8L7	Non-responder	1.472	0.05	0.093	0.404	0.364	0.265	0.307	0.224	0.358	0.036	0.087	0.334	0.124	0	0.171	0.278	0.024	0.03	0.195	0.124	0.122	0.088	0.272	0.097	0.238	0.422
TCGA-G6-A8L8	Non-responder	1.463	0.098	0.151	0.425	0.114	0.298	0.256	0.193	0.221	0.041	0.154	0.291	0.199	0	0.21	0.247	0.071	0.103	0.205	0.08	0.235	0.149	0.223	0.182	0.172	0.551
TCGA-GK-A6C7	Non-responder	1.451	0.099	0.121	0.372	0.179	0.345	0.232	0.241	0.156	0.229	0.165	0.323	0.17	0	0.227	0.251	0.146	0.115	0.214	0.094	0.21	0.124	0.205	0.203	0.21	0.606
TCGA-MM-A563	Non-responder	1.477	0.104	0.179	0.36	0.288	0.481	0.362	0.317	0.236	0.2	0.075	0.452	0.189	0	0.218	0.31	0.105	0.123	0.171	0.107	0.216	0.104	0.216	0.286	0.278	0.639
TCGA-MM-A564	Non-responder	1.491	0.032	0.211	0.382	0.172	0.249	0.197	0.146	0.097	0.079	0.163	0.252	0.079	0	0.178	0.198	0.137	0.121	0.182	0.109	0.255	0.174	0.26	0.067	0.227	0.585
TCGA-MM-A84U	Non-responder	1.469	0.04	0.162	0.399	0.284	0.253	0.307	0.192	0.18	0.181	0.145	0.26	0.124	0	0.21	0.254	0.155	0.136	0.25	0.132	0.25	0.075	0.201	0.146	0.214	0.625
TCGA-MW-A4EC	Non-responder	1.487	0.064	0.18	0.362	0.19	0.35	0.275	0.222	0.207	0.1	0.166	0.226	0.165	0	0.172	0.273	0.047	0.17	0.206	0.12	0.225	0.112	0.227	0.157	0.201	0.57
TCGA-T7-A92I	Non-responder	1.482	0.139	0.161	0.396	0.236	0.367	0.247	0.246	0.234	0.248	0.248	0.2	0.202	0	0.003	0.158	0.011	0.07	0.16	0.148	0.214	0.11	0.089	0.154	0.192	0.487
