# Supplementary material for: Identification and validation of a ferroptosis-related lncRNA signature to robustly predict the prognosis, immune microenvironment, and immunotherapy efficiency in patients with clear cell renal cell carcinoma
Source: PeerJ. 2022 Dec 19;10:e14506. doi: 10.7717/peerj.14506 (PMC9774008; doi:10.7717/peerj.14506)
Supplement: Code S2 [file peerj-10-14506-s002.zip › 2. ROC et km/TCGA.KIRC-cli.txt]

sampleID	_PATIENT	age60	gender	grade	laterality	stage	T	M	N	calcium	age60	grade	stage	calcium	age	gender	grade	history_of_neoadjuvant_treatment	intermediate_dimension	laterality	shortest_dimension	longest_dimension	pathologic_M	pathologic_N	pathologic_T	stage	calcium	tissue_prospective_collection_indicator	tissue_retrospective_collection_indicator	vital_status
TCGA-DV-5568-01	TCGA-DV-5568	1	1	2	2	1	1	0	2	1	<=60 year	G2	Stage I	Low	26	MALE	G2	Yes		Right			M0	NX	T1a	Stage I	Low	NO	YES	LIVING
TCGA-DV-5569-01	TCGA-DV-5569	1	2	2	2	1	1	0	2	1	<=60 year	G2	Stage I	Low	29	FEMALE	G2	No	0.6	Right	0.2	1.1	M0	NX	T1a	Stage I	Low	NO	YES	LIVING
TCGA-CW-6097-01	TCGA-CW-6097	1	1	4	1	3	3	0	2	4	<=60 year	G4	Stage III	Unknown	32	MALE	G4	No		Left			M0	NX	T3a	Stage III				DECEASED
TCGA-B0-5084-01	TCGA-B0-5084	1	1	3	2	4	3	1	1	2	<=60 year	G3	Stage IV	Normal	33	MALE	G3	No	0.4	Right	0.4	1.3	M1	N1	T3a	Stage IV	Normal	NO	YES	DECEASED
TCGA-B0-5084-11	TCGA-B0-5084	1	1	3	2	4	3	1	1	2	<=60 year	G3	Stage IV	Normal	33	MALE	G3	No	0.6	Right	0.2	1.2	M1	N1	T3a	Stage IV	Normal	NO	YES	DECEASED
TCGA-A3-3349-01	TCGA-A3-3349	1	2	2	1	1	1	0	0	4	<=60 year	G2	Stage I	Unknown	34	FEMALE	G2	No	0.8	Left	0.8	1.3	M0	N0	T1b	Stage I		NO	YES	LIVING
TCGA-A3-3349-11	TCGA-A3-3349	1	2	2	1	1	1	0	0	4	<=60 year	G2	Stage I	Unknown	34	FEMALE	G2	No	0.9	Left	0.8	2.3	M0	N0	T1b	Stage I		NO	YES	LIVING
TCGA-BP-4797-01	TCGA-BP-4797	1	1	3	2	3	3	0	0	2	<=60 year	G3	Stage III	Normal	34	MALE	G3	No	0.8	Right	0.2	1.2	M0	N0	T3b	Stage III	Normal	NO	YES	LIVING
TCGA-BP-4797-11	TCGA-BP-4797	1	1	3	2	3	3	0	0	2	<=60 year	G3	Stage III	Normal	34	MALE	G3	No	0.6	Right	0.4	2	M0	N0	T3b	Stage III	Normal	NO	YES	LIVING
TCGA-AS-3778-01	TCGA-AS-3778	1	1	1	2	1	1	0	2	1	<=60 year	G1	Stage I	Low	35	MALE	G1	No	0.4	Right	0.4	0.5	M0	NX	T1a	Stage I	Low	YES	NO	LIVING
TCGA-BP-4332-01	TCGA-BP-4332	1	1	2	1	3	3	0	0	1	<=60 year	G2	Stage III	Low	36	MALE	G2	No	1.1	Left	0.4	1.9	M0	N0	T3a	Stage III	Low	NO	YES	LIVING
TCGA-BP-4332-11	TCGA-BP-4332	1	1	2	1	3	3	0	0	1	<=60 year	G2	Stage III	Low	36	MALE	G2	No	1	Left	0.4	1.3	M0	N0	T3a	Stage III	Low	NO	YES	LIVING
TCGA-A3-A8OW-01	TCGA-A3-A8OW	1	1	2	1	3	3	2	2	1	<=60 year	G2	Stage III	Low	37	MALE	G2	No		Left			MX	NX	T3a	Stage III	Low	YES	NO	LIVING
TCGA-AK-3426-01	TCGA-AK-3426	1	1	3	2	3	3	0	1	4	<=60 year	G3	Stage III	Unknown	37	MALE	G3	No		Right			M0	N1	T3a	Stage III		NO	YES	DECEASED
TCGA-DV-5574-01	TCGA-DV-5574	1	1	2	2	1	1	0	2	2	<=60 year	G2	Stage I	Normal	37	MALE	G2	No	1	Right	0.3	1.5	M0	NX	T1a	Stage I	Normal	NO	YES	LIVING
TCGA-B8-5546-01	TCGA-B8-5546	1	2	2	2	1	1	0	0	4	<=60 year	G2	Stage I	Unknown	38	FEMALE	G2	No		Right			M0	N0	T1b	Stage I		YES	NO	LIVING
TCGA-CJ-4908-01	TCGA-CJ-4908	1	1	2	2	1	1	0	2	2	<=60 year	G2	Stage I	Normal	38	MALE	G2	No		Right			M0	NX	T1a	Stage I	Normal	NO	YES	LIVING
TCGA-CJ-4908-11	TCGA-CJ-4908	1	1	2	2	1	1	0	2	2	<=60 year	G2	Stage I	Normal	38	MALE	G2	No	0.8	Right	0.3	2.9	M0	NX	T1a	Stage I	Normal	NO	YES	LIVING
TCGA-CZ-5988-01	TCGA-CZ-5988	1	1	2	2	1	1	0	0	1	<=60 year	G2	Stage I	Low	38	MALE	G2	No	1	Right	0.2	1.5	M0	N0	T1b	Stage I	Low	NO	YES	LIVING
TCGA-CZ-5988-11	TCGA-CZ-5988	1	1	2	2	1	1	0	0	1	<=60 year	G2	Stage I	Low	38	MALE	G2	No		Right			M0	N0	T1b	Stage I	Low	NO	YES	LIVING
TCGA-B0-5707-01	TCGA-B0-5707	1	2	3	2	1	1	0	0	4	<=60 year	G3	Stage I	Unknown	39	FEMALE	G3	No	1.2	Right	0.3	2	M0	N0	T1a	Stage I		NO	YES	LIVING
TCGA-BP-5194-01	TCGA-BP-5194	1	1	2	2	1	1	0	2	1	<=60 year	G2	Stage I	Low	39	MALE	G2	No	1.5	Right	0.1	1.9	M0	NX	T1a	Stage I	Low	NO	YES	LIVING
TCGA-BP-5194-11	TCGA-BP-5194	1	1	2	2	1	1	0	2	1	<=60 year	G2	Stage I	Low	39	MALE	G2	No	1.1	Right	0.1	1.1	M0	NX	T1a	Stage I	Low	NO	YES	LIVING
TCGA-CZ-4858-01	TCGA-CZ-4858	1	1	4	1	2	2	0	2	2	<=60 year	G4	Stage II	Normal	39	MALE	G4	No	1.4	Left	0.3	1.5	M0	NX	T2	Stage II	Normal	NO	YES	DECEASED
TCGA-CZ-4858-11	TCGA-CZ-4858	1	1	4	1	2	2	0	2	2	<=60 year	G4	Stage II	Normal	39	MALE	G4	No	0.7	Left	0.3	1.8	M0	NX	T2	Stage II	Normal	NO	YES	DECEASED
TCGA-AK-3436-01	TCGA-AK-3436	1	1	2	1	4	2	1	0	4	<=60 year	G2	Stage IV	Unknown	40	MALE	G2	No	0.7	Left	0.5	1	M1	N0	T2	Stage IV		NO	YES	LIVING
TCGA-B0-5117-01	TCGA-B0-5117	1	1	2	2	1	1	0	2	2	<=60 year	G2	Stage I	Normal	40	MALE	G2	No	0.6	Right	0.3	1	M0	NX	T1b	Stage I	Normal	NO	YES	LIVING
TCGA-B0-5117-11	TCGA-B0-5117	1	1	2	2	1	1	0	2	2	<=60 year	G2	Stage I	Normal	40	MALE	G2	No	1	Right	0.2	1.5	M0	NX	T1b	Stage I	Normal	NO	YES	LIVING
TCGA-BP-4354-01	TCGA-BP-4354	1	1	4	1	4	4	1	1	2	<=60 year	G4	Stage IV	Normal	40	MALE	G4	Yes	1.4	Left	0.4	2.3	M1	N1	T4	Stage IV	Normal	NO	YES	DECEASED
TCGA-BP-4354-11	TCGA-BP-4354	1	1	4	1	4	4	1	1	2	<=60 year	G4	Stage IV	Normal	40	MALE	G4	Yes	1	Left	0.3	1	M1	N1	T4	Stage IV	Normal	NO	YES	DECEASED
TCGA-BP-4758-01	TCGA-BP-4758	1	1	2	2	1	1	0	2	1	<=60 year	G2	Stage I	Low	40	MALE	G2	No		Right			M0	NX	T1a	Stage I	Low	NO	YES	LIVING
TCGA-BP-4758-11	TCGA-BP-4758	1	1	2	2	1	1	0	2	1	<=60 year	G2	Stage I	Low	40	MALE	G2	No	0.5	Right	0.4	1	M0	NX	T1a	Stage I	Low	NO	YES	LIVING
TCGA-BP-4968-01	TCGA-BP-4968	1	1	3	2	1	1	0	0	1	<=60 year	G3	Stage I	Low	40	MALE	G3	No	1.3	Right	0.3	1.5	M0	N0	T1b	Stage I	Low	NO	YES	LIVING
TCGA-BP-4968-11	TCGA-BP-4968	1	1	3	2	1	1	0	0	1	<=60 year	G3	Stage I	Low	40	MALE	G3	No	1	Right	0.2	1.1	M0	N0	T1b	Stage I	Low	NO	YES	LIVING
TCGA-BP-4971-01	TCGA-BP-4971	1	1	3	2	3	3	0	0	1	<=60 year	G3	Stage III	Low	40	MALE	G3	No	1	Right	0.2	1.5	M0	N0	T3a	Stage III	Low	NO	YES	LIVING
TCGA-BP-4971-11	TCGA-BP-4971	1	1	3	2	3	3	0	0	1	<=60 year	G3	Stage III	Low	40	MALE	G3	No	1.1	Right	0.2	1.6	M0	N0	T3a	Stage III	Low	NO	YES	LIVING
TCGA-BP-4975-01	TCGA-BP-4975	1	1	3	2	1	1	0	2	1	<=60 year	G3	Stage I	Low	40	MALE	G3	No	1	Right	0.2	1.6	M0	NX	T1b	Stage I	Low	NO	YES	LIVING
TCGA-BP-4975-11	TCGA-BP-4975	1	1	3	2	1	1	0	2	1	<=60 year	G3	Stage I	Low	40	MALE	G3	No	1	Right	0.2	2	M0	NX	T1b	Stage I	Low	NO	YES	LIVING
TCGA-BP-5000-01	TCGA-BP-5000	1	1	3	1	1	1	0	2	1	<=60 year	G3	Stage I	Low	40	MALE	G3	No	0.8	Left	0.2	0.9	M0	NX	T1b	Stage I	Low	NO	YES	LIVING
TCGA-BP-5000-11	TCGA-BP-5000	1	1	3	1	1	1	0	2	1	<=60 year	G3	Stage I	Low	40	MALE	G3	No	0.7	Left	0.2	1	M0	NX	T1b	Stage I	Low	NO	YES	LIVING
TCGA-DV-5567-01	TCGA-DV-5567	1	2	2	2	1	1	0	2	2	<=60 year	G2	Stage I	Normal	40	FEMALE	G2	No	0.5	Right	0.1	0.6	M0	NX	T1a	Stage I	Normal	NO	YES	LIVING
TCGA-A3-3335-01	TCGA-A3-3335	1	1	4	2	2	2	0	0	4	<=60 year	G4	Stage II	Unknown	41	MALE	G4	No	0.9	Right	0.3	1.1	M0	N0	T2a	Stage II		NO	YES	LIVING
TCGA-A3-3335-11	TCGA-A3-3335	1	1	4	2	2	2	0	0	4	<=60 year	G4	Stage II	Unknown	41	MALE	G4	No	0.8	Right	0.8	2	M0	N0	T2a	Stage II		NO	YES	LIVING
TCGA-B8-4146-01	TCGA-B8-4146	1	2	2	2	1	1	0	2	4	<=60 year	G2	Stage I	Unknown	41	FEMALE	G2	No	0.7	Right	0.3	1.1	M0	NX	T1b	Stage I				LIVING
TCGA-B8-5552-01	TCGA-B8-5552	1	2	2	2	1	1	0	2	4	<=60 year	G2	Stage I	Unknown	41	FEMALE	G2	No	0.9	Right	0.4	1.2	M0	NX	T1b	Stage I		YES	NO	LIVING
TCGA-B8-5552-11	TCGA-B8-5552	1	2	2	2	1	1	0	2	4	<=60 year	G2	Stage I	Unknown	41	FEMALE	G2	No	0.8	Right	0.2	1.5	M0	NX	T1b	Stage I		YES	NO	LIVING
TCGA-BP-4987-01	TCGA-BP-4987	1	2	2	1	1	1	0	2	1	<=60 year	G2	Stage I	Low	41	FEMALE	G2	No	1.3	Left	0.3	2	M0	NX	T1b	Stage I	Low	NO	YES	LIVING
TCGA-BP-4987-11	TCGA-BP-4987	1	2	2	1	1	1	0	2	1	<=60 year	G2	Stage I	Low	41	FEMALE	G2	No	1	Left	0.2	1.2	M0	NX	T1b	Stage I	Low	NO	YES	LIVING
TCGA-CJ-4881-01	TCGA-CJ-4881	1	1	3	2	3	3	0	2	4	<=60 year	G3	Stage III	Unknown	41	MALE	G3	No	0.8	Right	0.6	3.1	M0	NX	T3a	Stage III		NO	YES	LIVING
TCGA-CJ-4881-11	TCGA-CJ-4881	1	1	3	2	3	3	0	2	4	<=60 year	G3	Stage III	Unknown	41	MALE	G3	No	0.9	Right	0.9	3.5	M0	NX	T3a	Stage III		NO	YES	LIVING
TCGA-CZ-5469-01	TCGA-CZ-5469	1	1	2	1	2	2	0	0	1	<=60 year	G2	Stage II	Low	41	MALE	G2	No	1.6	Left	0.3	1.8	M0	N0	T2	Stage II	Low	NO	YES	DECEASED
TCGA-CZ-5469-11	TCGA-CZ-5469	1	1	2	1	2	2	0	0	1	<=60 year	G2	Stage II	Low	41	MALE	G2	No	0.9	Left	0.3	1.7	M0	N0	T2	Stage II	Low	NO	YES	DECEASED
TCGA-DV-5573-01	TCGA-DV-5573	1	1	2	2	1	1	0	2	2	<=60 year	G2	Stage I	Normal	41	MALE	G2	Yes	0.6	Right	0.4	1.4	M0	NX	T1a	Stage I	Normal	NO	YES	LIVING
TCGA-A3-3351-01	TCGA-A3-3351	1	1	2	2	2	2	0	0	4	<=60 year	G2	Stage II	Unknown	42	MALE	G2	No	0.9	Right	0.8	1.6	M0	N0	T2a	Stage II		NO	YES	LIVING
TCGA-A3-3351-11	TCGA-A3-3351	1	1	2	2	2	2	0	0	4	<=60 year	G2	Stage II	Unknown	42	MALE	G2	No	1	Right	0.6	2	M0	N0	T2a	Stage II		NO	YES	LIVING
TCGA-B8-5545-01	TCGA-B8-5545	1	1	2	1	1	1	0	0	4	<=60 year	G2	Stage I	Unknown	42	MALE	G2	No	0.8	Left	0.2	0.9	M0	N0	T1a	Stage I		YES	NO	LIVING
TCGA-BP-4762-01	TCGA-BP-4762	1	1	3	1	1	1	0	2	1	<=60 year	G3	Stage I	Low	42	MALE	G3	No		Left			M0	NX	T1a	Stage I	Low	NO	YES	DECEASED
TCGA-BP-4762-11	TCGA-BP-4762	1	1	3	1	1	1	0	2	1	<=60 year	G3	Stage I	Low	42	MALE	G3	No	0.7	Left	0.1	0.8	M0	NX	T1a	Stage I	Low	NO	YES	DECEASED
TCGA-BP-4807-01	TCGA-BP-4807	1	1	3	2	1	1	0	2	2	<=60 year	G3	Stage I	Normal	42	MALE	G3	No	0.7	Right	0.2	1.3	M0	NX	T1a	Stage I	Normal	NO	YES	LIVING
TCGA-BP-4807-11	TCGA-BP-4807	1	1	3	2	1	1	0	2	2	<=60 year	G3	Stage I	Normal	42	MALE	G3	No	1.3	Right	0.4	1.8	M0	NX	T1a	Stage I	Normal	NO	YES	LIVING
TCGA-BP-4982-01	TCGA-BP-4982	1	1	3	1	1	1	0	2	1	<=60 year	G3	Stage I	Low	42	MALE	G3	No	1.1	Left	0.2	1.3	M0	NX	T1b	Stage I	Low	NO	YES	LIVING
TCGA-BP-4982-11	TCGA-BP-4982	1	1	3	1	1	1	0	2	1	<=60 year	G3	Stage I	Low	42	MALE	G3	No	0.9	Left	0.1	1.1	M0	NX	T1b	Stage I	Low	NO	YES	LIVING
TCGA-CJ-4868-01	TCGA-CJ-4868	1	1	3	1	4	3	1	0	4	<=60 year	G3	Stage IV	Unknown	42	MALE	G3	No	0.8	Left	0.6	3	M1	N0	T3a	Stage IV		NO	YES	DECEASED
TCGA-CJ-4868-11	TCGA-CJ-4868	1	1	3	1	4	3	1	0	4	<=60 year	G3	Stage IV	Unknown	42	MALE	G3	No	0.9	Left	0.9	3.5	M1	N0	T3a	Stage IV		NO	YES	DECEASED
TCGA-CJ-4886-01	TCGA-CJ-4886	1	2	3	1	1	1	0	2	2	<=60 year	G3	Stage I	Normal	42	FEMALE	G3	No		Left			M0	NX	T1a	Stage I	Normal	NO	YES	LIVING
TCGA-CJ-4886-11	TCGA-CJ-4886	1	2	3	1	1	1	0	2	2	<=60 year	G3	Stage I	Normal	42	FEMALE	G3	No	0.9	Left	0.9	3.8	M0	NX	T1a	Stage I	Normal	NO	YES	LIVING
TCGA-CJ-4899-01	TCGA-CJ-4899	1	1	2	1	1	1	0	2	4	<=60 year	G2	Stage I	Unknown	42	MALE	G2	No	0.7	Left	0.5	2.3	M0	NX	T1b	Stage I		NO	YES	LIVING
TCGA-CJ-4899-11	TCGA-CJ-4899	1	1	2	1	1	1	0	2	4	<=60 year	G2	Stage I	Unknown	42	MALE	G2	No	0.9	Left	0.9	3.1	M0	NX	T1b	Stage I		NO	YES	LIVING
TCGA-B0-5115-01	TCGA-B0-5115	1	1	3	1	4	2	1	0	2	<=60 year	G3	Stage IV	Normal	43	MALE	G3	No	0.7	Left	0.2	1.2	M1	N0	T2	Stage IV	Normal	NO	YES	LIVING
TCGA-B0-5115-11	TCGA-B0-5115	1	1	3	1	4	2	1	0	2	<=60 year	G3	Stage IV	Normal	43	MALE	G3	No	1.1	Left	0.3	2	M1	N0	T2	Stage IV	Normal	NO	YES	LIVING
TCGA-B8-5165-01	TCGA-B8-5165	1	1	2	2	1	1	0	0	2	<=60 year	G2	Stage I	Normal	43	MALE	G2	No	1	Right	0.2	1.2	M0	N0	T1a	Stage I	Normal	NO	YES	LIVING
TCGA-BP-4338-01	TCGA-BP-4338	1	1	3	1	1	1	0	0	1	<=60 year	G3	Stage I	Low	43	MALE	G3	No	0.6	Left	0.2	1.5	M0	N0	T1b	Stage I	Low	NO	YES	LIVING
TCGA-BP-4338-11	TCGA-BP-4338	1	1	3	1	1	1	0	0	1	<=60 year	G3	Stage I	Low	43	MALE	G3	No	1.1	Left	0.4	1.8	M0	N0	T1b	Stage I	Low	NO	YES	LIVING
TCGA-BP-4765-01	TCGA-BP-4765	1	1	2	2	1	1	0	2	1	<=60 year	G2	Stage I	Low	43	MALE	G2	No	1.3	Right	0.2	1.6	M0	NX	T1a	Stage I	Low	NO	YES	LIVING
TCGA-BP-4765-11	TCGA-BP-4765	1	1	2	2	1	1	0	2	1	<=60 year	G2	Stage I	Low	43	MALE	G2	No	0.8	Right	0.3	1.3	M0	NX	T1a	Stage I	Low	NO	YES	LIVING
TCGA-BP-4766-01	TCGA-BP-4766	1	2	3	2	1	1	0	2	1	<=60 year	G3	Stage I	Low	43	FEMALE	G3	No	0.7	Right	0.2	1.5	M0	NX	T1a	Stage I	Low	NO	NO	LIVING
TCGA-BP-4766-11	TCGA-BP-4766	1	2	3	2	1	1	0	2	1	<=60 year	G3	Stage I	Low	43	FEMALE	G3	No	0.5	Right	0.2	0.8	M0	NX	T1a	Stage I	Low	NO	NO	LIVING
TCGA-BP-4972-01	TCGA-BP-4972	1	2	3	1	3	3	0	2	1	<=60 year	G3	Stage III	Low	43	FEMALE	G3	No	1	Left	0.2	1.6	M0	NX	T3a	Stage III	Low	NO	YES	LIVING
TCGA-BP-4972-11	TCGA-BP-4972	1	2	3	1	3	3	0	2	1	<=60 year	G3	Stage III	Low	43	FEMALE	G3	No	0.8	Left	0.1	0.9	M0	NX	T3a	Stage III	Low	NO	YES	LIVING
TCGA-BP-5001-01	TCGA-BP-5001	1	2	2	2	1	1	0	2	1	<=60 year	G2	Stage I	Low	43	FEMALE	G2	No	0.8	Right	0.2	1.5	M0	NX	T1b	Stage I	Low	NO	YES	LIVING
TCGA-BP-5001-11	TCGA-BP-5001	1	2	2	2	1	1	0	2	1	<=60 year	G2	Stage I	Low	43	FEMALE	G2	No	0.6	Right	0.2	0.8	M0	NX	T1b	Stage I	Low	NO	YES	LIVING
TCGA-CZ-5458-01	TCGA-CZ-5458	1	1	3	2	3	3	0	2	1	<=60 year	G3	Stage III	Low	43	MALE	G3	No	0.5	Right	0.2	2.1	M0	NX	T3a	Stage III	Low	NO	YES	LIVING
TCGA-CZ-5458-11	TCGA-CZ-5458	1	1	3	2	3	3	0	2	1	<=60 year	G3	Stage III	Low	43	MALE	G3	No	0.9	Right	0.2	1.7	M0	NX	T3a	Stage III	Low	NO	YES	LIVING
TCGA-BP-4970-01	TCGA-BP-4970	1	1	3	2	3	1	0	1	1	<=60 year	G3	Stage III	Low	44	MALE	G3	No	1.2	Right	0.2	1.2	M0	N1	T1a	Stage III	Low	NO	YES	LIVING
TCGA-BP-4970-11	TCGA-BP-4970	1	1	3	2	3	1	0	1	1	<=60 year	G3	Stage III	Low	44	MALE	G3	No	1.3	Right	0.3	1.7	M0	N1	T1a	Stage III	Low	NO	YES	LIVING
TCGA-BP-5200-01	TCGA-BP-5200	1	1	4	2	2	2	0	2	1	<=60 year	G4	Stage II	Low	44	MALE	G4	No	1.6	Right	0.3	2.2	M0	NX	T2	Stage II	Low	NO	YES	LIVING
TCGA-BP-5200-11	TCGA-BP-5200	1	1	4	2	2	2	0	2	1	<=60 year	G4	Stage II	Low	44	MALE	G4	No	1.4	Right	0.3	1.7	M0	NX	T2	Stage II	Low	NO	YES	LIVING
TCGA-CJ-5681-01	TCGA-CJ-5681	1	2	3	1	4	3	1	2	4	<=60 year	G3	Stage IV	Unknown	44	FEMALE	G3	No	0.9	Left	0.5	2.8	M1	NX	T3a	Stage IV		NO	YES	DECEASED
TCGA-CJ-5681-11	TCGA-CJ-5681	1	2	3	1	4	3	1	2	4	<=60 year	G3	Stage IV	Unknown	44	FEMALE	G3	No	1	Left	1	3.7	M1	NX	T3a	Stage IV		NO	YES	DECEASED
TCGA-CW-5581-01	TCGA-CW-5581	1	1	3	2	1	1	0	2	4	<=60 year	G3	Stage I	Unknown	44	MALE	G3	No		Right			M0	NX	T1b	Stage I				LIVING
TCGA-CW-5581-11	TCGA-CW-5581	1	1	3	2	1	1	0	2	4	<=60 year	G3	Stage I	Unknown	44	MALE	G3	No	0.8	Right	0.2	1	M0	NX	T1b	Stage I				LIVING
TCGA-CW-6096-01	TCGA-CW-6096	1	2	2	2	1	1	0	2	4	<=60 year	G2	Stage I	Unknown	44	FEMALE	G2	No	1	Right	0.4	1	M0	NX	T1a	Stage I				LIVING
TCGA-AK-3443-01	TCGA-AK-3443	1	1	5	2	2	2	0	0	2	<=60 year	GX	Stage II	Normal	45	MALE	GX	No	0.7	Right	0.4	1	M0	N0	T2	Stage II	Normal	NO	YES	LIVING
TCGA-B0-5706-01	TCGA-B0-5706	1	1	2	1	2	2	0	0	2	<=60 year	G2	Stage II	Normal	45	MALE	G2	No		Left			M0	N0	T2	Stage II	Normal	NO	YES	LIVING
TCGA-B0-5706-11	TCGA-B0-5706	1	1	2	1	2	2	0	0	2	<=60 year	G2	Stage II	Normal	45	MALE	G2	No	0.5	Left	0.3	2	M0	N0	T2	Stage II	Normal	NO	YES	LIVING
TCGA-B4-5843-01	TCGA-B4-5843	1	1	2	2	1	1	0	0	4	<=60 year	G2	Stage I	Unknown	45	MALE	G2	No	0.6	Right	0.3	1	M0	N0	T1	Stage I		NO	YES	LIVING
TCGA-BP-5007-01	TCGA-BP-5007	1	1	2	1	2	2	0	0	2	<=60 year	G2	Stage II	Normal	45	MALE	G2	No	0.7	Left	0.2	1.7	M0	N0	T2	Stage II	Normal	NO	YES	LIVING
TCGA-BP-5007-11	TCGA-BP-5007	1	1	2	1	2	2	0	0	2	<=60 year	G2	Stage II	Normal	45	MALE	G2	No	1.1	Left	0.2	1.1	M0	N0	T2	Stage II	Normal	NO	YES	LIVING
TCGA-BP-5174-01	TCGA-BP-5174	1	2	2	1	1	1	0	2	1	<=60 year	G2	Stage I	Low	45	FEMALE	G2	No	0.6	Left	0.1	1	M0	NX	T1a	Stage I	Low	NO	YES	LIVING
TCGA-BP-5174-11	TCGA-BP-5174	1	2	2	1	1	1	0	2	1	<=60 year	G2	Stage I	Low	45	FEMALE	G2	No	1	Left	0.1	1.7	M0	NX	T1a	Stage I	Low	NO	YES	LIVING
TCGA-CJ-4913-01	TCGA-CJ-4913	1	2	4	1	3	3	0	2	2	<=60 year	G4	Stage III	Normal	45	FEMALE	G4	No	0.9	Left	0.9	3.2	M0	NX	T3a	Stage III	Normal	NO	YES	DECEASED
TCGA-CJ-4913-11	TCGA-CJ-4913	1	2	4	1	3	3	0	2	2	<=60 year	G4	Stage III	Normal	45	FEMALE	G4	No	0.9	Left	0.9	3	M0	NX	T3a	Stage III	Normal	NO	YES	DECEASED
TCGA-A3-3365-01	TCGA-A3-3365	1	1	2	2	1	1	0	2	4	<=60 year	G2	Stage I	Unknown	46	MALE	G2	No		Right			M0	NX	T1a	Stage I		NO	YES	LIVING
TCGA-A3-3365-11	TCGA-A3-3365	1	1	2	2	1	1	0	2	4	<=60 year	G2	Stage I	Unknown	46	MALE	G2	No	0.8	Right	0.5	1.6	M0	NX	T1a	Stage I		NO	YES	LIVING
TCGA-A3-3385-01	TCGA-A3-3385	1	2	2	1	1	1	0	0	4	<=60 year	G2	Stage I	Unknown	46	FEMALE	G2	No	1	Left	0.3	1.4	M0	N0	T1a	Stage I		NO	YES	LIVING
TCGA-A3-3385-11	TCGA-A3-3385	1	2	2	1	1	1	0	0	4	<=60 year	G2	Stage I	Unknown	46	FEMALE	G2	No	0.6	Left	0.3	0.6	M0	N0	T1a	Stage I		NO	YES	LIVING
TCGA-B0-4688-01	TCGA-B0-4688	1	1	4	1	4	4	1	0	1	<=60 year	G4	Stage IV	Low	46	MALE	G4	No		Left			M1	N0	T4	Stage IV	Low	NO	YES	DECEASED
TCGA-B0-4688-11	TCGA-B0-4688	1	1	4	1	4	4	1	0	1	<=60 year	G4	Stage IV	Low	46	MALE	G4	No	0.6	Left	0.2	1.4	M1	N0	T4	Stage IV	Low	NO	YES	DECEASED
TCGA-B0-4697-01	TCGA-B0-4697	1	2	4	2	4	3	1	2	1	<=60 year	G4	Stage IV	Low	46	FEMALE	G4	No	1.4	Right	0.6	2	M1	NX	T3b	Stage IV	Low	NO	YES	DECEASED
TCGA-B0-4697-11	TCGA-B0-4697	1	2	4	2	4	3	1	2	1	<=60 year	G4	Stage IV	Low	46	FEMALE	G4	No	0.7	Right	0.4	1.3	M1	NX	T3b	Stage IV	Low	NO	YES	DECEASED
TCGA-B0-5399-01	TCGA-B0-5399	1	1	2	2	1	1	0	0	1	<=60 year	G2	Stage I	Low	46	MALE	G2	No	2	Right	0.3	2.1	M0	N0	T1b	Stage I	Low	NO	YES	LIVING
TCGA-B2-5639-01	TCGA-B2-5639	1	1	3	1	4	3	1	2	4	<=60 year	G3	Stage IV	Unknown	46	MALE	G3	Yes	0.9	Left	0.9	2	M1	NX	T3	Stage IV		YES	NO	DECEASED
TCGA-BP-4777-01	TCGA-BP-4777	1	1	3	2	1	1	0	2	1	<=60 year	G3	Stage I	Low	46	MALE	G3	No	0.8	Right	0.2	1	M0	NX	T1a	Stage I	Low	NO	YES	LIVING
TCGA-BP-4777-11	TCGA-BP-4777	1	1	3	2	1	1	0	2	1	<=60 year	G3	Stage I	Low	46	MALE	G3	No	0.6	Right	0.1	0.8	M0	NX	T1a	Stage I	Low	NO	YES	LIVING
TCGA-BP-4960-01	TCGA-BP-4960	1	1	3	1	2	2	0	0	1	<=60 year	G3	Stage II	Low	46	MALE	G3	No	1.3	Left	0.2	1.4	M0	N0	T2	Stage II	Low	NO	YES	LIVING
TCGA-BP-4960-11	TCGA-BP-4960	1	1	3	1	2	2	0	0	1	<=60 year	G3	Stage II	Low	46	MALE	G3	No	1.2	Left	0.3	2.2	M0	N0	T2	Stage II	Low	NO	YES	LIVING
TCGA-BP-4965-01	TCGA-BP-4965	1	1	2	1	1	1	0	2	2	<=60 year	G2	Stage I	Normal	46	MALE	G2	Yes	0.8	Left	0.1	1	M0	NX	T1a	Stage I	Normal	NO	YES	LIVING
TCGA-BP-4965-11	TCGA-BP-4965	1	1	2	1	1	1	0	2	2	<=60 year	G2	Stage I	Normal	46	MALE	G2	Yes	0.9	Left	0.1	1.4	M0	NX	T1a	Stage I	Normal	NO	YES	LIVING
TCGA-BP-5008-01	TCGA-BP-5008	1	1	2	2	1	1	0	2	1	<=60 year	G2	Stage I	Low	46	MALE	G2	No	1	Right	0.1	1.1	M0	NX	T1a	Stage I	Low	NO	YES	LIVING
TCGA-BP-5008-11	TCGA-BP-5008	1	1	2	2	1	1	0	2	1	<=60 year	G2	Stage I	Low	46	MALE	G2	No	0.5	Right	0.2	1	M0	NX	T1a	Stage I	Low	NO	YES	LIVING
TCGA-BP-5177-01	TCGA-BP-5177	1	2	3	2	1	1	0	2	1	<=60 year	G3	Stage I	Low	46	FEMALE	G3	No	0.9	Right	0.2	1.3	M0	NX	T1a	Stage I	Low	NO	YES	LIVING
TCGA-BP-5177-11	TCGA-BP-5177	1	2	3	2	1	1	0	2	1	<=60 year	G3	Stage I	Low	46	FEMALE	G3	No	1.1	Right	0.3	1.6	M0	NX	T1a	Stage I	Low	NO	YES	LIVING
TCGA-CJ-4638-01	TCGA-CJ-4638	1	2	4	1	4	3	1	1	3	<=60 year	G4	Stage IV	Elevated	46	FEMALE	G4	No	0.7	Left	0.5	2	M1	N1	T3a	Stage IV	Elevated	NO	YES	DECEASED
TCGA-CJ-4638-11	TCGA-CJ-4638	1	2	4	1	4	3	1	1	3	<=60 year	G4	Stage IV	Elevated	46	FEMALE	G4	No	0.7	Left	0.5	2	M1	N1	T3a	Stage IV	Elevated	NO	YES	DECEASED
TCGA-CZ-4862-01	TCGA-CZ-4862	1	1	2	1	1	1	0	2	1	<=60 year	G2	Stage I	Low	46	MALE	G2	No	1	Left	0.3	1.5	M0	NX	T1b	Stage I	Low	NO	YES	LIVING
TCGA-CZ-4862-11	TCGA-CZ-4862	1	1	2	1	1	1	0	2	1	<=60 year	G2	Stage I	Low	46	MALE	G2	No	0.7	Left	0.2	1.6	M0	NX	T1b	Stage I	Low	NO	YES	LIVING
TCGA-A3-3326-01	TCGA-A3-3326	1	1	1	2	1	1	0	2	4	<=60 year	G1	Stage I	Unknown	47	MALE	G1	No		Right			M0	NX	T1a	Stage I		NO	YES	LIVING
TCGA-A3-3326-11	TCGA-A3-3326	1	1	1	2	1	1	0	2	4	<=60 year	G1	Stage I	Unknown	47	MALE	G1	No	0.6	Right	0.5	1	M0	NX	T1a	Stage I		NO	YES	LIVING
TCGA-A3-A6NI-01	TCGA-A3-A6NI	1	1	3	1	1	1	2	2	2	<=60 year	G3	Stage I	Normal	47	MALE	G3	No		Left			MX	NX	T1a	Stage I	Normal	YES	NO	LIVING
TCGA-B0-4810-01	TCGA-B0-4810	1	1	3	1	3	3	0	1	4	<=60 year	G3	Stage III	Unknown	47	MALE	G3	No	1.2	Left	0.4	1.5	M0	N1	T3a	Stage III		NO	YES	DECEASED
TCGA-B0-4810-11	TCGA-B0-4810	1	1	3	1	3	3	0	1	4	<=60 year	G3	Stage III	Unknown	47	MALE	G3	No	1	Left	0.3	1.8	M0	N1	T3a	Stage III		NO	YES	DECEASED
TCGA-B0-5693-01	TCGA-B0-5693	1	2	2	2	1	1	0	2	1	<=60 year	G2	Stage I	Low	47	FEMALE	G2	No	1.5	Right	0.2	2.3	M0	NX	T1b	Stage I	Low	NO	YES	LIVING
TCGA-BP-4173-01	TCGA-BP-4173	1	1	3	2	2	2	0	0	2	<=60 year	G3	Stage II	Normal	47	MALE	G3	No	1	Right	0.3	1	M0	N0	T2	Stage II	Normal	NO	YES	LIVING
TCGA-BP-4173-11	TCGA-BP-4173	1	1	3	2	2	2	0	0	2	<=60 year	G3	Stage II	Normal	47	MALE	G3	No	0.6	Right	0.4	1.5	M0	N0	T2	Stage II	Normal	NO	YES	LIVING
TCGA-BP-4961-01	TCGA-BP-4961	1	1	2	2	1	1	0	2	1	<=60 year	G2	Stage I	Low	47	MALE	G2	No		Right			M0	NX	T1a	Stage I	Low	NO	YES	LIVING
TCGA-BP-4961-11	TCGA-BP-4961	1	1	2	2	1	1	0	2	1	<=60 year	G2	Stage I	Low	47	MALE	G2	No	0.6	Right	0.2	1.1	M0	NX	T1a	Stage I	Low	NO	YES	LIVING
TCGA-BP-4973-01	TCGA-BP-4973	1	1	3	2	3	3	0	2	1	<=60 year	G3	Stage III	Low	47	MALE	G3	No	1	Right	0.2	1.5	M0	NX	T3a	Stage III	Low	NO	YES	LIVING
TCGA-BP-4973-11	TCGA-BP-4973	1	1	3	2	3	3	0	2	1	<=60 year	G3	Stage III	Low	47	MALE	G3	No	1.3	Right	0.2	2	M0	NX	T3a	Stage III	Low	NO	YES	LIVING
TCGA-CJ-4642-01	TCGA-CJ-4642	1	1	2	2	2	2	0	2	4	<=60 year	G2	Stage II	Unknown	47	MALE	G2	Yes		Right			M0	NX	T2	Stage II		NO	YES	LIVING
TCGA-CJ-4642-11	TCGA-CJ-4642	1	1	2	2	2	2	0	2	4	<=60 year	G2	Stage II	Unknown	47	MALE	G2	Yes	0.8	Right	0.8	2.8	M0	NX	T2	Stage II		NO	YES	LIVING
TCGA-CJ-4901-01	TCGA-CJ-4901	1	1	3	2	3	3	0	2	4	<=60 year	G3	Stage III	Unknown	47	MALE	G3	No	0.9	Right	0.9	3.2	M0	NX	T3b	Stage III		NO	YES	LIVING
TCGA-CJ-4901-11	TCGA-CJ-4901	1	1	3	2	3	3	0	2	4	<=60 year	G3	Stage III	Unknown	47	MALE	G3	No	0.9	Right	0.9	3.2	M0	NX	T3b	Stage III		NO	YES	LIVING
TCGA-CJ-5676-01	TCGA-CJ-5676	1	1	3	2	3	3	0	2	4	<=60 year	G3	Stage III	Unknown	47	MALE	G3	No		Right			M0	NX	T3b	Stage III		NO	YES	LIVING
TCGA-CJ-5676-11	TCGA-CJ-5676	1	1	3	2	3	3	0	2	4	<=60 year	G3	Stage III	Unknown	47	MALE	G3	No	0.6	Right	0.6	3.4	M0	NX	T3b	Stage III		NO	YES	LIVING
TCGA-EU-5904-01	TCGA-EU-5904	1	2	1	2	1	1	0	2	1	<=60 year	G1	Stage I	Low	47	FEMALE	G1	No	0.9	Right	0.4	1.5	M0	NX	T1	Stage I	Low	YES	NO	LIVING
TCGA-T7-A92I-01	TCGA-T7-A92I	1	2	1	2	1	1	2	2	1	<=60 year	G1	Stage I	Low	47	FEMALE	G1	No		Right			MX	NX	T1a	Stage I	Low	YES	NO	LIVING
TCGA-A3-3370-01	TCGA-A3-3370	1	2	2	1	1	1	0	0	4	<=60 year	G2	Stage I	Unknown	48	FEMALE	G2	No	1	Left	0.5	1	M0	N0	T1b	Stage I		NO	YES	LIVING
TCGA-A3-3370-11	TCGA-A3-3370	1	2	2	1	1	1	0	0	4	<=60 year	G2	Stage I	Unknown	48	FEMALE	G2	No	1	Left	0.5	1.3	M0	N0	T1b	Stage I		NO	YES	LIVING
TCGA-AK-3433-01	TCGA-AK-3433	1	2	5	2	2	2	0	0	2	<=60 year	GX	Stage II	Normal	48	FEMALE	GX	No		Right			M0	N0	T2	Stage II	Normal	NO	YES	LIVING
TCGA-AK-3451-01	TCGA-AK-3451	1	1	3	1	2	2	0	0	2	<=60 year	G3	Stage II	Normal	48	MALE	G3	No	0.6	Left	0.3	1	M0	N0	T2	Stage II	Normal	NO	YES	LIVING
TCGA-AK-3456-01	TCGA-AK-3456	1	1	3	2	2	2	0	0	2	<=60 year	G3	Stage II	Normal	48	MALE	G3	No	1	Right	0.5	1	M0	N0	T2	Stage II	Normal	NO	YES	LIVING
TCGA-AK-3458-01	TCGA-AK-3458	1	1	3	2	1	1	0	2	2	<=60 year	G3	Stage I	Normal	48	MALE	G3	No	0.6	Right	0.3	1	M0	NX	T1b	Stage I	Normal	NO	YES	LIVING
TCGA-B0-4811-01	TCGA-B0-4811	1	1	3	1	3	3	0	0	2	<=60 year	G3	Stage III	Normal	48	MALE	G3	No	1.4	Left	0.1	1.7	M0	N0	T3a	Stage III	Normal	NO	YES	DECEASED
TCGA-B0-4811-11	TCGA-B0-4811	1	1	3	1	3	3	0	0	2	<=60 year	G3	Stage III	Normal	48	MALE	G3	No	0.9	Left	0.3	1.7	M0	N0	T3a	Stage III	Normal	NO	YES	DECEASED
TCGA-B8-A54I-01	TCGA-B8-A54I	1	1	3	1	1	1	2	2	2	<=60 year	G3	Stage I	Normal	48	MALE	G3	No		Left			MX	NX	T1b	Stage I	Normal	YES	NO	LIVING
TCGA-BP-4789-01	TCGA-BP-4789	1	1	2	2	1	1	0	2	2	<=60 year	G2	Stage I	Normal	48	MALE	G2	No	0.8	Right	0.1	0.9	M0	NX	T1a	Stage I	Normal	NO	YES	LIVING
TCGA-BP-4789-11	TCGA-BP-4789	1	1	2	2	1	1	0	2	2	<=60 year	G2	Stage I	Normal	48	MALE	G2	No	0.6	Right	0.1	1.2	M0	NX	T1a	Stage I	Normal	NO	YES	LIVING
TCGA-CJ-4635-01	TCGA-CJ-4635	1	1	3	1	1	1	0	2	4	<=60 year	G3	Stage I	Unknown	48	MALE	G3	No	0.8	Left	0.8	4	M0	NX	T1b	Stage I		NO	YES	LIVING
TCGA-CJ-4635-11	TCGA-CJ-4635	1	1	3	1	1	1	0	2	4	<=60 year	G3	Stage I	Unknown	48	MALE	G3	No	0.8	Left	0.8	3	M0	NX	T1b	Stage I		NO	YES	LIVING
TCGA-CJ-4644-01	TCGA-CJ-4644	1	2	3	1	4	3	1	0	4	<=60 year	G3	Stage IV	Unknown	48	FEMALE	G3	No		Left			M1	N0	T3a	Stage IV		NO	YES	DECEASED
TCGA-CJ-4644-11	TCGA-CJ-4644	1	2	3	1	4	3	1	0	4	<=60 year	G3	Stage IV	Unknown	48	FEMALE	G3	No	0.8	Left	0.5	2.2	M1	N0	T3a	Stage IV		NO	YES	DECEASED
TCGA-CJ-4887-01	TCGA-CJ-4887	1	1	3	2	4	3	1	2	2	<=60 year	G3	Stage IV	Normal	48	MALE	G3	No	0.9	Right	0.9	2.3	M1	NX	T3a	Stage IV	Normal	NO	YES	DECEASED
TCGA-CJ-4887-11	TCGA-CJ-4887	1	1	3	2	4	3	1	2	2	<=60 year	G3	Stage IV	Normal	48	MALE	G3	No	0.7	Right	0.4	2.3	M1	NX	T3a	Stage IV	Normal	NO	YES	DECEASED
TCGA-A3-3387-01	TCGA-A3-3387	1	1	2	1	1	1	0	0	4	<=60 year	G2	Stage I	Unknown	49	MALE	G2	No	0.6	Left	0.2	0.9	M0	N0	T1a	Stage I			YES	LIVING
TCGA-A3-3387-11	TCGA-A3-3387	1	1	2	1	1	1	0	0	4	<=60 year	G2	Stage I	Unknown	49	MALE	G2	No	0.9	Left	0.4	1	M0	N0	T1a	Stage I			YES	LIVING
TCGA-A3-A6NL-01	TCGA-A3-A6NL	1	2	2	1	1	1	2	2	2	<=60 year	G2	Stage I	Normal	49	FEMALE	G2	No		Left			MX	NX	T1b	Stage I	Normal	YES	NO	LIVING
TCGA-B0-4816-01	TCGA-B0-4816	1	1	3	1	2	2	0	0	1	<=60 year	G3	Stage II	Low	49	MALE	G3	No	1	Left	0.3	2.7	M0	N0	T2	Stage II	Low	NO	YES	DECEASED
TCGA-B0-4816-11	TCGA-B0-4816	1	1	3	1	2	2	0	0	1	<=60 year	G3	Stage II	Low	49	MALE	G3	No	0.6	Left	0.3	1.8	M0	N0	T2	Stage II	Low	NO	YES	DECEASED
TCGA-B0-4824-01	TCGA-B0-4824	1	2	3	1	1	1	0	0	1	<=60 year	G3	Stage I	Low	49	FEMALE	G3	No	1.1	Left	0.3	1.7	M0	N0	T1a	Stage I	Low	NO	YES	DECEASED
TCGA-B0-4824-11	TCGA-B0-4824	1	2	3	1	1	1	0	0	1	<=60 year	G3	Stage I	Low	49	FEMALE	G3	No	1	Left	0.2	2	M0	N0	T1a	Stage I	Low	NO	YES	DECEASED
TCGA-B0-4834-01	TCGA-B0-4834	1	1	3	2	1	1	0	0	2	<=60 year	G3	Stage I	Normal	49	MALE	G3	No	1	Right	0.3	2.5	M0	N0	T1a	Stage I	Normal	NO	YES	DECEASED
TCGA-B0-4834-11	TCGA-B0-4834	1	1	3	2	1	1	0	0	2	<=60 year	G3	Stage I	Normal	49	MALE	G3	No	1	Right	0.3	2	M0	N0	T1a	Stage I	Normal	NO	YES	DECEASED
TCGA-B8-A54F-01	TCGA-B8-A54F	1	2	2	1	1	1	2	2	2	<=60 year	G2	Stage I	Normal	49	FEMALE	G2	No		Left			MX	NX	T1a	Stage I	Normal	YES	NO	LIVING
TCGA-BP-4174-01	TCGA-BP-4174	1	1	3	2	2	2	0	0	1	<=60 year	G3	Stage II	Low	49	MALE	G3	No	1.1	Right	0.4	1.4	M0	N0	T2	Stage II	Low	NO	YES	LIVING
TCGA-BP-4174-11	TCGA-BP-4174	1	1	3	2	2	2	0	0	1	<=60 year	G3	Stage II	Low	49	MALE	G3	No	0.9	Right	0.3	1.8	M0	N0	T2	Stage II	Low	NO	YES	LIVING
TCGA-BP-4959-01	TCGA-BP-4959	1	1	3	2	1	1	0	2	1	<=60 year	G3	Stage I	Low	49	MALE	G3	No	0.9	Right	0.3	1.7	M0	NX	T1b	Stage I	Low	NO	YES	LIVING
TCGA-BP-4959-11	TCGA-BP-4959	1	1	3	2	1	1	0	2	1	<=60 year	G3	Stage I	Low	49	MALE	G3	No	0.8	Right	0.2	1.6	M0	NX	T1b	Stage I	Low	NO	YES	LIVING
TCGA-BP-4998-01	TCGA-BP-4998	1	1	3	2	1	1	0	2	1	<=60 year	G3	Stage I	Low	49	MALE	G3	No	1	Right	0.2	1.6	M0	NX	T1a	Stage I	Low	NO	YES	LIVING
TCGA-BP-4998-11	TCGA-BP-4998	1	1	3	2	1	1	0	2	1	<=60 year	G3	Stage I	Low	49	MALE	G3	No	1.5	Right	0.1	2	M0	NX	T1a	Stage I	Low	NO	YES	LIVING
TCGA-CJ-4639-01	TCGA-CJ-4639	1	2	2	1	2	2	0	0	4	<=60 year	G2	Stage II	Unknown	49	FEMALE	G2	No	1.1	Left	0.6	3.2	M0	N0	T2	Stage II		NO	YES	LIVING
TCGA-CJ-4639-11	TCGA-CJ-4639	1	2	2	1	2	2	0	0	4	<=60 year	G2	Stage II	Unknown	49	FEMALE	G2	No	0.6	Left	0.5	3	M0	N0	T2	Stage II		NO	YES	LIVING
TCGA-CJ-4640-01	TCGA-CJ-4640	1	1	4	1	3	3	0	0	4	<=60 year	G4	Stage III	Unknown	49	MALE	G4	No	0.7	Left	0.5	2.7	M0	N0	T3a	Stage III		NO	YES	LIVING
TCGA-CJ-4640-11	TCGA-CJ-4640	1	1	4	1	3	3	0	0	4	<=60 year	G4	Stage III	Unknown	49	MALE	G4	No	0.8	Left	0.5	3	M0	N0	T3a	Stage III		NO	YES	LIVING
TCGA-CJ-4869-01	TCGA-CJ-4869	1	1	2	2	3	2	0	1	4	<=60 year	G2	Stage III	Unknown	49	MALE	G2	No	0.9	Right	0.9	3	M0	N1	T2	Stage III		NO	YES	LIVING
TCGA-CJ-4869-11	TCGA-CJ-4869	1	1	2	2	3	2	0	1	4	<=60 year	G2	Stage III	Unknown	49	MALE	G2	No	0.9	Right	0.9	3.4	M0	N1	T2	Stage III		NO	YES	LIVING
TCGA-A3-3363-01	TCGA-A3-3363	1	1	2	1	2	2	0	0	4	<=60 year	G2	Stage II	Unknown	50	MALE	G2	No	0.9	Left	0.5	1	M0	N0	T2	Stage II		NO	YES	LIVING
TCGA-A3-3363-11	TCGA-A3-3363	1	1	2	1	2	2	0	0	4	<=60 year	G2	Stage II	Unknown	50	MALE	G2	No	1	Left	0.5	1.5	M0	N0	T2	Stage II		NO	YES	LIVING
TCGA-B0-5697-01	TCGA-B0-5697	1	1	2	2	1	1	0	0	1	<=60 year	G2	Stage I	Low	50	MALE	G2	No	0.7	Right	0.3	1.6	M0	N0	T1a	Stage I	Low	NO	YES	LIVING
TCGA-B0-5697-11	TCGA-B0-5697	1	1	2	2	1	1	0	0	1	<=60 year	G2	Stage I	Low	50	MALE	G2	No	0.6	Right	0.3	1.5	M0	N0	T1a	Stage I	Low	NO	YES	LIVING
TCGA-B0-5711-01	TCGA-B0-5711	1	1	3	2	3	3	0	2	4	<=60 year	G3	Stage III	Unknown	50	MALE	G3	No	1.4	Right	0.3	2.5	M0	NX	T3b	Stage III		NO	YES	LIVING
TCGA-B0-5711-11	TCGA-B0-5711	1	1	3	2	3	3	0	2	4	<=60 year	G3	Stage III	Unknown	50	MALE	G3	No	1	Right	0.3	1.1	M0	NX	T3b	Stage III		NO	YES	LIVING
TCGA-B8-A54G-01	TCGA-B8-A54G	1	1	3	2	1	1	2	2	4	<=60 year	G3	Stage I	Unknown	50	MALE	G3	No		Right			MX	NX	T1a	Stage I		YES	NO	LIVING
TCGA-BP-4759-01	TCGA-BP-4759	1	1	2	1	1	1	0	2	1	<=60 year	G2	Stage I	Low	50	MALE	G2	No	0.9	Left	0.3	1.1	M0	NX	T1a	Stage I	Low	NO	YES	LIVING
TCGA-BP-4759-11	TCGA-BP-4759	1	1	2	1	1	1	0	2	1	<=60 year	G2	Stage I	Low	50	MALE	G2	No	0.8	Left	0.2	1.1	M0	NX	T1a	Stage I	Low	NO	YES	LIVING
TCGA-BP-5186-01	TCGA-BP-5186	1	2	2	2	1	1	0	0	1	<=60 year	G2	Stage I	Low	50	FEMALE	G2	No	0.9	Right	0.2	1	M0	N0	T1a	Stage I	Low	NO	YES	LIVING
TCGA-BP-5186-11	TCGA-BP-5186	1	2	2	2	1	1	0	0	1	<=60 year	G2	Stage I	Low	50	FEMALE	G2	No	0.8	Right	0.1	1	M0	N0	T1a	Stage I	Low	NO	YES	LIVING
TCGA-CJ-4903-01	TCGA-CJ-4903	1	1	3	1	1	1	0	2	2	<=60 year	G3	Stage I	Normal	50	MALE	G3	No	0.9	Left	0.5	3	M0	NX	T1b	Stage I	Normal	NO	YES	LIVING
TCGA-CJ-4903-11	TCGA-CJ-4903	1	1	3	1	1	1	0	2	2	<=60 year	G3	Stage I	Normal	50	MALE	G3	No	0.8	Left	0.5	2.4	M0	NX	T1b	Stage I	Normal	NO	YES	LIVING
TCGA-A3-3322-01	TCGA-A3-3322	1	1	2	1	1	1	0	2	4	<=60 year	G2	Stage I	Unknown	51	MALE	G2	No	1	Left	0.4	2	M0	NX	T1a	Stage I		NO	YES	LIVING
TCGA-A3-3322-11	TCGA-A3-3322	1	1	2	1	1	1	0	2	4	<=60 year	G2	Stage I	Unknown	51	MALE	G2	No	1	Left	0.7	2	M0	NX	T1a	Stage I		NO	YES	LIVING
TCGA-A3-3324-01	TCGA-A3-3324	1	1	3	2	1	1	0	2	4	<=60 year	G3	Stage I	Unknown	51	MALE	G3	No	1	Right	0.4	1.9	M0	NX	T1b	Stage I		NO	YES	LIVING
TCGA-A3-3324-11	TCGA-A3-3324	1	1	3	2	1	1	0	2	4	<=60 year	G3	Stage I	Unknown	51	MALE	G3	No	0.9	Right	0.9	2.5	M0	NX	T1b	Stage I		NO	YES	LIVING
TCGA-A3-3374-01	TCGA-A3-3374	1	2	2	2	1	1	0	0	4	<=60 year	G2	Stage I	Unknown	51	FEMALE	G2	No	0.8	Right	0.8	1.2	M0	N0	T1b	Stage I		NO	YES	LIVING
TCGA-A3-3374-11	TCGA-A3-3374	1	2	2	2	1	1	0	0	4	<=60 year	G2	Stage I	Unknown	51	FEMALE	G2	No	0.9	Right	0.9	1.5	M0	N0	T1b	Stage I		NO	YES	LIVING
TCGA-A3-3376-01	TCGA-A3-3376	1	1	2	1	1	1	0	0	4	<=60 year	G2	Stage I	Unknown	51	MALE	G2	No	0.9	Left	0.4	1.4	M0	N0	T1a	Stage I		NO	YES	DECEASED
TCGA-A3-3376-11	TCGA-A3-3376	1	1	2	1	1	1	0	0	4	<=60 year	G2	Stage I	Unknown	51	MALE	G2	No	0.5	Left	0.5	1.5	M0	N0	T1a	Stage I		NO	YES	DECEASED
TCGA-B0-4703-01	TCGA-B0-4703	1	1	4	1	4	3	1	0	2	<=60 year	G4	Stage IV	Normal	51	MALE	G4	No	0.8	Left	0.3	2.4	M1	N0	T3a	Stage IV	Normal	NO	YES	DECEASED
TCGA-B0-4703-11	TCGA-B0-4703	1	1	4	1	4	3	1	0	2	<=60 year	G4	Stage IV	Normal	51	MALE	G4	No	1.7	Left	0.3	2	M1	N0	T3a	Stage IV	Normal	NO	YES	DECEASED
TCGA-B0-4849-01	TCGA-B0-4849	1	1	3	1	3	3	0	2	2	<=60 year	G3	Stage III	Normal	51	MALE	G3	No	0.9	Left	0.4	1	M0	NX	T3a	Stage III	Normal	NO	YES	DECEASED
TCGA-B0-4849-11	TCGA-B0-4849	1	1	3	1	3	3	0	2	2	<=60 year	G3	Stage III	Normal	51	MALE	G3	No	0.5	Left	0.3	1.5	M0	NX	T3a	Stage III	Normal	NO	YES	DECEASED
TCGA-B8-4151-01	TCGA-B8-4151	1	2	2	2	3	3	0	0	2	<=60 year	G2	Stage III	Normal	51	FEMALE	G2	No	0.6	Right	0.2	1.1	M0	N0	T3a	Stage III	Normal	NO	YES	LIVING
TCGA-BP-4164-01	TCGA-BP-4164	1	2	2	1	3	3	0	2	3	<=60 year	G2	Stage III	Elevated	51	FEMALE	G2	No		Left			M0	NX	T3a	Stage III	Elevated	NO	YES	DECEASED
TCGA-BP-4164-11	TCGA-BP-4164	1	2	2	1	3	3	0	2	3	<=60 year	G2	Stage III	Elevated	51	FEMALE	G2	No	1	Left	0.3	2.3	M0	NX	T3a	Stage III	Elevated	NO	YES	DECEASED
TCGA-BP-4351-01	TCGA-BP-4351	1	2	2	1	3	3	0	0	1	<=60 year	G2	Stage III	Low	51	FEMALE	G2	No	1.4	Left	0.4	1.5	M0	N0	T3a	Stage III	Low	NO	YES	LIVING
TCGA-BP-4351-11	TCGA-BP-4351	1	2	2	1	3	3	0	0	1	<=60 year	G2	Stage III	Low	51	FEMALE	G2	No	1.3	Left	0.2	1.6	M0	N0	T3a	Stage III	Low	NO	YES	LIVING
TCGA-CJ-4636-01	TCGA-CJ-4636	1	1	3	2	3	3	0	0	2	<=60 year	G3	Stage III	Normal	51	MALE	G3	No	0.8	Right	0.5	3	M0	N0	T3a	Stage III	Normal	NO	YES	LIVING
TCGA-CJ-4636-11	TCGA-CJ-4636	1	1	3	2	3	3	0	0	2	<=60 year	G3	Stage III	Normal	51	MALE	G3	No	0.6	Right	0.5	3.3	M0	N0	T3a	Stage III	Normal	NO	YES	LIVING
TCGA-CJ-4872-01	TCGA-CJ-4872	1	1	4	2	1	1	0	0	2	<=60 year	G4	Stage I	Normal	51	MALE	G4	No		Right			M0	N0	T1b	Stage I	Normal	NO	YES	LIVING
TCGA-CJ-4872-11	TCGA-CJ-4872	1	1	4	2	1	1	0	0	2	<=60 year	G4	Stage I	Normal	51	MALE	G4	No	0.7	Right	0.5	2.1	M0	N0	T1b	Stage I	Normal	NO	YES	LIVING
TCGA-CJ-5671-01	TCGA-CJ-5671	1	1	3	1	1	1	0	2	4	<=60 year	G3	Stage I	Unknown	51	MALE	G3	No	0.8	Left	0.5	1.7	M0	NX	T1a	Stage I		NO	YES	LIVING
TCGA-CW-5583-01	TCGA-CW-5583	1	2	2	2	1	1	0	2	4	<=60 year	G2	Stage I	Unknown	51	FEMALE	G2	No	0.6	Right	0.2	1.8	M0	NX	T1a	Stage I				LIVING
TCGA-CW-5585-01	TCGA-CW-5585	1	1	2	2	4	3	1	0	4	<=60 year	G2	Stage IV	Unknown	51	MALE	G2	No	0.4	Right	0.4	1.8	M1	N0	T3b	Stage IV				LIVING
TCGA-CW-5585-11	TCGA-CW-5585	1	1	2	2	4	3	1	0	4	<=60 year	G2	Stage IV	Unknown	51	MALE	G2	No	0.4	Right	0.3	1	M1	N0	T3b	Stage IV				LIVING
TCGA-CW-5590-01	TCGA-CW-5590	1	1	3	2	4	3	1	2	4	<=60 year	G3	Stage IV	Unknown	51	MALE	G3	No	1	Right	0.5	1.2	M1	NX	T3a	Stage IV				DECEASED
TCGA-CZ-4863-01	TCGA-CZ-4863	1	2	3	1	3	3	0	0	1	<=60 year	G3	Stage III	Low	51	FEMALE	G3	No	0.6	Left	0.3	1	M0	N0	T3b	Stage III	Low	NO	YES	LIVING
TCGA-CZ-4863-11	TCGA-CZ-4863	1	2	3	1	3	3	0	0	1	<=60 year	G3	Stage III	Low	51	FEMALE	G3	No	0.4	Left	0.3	1	M0	N0	T3b	Stage III	Low	NO	YES	LIVING
TCGA-CZ-5984-01	TCGA-CZ-5984	1	1	3	1	1	1	0	0	2	<=60 year	G3	Stage I	Normal	51	MALE	G3	No	1.3	Left	0.2	1.4	M0	N0	T1b	Stage I	Normal	NO	YES	LIVING
TCGA-CZ-5984-11	TCGA-CZ-5984	1	1	3	1	1	1	0	0	2	<=60 year	G3	Stage I	Normal	51	MALE	G3	No	0.6	Left	0.2	1.5	M0	N0	T1b	Stage I	Normal	NO	YES	LIVING
TCGA-A3-3320-01	TCGA-A3-3320	1	2	1	2	1	1	0	2	4	<=60 year	G1	Stage I	Unknown	52	FEMALE	G1	No	0.7	Right	0.7	1.5	M0	NX	T1b	Stage I		NO	YES	LIVING
TCGA-A3-3320-11	TCGA-A3-3320	1	2	1	2	1	1	0	2	4	<=60 year	G1	Stage I	Unknown	52	FEMALE	G1	No	0.7	Right	0.7	1.5	M0	NX	T1b	Stage I		NO	YES	LIVING
TCGA-A3-3325-01	TCGA-A3-3325	1	1	2	2	1	1	0	2	4	<=60 year	G2	Stage I	Unknown	52	MALE	G2	No	0.8	Right	0.8	2	M0	NX	T1a	Stage I		NO	YES	DECEASED
TCGA-A3-3325-11	TCGA-A3-3325	1	1	2	2	1	1	0	2	4	<=60 year	G2	Stage I	Unknown	52	MALE	G2	No	0.9	Right	0.4	2.3	M0	NX	T1a	Stage I		NO	YES	DECEASED
TCGA-A3-3383-01	TCGA-A3-3383	1	1	2	1	1	1	0	2	4	<=60 year	G2	Stage I	Unknown	52	MALE	G2	No	0.6	Left	0.4	1.4	M0	NX	T1	Stage I		NO	YES	LIVING
TCGA-A3-3383-11	TCGA-A3-3383	1	1	2	1	1	1	0	2	4	<=60 year	G2	Stage I	Unknown	52	MALE	G2	No	1.2	Left	0.4	2	M0	NX	T1	Stage I		NO	YES	LIVING
TCGA-B0-4846-01	TCGA-B0-4846	1	1	2	2	4	3	1	0	2	<=60 year	G2	Stage IV	Normal	52	MALE	G2	Yes	0.5	Right	0.2	1.5	M1	N0	T3a	Stage IV	Normal	NO	YES	DECEASED
TCGA-B0-4846-11	TCGA-B0-4846	1	1	2	2	4	3	1	0	2	<=60 year	G2	Stage IV	Normal	52	MALE	G2	Yes	1	Right	0.2	1.3	M1	N0	T3a	Stage IV	Normal	NO	YES	DECEASED
TCGA-B0-5116-01	TCGA-B0-5116	1	1	3	2	3	3	0	0	2	<=60 year	G3	Stage III	Normal	52	MALE	G3	No	0.8	Right	0.4	1.3	M0	N0	T3b	Stage III	Normal	NO	YES	LIVING
TCGA-B0-5116-11	TCGA-B0-5116	1	1	3	2	3	3	0	0	2	<=60 year	G3	Stage III	Normal	52	MALE	G3	No	0.8	Right	0.2	1	M0	N0	T3b	Stage III	Normal	NO	YES	LIVING
TCGA-B2-4101-01	TCGA-B2-4101	1	1	3	1	2	2	0	2	2	<=60 year	G3	Stage II	Normal	52	MALE	G3	No	0.7	Left	0.5	2	M0	NX	T2a	Stage II	Normal	YES	NO	LIVING
TCGA-B4-5838-01	TCGA-B4-5838	1	1	2	1	4	3	0	1	4	<=60 year	G2	Stage IV	Unknown	52	MALE	G2	No		Left			M0	N1	T3	Stage IV		NO	YES	LIVING
TCGA-BP-4331-01	TCGA-BP-4331	1	1	2	1	1	1	0	0	2	<=60 year	G2	Stage I	Normal	52	MALE	G2	No	0.9	Left	0.3	1.3	M0	N0	T1a	Stage I	Normal	NO	YES	DECEASED
TCGA-BP-4331-11	TCGA-BP-4331	1	1	2	1	1	1	0	0	2	<=60 year	G2	Stage I	Normal	52	MALE	G2	No	1	Left	0.3	1	M0	N0	T1a	Stage I	Normal	NO	YES	DECEASED
TCGA-BP-4776-01	TCGA-BP-4776	1	1	2	1	1	1	0	2	1	<=60 year	G2	Stage I	Low	52	MALE	G2	No		Left			M0	NX	T1a	Stage I	Low	NO	YES	LIVING
TCGA-BP-4776-11	TCGA-BP-4776	1	1	2	1	1	1	0	2	1	<=60 year	G2	Stage I	Low	52	MALE	G2	No	0.4	Left	0.4	1.1	M0	NX	T1a	Stage I	Low	NO	YES	LIVING
TCGA-BP-5009-01	TCGA-BP-5009	1	1	3	1	1	1	0	2	1	<=60 year	G3	Stage I	Low	52	MALE	G3	No	0.8	Left	0.3	1.1	M0	NX	T1b	Stage I	Low	NO	YES	DECEASED
TCGA-BP-5009-11	TCGA-BP-5009	1	1	3	1	1	1	0	2	1	<=60 year	G3	Stage I	Low	52	MALE	G3	No	0.5	Left	0.2	1	M0	NX	T1b	Stage I	Low	NO	YES	DECEASED
TCGA-CJ-4637-01	TCGA-CJ-4637	1	2	4	1	4	2	1	2	2	<=60 year	G4	Stage IV	Normal	52	FEMALE	G4	No	0.8	Left	0.6	2	M1	NX	T2b	Stage IV	Normal	NO	YES	DECEASED
TCGA-CJ-4637-11	TCGA-CJ-4637	1	2	4	1	4	2	1	2	2	<=60 year	G4	Stage IV	Normal	52	FEMALE	G4	No	0.9	Left	0.5	2.3	M1	NX	T2b	Stage IV	Normal	NO	YES	DECEASED
TCGA-CW-5589-01	TCGA-CW-5589	1	1	2	1	1	1	0	2	4	<=60 year	G2	Stage I	Unknown	52	MALE	G2	No	0.6	Left	0.4	1.1	M0	NX	T1a	Stage I				LIVING
TCGA-CW-5589-11	TCGA-CW-5589	1	1	2	1	1	1	0	2	4	<=60 year	G2	Stage I	Unknown	52	MALE	G2	No	0.5	Left	0.3	1	M0	NX	T1a	Stage I				LIVING
TCGA-CZ-5461-01	TCGA-CZ-5461	1	1	4	2	4	1	1	2	1	<=60 year	G4	Stage IV	Low	52	MALE	G4	No	1	Right	0.2	1.1	M1	NX	T1b	Stage IV	Low	NO	YES	DECEASED
TCGA-CZ-5461-11	TCGA-CZ-5461	1	1	4	2	4	1	1	2	1	<=60 year	G4	Stage IV	Low	52	MALE	G4	No	1.1	Right	0.2	1.4	M1	NX	T1b	Stage IV	Low	NO	YES	DECEASED
TCGA-DV-5575-01	TCGA-DV-5575	1	2	2	1	1	1	0	2	2	<=60 year	G2	Stage I	Normal	52	FEMALE	G2	No	0.8	Left	0.7	2	M0	NX	T1a	Stage I	Normal	NO	YES	LIVING
TCGA-A3-3323-01	TCGA-A3-3323	1	1	1	2	1	1	0	2	4	<=60 year	G1	Stage I	Unknown	53	MALE	G1	No	0.8	Right	0.8	1.5	M0	NX	T1b	Stage I		NO	YES	LIVING
TCGA-A3-3323-11	TCGA-A3-3323	1	1	1	2	1	1	0	2	4	<=60 year	G1	Stage I	Unknown	53	MALE	G1	No	0.8	Right	0.7	1.7	M0	NX	T1b	Stage I		NO	YES	LIVING
TCGA-B0-5088-01	TCGA-B0-5088	1	1	3	2	1	1	0	0	2	<=60 year	G3	Stage I	Normal	53	MALE	G3	No	1.6	Right	0.2	1.6	M0	N0	T1b	Stage I	Normal	NO	YES	DECEASED
TCGA-B0-5088-11	TCGA-B0-5088	1	1	3	2	1	1	0	0	2	<=60 year	G3	Stage I	Normal	53	MALE	G3	No	0.6	Right	0.2	0.8	M0	N0	T1b	Stage I	Normal	NO	YES	DECEASED
TCGA-B0-5092-01	TCGA-B0-5092	1	2	3	1	4	1	1	0	1	<=60 year	G3	Stage IV	Low	53	FEMALE	G3	No	1	Left	0.2	2	M1	N0	T1a	Stage IV	Low	NO	YES	DECEASED
TCGA-B0-5092-11	TCGA-B0-5092	1	2	3	1	4	1	1	0	1	<=60 year	G3	Stage IV	Low	53	FEMALE	G3	No	0.7	Left	0.2	1.4	M1	N0	T1a	Stage IV	Low	NO	YES	DECEASED
TCGA-B0-5098-01	TCGA-B0-5098	1	2	3	2	1	1	0	2	2	<=60 year	G3	Stage I	Normal	53	FEMALE	G3	No	0.9	Right	0.3	2	M0	NX	T1	Stage I	Normal	NO	YES	DECEASED
TCGA-B0-5098-11	TCGA-B0-5098	1	2	3	2	1	1	0	2	2	<=60 year	G3	Stage I	Normal	53	FEMALE	G3	No	0.7	Right	0.3	0.9	M0	NX	T1	Stage I	Normal	NO	YES	DECEASED
TCGA-B0-5690-01	TCGA-B0-5690	1	2	1	2	1	1	0	2	2	<=60 year	G1	Stage I	Normal	53	FEMALE	G1	No		Right			M0	NX	T1b	Stage I	Normal	NO	YES	LIVING
TCGA-B0-5690-11	TCGA-B0-5690	1	2	1	2	1	1	0	2	2	<=60 year	G1	Stage I	Normal	53	FEMALE	G1	No		Right			M0	NX	T1b	Stage I	Normal	NO	YES	LIVING
TCGA-B0-5699-01	TCGA-B0-5699	1	1	2	1	1	1	0	0	1	<=60 year	G2	Stage I	Low	53	MALE	G2	No	1	Left	0.3	1.2	M0	N0	T1	Stage I	Low	NO	YES	LIVING
TCGA-B0-5699-11	TCGA-B0-5699	1	1	2	1	1	1	0	0	1	<=60 year	G2	Stage I	Low	53	MALE	G2	No		Left			M0	N0	T1	Stage I	Low	NO	YES	LIVING
TCGA-B0-5812-01	TCGA-B0-5812	1	1	3	2	1	1	0	2	1	<=60 year	G3	Stage I	Low	53	MALE	G3	No	0.7	Right	0.3	1	M0	NX	T1b	Stage I	Low	NO	YES	LIVING
TCGA-B8-5549-01	TCGA-B8-5549	1	1	3	2	1	1	0	0	4	<=60 year	G3	Stage I	Unknown	53	MALE	G3	No	0.7	Right	0.2	0.9	M0	N0	T1b	Stage I		YES	NO	LIVING
TCGA-B8-5549-11	TCGA-B8-5549	1	1	3	2	1	1	0	0	4	<=60 year	G3	Stage I	Unknown	53	MALE	G3	No		Right			M0	N0	T1b	Stage I		YES	NO	LIVING
TCGA-BP-4326-01	TCGA-BP-4326	1	2	2	1	1	1	0	0	1	<=60 year	G2	Stage I	Low	53	FEMALE	G2	No		Left			M0	N0	T1b	Stage I	Low	NO	YES	DECEASED
TCGA-BP-4326-11	TCGA-BP-4326	1	2	2	1	1	1	0	0	1	<=60 year	G2	Stage I	Low	53	FEMALE	G2	No	1.5	Left	0.4	2	M0	N0	T1b	Stage I	Low	NO	YES	DECEASED
TCGA-BP-5004-01	TCGA-BP-5004	1	1	3	2	1	1	0	2	1	<=60 year	G3	Stage I	Low	53	MALE	G3	No		Right			M0	NX	T1a	Stage I	Low	NO	YES	LIVING
TCGA-BP-5004-11	TCGA-BP-5004	1	1	3	2	1	1	0	2	1	<=60 year	G3	Stage I	Low	53	MALE	G3	No	1	Right	0.2	1	M0	NX	T1a	Stage I	Low	NO	YES	LIVING
TCGA-BP-5180-01	TCGA-BP-5180	1	1	2	2	1	1	0	2	1	<=60 year	G2	Stage I	Low	53	MALE	G2	No	0.8	Right	0.3	1.6	M0	NX	T1a	Stage I	Low	NO	YES	LIVING
TCGA-BP-5180-11	TCGA-BP-5180	1	1	2	2	1	1	0	2	1	<=60 year	G2	Stage I	Low	53	MALE	G2	No	0.9	Right	0.3	2	M0	NX	T1a	Stage I	Low	NO	YES	LIVING
TCGA-BP-5196-01	TCGA-BP-5196	1	1	2	1	1	1	0	2	1	<=60 year	G2	Stage I	Low	53	MALE	G2	No		Left			M0	NX	T1a	Stage I	Low	NO	YES	LIVING
TCGA-BP-5196-11	TCGA-BP-5196	1	1	2	1	1	1	0	2	1	<=60 year	G2	Stage I	Low	53	MALE	G2	No	1.1	Left	0.1	1.5	M0	NX	T1a	Stage I	Low	NO	YES	LIVING
TCGA-DV-A4VZ-01	TCGA-DV-A4VZ	1	1	2	2	1	1	2	2	2	<=60 year	G2	Stage I	Normal	53	MALE	G2	No		Right			MX	NX	T1a	Stage I	Normal	NO	YES	LIVING
TCGA-A3-3373-01	TCGA-A3-3373	1	2	3	2	1	1	0	0	4	<=60 year	G3	Stage I	Unknown	54	FEMALE	G3	No	0.6	Right	0.5	0.6	M0	N0	T1b	Stage I		NO	YES	LIVING
TCGA-A3-3373-11	TCGA-A3-3373	1	2	3	2	1	1	0	0	4	<=60 year	G3	Stage I	Unknown	54	FEMALE	G3	No	0.7	Right	0.5	0.7	M0	N0	T1b	Stage I		NO	YES	LIVING
TCGA-A3-3380-01	TCGA-A3-3380	1	1	2	1	1	1	0	0	4	<=60 year	G2	Stage I	Unknown	54	MALE	G2	No	1	Left	0.5	1	M0	N0	T1	Stage I		NO	YES	LIVING
TCGA-A3-3380-11	TCGA-A3-3380	1	1	2	1	1	1	0	0	4	<=60 year	G2	Stage I	Unknown	54	MALE	G2	No	0.8	Left	0.6	1.2	M0	N0	T1	Stage I		NO	YES	LIVING
TCGA-AK-3429-01	TCGA-AK-3429	1	2	2	2	2	2	0	0	2	<=60 year	G2	Stage II	Normal	54	FEMALE	G2	No		Right			M0	N0	T2	Stage II	Normal	NO	YES	LIVING
TCGA-B0-4848-01	TCGA-B0-4848	1	1	3	1	3	3	0	2	2	<=60 year	G3	Stage III	Normal	54	MALE	G3	No	0.8	Left	0.2	1.4	M0	NX	T3b	Stage III	Normal	NO	YES	DECEASED
TCGA-B0-4848-11	TCGA-B0-4848	1	1	3	1	3	3	0	2	2	<=60 year	G3	Stage III	Normal	54	MALE	G3	No	0.9	Left	0.3	0.9	M0	NX	T3b	Stage III	Normal	NO	YES	DECEASED
TCGA-B0-5108-01	TCGA-B0-5108	1	1	2	1	3	3	0	0	1	<=60 year	G2	Stage III	Low	54	MALE	G2	No	1.5	Left	0.2	2	M0	N0	T3a	Stage III	Low	NO	YES	LIVING
TCGA-B0-5108-11	TCGA-B0-5108	1	1	2	1	3	3	0	0	1	<=60 year	G2	Stage III	Low	54	MALE	G2	No	0.6	Left	0.1	1	M0	N0	T3a	Stage III	Low	NO	YES	LIVING
TCGA-B8-A7U6-01	TCGA-B8-A7U6	1	2	3	1	1	1	0	2	4	<=60 year	G3	Stage I	Unknown	54	FEMALE	G3	No		Left				NX	T1a	Stage I		YES	NO	LIVING
TCGA-BP-4964-01	TCGA-BP-4964	1	2	2	2	1	1	0	0	1	<=60 year	G2	Stage I	Low	54	FEMALE	G2	No	0.9	Right	0.3	1.6	M0	N0	T1a	Stage I	Low	NO	YES	LIVING
TCGA-BP-4964-11	TCGA-BP-4964	1	2	2	2	1	1	0	0	1	<=60 year	G2	Stage I	Low	54	FEMALE	G2	No	0.8	Right	0.2	1.8	M0	N0	T1a	Stage I	Low	NO	YES	LIVING
TCGA-BP-4991-01	TCGA-BP-4991	1	1	2	2	1	1	0	2	1	<=60 year	G2	Stage I	Low	54	MALE	G2	No	0.8	Right	0.2	1.3	M0	NX	T1a	Stage I	Low	NO	YES	LIVING
TCGA-BP-4991-11	TCGA-BP-4991	1	1	2	2	1	1	0	2	1	<=60 year	G2	Stage I	Low	54	MALE	G2	No	0.7	Right	0.1	1	M0	NX	T1a	Stage I	Low	NO	YES	LIVING
TCGA-BP-4994-01	TCGA-BP-4994	1	1	3	1	1	1	0	2	1	<=60 year	G3	Stage I	Low	54	MALE	G3	No		Left			M0	NX	T1a	Stage I	Low	NO	YES	LIVING
TCGA-BP-4994-11	TCGA-BP-4994	1	1	3	1	1	1	0	2	1	<=60 year	G3	Stage I	Low	54	MALE	G3	No	0.9	Left	0.1	1.7	M0	NX	T1a	Stage I	Low	NO	YES	LIVING
TCGA-BP-5184-01	TCGA-BP-5184	1	1	3	1	1	1	0	2	1	<=60 year	G3	Stage I	Low	54	MALE	G3	No		Left			M0	NX	T1a	Stage I	Low	NO	YES	LIVING
TCGA-BP-5184-11	TCGA-BP-5184	1	1	3	1	1	1	0	2	1	<=60 year	G3	Stage I	Low	54	MALE	G3	No	0.9	Left	0.2	1.7	M0	NX	T1a	Stage I	Low	NO	YES	LIVING
TCGA-BP-5187-01	TCGA-BP-5187	1	1	2	2	1	1	0	2	1	<=60 year	G2	Stage I	Low	54	MALE	G2	No	1.3	Right	0.2	1.8	M0	NX	T1a	Stage I	Low	NO	YES	LIVING
TCGA-BP-5187-11	TCGA-BP-5187	1	1	2	2	1	1	0	2	1	<=60 year	G2	Stage I	Low	54	MALE	G2	No	1.1	Right	0.3	1.7	M0	NX	T1a	Stage I	Low	NO	YES	LIVING
TCGA-CJ-5677-01	TCGA-CJ-5677	1	2	4	2	4	3	1	2	2	<=60 year	G4	Stage IV	Normal	54	FEMALE	G4	No	0.8	Right	0.8	2.5	M1	NX	T3a	Stage IV	Normal	NO	YES	DECEASED
TCGA-CJ-5677-11	TCGA-CJ-5677	1	2	4	2	4	3	1	2	2	<=60 year	G4	Stage IV	Normal	54	FEMALE	G4	No	0.9	Right	0.9	3	M1	NX	T3a	Stage IV	Normal	NO	YES	DECEASED
TCGA-CJ-6031-01	TCGA-CJ-6031	1	1	3	2	1	1	0	2	4	<=60 year	G3	Stage I	Unknown	54	MALE	G3	No		Right			M0	NX	T1b	Stage I		NO	YES	LIVING
TCGA-CJ-6033-01	TCGA-CJ-6033	1	2	4	2	4	3	1	0	3	<=60 year	G4	Stage IV	Elevated	54	FEMALE	G4	No	0.9	Right	0.9	3	M1	N0	T3a	Stage IV	Elevated	NO	YES	DECEASED
TCGA-CJ-6033-11	TCGA-CJ-6033	1	2	4	2	4	3	1	0	3	<=60 year	G4	Stage IV	Elevated	54	FEMALE	G4	No	1	Right	0.6	2	M1	N0	T3a	Stage IV	Elevated	NO	YES	DECEASED
TCGA-G6-A5PC-01	TCGA-G6-A5PC	1	2	4	1	4	1	1	0	4	<=60 year	G4	Stage IV	Unknown	54	FEMALE	G4	No		Left			M1	N0	T1b	Stage IV		NO	YES	DECEASED
TCGA-B0-4691-01	TCGA-B0-4691	1	1	3	1	4	2	1	0	2	<=60 year	G3	Stage IV	Normal	55	MALE	G3	No	1.5	Left	0.3	1.8	M1	N0	T2	Stage IV	Normal	NO	YES	DECEASED
TCGA-B0-4691-11	TCGA-B0-4691	1	1	3	1	4	2	1	0	2	<=60 year	G3	Stage IV	Normal	55	MALE	G3	No	1.1	Left	0.3	1.9	M1	N0	T2	Stage IV	Normal	NO	YES	DECEASED
TCGA-BP-4775-01	TCGA-BP-4775	1	2	2	1	1	1	0	2	1	<=60 year	G2	Stage I	Low	55	FEMALE	G2	No	0.7	Left	0.2	0.8	M0	NX	T1a	Stage I	Low	NO	YES	LIVING
TCGA-BP-4775-11	TCGA-BP-4775	1	2	2	1	1	1	0	2	1	<=60 year	G2	Stage I	Low	55	FEMALE	G2	No	0.8	Left	0.3	1	M0	NX	T1a	Stage I	Low	NO	YES	LIVING
TCGA-BP-4782-01	TCGA-BP-4782	1	2	2	1	1	1	0	2	1	<=60 year	G2	Stage I	Low	55	FEMALE	G2	No	0.6	Left	0.1	1.1	M0	NX	T1a	Stage I	Low	NO	YES	LIVING
TCGA-BP-4782-11	TCGA-BP-4782	1	2	2	1	1	1	0	2	1	<=60 year	G2	Stage I	Low	55	FEMALE	G2	No	0.6	Left	0.2	0.7	M0	NX	T1a	Stage I	Low	NO	YES	LIVING
TCGA-BP-5170-01	TCGA-BP-5170	1	1	2	2	1	1	0	2	1	<=60 year	G2	Stage I	Low	55	MALE	G2	No	1.1	Right	0.2	1.8	M0	NX	T1a	Stage I	Low	NO	YES	LIVING
TCGA-BP-5170-11	TCGA-BP-5170	1	1	2	2	1	1	0	2	1	<=60 year	G2	Stage I	Low	55	MALE	G2	No	0.8	Right	0.1	2.3	M0	NX	T1a	Stage I	Low	NO	YES	LIVING
TCGA-CJ-4641-01	TCGA-CJ-4641	1	2	4	1	4	3	1	2	4	<=60 year	G4	Stage IV	Unknown	55	FEMALE	G4	No		Left			M1	NX	T3a	Stage IV		NO	YES	DECEASED
TCGA-CJ-4641-11	TCGA-CJ-4641	1	2	4	1	4	3	1	2	4	<=60 year	G4	Stage IV	Unknown	55	FEMALE	G4	No	0.9	Left	0.7	3	M1	NX	T3a	Stage IV		NO	YES	DECEASED
TCGA-CZ-5460-01	TCGA-CZ-5460	1	1	2	2	4	3	1	2	1	<=60 year	G2	Stage IV	Low	55	MALE	G2	No		Right			M1	NX	T3b	Stage IV	Low	NO	YES	LIVING
TCGA-CZ-5460-11	TCGA-CZ-5460	1	1	2	2	4	3	1	2	1	<=60 year	G2	Stage IV	Low	55	MALE	G2	No	0.6	Right	0.1	1.1	M1	NX	T3b	Stage IV	Low	NO	YES	LIVING
TCGA-DV-5576-01	TCGA-DV-5576	1	2	2	1	1	1	0	2	1	<=60 year	G2	Stage I	Low	55	FEMALE	G2	No	1	Left	0.7	1.3	M0	NX	T1a	Stage I	Low	NO	YES	DECEASED
TCGA-DV-A4W0-01	TCGA-DV-A4W0	1	1	3	1	1	1	2	2	2	<=60 year	G3	Stage I	Normal	55	MALE	G3	No		Left			MX	NX	T1b	Stage I	Normal	NO	YES	LIVING
TCGA-DV-A4W0-05	TCGA-DV-A4W0	1	1	3	1	1	1	2	2	2	<=60 year	G3	Stage I	Normal	55	MALE	G3	No		Left			MX	NX	T1b	Stage I	Normal	NO	YES	LIVING
TCGA-EU-5906-01	TCGA-EU-5906	1	1	2	1	1	1	0	2	2	<=60 year	G2	Stage I	Normal	55	MALE	G2	No	0.8	Left	0.8	1.3	M0	NX	T1b	Stage I	Normal	YES	NO	LIVING
TCGA-G6-A8L6-01	TCGA-G6-A8L6	1	1	3	1	4	2	2	2	2	<=60 year	G3	Stage IV	Normal	55	MALE	G3	No		Left			MX	NX	T2a	Stage IV	Normal	NO	YES	DECEASED
TCGA-B0-5121-01	TCGA-B0-5121	1	1	2	2	1	1	0	0	2	<=60 year	G2	Stage I	Normal	56	MALE	G2	No	0.9	Right	0.3	1.2	M0	N0	T1b	Stage I	Normal	NO	YES	LIVING
TCGA-B0-5121-11	TCGA-B0-5121	1	1	2	2	1	1	0	0	2	<=60 year	G2	Stage I	Normal	56	MALE	G2	No	0.7	Right	0.2	0.7	M0	N0	T1b	Stage I	Normal	NO	YES	LIVING
TCGA-B2-5633-01	TCGA-B2-5633	1	1	2	2	1	1	0	0	4	<=60 year	G2	Stage I	Unknown	56	MALE	G2	No	0.8	Right	0.4	1.3	M0	N0	T1b	Stage I		YES	NO	LIVING
TCGA-B8-5158-01	TCGA-B8-5158	1	1	4	1	3	3	0	1	2	<=60 year	G4	Stage III	Normal	56	MALE	G4	No	1	Left	0.5	1.4	M0	N1	T3a	Stage III	Normal	NO	YES	LIVING
TCGA-BP-4334-01	TCGA-BP-4334	1	1	3	2	3	3	0	0	1	<=60 year	G3	Stage III	Low	56	MALE	G3	No	1.2	Right	0.3	1.6	M0	N0	T3a	Stage III	Low	NO	YES	DECEASED
TCGA-BP-4334-11	TCGA-BP-4334	1	1	3	2	3	3	0	0	1	<=60 year	G3	Stage III	Low	56	MALE	G3	No	1.2	Right	0.4	2	M0	N0	T3a	Stage III	Low	NO	YES	DECEASED
TCGA-BP-4999-01	TCGA-BP-4999	1	1	2	1	1	1	0	2	1	<=60 year	G2	Stage I	Low	56	MALE	G2	No	0.8	Left	0.1	1	M0	NX	T1a	Stage I	Low	NO	YES	LIVING
TCGA-BP-4999-11	TCGA-BP-4999	1	1	2	1	1	1	0	2	1	<=60 year	G2	Stage I	Low	56	MALE	G2	No	1	Left	0.2	1	M0	NX	T1a	Stage I	Low	NO	YES	LIVING
TCGA-BP-5182-01	TCGA-BP-5182	1	1	3	1	1	1	0	0	1	<=60 year	G3	Stage I	Low	56	MALE	G3	No	0.3	Left	0.2	1.2	M0	N0	T1a	Stage I	Low	NO	YES	LIVING
TCGA-BP-5182-11	TCGA-BP-5182	1	1	3	1	1	1	0	0	1	<=60 year	G3	Stage I	Low	56	MALE	G3	No	0.7	Left	0.2	1.1	M0	N0	T1a	Stage I	Low	NO	YES	LIVING
TCGA-BP-5185-01	TCGA-BP-5185	1	1	3	2	1	1	0	2	1	<=60 year	G3	Stage I	Low	56	MALE	G3	No	0.7	Right	0.2	1.8	M0	NX	T1a	Stage I	Low	NO	YES	LIVING
TCGA-BP-5185-11	TCGA-BP-5185	1	1	3	2	1	1	0	2	1	<=60 year	G3	Stage I	Low	56	MALE	G3	No	1	Right	0.2	1.2	M0	NX	T1a	Stage I	Low	NO	YES	LIVING
TCGA-CW-5591-01	TCGA-CW-5591	1	1	2	2	4	3	1	0	4	<=60 year	G2	Stage IV	Unknown	56	MALE	G2	No	0.7	Right	0.3	1.2	M1	N0	T3a	Stage IV				LIVING
TCGA-CW-5591-11	TCGA-CW-5591	1	1	2	2	4	3	1	0	4	<=60 year	G2	Stage IV	Unknown	56	MALE	G2	No	0.7	Right	0.2	0.9	M1	N0	T3a	Stage IV				LIVING
TCGA-CZ-4857-01	TCGA-CZ-4857	1	1	3	2	4	3	1	0	1	<=60 year	G3	Stage IV	Low	56	MALE	G3	No	0.8	Right	0.2	1.1	M1	N0	T3a	Stage IV	Low	NO	YES	DECEASED
TCGA-CZ-4857-11	TCGA-CZ-4857	1	1	3	2	4	3	1	0	1	<=60 year	G3	Stage IV	Low	56	MALE	G3	No	1	Right	0.3	1.5	M1	N0	T3a	Stage IV	Low	NO	YES	DECEASED
TCGA-A3-3311-01	TCGA-A3-3311	1	1	2	2	1	1	0	2	4	<=60 year	G2	Stage I	Unknown	57	MALE	G2	No	1	Right	0.4	1.7	M0	NX	T1	Stage I		NO	YES	DECEASED
TCGA-A3-3311-11	TCGA-A3-3311	1	1	2	2	1	1	0	2	4	<=60 year	G2	Stage I	Unknown	57	MALE	G2	No	1	Right	0.5	2	M0	NX	T1	Stage I		NO	YES	DECEASED
TCGA-A3-3316-01	TCGA-A3-3316	1	1	3	1	2	2	0	2	4	<=60 year	G3	Stage II	Unknown	57	MALE	G3	No	0.8	Left	0.8	1.7	M0	NX	T2	Stage II		NO	YES	LIVING
TCGA-A3-3316-11	TCGA-A3-3316	1	1	3	1	2	2	0	2	4	<=60 year	G3	Stage II	Unknown	57	MALE	G3	No	0.9	Left	0.9	1.5	M0	NX	T2	Stage II		NO	YES	LIVING
TCGA-A3-3358-01	TCGA-A3-3358	1	2	2	1	1	1	0	0	4	<=60 year	G2	Stage I	Unknown	57	FEMALE	G2	No	0.6	Left	0.4	1	M0	N0	T1a	Stage I			YES	LIVING
TCGA-A3-3358-11	TCGA-A3-3358	1	2	2	1	1	1	0	0	4	<=60 year	G2	Stage I	Unknown	57	FEMALE	G2	No		Left			M0	N0	T1a	Stage I			YES	LIVING
TCGA-A3-A6NJ-01	TCGA-A3-A6NJ	1	2	1	1	1	1	2	2	1	<=60 year	G1	Stage I	Low	57	FEMALE	G1	No		Left			MX	NX	T1a	Stage I	Low	YES	NO	LIVING
TCGA-B0-4718-01	TCGA-B0-4718	1	1	2	1	3	3	0	2	1	<=60 year	G2	Stage III	Low	57	MALE	G2	No		Left			M0	NX	T3a	Stage III	Low	NO	YES	LIVING
TCGA-B0-4718-11	TCGA-B0-4718	1	1	2	1	3	3	0	2	1	<=60 year	G2	Stage III	Low	57	MALE	G2	No	0.9	Left	0.4	1.1	M0	NX	T3a	Stage III	Low	NO	YES	LIVING
TCGA-B0-4843-01	TCGA-B0-4843	1	1	3	2	3	3	0	0	1	<=60 year	G3	Stage III	Low	57	MALE	G3	No	1	Right	0.3	1.5	M0	N0	T3a	Stage III	Low	NO	YES	DECEASED
TCGA-B0-4843-11	TCGA-B0-4843	1	1	3	2	3	3	0	0	1	<=60 year	G3	Stage III	Low	57	MALE	G3	No	0.5	Right	0.3	1.5	M0	N0	T3a	Stage III	Low	NO	YES	DECEASED
TCGA-B0-5710-01	TCGA-B0-5710	1	1	2	2	1	1	0	0	1	<=60 year	G2	Stage I	Low	57	MALE	G2	No	1.1	Right	0.4	1.3	M0	N0	T1b	Stage I	Low	NO	YES	LIVING
TCGA-B0-5710-11	TCGA-B0-5710	1	1	2	2	1	1	0	0	1	<=60 year	G2	Stage I	Low	57	MALE	G2	No	1.2	Right	0.4	2.4	M0	N0	T1b	Stage I	Low	NO	YES	LIVING
TCGA-B8-4622-01	TCGA-B8-4622	1	1	3	1	4	3	1	0	4	<=60 year	G3	Stage IV	Unknown	57	MALE	G3	No	0.9	Left	0.5	1.5	M1	N0	T3a	Stage IV		NO	YES	LIVING
TCGA-B8-4622-11	TCGA-B8-4622	1	1	3	1	4	3	1	0	4	<=60 year	G3	Stage IV	Unknown	57	MALE	G3	No	0.8	Left	0.2	1.3	M1	N0	T3a	Stage IV		NO	YES	LIVING
TCGA-BP-4346-01	TCGA-BP-4346	1	1	3	2	3	3	0	0	1	<=60 year	G3	Stage III	Low	57	MALE	G3	No	1.1	Right	0.3	2	M0	N0	T3b	Stage III	Low	NO	YES	DECEASED
TCGA-BP-4346-11	TCGA-BP-4346	1	1	3	2	3	3	0	0	1	<=60 year	G3	Stage III	Low	57	MALE	G3	No	1	Right	0.4	2	M0	N0	T3b	Stage III	Low	NO	YES	DECEASED
TCGA-BP-4761-01	TCGA-BP-4761	1	1	4	2	3	3	0	1	1	<=60 year	G4	Stage III	Low	57	MALE	G4	No		Right			M0	N1	T3a	Stage III	Low	NO	YES	LIVING
TCGA-BP-4761-11	TCGA-BP-4761	1	1	4	2	3	3	0	1	1	<=60 year	G4	Stage III	Low	57	MALE	G4	No	0.5	Right	0.5	1.7	M0	N1	T3a	Stage III	Low	NO	YES	LIVING
TCGA-BP-4774-01	TCGA-BP-4774	1	2	2	2	1	1	0	2	1	<=60 year	G2	Stage I	Low	57	FEMALE	G2	No	1.2	Right	0.2	2	M0	NX	T1a	Stage I	Low	NO	YES	LIVING
TCGA-BP-4774-11	TCGA-BP-4774	1	2	2	2	1	1	0	2	1	<=60 year	G2	Stage I	Low	57	FEMALE	G2	No	0.4	Right	0.2	0.9	M0	NX	T1a	Stage I	Low	NO	YES	LIVING
TCGA-BP-4801-01	TCGA-BP-4801	1	1	2	1	1	1	0	2	1	<=60 year	G2	Stage I	Low	57	MALE	G2	No	1	Left	0.1	2	M0	NX	T1a	Stage I	Low	NO	YES	LIVING
TCGA-BP-4801-11	TCGA-BP-4801	1	1	2	1	1	1	0	2	1	<=60 year	G2	Stage I	Low	57	MALE	G2	No	0.3	Left	0.2	0.7	M0	NX	T1a	Stage I	Low	NO	YES	LIVING
TCGA-BP-4977-01	TCGA-BP-4977	1	1	3	1	1	1	0	2	2	<=60 year	G3	Stage I	Normal	57	MALE	G3	No	1.3	Left	0.3	1.5	M0	NX	T1b	Stage I	Normal	NO	YES	LIVING
TCGA-BP-4977-11	TCGA-BP-4977	1	1	3	1	1	1	0	2	2	<=60 year	G3	Stage I	Normal	57	MALE	G3	No	1	Left	0.1	1	M0	NX	T1b	Stage I	Normal	NO	YES	LIVING
TCGA-BP-5183-01	TCGA-BP-5183	1	1	3	1	3	3	0	2	1	<=60 year	G3	Stage III	Low	57	MALE	G3	No	0.7	Left	0.2	1.2	M0	NX	T3a	Stage III	Low	NO	YES	LIVING
TCGA-BP-5183-11	TCGA-BP-5183	1	1	3	1	3	3	0	2	1	<=60 year	G3	Stage III	Low	57	MALE	G3	No	0.6	Left	0.2	0.6	M0	NX	T3a	Stage III	Low	NO	YES	LIVING
TCGA-CJ-4876-01	TCGA-CJ-4876	1	1	3	1	2	2	0	0	4	<=60 year	G3	Stage II	Unknown	57	MALE	G3	No		Left			M0	N0	T2b	Stage II		NO	YES	LIVING
TCGA-CJ-4876-11	TCGA-CJ-4876	1	1	3	1	2	2	0	0	4	<=60 year	G3	Stage II	Unknown	57	MALE	G3	No	0.9	Left	0.9	2.7	M0	N0	T2b	Stage II		NO	YES	LIVING
TCGA-CJ-4882-01	TCGA-CJ-4882	1	1	3	2	3	3	0	2	4	<=60 year	G3	Stage III	Unknown	57	MALE	G3	No	0.7	Right	0.6	3.5	M0	NX	T3a	Stage III		NO	YES	LIVING
TCGA-CJ-4882-11	TCGA-CJ-4882	1	1	3	2	3	3	0	2	4	<=60 year	G3	Stage III	Unknown	57	MALE	G3	No	0.7	Right	0.6	3	M0	NX	T3a	Stage III		NO	YES	LIVING
TCGA-CJ-4891-01	TCGA-CJ-4891	1	2	4	1	3	3	0	0	4	<=60 year	G4	Stage III	Unknown	57	FEMALE	G4	No	0.7	Left	0.5	3.2	M0	N0	T3c	Stage III		NO	YES	DECEASED
TCGA-CJ-4891-11	TCGA-CJ-4891	1	2	4	1	3	3	0	0	4	<=60 year	G4	Stage III	Unknown	57	FEMALE	G4	No	0.9	Left	0.9	3.4	M0	N0	T3c	Stage III		NO	YES	DECEASED
TCGA-CZ-5456-01	TCGA-CZ-5456	1	1	3	1	2	2	0	0	1	<=60 year	G3	Stage II	Low	57	MALE	G3	No	1	Left	0.3	1.6	M0	N0	T2	Stage II	Low	NO	YES	LIVING
TCGA-CZ-5456-11	TCGA-CZ-5456	1	1	3	1	2	2	0	0	1	<=60 year	G3	Stage II	Low	57	MALE	G3	No	0.9	Left	0.2	1.8	M0	N0	T2	Stage II	Low	NO	YES	LIVING
TCGA-AK-3440-01	TCGA-AK-3440	1	1	3	1	1	1	0	2	2	<=60 year	G3	Stage I	Normal	58	MALE	G3	No	0.9	Left	0.3	1.2	M0	NX	T1a	Stage I	Normal	NO	YES	LIVING
TCGA-AK-3453-01	TCGA-AK-3453	1	2	2	2	2	2	0	2	4	<=60 year	G2	Stage II	Unknown	58	FEMALE	G2	No	0.7	Right	0.3	1	M0	NX	T2	Stage II		NO	YES	LIVING
TCGA-AK-3460-01	TCGA-AK-3460	1	1	2	2	1	1	0	2	4	<=60 year	G2	Stage I	Unknown	58	MALE	G2	No	0.6	Right	0.4	1	M0	NX	T1a	Stage I		NO	YES	LIVING
TCGA-B0-4696-01	TCGA-B0-4696	1	1	3	1	3	3	0	0	2	<=60 year	G3	Stage III	Normal	58	MALE	G3	No	1.1	Left	0.5	2.5	M0	N0	T3a	Stage III	Normal	NO	YES	DECEASED
TCGA-B0-4696-11	TCGA-B0-4696	1	1	3	1	3	3	0	0	2	<=60 year	G3	Stage III	Normal	58	MALE	G3	No	1	Left	0.1	2	M0	N0	T3a	Stage III	Normal	NO	YES	DECEASED
TCGA-B0-4814-01	TCGA-B0-4814	1	1	3	2	4	4	1	0	1	<=60 year	G3	Stage IV	Low	58	MALE	G3	No	1.7	Right	0.2	2.5	M1	N0	T4	Stage IV	Low	NO	YES	DECEASED
TCGA-B0-4814-11	TCGA-B0-4814	1	1	3	2	4	4	1	0	1	<=60 year	G3	Stage IV	Low	58	MALE	G3	No	1	Right	0.3	1.5	M1	N0	T4	Stage IV	Low	NO	YES	DECEASED
TCGA-B8-4619-01	TCGA-B8-4619	1	1	2	1	1	1	0	0	2	<=60 year	G2	Stage I	Normal	58	MALE	G2	No	0.7	Left	0.4	1	M0	N0	T1a	Stage I	Normal	NO	YES	LIVING
TCGA-B8-4619-11	TCGA-B8-4619	1	1	2	1	1	1	0	0	2	<=60 year	G2	Stage I	Normal	58	MALE	G2	No	0.5	Left	0.2	0.6	M0	N0	T1a	Stage I	Normal	NO	YES	LIVING
TCGA-BP-4962-01	TCGA-BP-4962	1	1	2	1	2	2	0	2	1	<=60 year	G2	Stage II	Low	58	MALE	G2	No	1.4	Left	0.2	1.9	M0	NX	T2	Stage II	Low	NO	YES	LIVING
TCGA-BP-4962-11	TCGA-BP-4962	1	1	2	1	2	2	0	2	1	<=60 year	G2	Stage II	Low	58	MALE	G2	No	0.7	Left	0.1	1.3	M0	NX	T2	Stage II	Low	NO	YES	LIVING
TCGA-BP-4974-01	TCGA-BP-4974	1	1	4	2	4	3	1	0	1	<=60 year	G4	Stage IV	Low	58	MALE	G4	No	1.2	Right	0.2	2	M1	N0	T3a	Stage IV	Low	NO	YES	DECEASED
TCGA-BP-4974-11	TCGA-BP-4974	1	1	4	2	4	3	1	0	1	<=60 year	G4	Stage IV	Low	58	MALE	G4	No	1	Right	0.2	1.3	M1	N0	T3a	Stage IV	Low	NO	YES	DECEASED
TCGA-BP-4989-01	TCGA-BP-4989	1	1	3	2	3	3	0	0	1	<=60 year	G3	Stage III	Low	58	MALE	G3	No	1.5	Right	0.1	1.8	M0	N0	T3a	Stage III	Low	NO	YES	LIVING
TCGA-BP-4989-11	TCGA-BP-4989	1	1	3	2	3	3	0	0	1	<=60 year	G3	Stage III	Low	58	MALE	G3	No	1.4	Right	0.1	2	M0	N0	T3a	Stage III	Low	NO	YES	LIVING
TCGA-BP-4993-01	TCGA-BP-4993	1	1	3	1	1	1	0	2	1	<=60 year	G3	Stage I	Low	58	MALE	G3	No	1.2	Left	0.2	1.6	M0	NX	T1a	Stage I	Low	NO	YES	LIVING
TCGA-BP-4993-11	TCGA-BP-4993	1	1	3	1	1	1	0	2	1	<=60 year	G3	Stage I	Low	58	MALE	G3	No	1	Left	0.1	1.3	M0	NX	T1a	Stage I	Low	NO	YES	LIVING
TCGA-BP-5181-01	TCGA-BP-5181	1	2	2	1	1	1	0	2	1	<=60 year	G2	Stage I	Low	58	FEMALE	G2	No	1.4	Left	0.2	1.8	M0	NX	T1b	Stage I	Low	NO	YES	LIVING
TCGA-BP-5181-11	TCGA-BP-5181	1	2	2	1	1	1	0	2	1	<=60 year	G2	Stage I	Low	58	FEMALE	G2	No	0.7	Left	0.1	2	M0	NX	T1b	Stage I	Low	NO	YES	LIVING
TCGA-BP-5199-01	TCGA-BP-5199	1	1	4	1	2	2	0	0	1	<=60 year	G4	Stage II	Low	58	MALE	G4	No		Left			M0	N0	T2	Stage II	Low	NO	YES	LIVING
TCGA-BP-5199-11	TCGA-BP-5199	1	1	4	1	2	2	0	0	1	<=60 year	G4	Stage II	Low	58	MALE	G4	No	0.8	Left	0.1	1.4	M0	N0	T2	Stage II	Low	NO	YES	LIVING
TCGA-CJ-4870-01	TCGA-CJ-4870	1	2	2	1	3	3	0	2	2	<=60 year	G2	Stage III	Normal	58	FEMALE	G2	No	0.7	Left	0.7	3	M0	NX	T3a	Stage III	Normal	NO	YES	LIVING
TCGA-CJ-4870-11	TCGA-CJ-4870	1	2	2	1	3	3	0	2	2	<=60 year	G2	Stage III	Normal	58	FEMALE	G2	No	0.7	Left	0.5	2.5	M0	NX	T3a	Stage III	Normal	NO	YES	LIVING
TCGA-CJ-4894-01	TCGA-CJ-4894	1	1	3	1	3	3	0	0	4	<=60 year	G3	Stage III	Unknown	58	MALE	G3	No	0.8	Left	0.7	2.8	M0	N0	T3a	Stage III		NO	YES	DECEASED
TCGA-CJ-4894-11	TCGA-CJ-4894	1	1	3	1	3	3	0	0	4	<=60 year	G3	Stage III	Unknown	58	MALE	G3	No	0.9	Left	0.9	2.1	M0	N0	T3a	Stage III		NO	YES	DECEASED
TCGA-CJ-4907-01	TCGA-CJ-4907	1	1	3	2	3	3	0	2	2	<=60 year	G3	Stage III	Normal	58	MALE	G3	No	1	Right	1	2.2	M0	NX	T3b	Stage III	Normal	NO	YES	LIVING
TCGA-CJ-4907-11	TCGA-CJ-4907	1	1	3	2	3	3	0	2	2	<=60 year	G3	Stage III	Normal	58	MALE	G3	No	0.9	Right	0.9	3.6	M0	NX	T3b	Stage III	Normal	NO	YES	LIVING
TCGA-CJ-6028-01	TCGA-CJ-6028	1	1	4	1	4	3	1	2	3	<=60 year	G4	Stage IV	Elevated	58	MALE	G4	No	1.1	Left	1	2	M1	NX	T3a	Stage IV	Elevated	NO	YES	DECEASED
TCGA-CZ-5985-01	TCGA-CZ-5985	1	1	2	2	2	2	0	0	1	<=60 year	G2	Stage II	Low	58	MALE	G2	No	1	Right	0.2	1.8	M0	N0	T2	Stage II	Low	NO	YES	LIVING
TCGA-CZ-5985-11	TCGA-CZ-5985	1	1	2	2	2	2	0	0	1	<=60 year	G2	Stage II	Low	58	MALE	G2	No		Right			M0	N0	T2	Stage II	Low	NO	YES	LIVING
TCGA-MM-A84U-01	TCGA-MM-A84U	1	2	2	3	1	1	2	2	4	<=60 year	G2	Stage I	Unknown	58	FEMALE	G2	No		Bilateral			MX	NX	T1a	Stage I		NO	YES	LIVING
TCGA-A3-3313-01	TCGA-A3-3313	1	1	3	2	1	1	0	0	4	<=60 year	G3	Stage I	Unknown	59	MALE	G3	No	0.9	Right	0.8	2	M0	N0	T1b	Stage I		NO	YES	DECEASED
TCGA-A3-3313-11	TCGA-A3-3313	1	1	3	2	1	1	0	0	4	<=60 year	G3	Stage I	Unknown	59	MALE	G3	No	0.7	Right	0.7	2.7	M0	N0	T1b	Stage I		NO	YES	DECEASED
TCGA-A3-A8CQ-01	TCGA-A3-A8CQ	1	2	2	1	1	1	2	2	1	<=60 year	G2	Stage I	Low	59	FEMALE	G2	No		Left			MX	NX	T1a	Stage I	Low	YES	NO	LIVING
TCGA-B0-5097-01	TCGA-B0-5097	1	2	2	2	3	3	0	0	1	<=60 year	G2	Stage III	Low	59	FEMALE	G2	No	1.8	Right	0.3	1.9	M0	N0	T3b	Stage III	Low	NO	YES	LIVING
TCGA-B0-5097-11	TCGA-B0-5097	1	2	2	2	3	3	0	0	1	<=60 year	G2	Stage III	Low	59	FEMALE	G2	No	0.8	Right	0.2	1.3	M0	N0	T3b	Stage III	Low	NO	YES	LIVING
TCGA-B0-5400-01	TCGA-B0-5400	1	2	4	2	3	3	0	0	2	<=60 year	G4	Stage III	Normal	59	FEMALE	G4	No	1.2	Right	0.3	1.5	M0	N0	T3b	Stage III	Normal	NO	YES	LIVING
TCGA-B0-5400-11	TCGA-B0-5400	1	2	4	2	3	3	0	0	2	<=60 year	G4	Stage III	Normal	59	FEMALE	G4	No	1.5	Right	0.2	1.5	M0	N0	T3b	Stage III	Normal	NO	YES	LIVING
TCGA-B2-3923-01	TCGA-B2-3923	1	1	2	2	2	2	0	2	2	<=60 year	G2	Stage II	Normal	59	MALE	G2	No	0.9	Right	0.7	2	M0	NX	T2	Stage II	Normal	YES	NO	LIVING
TCGA-B2-3923-11	TCGA-B2-3923	1	1	2	2	2	2	0	2	2	<=60 year	G2	Stage II	Normal	59	MALE	G2	No	0.4	Right	0.4	2	M0	NX	T2	Stage II	Normal	YES	NO	LIVING
TCGA-B4-5834-01	TCGA-B4-5834	1	1	1	2	1	1	0	0	4	<=60 year	G1	Stage I	Unknown	59	MALE	G1	No	0.8	Right	0.3	1.2	M0	N0	T1	Stage I		NO	YES	LIVING
TCGA-BP-4167-01	TCGA-BP-4167	1	1	2	2	3	3	0	2	1	<=60 year	G2	Stage III	Low	59	MALE	G2	No		Right			M0	NX	T3a	Stage III	Low	NO	YES	LIVING
TCGA-BP-4167-11	TCGA-BP-4167	1	1	2	2	3	3	0	2	1	<=60 year	G2	Stage III	Low	59	MALE	G2	No	1.1	Right	0.4	2	M0	NX	T3a	Stage III	Low	NO	YES	LIVING
TCGA-BP-4355-01	TCGA-BP-4355	1	2	4	1	3	3	0	2	1	<=60 year	G4	Stage III	Low	59	FEMALE	G4	No	1.8	Left	0.3	2.2	M0	NX	T3a	Stage III	Low	NO	YES	DECEASED
TCGA-BP-4355-11	TCGA-BP-4355	1	2	4	1	3	3	0	2	1	<=60 year	G4	Stage III	Low	59	FEMALE	G4	No	1.3	Left	1.2	2.1	M0	NX	T3a	Stage III	Low	NO	YES	DECEASED
TCGA-BP-4787-01	TCGA-BP-4787	1	2	4	1	4	3	1	0	2	<=60 year	G4	Stage IV	Normal	59	FEMALE	G4	No	1.8	Left	0.4	2.4	M1	N0	T3a	Stage IV	Normal	NO	YES	DECEASED
TCGA-BP-4787-11	TCGA-BP-4787	1	2	4	1	4	3	1	0	2	<=60 year	G4	Stage IV	Normal	59	FEMALE	G4	No	1.5	Left	0.3	1.6	M1	N0	T3a	Stage IV	Normal	NO	YES	DECEASED
TCGA-BP-4804-01	TCGA-BP-4804	1	1	2	2	1	1	0	2	1	<=60 year	G2	Stage I	Low	59	MALE	G2	No	1.1	Right	0.3	1.6	M0	NX	T1b	Stage I	Low	NO	YES	LIVING
TCGA-BP-4804-11	TCGA-BP-4804	1	1	2	2	1	1	0	2	1	<=60 year	G2	Stage I	Low	59	MALE	G2	No	1	Right	0.2	1.5	M0	NX	T1b	Stage I	Low	NO	YES	LIVING
TCGA-BP-5192-01	TCGA-BP-5192	1	1	2	2	1	1	0	2	1	<=60 year	G2	Stage I	Low	59	MALE	G2	No	0.8	Right	0.2	1	M0	NX	T1a	Stage I	Low	NO	YES	LIVING
TCGA-BP-5192-11	TCGA-BP-5192	1	1	2	2	1	1	0	2	1	<=60 year	G2	Stage I	Low	59	MALE	G2	No	0.5	Right	0.1	1	M0	NX	T1a	Stage I	Low	NO	YES	LIVING
TCGA-CJ-4888-01	TCGA-CJ-4888	1	1	4	1	4	3	1	2	4	<=60 year	G4	Stage IV	Unknown	59	MALE	G4	No	0.7	Left	0.7	2.8	M1	NX	T3a	Stage IV		NO	YES	DECEASED
TCGA-CJ-4888-11	TCGA-CJ-4888	1	1	4	1	4	3	1	2	4	<=60 year	G4	Stage IV	Unknown	59	MALE	G4	No	0.9	Left	0.9	3.4	M1	NX	T3a	Stage IV		NO	YES	DECEASED
TCGA-CJ-5686-01	TCGA-CJ-5686	1	2	3	1	1	1	0	2	4	<=60 year	G3	Stage I	Unknown	59	FEMALE	G3	No	0.8	Left	0.4	1.5	M0	NX	T1b	Stage I		NO	YES	LIVING
TCGA-CZ-4859-01	TCGA-CZ-4859	1	2	2	2	1	1	0	0	1	<=60 year	G2	Stage I	Low	59	FEMALE	G2	No	1.3	Right	0.4	1.5	M0	N0	T1	Stage I	Low	NO	YES	LIVING
TCGA-CZ-4859-11	TCGA-CZ-4859	1	2	2	2	1	1	0	0	1	<=60 year	G2	Stage I	Low	59	FEMALE	G2	No	0.6	Right	0.2	0.9	M0	N0	T1	Stage I	Low	NO	YES	LIVING
TCGA-CZ-5982-01	TCGA-CZ-5982	1	2	2	1	1	1	0	2	4	<=60 year	G2	Stage I	Unknown	59	FEMALE	G2	No	1.1	Left	0.1	1.2	M0	NX	T1a	Stage I		NO	YES	LIVING
TCGA-CZ-5982-11	TCGA-CZ-5982	1	2	2	1	1	1	0	2	4	<=60 year	G2	Stage I	Unknown	59	FEMALE	G2	No	0.7	Left	0.3	1.2	M0	NX	T1a	Stage I		NO	YES	LIVING
TCGA-DV-5565-01	TCGA-DV-5565	1	1	2	2	1	1	0	2	2	<=60 year	G2	Stage I	Normal	59	MALE	G2	No	0.8	Right	0.3	1.7	M0	NX	T1a	Stage I	Normal	NO	YES	LIVING
TCGA-DV-A4VX-01	TCGA-DV-A4VX	1	1	4	2	4	3	2	0	2	<=60 year	G4	Stage IV	Normal	59	MALE	G4	No		Right			MX	N0	T3b	Stage IV	Normal	NO	YES	DECEASED
TCGA-A3-3362-01	TCGA-A3-3362	1	2	2	1	1	1	0	0	4	<=60 year	G2	Stage I	Unknown	60	FEMALE	G2	No	0.8	Left	0.8	1.2	M0	N0	T1a	Stage I		NO	YES	LIVING
TCGA-A3-3362-11	TCGA-A3-3362	1	2	2	1	1	1	0	0	4	<=60 year	G2	Stage I	Unknown	60	FEMALE	G2	No	1	Left	0.7	1.4	M0	N0	T1a	Stage I		NO	YES	LIVING
TCGA-A3-3378-01	TCGA-A3-3378	1	1	3	1	1	1	0	0	4	<=60 year	G3	Stage I	Unknown	60	MALE	G3	No	0.9	Left	0.9	1.3	M0	N0	T1	Stage I		NO	YES	LIVING
TCGA-A3-3378-11	TCGA-A3-3378	1	1	3	1	1	1	0	0	4	<=60 year	G3	Stage I	Unknown	60	MALE	G3	No	0.5	Left	0.4	1	M0	N0	T1	Stage I		NO	YES	LIVING
TCGA-B0-4700-01	TCGA-B0-4700	1	1	4	2	4	4	1	2	2	<=60 year	G4	Stage IV	Normal	60	MALE	G4	No	1.8	Right	0.2	3.3	M1	NX	T4	Stage IV	Normal	NO	YES	DECEASED
TCGA-B0-4700-11	TCGA-B0-4700	1	1	4	2	4	4	1	2	2	<=60 year	G4	Stage IV	Normal	60	MALE	G4	No		Right			M1	NX	T4	Stage IV	Normal	NO	YES	DECEASED
TCGA-B0-4819-01	TCGA-B0-4819	1	2	4	2	4	3	1	2	2	<=60 year	G4	Stage IV	Normal	60	FEMALE	G4	No	1	Right	0.2	1.8	M1	NX	T3b	Stage IV	Normal	NO	YES	DECEASED
TCGA-B0-4819-11	TCGA-B0-4819	1	2	4	2	4	3	1	2	2	<=60 year	G4	Stage IV	Normal	60	FEMALE	G4	No	0.8	Right	0.3	1.4	M1	NX	T3b	Stage IV	Normal	NO	YES	DECEASED
TCGA-B0-4844-01	TCGA-B0-4844	1	1	3	1	4	3	1	2	1	<=60 year	G3	Stage IV	Low	60	MALE	G3	No	1.5	Left	0.2	1.9	M1	NX	T3a	Stage IV	Low	NO	YES	DECEASED
TCGA-B0-4844-11	TCGA-B0-4844	1	1	3	1	4	3	1	2	1	<=60 year	G3	Stage IV	Low	60	MALE	G3	No	1	Left	0.3	1.5	M1	NX	T3a	Stage IV	Low	NO	YES	DECEASED
TCGA-B0-4847-01	TCGA-B0-4847	1	1	3	1	4	3	1	2	2	<=60 year	G3	Stage IV	Normal	60	MALE	G3	No	1	Left	0.3	1.6	M1	NX	T3a	Stage IV	Normal	NO	YES	DECEASED
TCGA-B0-4847-11	TCGA-B0-4847	1	1	3	1	4	3	1	2	2	<=60 year	G3	Stage IV	Normal	60	MALE	G3	No	0.6	Left	0.2	1	M1	NX	T3a	Stage IV	Normal	NO	YES	DECEASED
TCGA-B8-A54J-01	TCGA-B8-A54J	1	1	2	2	2	2	2	2	4	<=60 year	G2	Stage II	Unknown	60	MALE	G2	No		Right			MX	NX	T2a	Stage II		YES	NO	LIVING
TCGA-B8-A8YJ-01	TCGA-B8-A8YJ	1	2	2	2	1	1	0	2	4	<=60 year	G2	Stage I	Unknown	60	FEMALE	G2	No		Right				NX	T1b	Stage I		YES	NO	LIVING
TCGA-BP-4163-01	TCGA-BP-4163	1	2	3	2	3	3	0	0	2	<=60 year	G3	Stage III	Normal	60	FEMALE	G3	No	0.8	Right	0.4	1.5	M0	N0	T3a	Stage III	Normal	NO	YES	LIVING
TCGA-BP-4163-11	TCGA-BP-4163	1	2	3	2	3	3	0	0	2	<=60 year	G3	Stage III	Normal	60	FEMALE	G3	No	1.3	Right	0.3	1.5	M0	N0	T3a	Stage III	Normal	NO	YES	LIVING
TCGA-BP-4330-01	TCGA-BP-4330	1	2	2	1	3	3	0	0	1	<=60 year	G2	Stage III	Low	60	FEMALE	G2	No		Left			M0	N0	T3a	Stage III	Low	NO	YES	LIVING
TCGA-BP-4330-11	TCGA-BP-4330	1	2	2	1	3	3	0	0	1	<=60 year	G2	Stage III	Low	60	FEMALE	G2	No	0.9	Left	0.3	2.3	M0	N0	T3a	Stage III	Low	NO	YES	LIVING
TCGA-BP-5175-01	TCGA-BP-5175	1	1	3	2	1	1	0	2	1	<=60 year	G3	Stage I	Low	60	MALE	G3	No	1.2	Right	0.3	1.6	M0	NX	T1a	Stage I	Low	NO	YES	LIVING
TCGA-BP-5175-11	TCGA-BP-5175	1	1	3	2	1	1	0	2	1	<=60 year	G3	Stage I	Low	60	MALE	G3	No	0.5	Right	0.2	0.9	M0	NX	T1a	Stage I	Low	NO	YES	LIVING
TCGA-BP-5189-01	TCGA-BP-5189	1	1	4	2	1	1	0	2	1	<=60 year	G4	Stage I	Low	60	MALE	G4	No	0.6	Right	0.2	1.5	M0	NX	T1b	Stage I	Low	NO	YES	DECEASED
TCGA-BP-5189-11	TCGA-BP-5189	1	1	4	2	1	1	0	2	1	<=60 year	G4	Stage I	Low	60	MALE	G4	No	0.8	Right	0.2	1.5	M0	NX	T1b	Stage I	Low	NO	YES	DECEASED
TCGA-CJ-4634-01	TCGA-CJ-4634	1	2	2	2	1	1	0	2	4	<=60 year	G2	Stage I	Unknown	60	FEMALE	G2	No	1.1	Right	0.4	3.2	M0	NX	T1b	Stage I		NO	YES	LIVING
TCGA-CJ-4634-11	TCGA-CJ-4634	1	2	2	2	1	1	0	2	4	<=60 year	G2	Stage I	Unknown	60	FEMALE	G2	No	0.8	Right	0.6	2.9	M0	NX	T1b	Stage I		NO	YES	LIVING
TCGA-CJ-4904-01	TCGA-CJ-4904	1	2	3	1	4	3	1	0	2	<=60 year	G3	Stage IV	Normal	60	FEMALE	G3	No	0.9	Left	0.9	3	M1	N0	T3a	Stage IV	Normal	NO	YES	LIVING
TCGA-CJ-4904-11	TCGA-CJ-4904	1	2	3	1	4	3	1	0	2	<=60 year	G3	Stage IV	Normal	60	FEMALE	G3	No	0.9	Left	0.9	1.7	M1	N0	T3a	Stage IV	Normal	NO	YES	LIVING
TCGA-CJ-5682-01	TCGA-CJ-5682	1	1	4	1	4	3	1	2	2	<=60 year	G4	Stage IV	Normal	60	MALE	G4	No	0.8	Left	0.8	2	M1	NX	T3a	Stage IV	Normal	NO	YES	LIVING
TCGA-CW-6088-01	TCGA-CW-6088	1	1	2	2	1	1	0	0	4	<=60 year	G2	Stage I	Unknown	60	MALE	G2	No	0.7	Right	0.3	1.4	M0	N0	T1b	Stage I				LIVING
TCGA-CW-6088-11	TCGA-CW-6088	1	1	2	2	1	1	0	0	4	<=60 year	G2	Stage I	Unknown	60	MALE	G2	No	0.6	Right	0.2	1	M0	N0	T1b	Stage I				LIVING
TCGA-CZ-4860-01	TCGA-CZ-4860	1	1	4	2	4	4	1	2	1	<=60 year	G4	Stage IV	Low	60	MALE	G4	No	1	Right	0.2	1.3	M1	NX	T4	Stage IV	Low	NO	YES	DECEASED
TCGA-CZ-4860-11	TCGA-CZ-4860	1	1	4	2	4	4	1	2	1	<=60 year	G4	Stage IV	Low	60	MALE	G4	No	0.6	Right	0.2	2	M1	NX	T4	Stage IV	Low	NO	YES	DECEASED
TCGA-CZ-5987-01	TCGA-CZ-5987	1	1	2	2	4	3	1	2	2	<=60 year	G2	Stage IV	Normal	60	MALE	G2	No	0.6	Right	0.4	1.5	M1	NX	T3b	Stage IV	Normal	NO	YES	DECEASED
TCGA-CZ-5987-11	TCGA-CZ-5987	1	1	2	2	4	3	1	2	2	<=60 year	G2	Stage IV	Normal	60	MALE	G2	No	1	Right	0.2	1.3	M1	NX	T3b	Stage IV	Normal	NO	YES	DECEASED
TCGA-CZ-5989-01	TCGA-CZ-5989	1	1	2	2	2	2	0	0	1	<=60 year	G2	Stage II	Low	60	MALE	G2	No	1.1	Right	0.2	1.9	M0	N0	T2	Stage II	Low	NO	YES	LIVING
TCGA-CZ-5989-11	TCGA-CZ-5989	1	1	2	2	2	2	0	0	1	<=60 year	G2	Stage II	Low	60	MALE	G2	No	1	Right	0.2	2	M0	N0	T2	Stage II	Low	NO	YES	LIVING
TCGA-AK-3430-01	TCGA-AK-3430	2	1	3	1	3	3	0	1	4	>60 year	G3	Stage III	Unknown	61	MALE	G3	No		Left			M0	N1	T3b	Stage III		NO	YES	DECEASED
TCGA-B0-4706-01	TCGA-B0-4706	2	1	4	1	3	3	0	2	3	>60 year	G4	Stage III	Elevated	61	MALE	G4	No	1.8	Left	0.3	3	M0	NX	T3a	Stage III	Elevated	NO	YES	DECEASED
TCGA-B0-4706-11	TCGA-B0-4706	2	1	4	1	3	3	0	2	3	>60 year	G4	Stage III	Elevated	61	MALE	G4	No	0.7	Left	0.3	2.1	M0	NX	T3a	Stage III	Elevated	NO	YES	DECEASED
TCGA-B0-4836-01	TCGA-B0-4836	2	1	3	2	4	3	1	2	2	>60 year	G3	Stage IV	Normal	61	MALE	G3	No	0.9	Right	0.3	1.7	M1	NX	T3b	Stage IV	Normal	NO	YES	DECEASED
TCGA-B0-4836-11	TCGA-B0-4836	2	1	3	2	4	3	1	2	2	>60 year	G3	Stage IV	Normal	61	MALE	G3	No	0.9	Right	0.3	1.3	M1	NX	T3b	Stage IV	Normal	NO	YES	DECEASED
TCGA-B0-5119-01	TCGA-B0-5119	2	2	2	2	1	1	0	0	1	>60 year	G2	Stage I	Low	61	FEMALE	G2	No	0.7	Right	0.3	1.2	M0	N0	T1b	Stage I	Low	NO	YES	LIVING
TCGA-B0-5119-11	TCGA-B0-5119	2	2	2	2	1	1	0	0	1	>60 year	G2	Stage I	Low	61	FEMALE	G2	No	0.5	Right	0.2	0.8	M0	N0	T1b	Stage I	Low	NO	YES	LIVING
TCGA-B0-5695-01	TCGA-B0-5695	2	2	2	1	1	1	0	0	1	>60 year	G2	Stage I	Low	61	FEMALE	G2	No	2	Left	0.4	2.5	M0	N0	T1b	Stage I	Low	NO	YES	LIVING
TCGA-B2-4102-01	TCGA-B2-4102	2	1	2	2	1	1	0	2	3	>60 year	G2	Stage I	Elevated	61	MALE	G2	No	0.9	Right	0.7	1.7	M0	NX	T1b	Stage I	Elevated	YES	NO	LIVING
TCGA-B2-4102-11	TCGA-B2-4102	2	1	2	2	1	1	0	2	3	>60 year	G2	Stage I	Elevated	61	MALE	G2	No	0.8	Right	0.4	2.2	M0	NX	T1b	Stage I	Elevated	YES	NO	LIVING
TCGA-B2-A4SR-01	TCGA-B2-A4SR	2	1	5	2	2	2	0	2	1	>60 year	GX	Stage II	Low	61	MALE		No		Right			M0	NX	T2a	Stage II	Low	YES	NO	LIVING
TCGA-B4-5836-01	TCGA-B4-5836	2	2	2	2	1	1	0	0	4	>60 year	G2	Stage I	Unknown	61	FEMALE	G2	No	0.7	Right	0.4	1.7	M0	N0	T1b	Stage I		NO	YES	LIVING
TCGA-B4-5844-01	TCGA-B4-5844	2	2	1	2	2	2	0	0	4	>60 year	G1	Stage II	Unknown	61	FEMALE	G1	No	0.6	Right	0.3	1.1	M0	N0	T2	Stage II		NO	YES	LIVING
TCGA-B8-5159-01	TCGA-B8-5159	2	2	3	2	1	1	0	0	2	>60 year	G3	Stage I	Normal	61	FEMALE	G3	No	0.5	Right	0.1	1	M0	N0	T1a	Stage I	Normal	NO	YES	LIVING
TCGA-B8-A54K-01	TCGA-B8-A54K	2	1	1	2	1	1	2	2	4	>60 year	G1	Stage I	Unknown	61	MALE	G1	No		Right			MX	NX	T1a	Stage I		YES	NO	LIVING
TCGA-BP-4353-01	TCGA-BP-4353	2	1	2	1	1	1	0	0	1	>60 year	G2	Stage I	Low	61	MALE	G2	Yes	1.1	Left	0.3	1.2	M0	N0	T1	Stage I	Low	NO	YES	DECEASED
TCGA-BP-4353-11	TCGA-BP-4353	2	1	2	1	1	1	0	0	1	>60 year	G2	Stage I	Low	61	MALE	G2	Yes	0.8	Left	0.3	1	M0	N0	T1	Stage I	Low	NO	YES	DECEASED
TCGA-BP-5006-01	TCGA-BP-5006	2	1	2	1	1	1	0	0	1	>60 year	G2	Stage I	Low	61	MALE	G2	No	0.6	Left	0.1	0.8	M0	N0	T1a	Stage I	Low	NO	YES	LIVING
TCGA-BP-5006-11	TCGA-BP-5006	2	1	2	1	1	1	0	0	1	>60 year	G2	Stage I	Low	61	MALE	G2	No	0.6	Left	0.2	1.6	M0	N0	T1a	Stage I	Low	NO	YES	LIVING
TCGA-BP-5190-01	TCGA-BP-5190	2	1	3	2	1	1	0	2	1	>60 year	G3	Stage I	Low	61	MALE	G3	No	1.2	Right	0.3	1.3	M0	NX	T1a	Stage I	Low	NO	YES	LIVING
TCGA-BP-5190-11	TCGA-BP-5190	2	1	3	2	1	1	0	2	1	>60 year	G3	Stage I	Low	61	MALE	G3	No	1	Right	0.1	1.6	M0	NX	T1a	Stage I	Low	NO	YES	LIVING
TCGA-CJ-4902-01	TCGA-CJ-4902	2	1	3	2	3	3	0	2	4	>60 year	G3	Stage III	Unknown	61	MALE	G3	No	1	Right	0.5	3.4	M0	NX	T3a	Stage III		NO	YES	LIVING
TCGA-CJ-4902-11	TCGA-CJ-4902	2	1	3	2	3	3	0	2	4	>60 year	G3	Stage III	Unknown	61	MALE	G3	No	0.9	Right	0.5	2.7	M0	NX	T3a	Stage III		NO	YES	LIVING
TCGA-CJ-4912-01	TCGA-CJ-4912	2	1	3	1	2	2	0	2	4	>60 year	G3	Stage II	Unknown	61	MALE	G3	No	0.9	Left	0.9	3.1	M0	NX	T2	Stage II		NO	YES	LIVING
TCGA-CJ-4912-11	TCGA-CJ-4912	2	1	3	1	2	2	0	2	4	>60 year	G3	Stage II	Unknown	61	MALE	G3	No	0.8	Left	0.4	2.1	M0	NX	T2	Stage II		NO	YES	LIVING
TCGA-CJ-5684-01	TCGA-CJ-5684	2	1	2	2	3	3	0	2	4	>60 year	G2	Stage III	Unknown	61	MALE	G2	No	0.8	Right	0.8	3	M0	NX	T3a	Stage III		NO	YES	LIVING
TCGA-CW-6087-01	TCGA-CW-6087	2	1	4	2	4	3	1	1	4	>60 year	G4	Stage IV	Unknown	61	MALE	G4	No	0.6	Right	0.4	0.8	M1	N1	T3a	Stage IV				DECEASED
TCGA-CW-6087-11	TCGA-CW-6087	2	1	4	2	4	3	1	1	4	>60 year	G4	Stage IV	Unknown	61	MALE	G4	No	0.6	Right	0.5	1.3	M1	N1	T3a	Stage IV				DECEASED
TCGA-CZ-5986-01	TCGA-CZ-5986	2	1	3	1	1	1	0	0	1	>60 year	G3	Stage I	Low	61	MALE	G3	No	1.3	Left	0.2	1.5	M0	N0	T1	Stage I	Low	NO	YES	LIVING
TCGA-CZ-5986-11	TCGA-CZ-5986	2	1	3	1	1	1	0	0	1	>60 year	G3	Stage I	Low	61	MALE	G3	No		Left			M0	N0	T1	Stage I	Low	NO	YES	LIVING
TCGA-A3-3357-01	TCGA-A3-3357	2	1	3	2	2	2	0	0	4	>60 year	G3	Stage II	Unknown	62	MALE	G3	No	0.8	Right	0.8	1.2	M0	N0	T2	Stage II		NO	YES	LIVING
TCGA-A3-3357-11	TCGA-A3-3357	2	1	3	2	2	2	0	0	4	>60 year	G3	Stage II	Unknown	62	MALE	G3	No	0.7	Right	0.7	3	M0	N0	T2	Stage II		NO	YES	LIVING
TCGA-AK-3428-01	TCGA-AK-3428	2	1	2	1	3	3	0	0	4	>60 year	G2	Stage III	Unknown	62	MALE	G2	No		Left			M0	N0	T3b	Stage III		NO	YES	LIVING
TCGA-AK-3431-01	TCGA-AK-3431	2	2	3	2	2	2	0	2	4	>60 year	G3	Stage II	Unknown	62	FEMALE	G3	No	0.7	Right	0.4	0.9	M0	NX	T2	Stage II		NO	YES	DECEASED
TCGA-B0-5094-01	TCGA-B0-5094	2	1	2	1	4	3	1	0	2	>60 year	G2	Stage IV	Normal	62	MALE	G2	No	0.8	Left	0.3	1.3	M1	N0	T3b	Stage IV	Normal	NO	YES	DECEASED
TCGA-B0-5094-11	TCGA-B0-5094	2	1	2	1	4	3	1	0	2	>60 year	G2	Stage IV	Normal	62	MALE	G2	No	1	Left	0.4	1.6	M1	N0	T3b	Stage IV	Normal	NO	YES	DECEASED
TCGA-B0-5709-01	TCGA-B0-5709	2	2	3	2	3	3	0	2	4	>60 year	G3	Stage III	Unknown	62	FEMALE	G3	No	1	Right	0.4	1.6	M0	NX	T3a	Stage III		NO	YES	LIVING
TCGA-B0-5709-11	TCGA-B0-5709	2	2	3	2	3	3	0	2	4	>60 year	G3	Stage III	Unknown	62	FEMALE	G3	No	0.9	Right	0.3	1.2	M0	NX	T3a	Stage III		NO	YES	LIVING
TCGA-B4-5378-01	TCGA-B4-5378	2	1	2	2	1	1	0	0	2	>60 year	G2	Stage I	Normal	62	MALE	G2	No	0.9	Right	0.3	1.3	M0	N0	T1	Stage I	Normal	NO	YES	LIVING
TCGA-B8-5162-01	TCGA-B8-5162	2	1	2	1	2	2	0	2	4	>60 year	G2	Stage II	Unknown	62	MALE	G2	Yes	0.4	Left	0.3	1.2	M0	NX	T2a	Stage II		YES	NO	LIVING
TCGA-B8-A54E-01	TCGA-B8-A54E	2	2	3	2	1	1	2	2	2	>60 year	G3	Stage I	Normal	62	FEMALE	G3	No		Right			MX	NX	T1b	Stage I	Normal	YES	NO	LIVING
TCGA-BP-4345-01	TCGA-BP-4345	2	1	3	2	3	3	0	0	1	>60 year	G3	Stage III	Low	62	MALE	G3	No		Right			M0	N0	T3b	Stage III	Low	NO	YES	LIVING
TCGA-BP-4345-11	TCGA-BP-4345	2	1	3	2	3	3	0	0	1	>60 year	G3	Stage III	Low	62	MALE	G3	No	0.8	Right	0.4	1.5	M0	N0	T3b	Stage III	Low	NO	YES	LIVING
TCGA-BP-4756-01	TCGA-BP-4756	2	2	2	2	1	1	0	0	1	>60 year	G2	Stage I	Low	62	FEMALE	G2	No	1.3	Right	0.2	1.5	M0	N0	T1b	Stage I	Low	NO	YES	LIVING
TCGA-BP-4756-11	TCGA-BP-4756	2	2	2	2	1	1	0	0	1	>60 year	G2	Stage I	Low	62	FEMALE	G2	No	1.5	Right	0.2	1.7	M0	N0	T1b	Stage I	Low	NO	YES	LIVING
TCGA-BP-4771-01	TCGA-BP-4771	2	1	4	2	4	3	1	0	1	>60 year	G4	Stage IV	Low	62	MALE	G4	Yes	0.8	Right	0.1	1.3	M1	N0	T3a	Stage IV	Low	NO	YES	DECEASED
TCGA-BP-4771-11	TCGA-BP-4771	2	1	4	2	4	3	1	0	1	>60 year	G4	Stage IV	Low	62	MALE	G4	Yes	0.8	Right	0.2	1.7	M1	N0	T3a	Stage IV	Low	NO	YES	DECEASED
TCGA-CJ-4895-01	TCGA-CJ-4895	2	1	4	1	4	3	1	2	2	>60 year	G4	Stage IV	Normal	62	MALE	G4	No	0.9	Left	0.9	3.5	M1	NX	T3a	Stage IV	Normal	NO	YES	DECEASED
TCGA-CJ-4895-11	TCGA-CJ-4895	2	1	4	1	4	3	1	2	2	>60 year	G4	Stage IV	Normal	62	MALE	G4	No	1	Left	0.5	2.6	M1	NX	T3a	Stage IV	Normal	NO	YES	DECEASED
TCGA-CJ-4905-01	TCGA-CJ-4905	2	2	2	2	1	1	0	2	4	>60 year	G2	Stage I	Unknown	62	FEMALE	G2	No	0.9	Right	0.9	3.1	M0	NX	T1a	Stage I		NO	YES	LIVING
TCGA-CJ-4905-11	TCGA-CJ-4905	2	2	2	2	1	1	0	2	4	>60 year	G2	Stage I	Unknown	62	FEMALE	G2	No	1	Right	0.5	2.1	M0	NX	T1a	Stage I		NO	YES	LIVING
TCGA-CJ-5678-01	TCGA-CJ-5678	2	1	3	1	4	2	1	0	4	>60 year	G3	Stage IV	Unknown	62	MALE	G3	No	0.7	Left	0.6	2.5	M1	N0	T2b	Stage IV		NO	YES	DECEASED
TCGA-CJ-5678-11	TCGA-CJ-5678	2	1	3	1	4	2	1	0	4	>60 year	G3	Stage IV	Unknown	62	MALE	G3	No	0.9	Left	0.9	3.6	M1	N0	T2b	Stage IV		NO	YES	DECEASED
TCGA-CW-5587-01	TCGA-CW-5587	2	2	2	1	3	3	0	0	4	>60 year	G2	Stage III	Unknown	62	FEMALE	G2	No	0.4	Left	0.2	2.2	M0	N0	T3b	Stage III				LIVING
TCGA-CW-5587-11	TCGA-CW-5587	2	2	2	1	3	3	0	0	4	>60 year	G2	Stage III	Unknown	62	FEMALE	G2	No		Left			M0	N0	T3b	Stage III				LIVING
TCGA-CZ-4856-01	TCGA-CZ-4856	2	2	2	1	1	1	0	0	1	>60 year	G2	Stage I	Low	62	FEMALE	G2	No	1.3	Left	0.5	1.5	M0	N0	T1b	Stage I	Low	NO	YES	LIVING
TCGA-CZ-4856-11	TCGA-CZ-4856	2	2	2	1	1	1	0	0	1	>60 year	G2	Stage I	Low	62	FEMALE	G2	No	1.1	Left	0.2	1.2	M0	N0	T1b	Stage I	Low	NO	YES	LIVING
TCGA-CZ-5457-01	TCGA-CZ-5457	2	1	4	2	3	3	0	2	1	>60 year	G4	Stage III	Low	62	MALE	G4	No	0.7	Right	0.2	1.5	M0	NX	T3a	Stage III	Low	NO	YES	LIVING
TCGA-CZ-5457-11	TCGA-CZ-5457	2	1	4	2	3	3	0	2	1	>60 year	G4	Stage III	Low	62	MALE	G4	No	1.3	Right	0.2	1.5	M0	NX	T3a	Stage III	Low	NO	YES	LIVING
TCGA-G6-A8L8-01	TCGA-G6-A8L8	2	2	3	2	1	1	2	2	2	>60 year	G3	Stage I	Normal	62	FEMALE	G3	No		Right			MX	NX	T1b	Stage I	Normal	NO	YES	DECEASED
TCGA-AS-3777-01	TCGA-AS-3777	2	1	5	1	1	1	0	2	2	>60 year	GX	Stage I	Normal	63	MALE		No	0.4	Left	0.2	0.8	M0	NX	T1a	Stage I	Normal	YES	NO	LIVING
TCGA-B0-4707-01	TCGA-B0-4707	2	1	4	1	3	3	0	2	1	>60 year	G4	Stage III	Low	63	MALE	G4	No	1.5	Left	0.3	2.2	M0	NX	T3a	Stage III	Low	NO	YES	DECEASED
TCGA-B0-4707-11	TCGA-B0-4707	2	1	4	1	3	3	0	2	1	>60 year	G4	Stage III	Low	63	MALE	G4	No	0.8	Left	0.2	2.5	M0	NX	T3a	Stage III	Low	NO	YES	DECEASED
TCGA-B0-4837-01	TCGA-B0-4837	2	1	3	1	1	1	0	0	2	>60 year	G3	Stage I	Normal	63	MALE	G3	No	1.2	Left	0.2	1.5	M0	N0	T1b	Stage I	Normal	NO	YES	DECEASED
TCGA-B0-4837-11	TCGA-B0-4837	2	1	3	1	1	1	0	0	2	>60 year	G3	Stage I	Normal	63	MALE	G3	No	0.4	Left	0.2	1.2	M0	N0	T1b	Stage I	Normal	NO	YES	DECEASED
TCGA-B0-4841-01	TCGA-B0-4841	2	1	3	1	4	2	1	2	1	>60 year	G3	Stage IV	Low	63	MALE	G3	No	0.7	Left	0.3	0.7	M1	NX	T2	Stage IV	Low	NO	YES	DECEASED
TCGA-B0-4841-11	TCGA-B0-4841	2	1	3	1	4	2	1	2	1	>60 year	G3	Stage IV	Low	63	MALE	G3	No	0.4	Left	0.4	1	M1	NX	T2	Stage IV	Low	NO	YES	DECEASED
TCGA-B0-5080-01	TCGA-B0-5080	2	1	3	2	4	3	1	0	2	>60 year	G3	Stage IV	Normal	63	MALE	G3	No	1	Right	0.4	1.3	M1	N0	T3a	Stage IV	Normal	NO	YES	DECEASED
TCGA-B0-5080-11	TCGA-B0-5080	2	1	3	2	4	3	1	0	2	>60 year	G3	Stage IV	Normal	63	MALE	G3	No	0.6	Right	0.3	1.4	M1	N0	T3a	Stage IV	Normal	NO	YES	DECEASED
TCGA-B0-5083-01	TCGA-B0-5083	2	1	3	1	1	1	0	0	1	>60 year	G3	Stage I	Low	63	MALE	G3	No	1	Left	0.2	1.4	M0	N0	T1a	Stage I	Low	NO	YES	DECEASED
TCGA-B0-5083-11	TCGA-B0-5083	2	1	3	1	1	1	0	0	1	>60 year	G3	Stage I	Low	63	MALE	G3	No	0.9	Left	0.2	1	M0	N0	T1a	Stage I	Low	NO	YES	DECEASED
TCGA-B8-4148-01	TCGA-B8-4148	2	2	3	1	1	1	0	0	2	>60 year	G3	Stage I	Normal	63	FEMALE	G3	No	0.6	Left	0.3	0.8	M0	N0	T1a	Stage I	Normal	NO	YES	LIVING
TCGA-B8-4621-01	TCGA-B8-4621	2	1	3	1	1	1	0	0	4	>60 year	G3	Stage I	Unknown	63	MALE	G3	No	0.9	Left	0.2	1.1	M0	N0	T1b	Stage I		YES	NO	LIVING
TCGA-B8-5163-01	TCGA-B8-5163	2	2	3	2	3	3	0	0	4	>60 year	G3	Stage III	Unknown	63	FEMALE	G3	No	0.8	Right	0.2	1.3	M0	N0	T3a	Stage III		NO	YES	LIVING
TCGA-BP-4769-01	TCGA-BP-4769	2	1	2	1	1	1	0	2	2	>60 year	G2	Stage I	Normal	63	MALE	G2	No		Left			M0	NX	T1a	Stage I	Normal	NO	YES	LIVING
TCGA-BP-4769-11	TCGA-BP-4769	2	1	2	1	1	1	0	2	2	>60 year	G2	Stage I	Normal	63	MALE	G2	No	1.1	Left	0.3	2.1	M0	NX	T1a	Stage I	Normal	NO	YES	LIVING
TCGA-BP-4963-01	TCGA-BP-4963	2	1	3	1	1	1	0	2	1	>60 year	G3	Stage I	Low	63	MALE	G3	No	0.8	Left	0.1	1.2	M0	NX	T1b	Stage I	Low	NO	YES	LIVING
TCGA-BP-4963-11	TCGA-BP-4963	2	1	3	1	1	1	0	2	1	>60 year	G3	Stage I	Low	63	MALE	G3	No	0.9	Left	0.2	1.6	M0	NX	T1b	Stage I	Low	NO	YES	LIVING
TCGA-BP-4969-01	TCGA-BP-4969	2	2	2	2	1	1	0	2	1	>60 year	G2	Stage I	Low	63	FEMALE	G2	No	1.2	Right	0.2	1.5	M0	NX	T1a	Stage I	Low	NO	YES	LIVING
TCGA-BP-4969-11	TCGA-BP-4969	2	2	2	2	1	1	0	2	1	>60 year	G2	Stage I	Low	63	FEMALE	G2	No	0.4	Right	0.1	1	M0	NX	T1a	Stage I	Low	NO	YES	LIVING
TCGA-BP-5010-01	TCGA-BP-5010	2	1	4	2	3	3	0	0	1	>60 year	G4	Stage III	Low	63	MALE	G4	No	1	Right	0.2	1.5	M0	N0	T3a	Stage III	Low	NO	YES	DECEASED
TCGA-BP-5010-11	TCGA-BP-5010	2	1	4	2	3	3	0	0	1	>60 year	G4	Stage III	Low	63	MALE	G4	No	1.1	Right	0.3	1.7	M0	N0	T3a	Stage III	Low	NO	YES	DECEASED
TCGA-BP-5201-01	TCGA-BP-5201	2	1	4	1	4	3	1	0	1	>60 year	G4	Stage IV	Low	63	MALE	G4	No	1.2	Left	0.1	1.6	M1	N0	T3b	Stage IV	Low	NO	YES	LIVING
TCGA-BP-5201-11	TCGA-BP-5201	2	1	4	1	4	3	1	0	1	>60 year	G4	Stage IV	Low	63	MALE	G4	No	1	Left	0.1	1.7	M1	N0	T3b	Stage IV	Low	NO	YES	LIVING
TCGA-CJ-4871-01	TCGA-CJ-4871	2	1	4	1	4	3	1	2	2	>60 year	G4	Stage IV	Normal	63	MALE	G4	No	0.9	Left	0.9	3.3	M1	NX	T3a	Stage IV	Normal	NO	YES	LIVING
TCGA-CJ-4871-11	TCGA-CJ-4871	2	1	4	1	4	3	1	2	2	>60 year	G4	Stage IV	Normal	63	MALE	G4	No	0.9	Left	0.9	3.2	M1	NX	T3a	Stage IV	Normal	NO	YES	LIVING
TCGA-CJ-4889-01	TCGA-CJ-4889	2	2	4	1	1	1	0	2	4	>60 year	G4	Stage I	Unknown	63	FEMALE	G4	No	0.9	Left	0.9	1.2	M0	NX	T1a	Stage I		NO	YES	LIVING
TCGA-CJ-4889-11	TCGA-CJ-4889	2	2	4	1	1	1	0	2	4	>60 year	G4	Stage I	Unknown	63	FEMALE	G4	No	0.9	Left	0.9	3.4	M0	NX	T1a	Stage I		NO	YES	LIVING
TCGA-CJ-4923-01	TCGA-CJ-4923	2	2	4	1	4	3	1	2	4	>60 year	G4	Stage IV	Unknown	63	FEMALE	G4	No	0.9	Left	0.9	3	M1	NX	T3a	Stage IV		NO	YES	DECEASED
TCGA-CJ-4923-11	TCGA-CJ-4923	2	2	4	1	4	3	1	2	4	>60 year	G4	Stage IV	Unknown	63	FEMALE	G4	No	0.8	Left	0.4	2	M1	NX	T3a	Stage IV		NO	YES	DECEASED
TCGA-CJ-6032-01	TCGA-CJ-6032	2	2	3	2	2	2	0	2	4	>60 year	G3	Stage II	Unknown	63	FEMALE	G3	No	1.3	Right	0.6	3.2	M0	NX	T2	Stage II		NO	YES	LIVING
TCGA-CZ-4861-01	TCGA-CZ-4861	2	1	2	1	2	2	0	2	2	>60 year	G2	Stage II	Normal	63	MALE	G2	Yes	0.6	Left	0.1	0.8	M0	NX	T2	Stage II	Normal	NO	YES	DECEASED
TCGA-CZ-4861-11	TCGA-CZ-4861	2	1	2	1	2	2	0	2	2	>60 year	G2	Stage II	Normal	63	MALE	G2	Yes	0.6	Left	0.2	1	M0	NX	T2	Stage II	Normal	NO	YES	DECEASED
TCGA-CZ-5454-01	TCGA-CZ-5454	2	1	2	2	4	2	1	0	2	>60 year	G2	Stage IV	Normal	63	MALE	G2	No	1.3	Right	0.3	2	M1	N0	T2	Stage IV	Normal	NO	YES	DECEASED
TCGA-CZ-5454-11	TCGA-CZ-5454	2	1	2	2	4	2	1	0	2	>60 year	G2	Stage IV	Normal	63	MALE	G2	No	1.1	Right	0.3	1.9	M1	N0	T2	Stage IV	Normal	NO	YES	DECEASED
TCGA-CZ-5455-01	TCGA-CZ-5455	2	1	4	2	4	3	1	2	1	>60 year	G4	Stage IV	Low	63	MALE	G4	No	1	Right	0.2	1.4	M1	NX	T3b	Stage IV	Low	NO	YES	DECEASED
TCGA-CZ-5455-11	TCGA-CZ-5455	2	1	4	2	4	3	1	2	1	>60 year	G4	Stage IV	Low	63	MALE	G4	No		Right			M1	NX	T3b	Stage IV	Low	NO	YES	DECEASED
TCGA-CZ-5459-01	TCGA-CZ-5459	2	1	3	2	3	3	0	2	2	>60 year	G3	Stage III	Normal	63	MALE	G3	No	0.3	Right	0.1	0.4	M0	NX	T3b	Stage III	Normal	NO	YES	LIVING
TCGA-CZ-5459-11	TCGA-CZ-5459	2	1	3	2	3	3	0	2	2	>60 year	G3	Stage III	Normal	63	MALE	G3	No	0.7	Right	0.2	1.5	M0	NX	T3b	Stage III	Normal	NO	YES	LIVING
TCGA-A3-3372-01	TCGA-A3-3372	2	1	2	1	3	3	0	2	4	>60 year	G2	Stage III	Unknown	64	MALE	G2	No	0.9	Left	0.3	1.1	M0	NX	T3	Stage III		NO	YES	LIVING
TCGA-A3-3372-11	TCGA-A3-3372	2	1	2	1	3	3	0	2	4	>60 year	G2	Stage III	Unknown	64	MALE	G2	No	1	Left	0.5	2	M0	NX	T3	Stage III		NO	YES	LIVING
TCGA-B0-5106-01	TCGA-B0-5106	2	1	2	1	1	1	0	0	1	>60 year	G2	Stage I	Low	64	MALE	G2	No	1.5	Left	0.2	2	M0	N0	T1a	Stage I	Low	NO	YES	DECEASED
TCGA-B0-5106-11	TCGA-B0-5106	2	1	2	1	1	1	0	0	1	>60 year	G2	Stage I	Low	64	MALE	G2	No	0.6	Left	0.3	1.2	M0	N0	T1a	Stage I	Low	NO	YES	DECEASED
TCGA-B0-5402-01	TCGA-B0-5402	2	1	4	1	4	4	0	2	1	>60 year	G4	Stage IV	Low	64	MALE	G4	No	1.1	Left	0.1	1.6	M0	NX	T4	Stage IV	Low	NO	YES	LIVING
TCGA-B0-5402-11	TCGA-B0-5402	2	1	4	1	4	4	0	2	1	>60 year	G4	Stage IV	Low	64	MALE	G4	No	1	Left	0.3	1.4	M0	NX	T4	Stage IV	Low	NO	YES	LIVING
TCGA-B4-5835-01	TCGA-B4-5835	2	2	2	1	1	1	0	0	4	>60 year	G2	Stage I	Unknown	64	FEMALE	G2	No	0.9	Left	0.6	1.4	M0	N0	T1	Stage I		NO	YES	LIVING
TCGA-BP-4165-01	TCGA-BP-4165	2	2	1	2	1	1	0	0	1	>60 year	G1	Stage I	Low	64	FEMALE	G1	No	0.9	Right	0.4	1.1	M0	N0	T1b	Stage I	Low	NO	YES	LIVING
TCGA-BP-4165-11	TCGA-BP-4165	2	2	1	2	1	1	0	0	1	>60 year	G1	Stage I	Low	64	FEMALE	G1	No	0.9	Right	0.4	1.4	M0	N0	T1b	Stage I	Low	NO	YES	LIVING
TCGA-BP-4176-01	TCGA-BP-4176	2	1	2	2	1	1	0	2	1	>60 year	G2	Stage I	Low	64	MALE	G2	No	0.9	Right	0.4	1.2	M0	NX	T1b	Stage I	Low	NO	YES	LIVING
TCGA-BP-4176-11	TCGA-BP-4176	2	1	2	2	1	1	0	2	1	>60 year	G2	Stage I	Low	64	MALE	G2	No	0.7	Right	0.3	1.2	M0	NX	T1b	Stage I	Low	NO	YES	LIVING
TCGA-BP-4325-01	TCGA-BP-4325	2	2	2	1	1	1	0	0	1	>60 year	G2	Stage I	Low	64	FEMALE	G2	No	0.9	Left	0.3	1.2	M0	N0	T1b	Stage I	Low	NO	YES	LIVING
TCGA-BP-4325-11	TCGA-BP-4325	2	2	2	1	1	1	0	0	1	>60 year	G2	Stage I	Low	64	FEMALE	G2	No	1.2	Left	0.4	1.4	M0	N0	T1b	Stage I	Low	NO	YES	LIVING
TCGA-BP-4343-01	TCGA-BP-4343	2	1	3	2	3	3	0	0	1	>60 year	G3	Stage III	Low	64	MALE	G3	No	1.5	Right	0.3	1.6	M0	N0	T3a	Stage III	Low	NO	YES	DECEASED
TCGA-BP-4343-11	TCGA-BP-4343	2	1	3	2	3	3	0	0	1	>60 year	G3	Stage III	Low	64	MALE	G3	No	1	Right	0.3	1.9	M0	N0	T3a	Stage III	Low	NO	YES	DECEASED
TCGA-CJ-4885-01	TCGA-CJ-4885	2	1	3	2	4	3	1	2	4	>60 year	G3	Stage IV	Unknown	64	MALE	G3	No	0.8	Right	0.6	3.5	M1	NX	T3a	Stage IV		NO	YES	LIVING
TCGA-CJ-4885-11	TCGA-CJ-4885	2	1	3	2	4	3	1	2	4	>60 year	G3	Stage IV	Unknown	64	MALE	G3	No	0.9	Right	0.7	2.6	M1	NX	T3a	Stage IV		NO	YES	LIVING
TCGA-CJ-4918-01	TCGA-CJ-4918	2	1	4	1	4	3	1	0	3	>60 year	G4	Stage IV	Elevated	64	MALE	G4	No	0.9	Left	0.9	3.2	M1	N0	T3a	Stage IV	Elevated	NO	YES	DECEASED
TCGA-CJ-4918-11	TCGA-CJ-4918	2	1	4	1	4	3	1	0	3	>60 year	G4	Stage IV	Elevated	64	MALE	G4	No	0.9	Left	0.5	3.2	M1	N0	T3a	Stage IV	Elevated	NO	YES	DECEASED
TCGA-CJ-4920-01	TCGA-CJ-4920	2	2	2	1	1	1	0	2	2	>60 year	G2	Stage I	Normal	64	FEMALE	G2	No	0.9	Left	0.9	2.5	M0	NX	T1b	Stage I	Normal	NO	YES	DECEASED
TCGA-CJ-4920-11	TCGA-CJ-4920	2	2	2	1	1	1	0	2	2	>60 year	G2	Stage I	Normal	64	FEMALE	G2	No	0.9	Left	0.9	2.5	M0	NX	T1b	Stage I	Normal	NO	YES	DECEASED
TCGA-A3-A8OX-01	TCGA-A3-A8OX	2	2	3	1	1	1	2	2	2	>60 year	G3	Stage I	Normal	65	FEMALE	G3	No		Left			MX	NX	T1a	Stage I	Normal	YES	NO	LIVING
TCGA-AK-3427-01	TCGA-AK-3427	2	1	5	1	1	1	0	0	4	>60 year	GX	Stage I	Unknown	65	MALE	GX	No	0.7	Left	0.5	1	M0	N0	T1a	Stage I		NO	YES	LIVING
TCGA-B0-4690-01	TCGA-B0-4690	2	1	3	2	4	4	1	0	2	>60 year	G3	Stage IV	Normal	65	MALE	G3	No		Right			M1	N0	T4	Stage IV	Normal	NO	YES	DECEASED
TCGA-B0-4690-11	TCGA-B0-4690	2	1	3	2	4	4	1	0	2	>60 year	G3	Stage IV	Normal	65	MALE	G3	No	0.9	Right	0.1	1.9	M1	N0	T4	Stage IV	Normal	NO	YES	DECEASED
TCGA-B0-4815-01	TCGA-B0-4815	2	1	4	1	3	3	0	2	2	>60 year	G4	Stage III	Normal	65	MALE	G4	No	1.4	Left	0.5	1.6	M0	NX	T3a	Stage III	Normal	NO	YES	DECEASED
TCGA-B0-4815-11	TCGA-B0-4815	2	1	4	1	3	3	0	2	2	>60 year	G4	Stage III	Normal	65	MALE	G4	No	1	Left	0.4	1.5	M0	NX	T3a	Stage III	Normal	NO	YES	DECEASED
TCGA-B0-5107-01	TCGA-B0-5107	2	2	4	2	4	2	1	0	2	>60 year	G4	Stage IV	Normal	65	FEMALE	G4	No	0.9	Right	0.2	1.5	M1	N0	T2	Stage IV	Normal	NO	YES	DECEASED
TCGA-B0-5107-11	TCGA-B0-5107	2	2	4	2	4	2	1	0	2	>60 year	G4	Stage IV	Normal	65	FEMALE	G4	No	0.8	Right	0.2	1.2	M1	N0	T2	Stage IV	Normal	NO	YES	DECEASED
TCGA-B0-5701-01	TCGA-B0-5701	2	1	4	1	3	3	0	0	2	>60 year	G4	Stage III	Normal	65	MALE	G4	No	1.3	Left	0.3	1.4	M0	N0	T3b	Stage III	Normal	NO	YES	LIVING
TCGA-B0-5701-11	TCGA-B0-5701	2	1	4	1	3	3	0	0	2	>60 year	G4	Stage III	Normal	65	MALE	G4	No	0.9	Left	0.2	2	M0	N0	T3b	Stage III	Normal	NO	YES	LIVING
TCGA-B0-5705-01	TCGA-B0-5705	2	2	2	1	1	1	0	0	1	>60 year	G2	Stage I	Low	65	FEMALE	G2	No	0.8	Left	0.3	2.1	M0	N0	T1	Stage I	Low	NO	YES	LIVING
TCGA-B0-5705-11	TCGA-B0-5705	2	2	2	1	1	1	0	0	1	>60 year	G2	Stage I	Low	65	FEMALE	G2	No	0.8	Left	0.4	1.8	M0	N0	T1	Stage I	Low	NO	YES	LIVING
TCGA-B4-5832-01	TCGA-B4-5832	2	1	2	1	3	3	0	0	4	>60 year	G2	Stage III	Unknown	65	MALE	G2	No	0.6	Left	0.2	1.3	M0	N0	T3b	Stage III		NO	YES	LIVING
TCGA-B8-5164-01	TCGA-B8-5164	2	1	3	2	3	3	0	0	4	>60 year	G3	Stage III	Unknown	65	MALE	G3	No	0.9	Right	0.3	1.5	M0	N0	T3a	Stage III		NO	YES	LIVING
TCGA-B8-5551-01	TCGA-B8-5551	2	2	3	2	1	1	0	0	4	>60 year	G3	Stage I	Unknown	65	FEMALE	G3	No	0.5	Right	0.4	1	M0	N0	T1b	Stage I		YES	NO	LIVING
TCGA-BP-4162-01	TCGA-BP-4162	2	2	2	2	1	1	0	0	1	>60 year	G2	Stage I	Low	65	FEMALE	G2	No	1.3	Right	0.4	2	M0	N0	T1b	Stage I	Low	NO	YES	LIVING
TCGA-BP-4162-11	TCGA-BP-4162	2	2	2	2	1	1	0	0	1	>60 year	G2	Stage I	Low	65	FEMALE	G2	No	1.5	Right	0.3	2.4	M0	N0	T1b	Stage I	Low	NO	YES	LIVING
TCGA-BP-4177-01	TCGA-BP-4177	2	1	2	2	1	1	0	2	1	>60 year	G2	Stage I	Low	65	MALE	G2	No	1	Right	0.3	1.2	M0	NX	T1a	Stage I	Low	NO	YES	LIVING
TCGA-BP-4177-11	TCGA-BP-4177	2	1	2	2	1	1	0	2	1	>60 year	G2	Stage I	Low	65	MALE	G2	No	0.6	Right	0.2	1.5	M0	NX	T1a	Stage I	Low	NO	YES	LIVING
TCGA-BP-4335-01	TCGA-BP-4335	2	2	3	1	4	3	1	0	1	>60 year	G3	Stage IV	Low	65	FEMALE	G3	No	1.3	Left	0.4	1.6	M1	N0	T3a	Stage IV	Low	NO	YES	DECEASED
TCGA-BP-4335-11	TCGA-BP-4335	2	2	3	1	4	3	1	0	1	>60 year	G3	Stage IV	Low	65	FEMALE	G3	No	1	Left	0.3	1.5	M1	N0	T3a	Stage IV	Low	NO	YES	DECEASED
TCGA-CJ-4892-01	TCGA-CJ-4892	2	2	2	2	1	1	0	0	4	>60 year	G2	Stage I	Unknown	65	FEMALE	G2	No	0.8	Right	0.7	3.1	M0	N0	T1b	Stage I		NO	YES	LIVING
TCGA-CJ-4892-11	TCGA-CJ-4892	2	2	2	2	1	1	0	0	4	>60 year	G2	Stage I	Unknown	65	FEMALE	G2	No	0.8	Right	0.5	1.8	M0	N0	T1b	Stage I		NO	YES	LIVING
TCGA-CJ-5680-01	TCGA-CJ-5680	2	2	4	2	4	3	1	2	2	>60 year	G4	Stage IV	Normal	65	FEMALE	G4	No	0.9	Right	0.7	3.1	M1	NX	T3a	Stage IV	Normal	NO	YES	DECEASED
TCGA-CJ-5680-11	TCGA-CJ-5680	2	2	4	2	4	3	1	2	2	>60 year	G4	Stage IV	Normal	65	FEMALE	G4	No		Right			M1	NX	T3a	Stage IV	Normal	NO	YES	DECEASED
TCGA-CJ-6030-01	TCGA-CJ-6030	2	1	3	1	1	1	0	0	4	>60 year	G3	Stage I	Unknown	65	MALE	G3	No	0.9	Left	0.9	3.5	M0	N0	T1a	Stage I		NO	YES	DECEASED
TCGA-CJ-6030-11	TCGA-CJ-6030	2	1	3	1	1	1	0	0	4	>60 year	G3	Stage I	Unknown	65	MALE	G3	No	0.9	Left	0.9	3	M0	N0	T1a	Stage I		NO	YES	DECEASED
TCGA-A3-3307-01	TCGA-A3-3307	2	1	3	2	3	3	0	0	4	>60 year	G3	Stage III	Unknown	66	MALE	G3	No	0.8	Right	0.6	1	M0	N0	T3b	Stage III		NO	YES	LIVING
TCGA-B0-4701-01	TCGA-B0-4701	2	2	3	1	4	3	1	0	2	>60 year	G3	Stage IV	Normal	66	FEMALE	G3	No	2	Left	0.6	2.2	M1	N0	T3a	Stage IV	Normal	NO	YES	DECEASED
TCGA-B0-4701-11	TCGA-B0-4701	2	2	3	1	4	3	1	0	2	>60 year	G3	Stage IV	Normal	66	FEMALE	G3	No	1.1	Left	0.4	1.7	M1	N0	T3a	Stage IV	Normal	NO	YES	DECEASED
TCGA-B0-5691-01	TCGA-B0-5691	2	2	3	1	1	1	0	0	1	>60 year	G3	Stage I	Low	66	FEMALE	G3	No	0.6	Left	0.4	1.4	M0	N0	T1a	Stage I	Low	NO	YES	LIVING
TCGA-B0-5691-11	TCGA-B0-5691	2	2	3	1	1	1	0	0	1	>60 year	G3	Stage I	Low	66	FEMALE	G3	No	0.9	Left	0.3	1.4	M0	N0	T1a	Stage I	Low	NO	YES	LIVING
TCGA-B0-5692-01	TCGA-B0-5692	2	2	3	2	3	3	0	0	2	>60 year	G3	Stage III	Normal	66	FEMALE	G3	No	1	Right	0.8	1.2	M0	N0	T3b	Stage III	Normal	NO	YES	LIVING
TCGA-B8-4143-01	TCGA-B8-4143	2	2	3	1	4	3	1	0	3	>60 year	G3	Stage IV	Elevated	66	FEMALE	G3	No	1	Left	0.6	1	M1	N0	T3a	Stage IV	Elevated	NO	YES	DECEASED
TCGA-B8-4143-11	TCGA-B8-4143	2	2	3	1	4	3	1	0	3	>60 year	G3	Stage IV	Elevated	66	FEMALE	G3	No	0.7	Left	0.4	1.4	M1	N0	T3a	Stage IV	Elevated	NO	YES	DECEASED
TCGA-BP-4992-01	TCGA-BP-4992	2	1	4	1	1	1	0	2	1	>60 year	G4	Stage I	Low	66	MALE	G4	No	1.2	Left	0.2	1.5	M0	NX	T1b	Stage I	Low	NO	YES	LIVING
TCGA-BP-4992-11	TCGA-BP-4992	2	1	4	1	1	1	0	2	1	>60 year	G4	Stage I	Low	66	MALE	G4	No	1.2	Left	0.3	1.5	M0	NX	T1b	Stage I	Low	NO	YES	LIVING
TCGA-A3-3306-01	TCGA-A3-3306	2	1	3	1	1	1	0	0	4	>60 year	G3	Stage I	Unknown	67	MALE	G3	No	0.7	Left	0.4	0.9	M0	N0	T1b	Stage I		NO	YES	LIVING
TCGA-A3-3306-11	TCGA-A3-3306	2	1	3	1	1	1	0	0	4	>60 year	G3	Stage I	Unknown	67	MALE	G3	No	0.8	Left	0.6	0.8	M0	N0	T1b	Stage I		NO	YES	LIVING
TCGA-A3-3317-01	TCGA-A3-3317	2	1	2	1	2	2	0	0	4	>60 year	G2	Stage II	Unknown	67	MALE	G2	No	1	Left	0.3	1.5	M0	N0	T2	Stage II		NO	YES	LIVING
TCGA-A3-3317-11	TCGA-A3-3317	2	1	2	1	2	2	0	0	4	>60 year	G2	Stage II	Unknown	67	MALE	G2	No	0.6	Left	0.6	1.4	M0	N0	T2	Stage II		NO	YES	LIVING
TCGA-B8-5553-01	TCGA-B8-5553	2	2	2	1	1	1	0	0	4	>60 year	G2	Stage I	Unknown	67	FEMALE	G2	No	1	Left	0.4	1.1	M0	N0	T1b	Stage I		YES	NO	LIVING
TCGA-BP-4160-01	TCGA-BP-4160	2	1	2	1	3	3	0	0	2	>60 year	G2	Stage III	Normal	67	MALE	G2	No	1.2	Left	0.4	2	M0	N0	T3a	Stage III	Normal	NO	YES	LIVING
TCGA-BP-4160-11	TCGA-BP-4160	2	1	2	1	3	3	0	0	2	>60 year	G2	Stage III	Normal	67	MALE	G2	No	1	Left	0.3	1.3	M0	N0	T3a	Stage III	Normal	NO	YES	LIVING
TCGA-BP-4341-01	TCGA-BP-4341	2	1	2	1	3	3	0	2	1	>60 year	G2	Stage III	Low	67	MALE	G2	No	0.9	Left	0.2	1.6	M0	NX	T3a	Stage III	Low	NO	YES	DECEASED
TCGA-BP-4341-11	TCGA-BP-4341	2	1	2	1	3	3	0	2	1	>60 year	G2	Stage III	Low	67	MALE	G2	No	1.5	Left	0.2	1.8	M0	NX	T3a	Stage III	Low	NO	YES	DECEASED
TCGA-BP-4784-01	TCGA-BP-4784	2	2	2	2	1	1	0	2	2	>60 year	G2	Stage I	Normal	67	FEMALE	G2	No	0.8	Right	0.3	1.1	M0	NX	T1a	Stage I	Normal	NO	YES	LIVING
TCGA-BP-4784-11	TCGA-BP-4784	2	2	2	2	1	1	0	2	2	>60 year	G2	Stage I	Normal	67	FEMALE	G2	No	0.4	Right	0.1	0.8	M0	NX	T1a	Stage I	Normal	NO	YES	LIVING
TCGA-BP-4983-01	TCGA-BP-4983	2	2	4	2	3	3	0	2	1	>60 year	G4	Stage III	Low	67	FEMALE	G4	No	1.2	Right	0.3	2	M0	NX	T3a	Stage III	Low	NO	YES	LIVING
TCGA-BP-4983-11	TCGA-BP-4983	2	2	4	2	3	3	0	2	1	>60 year	G4	Stage III	Low	67	FEMALE	G4	No	1	Right	0.2	1.5	M0	NX	T3a	Stage III	Low	NO	YES	LIVING
TCGA-CJ-4643-01	TCGA-CJ-4643	2	2	3	2	2	2	0	0	2	>60 year	G3	Stage II	Normal	67	FEMALE	G3	No		Right			M0	N0	T2b	Stage II	Normal	NO	YES	LIVING
TCGA-CJ-4643-11	TCGA-CJ-4643	2	2	3	2	2	2	0	0	2	>60 year	G3	Stage II	Normal	67	FEMALE	G3	No	0.6	Right	0.5	2.4	M0	N0	T2b	Stage II	Normal	NO	YES	LIVING
TCGA-CJ-4875-01	TCGA-CJ-4875	2	1	3	2	4	3	1	2	4	>60 year	G3	Stage IV	Unknown	67	MALE	G3	No	0.7	Right	0.5	3.2	M1	NX	T3a	Stage IV		NO	YES	DECEASED
TCGA-CJ-4875-11	TCGA-CJ-4875	2	1	3	2	4	3	1	2	4	>60 year	G3	Stage IV	Unknown	67	MALE	G3	No	0.9	Right	0.5	2.3	M1	NX	T3a	Stage IV		NO	YES	DECEASED
TCGA-CZ-5453-01	TCGA-CZ-5453	2	1	2	1	2	2	0	2	1	>60 year	G2	Stage II	Low	67	MALE	G2	No	0.7	Left	0.2	1.4	M0	NX	T2	Stage II	Low	NO	YES	DECEASED
TCGA-CZ-5453-11	TCGA-CZ-5453	2	1	2	1	2	2	0	2	1	>60 year	G2	Stage II	Low	67	MALE	G2	No	0.6	Left	0.2	1.1	M0	NX	T2	Stage II	Low	NO	YES	DECEASED
TCGA-CZ-5466-01	TCGA-CZ-5466	2	1	2	2	3	3	0	2	2	>60 year	G2	Stage III	Normal	67	MALE	G2	No	1.2	Right	0.3	1.6	M0	NX	T3a	Stage III	Normal	NO	YES	LIVING
TCGA-CZ-5466-11	TCGA-CZ-5466	2	1	2	2	3	3	0	2	2	>60 year	G2	Stage III	Normal	67	MALE	G2	No		Right			M0	NX	T3a	Stage III	Normal	NO	YES	LIVING
TCGA-DV-5566-01	TCGA-DV-5566	2	2	2	2	1	1	0	2	2	>60 year	G2	Stage I	Normal	67	FEMALE	G2	No	0.9	Right	0.3	1	M0	NX	T1a	Stage I	Normal	NO	YES	LIVING
TCGA-EU-5905-01	TCGA-EU-5905	2	2	3	2	1	1	0	2	2	>60 year	G3	Stage I	Normal	67	FEMALE	G3	No	1	Right	0.9	2.4	M0	NX	T1	Stage I	Normal	YES	NO	LIVING
TCGA-6D-AA2E-01	TCGA-6D-AA2E	2	2	2	2	1	1	2	2	4	>60 year	G2	Stage I	Unknown	68	FEMALE	G2	No		Right			MX	NX	T1b	Stage I		YES	NO	LIVING
TCGA-A3-3346-01	TCGA-A3-3346	2	1	3	1	1	1	0	2	4	>60 year	G3	Stage I	Unknown	68	MALE	G3	No	0.5	Left	0.5	1.7	M0	NX	T1b	Stage I		NO	YES	DECEASED
TCGA-A3-3346-11	TCGA-A3-3346	2	1	3	1	1	1	0	2	4	>60 year	G3	Stage I	Unknown	68	MALE	G3	No	0.8	Left	0.3	1	M0	NX	T1b	Stage I		NO	YES	DECEASED
TCGA-AK-3425-01	TCGA-AK-3425	2	1	2	1	1	1	0	0	4	>60 year	G2	Stage I	Unknown	68	MALE	G2	No		Left			M0	N0	T1	Stage I		NO	YES	LIVING
TCGA-B0-4813-01	TCGA-B0-4813	2	1	3	2	3	3	0	2	2	>60 year	G3	Stage III	Normal	68	MALE	G3	No		Right			M0	NX	T3b	Stage III	Normal	NO	YES	DECEASED
TCGA-B0-4813-11	TCGA-B0-4813	2	1	3	2	3	3	0	2	2	>60 year	G3	Stage III	Normal	68	MALE	G3	No	1.2	Right	0.3	1.5	M0	NX	T3b	Stage III	Normal	NO	YES	DECEASED
TCGA-B0-4818-01	TCGA-B0-4818	2	2	3	2	2	2	0	2	4	>60 year	G3	Stage II	Unknown	68	FEMALE	G3	No		Right			M0	NX	T2	Stage II		NO	YES	DECEASED
TCGA-B0-4818-11	TCGA-B0-4818	2	2	3	2	2	2	0	2	4	>60 year	G3	Stage II	Unknown	68	FEMALE	G3	No	0.5	Right	0.3	2.2	M0	NX	T2	Stage II		NO	YES	DECEASED
TCGA-B0-4821-01	TCGA-B0-4821	2	2	3	1	3	3	0	0	4	>60 year	G3	Stage III	Unknown	68	FEMALE	G3	No	1.5	Left	0.3	1.5	M0	N0	T3b	Stage III		NO	YES	DECEASED
TCGA-B0-4821-11	TCGA-B0-4821	2	2	3	1	3	3	0	0	4	>60 year	G3	Stage III	Unknown	68	FEMALE	G3	No	0.4	Left	0.3	2.2	M0	N0	T3b	Stage III		NO	YES	DECEASED
TCGA-B0-5712-01	TCGA-B0-5712	2	2	3	1	4	2	1	0	2	>60 year	G3	Stage IV	Normal	68	FEMALE	G3	No	0.5	Left	0.2	1.7	M1	N0	T2	Stage IV	Normal	NO	YES	LIVING
TCGA-B0-5712-11	TCGA-B0-5712	2	2	3	1	4	2	1	0	2	>60 year	G3	Stage IV	Normal	68	FEMALE	G3	No	0.8	Left	0.4	1.6	M1	N0	T2	Stage IV	Normal	NO	YES	LIVING
TCGA-B4-5377-01	TCGA-B4-5377	2	2	3	2	4	3	1	0	2	>60 year	G3	Stage IV	Normal	68	FEMALE	G3	No	1.1	Right	0.5	1.3	M1	N0	T3	Stage IV	Normal	NO	YES	LIVING
TCGA-BP-4349-01	TCGA-BP-4349	2	2	2	1	1	1	0	2	1	>60 year	G2	Stage I	Low	68	FEMALE	G2	No	1.3	Left	0.3	1.5	M0	NX	T1a	Stage I	Low	NO	YES	LIVING
TCGA-BP-4349-11	TCGA-BP-4349	2	2	2	1	1	1	0	2	1	>60 year	G2	Stage I	Low	68	FEMALE	G2	No	0.6	Left	0.2	0.7	M0	NX	T1a	Stage I	Low	NO	YES	LIVING
TCGA-BP-4995-01	TCGA-BP-4995	2	1	3	2	1	1	0	0	1	>60 year	G3	Stage I	Low	68	MALE	G3	No	0.8	Right	0.1	1.3	M0	N0	T1b	Stage I	Low	NO	YES	LIVING
TCGA-BP-4995-11	TCGA-BP-4995	2	1	3	2	1	1	0	0	1	>60 year	G3	Stage I	Low	68	MALE	G3	No	1	Right	0.1	1.2	M0	N0	T1b	Stage I	Low	NO	YES	LIVING
TCGA-CW-6090-01	TCGA-CW-6090	2	1	3	2	1	1	0	2	4	>60 year	G3	Stage I	Unknown	68	MALE	G3	No	0.4	Right	0.3	0.8	M0	NX	T1b	Stage I				LIVING
TCGA-CW-6090-11	TCGA-CW-6090	2	1	3	2	1	1	0	2	4	>60 year	G3	Stage I	Unknown	68	MALE	G3	No	0.6	Right	0.3	1.5	M0	NX	T1b	Stage I				LIVING
TCGA-CZ-4854-01	TCGA-CZ-4854	2	1	2	2	1	1	0	0	1	>60 year	G2	Stage I	Low	68	MALE	G2	No	1.7	Right	0.4	1.7	M0	N0	T1b	Stage I	Low	NO	YES	DECEASED
TCGA-CZ-4854-11	TCGA-CZ-4854	2	1	2	2	1	1	0	0	1	>60 year	G2	Stage I	Low	68	MALE	G2	No	0.7	Right	0.4	2.5	M0	N0	T1b	Stage I	Low	NO	YES	DECEASED
TCGA-MM-A564-01	TCGA-MM-A564	2	1	2	2	2	2	2	2	1	>60 year	G2	Stage II	Low	68	MALE	G2	No		Right			MX	NX	T2a	Stage II	Low	NO	YES	LIVING
TCGA-3Z-A93Z-01	TCGA-3Z-A93Z	2	1	2	2	1	1	0	0	2	>60 year	G2	Stage I	Normal	69	MALE	G2	No		Right			M0	N0	T1a	Stage I	Normal	YES	NO	LIVING
TCGA-A3-3382-01	TCGA-A3-3382	2	1	3	1	1	1	0	2	4	>60 year	G3	Stage I	Unknown	69	MALE	G3	No	0.7	Left	0.5	1.1	M0	NX	T1b	Stage I		NO	YES	LIVING
TCGA-A3-3382-11	TCGA-A3-3382	2	1	3	1	1	1	0	2	4	>60 year	G3	Stage I	Unknown	69	MALE	G3	No	0.7	Left	0.5	1.5	M0	NX	T1b	Stage I		NO	YES	LIVING
TCGA-AK-3445-01	TCGA-AK-3445	2	1	3	1	3	3	0	2	4	>60 year	G3	Stage III	Unknown	69	MALE	G3	No		Left			M0	NX	T3a	Stage III		NO	YES	LIVING
TCGA-B0-4838-01	TCGA-B0-4838	2	2	3	2	1	1	0	0	1	>60 year	G3	Stage I	Low	69	FEMALE	G3	No	0.5	Right	0.4	2	M0	N0	T1b	Stage I	Low	NO	YES	DECEASED
TCGA-B0-4838-11	TCGA-B0-4838	2	2	3	2	1	1	0	0	1	>60 year	G3	Stage I	Low	69	FEMALE	G3	No	0.8	Right	0.3	1.7	M0	N0	T1b	Stage I	Low	NO	YES	DECEASED
TCGA-B0-5109-01	TCGA-B0-5109	2	1	4	1	3	3	0	1	2	>60 year	G4	Stage III	Normal	69	MALE	G4	No	0.5	Left	0.2	1.7	M0	N1	T3b	Stage III	Normal	NO	YES	DECEASED
TCGA-B0-5109-11	TCGA-B0-5109	2	1	4	1	3	3	0	1	2	>60 year	G4	Stage III	Normal	69	MALE	G4	No	0.7	Left	0.3	1.3	M0	N1	T3b	Stage III	Normal	NO	YES	DECEASED
TCGA-B0-5113-01	TCGA-B0-5113	2	2	2	2	3	3	0	0	1	>60 year	G2	Stage III	Low	69	FEMALE	G2	No		Right			M0	N0	T3a	Stage III	Low	NO	YES	LIVING
TCGA-B0-5113-11	TCGA-B0-5113	2	2	2	2	3	3	0	0	1	>60 year	G2	Stage III	Low	69	FEMALE	G2	No	1.1	Right	0.3	1.1	M0	N0	T3a	Stage III	Low	NO	YES	LIVING
TCGA-B0-5696-01	TCGA-B0-5696	2	1	4	2	3	3	0	0	2	>60 year	G4	Stage III	Normal	69	MALE	G4	No	1	Right	0.5	1.2	M0	N0	T3a	Stage III	Normal	NO	YES	LIVING
TCGA-B0-5696-11	TCGA-B0-5696	2	1	4	2	3	3	0	0	2	>60 year	G4	Stage III	Normal	69	MALE	G4	No	0.7	Right	0.3	1.8	M0	N0	T3a	Stage III	Normal	NO	YES	LIVING
TCGA-B8-A54D-01	TCGA-B8-A54D	2	1	2	1	3	3	2	2	2	>60 year	G2	Stage III	Normal	69	MALE	G2	No		Left			MX	NX	T3a	Stage III	Normal	YES	NO	LIVING
TCGA-B8-A54H-01	TCGA-B8-A54H	2	2	3	1	2	2	2	0	2	>60 year	G3	Stage II	Normal	69	FEMALE	G3	No		Left			MX	N0	T2a	Stage II	Normal	YES	NO	LIVING
TCGA-BP-4158-01	TCGA-BP-4158	2	1	2	2	1	1	0	0	2	>60 year	G2	Stage I	Normal	69	MALE	G2	No	1.1	Right	0.3	1.6	M0	N0	T1b	Stage I	Normal	NO	YES	LIVING
TCGA-BP-4158-11	TCGA-BP-4158	2	1	2	2	1	1	0	0	2	>60 year	G2	Stage I	Normal	69	MALE	G2	No	1.1	Right	0.4	2.5	M0	N0	T1b	Stage I	Normal	NO	YES	LIVING
TCGA-BP-4166-01	TCGA-BP-4166	2	1	3	1	3	3	0	0	1	>60 year	G3	Stage III	Low	69	MALE	G3	No	0.7	Left	0.4	1.6	M0	N0	T3a	Stage III	Low	NO	YES	LIVING
TCGA-BP-4166-11	TCGA-BP-4166	2	1	3	1	3	3	0	0	1	>60 year	G3	Stage III	Low	69	MALE	G3	No	1	Left	0.4	2.1	M0	N0	T3a	Stage III	Low	NO	YES	LIVING
TCGA-BP-4760-01	TCGA-BP-4760	2	1	2	1	1	1	0	2	1	>60 year	G2	Stage I	Low	69	MALE	G2	No	0.6	Left	0.2	1.3	M0	NX	T1a	Stage I	Low	NO	YES	LIVING
TCGA-BP-4760-11	TCGA-BP-4760	2	1	2	1	1	1	0	2	1	>60 year	G2	Stage I	Low	69	MALE	G2	No	0.6	Left	0.3	1.1	M0	NX	T1a	Stage I	Low	NO	YES	LIVING
TCGA-CJ-4900-01	TCGA-CJ-4900	2	2	4	1	4	4	1	1	3	>60 year	G4	Stage IV	Elevated	69	FEMALE	G4	Yes	0.9	Left	0.9	3	M1	N1	T4	Stage IV	Elevated	NO	YES	DECEASED
TCGA-CJ-4900-11	TCGA-CJ-4900	2	2	4	1	4	4	1	1	3	>60 year	G4	Stage IV	Elevated	69	FEMALE	G4	Yes	1	Left	0.3	2.4	M1	N1	T4	Stage IV	Elevated	NO	YES	DECEASED
TCGA-CJ-4916-01	TCGA-CJ-4916	2	2	3	2	3	3	0	2	4	>60 year	G3	Stage III	Unknown	69	FEMALE	G3	No	0.9	Right	0.9	2.6	M0	NX	T3a	Stage III		NO	YES	LIVING
TCGA-CJ-4916-11	TCGA-CJ-4916	2	2	3	2	3	3	0	2	4	>60 year	G3	Stage III	Unknown	69	FEMALE	G3	No	0.8	Right	0.5	2.4	M0	NX	T3a	Stage III		NO	YES	LIVING
TCGA-CZ-5452-01	TCGA-CZ-5452	2	1	2	2	2	2	0	0	2	>60 year	G2	Stage II	Normal	69	MALE	G2	No	1.1	Right	0.3	2	M0	N0	T2	Stage II	Normal	NO	YES	LIVING
TCGA-CZ-5452-11	TCGA-CZ-5452	2	1	2	2	2	2	0	0	2	>60 year	G2	Stage II	Normal	69	MALE	G2	No	0.9	Right	0.3	1.9	M0	N0	T2	Stage II	Normal	NO	YES	LIVING
TCGA-CZ-5464-01	TCGA-CZ-5464	2	1	2	1	4	3	1	2	4	>60 year	G2	Stage IV	Unknown	69	MALE	G2	No	1	Left	0.4	1.5	M1	NX	T3b	Stage IV		NO	YES	LIVING
TCGA-CZ-5464-11	TCGA-CZ-5464	2	1	2	1	4	3	1	2	4	>60 year	G2	Stage IV	Unknown	69	MALE	G2	No	0.5	Left	0.2	1.5	M1	NX	T3b	Stage IV		NO	YES	LIVING
TCGA-A3-3319-01	TCGA-A3-3319	2	1	2	1	1	1	0	2	4	>60 year	G2	Stage I	Unknown	70	MALE	G2	No	1.1	Left	0.4	1.5	M0	NX	T1b	Stage I		NO	YES	LIVING
TCGA-A3-3319-11	TCGA-A3-3319	2	1	2	1	1	1	0	2	4	>60 year	G2	Stage I	Unknown	70	MALE	G2	No	0.9	Left	0.8	2	M0	NX	T1b	Stage I		NO	YES	LIVING
TCGA-B0-4845-01	TCGA-B0-4845	2	1	2	2	4	3	1	2	1	>60 year	G2	Stage IV	Low	70	MALE	G2	Yes	1.2	Right	0.2	1.5	M1	NX	T3a	Stage IV	Low	NO	YES	DECEASED
TCGA-B0-4845-11	TCGA-B0-4845	2	1	2	2	4	3	1	2	1	>60 year	G2	Stage IV	Low	70	MALE	G2	Yes	0.5	Right	0.2	0.9	M1	NX	T3a	Stage IV	Low	NO	YES	DECEASED
TCGA-B8-4620-01	TCGA-B8-4620	2	2	2	1	3	3	0	0	2	>60 year	G2	Stage III	Normal	70	FEMALE	G2	No	0.8	Left	0.2	0.8	M0	N0	T3a	Stage III	Normal	NO	YES	LIVING
TCGA-B8-4620-11	TCGA-B8-4620	2	2	2	1	3	3	0	0	2	>60 year	G2	Stage III	Normal	70	FEMALE	G2	No	0.8	Left	0.2	0.9	M0	N0	T3a	Stage III	Normal	NO	YES	LIVING
TCGA-BP-4159-01	TCGA-BP-4159	2	1	2	2	1	1	0	0	1	>60 year	G2	Stage I	Low	70	MALE	G2	No	1.3	Right	0.3	1.4	M0	N0	T1b	Stage I	Low	NO	YES	DECEASED
TCGA-BP-4159-11	TCGA-BP-4159	2	1	2	2	1	1	0	0	1	>60 year	G2	Stage I	Low	70	MALE	G2	No	1	Right	0.2	1.5	M0	N0	T1b	Stage I	Low	NO	YES	DECEASED
TCGA-BP-4340-01	TCGA-BP-4340	2	2	2	2	1	1	0	0	1	>60 year	G2	Stage I	Low	70	FEMALE	G2	No		Right			M0	N0	T1b	Stage I	Low	NO	YES	DECEASED
TCGA-BP-4340-11	TCGA-BP-4340	2	2	2	2	1	1	0	0	1	>60 year	G2	Stage I	Low	70	FEMALE	G2	No	0.9	Right	0.4	1	M0	N0	T1b	Stage I	Low	NO	YES	DECEASED
TCGA-BP-4799-01	TCGA-BP-4799	2	1	3	2	3	3	0	0	2	>60 year	G3	Stage III	Normal	70	MALE	G3	No	0.7	Right	0.2	1	M0	N0	T3b	Stage III	Normal	NO	YES	DECEASED
TCGA-BP-4799-11	TCGA-BP-4799	2	1	3	2	3	3	0	0	2	>60 year	G3	Stage III	Normal	70	MALE	G3	No	1	Right	0.3	1	M0	N0	T3b	Stage III	Normal	NO	YES	DECEASED
TCGA-BP-5169-01	TCGA-BP-5169	2	1	4	1	1	1	0	0	1	>60 year	G4	Stage I	Low	70	MALE	G4	No	1.2	Left	0.1	1.8	M0	N0	T1b	Stage I	Low	NO	YES	LIVING
TCGA-BP-5169-11	TCGA-BP-5169	2	1	4	1	1	1	0	0	1	>60 year	G4	Stage I	Low	70	MALE	G4	No	0.7	Left	0.1	1	M0	N0	T1b	Stage I	Low	NO	YES	LIVING
TCGA-CJ-5675-01	TCGA-CJ-5675	2	1	3	2	2	2	0	2	4	>60 year	G3	Stage II	Unknown	70	MALE	G3	No	0.8	Right	0.8	2.6	M0	NX	T2a	Stage II		NO	YES	LIVING
TCGA-CZ-4865-01	TCGA-CZ-4865	2	2	2	1	1	1	0	2	2	>60 year	G2	Stage I	Normal	70	FEMALE	G2	Yes		Left			M0	NX	T1a	Stage I	Normal	NO	YES	DECEASED
TCGA-CZ-4865-11	TCGA-CZ-4865	2	2	2	1	1	1	0	2	2	>60 year	G2	Stage I	Normal	70	FEMALE	G2	Yes	0.6	Left	0.2	0.9	M0	NX	T1a	Stage I	Normal	NO	YES	DECEASED
TCGA-AK-3455-01	TCGA-AK-3455	2	2	3	2	3	3	0	2	4	>60 year	G3	Stage III	Unknown	71	FEMALE	G3	No	0.5	Right	0.2	0.8	M0	NX	T3b	Stage III		NO	YES	DECEASED
TCGA-AK-3465-01	TCGA-AK-3465	2	2	5	1	1	1	0	2	4	>60 year	GX	Stage I	Unknown	71	FEMALE	GX	No		Left			M0	NX	T1b	Stage I		NO	YES	LIVING
TCGA-B0-5110-01	TCGA-B0-5110	2	2	2	2	1	1	0	0	2	>60 year	G2	Stage I	Normal	71	FEMALE	G2	No	1.5	Right	0.4	1.6	M0	N0	T1a	Stage I	Normal	NO	YES	LIVING
TCGA-B0-5110-11	TCGA-B0-5110	2	2	2	2	1	1	0	0	2	>60 year	G2	Stage I	Normal	71	FEMALE	G2	No	0.6	Right	0.1	1.4	M0	N0	T1a	Stage I	Normal	NO	YES	LIVING
TCGA-B0-5694-01	TCGA-B0-5694	2	1	3	1	3	3	0	0	1	>60 year	G3	Stage III	Low	71	MALE	G3	No	1.5	Left	0.3	2.5	M0	N0	T3a	Stage III	Low	NO	YES	DECEASED
TCGA-B0-5694-11	TCGA-B0-5694	2	1	3	1	3	3	0	0	1	>60 year	G3	Stage III	Low	71	MALE	G3	No	0.6	Left	0.2	1.2	M0	N0	T3a	Stage III	Low	NO	YES	DECEASED
TCGA-B0-5702-01	TCGA-B0-5702	2	1	2	1	1	1	0	0	2	>60 year	G2	Stage I	Normal	71	MALE	G2	No	0.8	Left	0.3	0.8	M0	N0	T1b	Stage I	Normal	NO	YES	LIVING
TCGA-B8-5550-01	TCGA-B8-5550	2	1	3	2	3	3	0	0	2	>60 year	G3	Stage III	Normal	71	MALE	G3	No	0.5	Right	0.4	0.7	M0	N0	T3a	Stage III	Normal	YES	NO	LIVING
TCGA-BP-5178-01	TCGA-BP-5178	2	1	4	2	4	3	1	2	1	>60 year	G4	Stage IV	Low	71	MALE	G4	No	0.7	Right	0.2	1.5	M1	NX	T3a	Stage IV	Low	NO	YES	DECEASED
TCGA-BP-5178-11	TCGA-BP-5178	2	1	4	2	4	3	1	2	1	>60 year	G4	Stage IV	Low	71	MALE	G4	No	1.3	Right	0.1	1.5	M1	NX	T3a	Stage IV	Low	NO	YES	DECEASED
TCGA-CJ-4878-01	TCGA-CJ-4878	2	2	2	1	3	3	0	2	2	>60 year	G2	Stage III	Normal	71	FEMALE	G2	No	0.9	Left	0.6	2.5	M0	NX	T3a	Stage III	Normal	NO	YES	LIVING
TCGA-CJ-4878-11	TCGA-CJ-4878	2	2	2	1	3	3	0	2	2	>60 year	G2	Stage III	Normal	71	FEMALE	G2	No	0.9	Left	0.9	3.5	M0	NX	T3a	Stage III	Normal	NO	YES	LIVING
TCGA-A3-3367-01	TCGA-A3-3367	2	1	3	1	1	1	0	0	4	>60 year	G3	Stage I	Unknown	72	MALE	G3	No	1	Left	0.4	1	M0	N0	T1b	Stage I		NO	YES	LIVING
TCGA-A3-3367-11	TCGA-A3-3367	2	1	3	1	1	1	0	0	4	>60 year	G3	Stage I	Unknown	72	MALE	G3	No	0.8	Left	0.6	1.5	M0	N0	T1b	Stage I		NO	YES	LIVING
TCGA-AK-3434-01	TCGA-AK-3434	2	1	2	2	1	1	0	2	2	>60 year	G2	Stage I	Normal	72	MALE	G2	No	0.9	Right	0.4	1	M0	NX	T1b	Stage I	Normal	NO	YES	LIVING
TCGA-AK-3461-01	TCGA-AK-3461	2	1	2	1	1	1	0	2	2	>60 year	G2	Stage I	Normal	72	MALE	G2	No	0.6	Left	0.4	1	M0	NX	T1a	Stage I	Normal	NO	YES	LIVING
TCGA-B0-4693-01	TCGA-B0-4693	2	2	4	1	3	3	0	0	2	>60 year	G4	Stage III	Normal	72	FEMALE	G4	No		Left			M0	N0	T3a	Stage III	Normal	NO	YES	DECEASED
TCGA-B0-4693-11	TCGA-B0-4693	2	2	4	1	3	3	0	0	2	>60 year	G4	Stage III	Normal	72	FEMALE	G4	No	0.8	Left	0.2	1.5	M0	N0	T3a	Stage III	Normal	NO	YES	DECEASED
TCGA-B0-4694-01	TCGA-B0-4694	2	1	4	1	3	3	0	2	2	>60 year	G4	Stage III	Normal	72	MALE	G4	No	0.7	Left	0.4	1.4	M0	NX	T3b	Stage III	Normal	NO	YES	DECEASED
TCGA-B0-4694-11	TCGA-B0-4694	2	1	4	1	3	3	0	2	2	>60 year	G4	Stage III	Normal	72	MALE	G4	No	1	Left	0.4	1.3	M0	NX	T3b	Stage III	Normal	NO	YES	DECEASED
TCGA-B0-5096-01	TCGA-B0-5096	2	2	5	1	3	3	0	1	2	>60 year	GX	Stage III	Normal	72	FEMALE	GX	No	0.9	Left	0.2	1.5	M0	N1	T3a	Stage III	Normal	NO	YES	DECEASED
TCGA-B0-5096-11	TCGA-B0-5096	2	2	5	1	3	3	0	1	2	>60 year	GX	Stage III	Normal	72	FEMALE	GX	No	0.8	Left	0.3	1	M0	N1	T3a	Stage III	Normal	NO	YES	DECEASED
TCGA-B0-5100-01	TCGA-B0-5100	2	1	3	2	3	3	0	2	4	>60 year	G3	Stage III	Unknown	72	MALE	G3	No	1	Right	0.3	1.2	M0	NX	T3a	Stage III		NO	YES	DECEASED
TCGA-B0-5100-11	TCGA-B0-5100	2	1	3	2	3	3	0	2	4	>60 year	G3	Stage III	Unknown	72	MALE	G3	No	0.9	Right	0.2	1.1	M0	NX	T3a	Stage III		NO	YES	DECEASED
TCGA-B0-5120-01	TCGA-B0-5120	2	2	2	1	1	1	0	0	1	>60 year	G2	Stage I	Low	72	FEMALE	G2	No	0.6	Left	0.2	0.7	M0	N0	T1a	Stage I	Low	NO	YES	LIVING
TCGA-B0-5120-11	TCGA-B0-5120	2	2	2	1	1	1	0	0	1	>60 year	G2	Stage I	Low	72	FEMALE	G2	No	0.7	Left	0.2	1.5	M0	N0	T1a	Stage I	Low	NO	YES	LIVING
TCGA-B2-4098-01	TCGA-B2-4098	2	2	2	1	1	1	0	2	2	>60 year	G2	Stage I	Normal	72	FEMALE	G2	No	0.8	Left	0.8	2.3	M0	NX	T1b	Stage I	Normal	YES	NO	DECEASED
TCGA-B2-4098-11	TCGA-B2-4098	2	2	2	1	1	1	0	2	2	>60 year	G2	Stage I	Normal	72	FEMALE	G2	No	0.8	Left	0.5	2	M0	NX	T1b	Stage I	Normal	YES	NO	DECEASED
TCGA-BP-4170-01	TCGA-BP-4170	2	2	2	1	1	1	0	0	1	>60 year	G2	Stage I	Low	72	FEMALE	G2	No	1.2	Left	0.3	1.7	M0	N0	T1b	Stage I	Low	NO	YES	DECEASED
TCGA-BP-4170-11	TCGA-BP-4170	2	2	2	1	1	1	0	0	1	>60 year	G2	Stage I	Low	72	FEMALE	G2	No	1.2	Left	0.4	1.5	M0	N0	T1b	Stage I	Low	NO	YES	DECEASED
TCGA-BP-4768-01	TCGA-BP-4768	2	2	2	1	1	1	0	0	1	>60 year	G2	Stage I	Low	72	FEMALE	G2	No	0.5	Left	0.3	1	M0	N0	T1a	Stage I	Low	NO	YES	LIVING
TCGA-BP-4768-11	TCGA-BP-4768	2	2	2	1	1	1	0	0	1	>60 year	G2	Stage I	Low	72	FEMALE	G2	No	0.4	Left	0.4	1.1	M0	N0	T1a	Stage I	Low	NO	YES	LIVING
TCGA-BP-4985-01	TCGA-BP-4985	2	1	4	1	3	3	0	0	1	>60 year	G4	Stage III	Low	72	MALE	G4	No	0.8	Left	0.1	1.2	M0	N0	T3a	Stage III	Low	NO	YES	DECEASED
TCGA-BP-4985-11	TCGA-BP-4985	2	1	4	1	3	3	0	0	1	>60 year	G4	Stage III	Low	72	MALE	G4	No	1.1	Left	0.3	1.8	M0	N0	T3a	Stage III	Low	NO	YES	DECEASED
TCGA-BP-4988-01	TCGA-BP-4988	2	1	2	2	1	1	0	0	1	>60 year	G2	Stage I	Low	72	MALE	G2	No	1.1	Right	0.3	1.5	M0	N0	T1a	Stage I	Low	NO	YES	DECEASED
TCGA-BP-4988-11	TCGA-BP-4988	2	1	2	2	1	1	0	0	1	>60 year	G2	Stage I	Low	72	MALE	G2	No	1.3	Right	0.2	1.5	M0	N0	T1a	Stage I	Low	NO	YES	DECEASED
TCGA-BP-5198-01	TCGA-BP-5198	2	1	3	2	3	3	0	0	1	>60 year	G3	Stage III	Low	72	MALE	G3	No	1.8	Right	0.1	2.5	M0	N0	T3b	Stage III	Low	NO	YES	LIVING
TCGA-BP-5198-11	TCGA-BP-5198	2	1	3	2	3	3	0	0	1	>60 year	G3	Stage III	Low	72	MALE	G3	No	1.3	Right	0.3	2	M0	N0	T3b	Stage III	Low	NO	YES	LIVING
TCGA-CJ-4884-01	TCGA-CJ-4884	2	2	3	2	3	3	0	2	4	>60 year	G3	Stage III	Unknown	72	FEMALE	G3	No	0.7	Right	0.5	3.4	M0	NX	T3a	Stage III		NO	YES	LIVING
TCGA-CJ-4884-11	TCGA-CJ-4884	2	2	3	2	3	3	0	2	4	>60 year	G3	Stage III	Unknown	72	FEMALE	G3	No	0.7	Right	0.6	2.7	M0	NX	T3a	Stage III		NO	YES	LIVING
TCGA-CJ-4890-01	TCGA-CJ-4890	2	1	4	1	4	3	1	0	4	>60 year	G4	Stage IV	Unknown	72	MALE	G4	No	0.7	Left	0.5	2.6	M1	N0	T3a	Stage IV		NO	YES	LIVING
TCGA-CJ-4890-11	TCGA-CJ-4890	2	1	4	1	4	3	1	0	4	>60 year	G4	Stage IV	Unknown	72	MALE	G4	No	0.9	Left	0.5	2.5	M1	N0	T3a	Stage IV		NO	YES	LIVING
TCGA-CZ-5470-01	TCGA-CZ-5470	2	2	3	1	2	2	0	0	1	>60 year	G3	Stage II	Low	72	FEMALE	G3	No	0.8	Left	0.2	1.6	M0	N0	T2	Stage II	Low	NO	YES	LIVING
TCGA-CZ-5470-11	TCGA-CZ-5470	2	2	3	1	2	2	0	0	1	>60 year	G3	Stage II	Low	72	FEMALE	G3	No	0.7	Left	0.2	1.1	M0	N0	T2	Stage II	Low	NO	YES	LIVING
TCGA-MW-A4EC-01	TCGA-MW-A4EC	2	2	2	2	1	1	2	2	1	>60 year	G2	Stage I	Low	72	FEMALE	G2	No		Right			MX	NX	T1a	Stage I	Low	YES	NO	LIVING
TCGA-B0-4842-01	TCGA-B0-4842	2	2	4	2	3	3	0	0	1	>60 year	G4	Stage III	Low	73	FEMALE	G4	No	1.9	Right	0.2	2	M0	N0	T3a	Stage III	Low	NO	YES	DECEASED
TCGA-B0-4842-11	TCGA-B0-4842	2	2	4	2	3	3	0	0	1	>60 year	G4	Stage III	Low	73	FEMALE	G4	No	0.5	Right	0.3	2	M0	N0	T3a	Stage III	Low	NO	YES	DECEASED
TCGA-B0-5703-01	TCGA-B0-5703	2	1	3	1	1	1	0	0	1	>60 year	G3	Stage I	Low	73	MALE	G3	No	0.8	Left	0.4	1.8	M0	N0	T1b	Stage I	Low	NO	YES	LIVING
TCGA-B0-5703-11	TCGA-B0-5703	2	1	3	1	1	1	0	0	1	>60 year	G3	Stage I	Low	73	MALE	G3	No	0.4	Left	0.2	2.4	M0	N0	T1b	Stage I	Low	NO	YES	LIVING
TCGA-B2-3924-01	TCGA-B2-3924	2	1	2	1	1	1	0	2	4	>60 year	G2	Stage I	Unknown	73	MALE	G2	No	0.7	Left	0.5	2.9	M0	NX	T1b	Stage I		YES	NO	LIVING
TCGA-B2-3924-11	TCGA-B2-3924	2	1	2	1	1	1	0	2	4	>60 year	G2	Stage I	Unknown	73	MALE	G2	No	0.7	Left	0.7	2.5	M0	NX	T1b	Stage I		YES	NO	LIVING
TCGA-B8-4154-01	TCGA-B8-4154	2	2	2	1	1	1	0	0	2	>60 year	G2	Stage I	Normal	73	FEMALE	G2	No		Left			M0	N0	T1a	Stage I	Normal	NO	YES	LIVING
TCGA-B8-4154-11	TCGA-B8-4154	2	2	2	1	1	1	0	0	2	>60 year	G2	Stage I	Normal	73	FEMALE	G2	No	0.8	Left	0.3	0.8	M0	N0	T1a	Stage I	Normal	NO	YES	LIVING
TCGA-BP-4770-01	TCGA-BP-4770	2	2	4	1	4	4	0	0	1	>60 year	G4	Stage IV	Low	73	FEMALE	G4	No	0.4	Left	0.4	1.5	M0	N0	T4	Stage IV	Low	NO	YES	DECEASED
TCGA-BP-4770-11	TCGA-BP-4770	2	2	4	1	4	4	0	0	1	>60 year	G4	Stage IV	Low	73	FEMALE	G4	No	0.6	Left	0.4	1.2	M0	N0	T4	Stage IV	Low	NO	YES	DECEASED
TCGA-CJ-4874-01	TCGA-CJ-4874	2	2	3	1	1	1	0	0	4	>60 year	G3	Stage I	Unknown	73	FEMALE	G3	No	0.9	Left	0.9	3.2	M0	N0	T1b	Stage I		NO	YES	LIVING
TCGA-CJ-4874-11	TCGA-CJ-4874	2	2	3	1	1	1	0	0	4	>60 year	G3	Stage I	Unknown	73	FEMALE	G3	No	0.9	Left	0.9	3	M0	N0	T1b	Stage I		NO	YES	LIVING
TCGA-CJ-5679-01	TCGA-CJ-5679	2	1	4	1	3	3	0	2	4	>60 year	G4	Stage III	Unknown	73	MALE	G4	No	0.8	Left	0.8	2.6	M0	NX	T3b	Stage III		NO	YES	DECEASED
TCGA-CJ-5679-11	TCGA-CJ-5679	2	1	4	1	3	3	0	2	4	>60 year	G4	Stage III	Unknown	73	MALE	G4	No		Left			M0	NX	T3b	Stage III		NO	YES	DECEASED
TCGA-CW-5580-01	TCGA-CW-5580	2	2	3	2	4	3	1	2	4	>60 year	G3	Stage IV	Unknown	73	FEMALE	G3	No		Right			M1	NX	T3a	Stage IV				DECEASED
TCGA-CW-5580-11	TCGA-CW-5580	2	2	3	2	4	3	1	2	4	>60 year	G3	Stage IV	Unknown	73	FEMALE	G3	No	0.6	Right	0.6	1	M1	NX	T3a	Stage IV				DECEASED
TCGA-CW-6093-01	TCGA-CW-6093	2	1	1	2	1	1	0	2	4	>60 year	G1	Stage I	Unknown	73	MALE	G1	No	0.7	Right	0.6	1.3	M0	NX	T1a	Stage I				LIVING
TCGA-A3-3352-01	TCGA-A3-3352	2	1	3	1	3	3	0	0	4	>60 year	G3	Stage III	Unknown	74	MALE	G3	No	0.6	Left	0.4	0.7	M0	N0	T3a	Stage III		NO	YES	DECEASED
TCGA-A3-3352-11	TCGA-A3-3352	2	1	3	1	3	3	0	0	4	>60 year	G3	Stage III	Unknown	74	MALE	G3	No	1	Left	0.4	1	M0	N0	T3a	Stage III		NO	YES	DECEASED
TCGA-A3-A8OU-01	TCGA-A3-A8OU	2	2	1	2	1	1	2	2	4	>60 year	G1	Stage I	Unknown	74	FEMALE	G1	No		Right			MX	NX	T1a	Stage I		YES	NO	LIVING
TCGA-B0-4699-01	TCGA-B0-4699	2	1	4	2	4	4	1	0	1	>60 year	G4	Stage IV	Low	74	MALE	G4	No	1	Right	0.4	2.7	M1	N0	T4	Stage IV	Low	NO	YES	DECEASED
TCGA-B0-4699-11	TCGA-B0-4699	2	1	4	2	4	4	1	0	1	>60 year	G4	Stage IV	Low	74	MALE	G4	No	1	Right	0.4	1.7	M1	N0	T4	Stage IV	Low	NO	YES	DECEASED
TCGA-B0-5102-01	TCGA-B0-5102	2	2	3	1	1	1	0	2	4	>60 year	G3	Stage I	Unknown	74	FEMALE	G3	No	0.5	Left	0.4	1.5	M0	NX	T1	Stage I		NO	YES	DECEASED
TCGA-B0-5102-11	TCGA-B0-5102	2	2	3	1	1	1	0	2	4	>60 year	G3	Stage I	Unknown	74	FEMALE	G3	No	0.5	Left	0.2	1.1	M0	NX	T1	Stage I		NO	YES	DECEASED
TCGA-B2-5635-01	TCGA-B2-5635	2	1	2	2	1	1	0	2	4	>60 year	G2	Stage I	Unknown	74	MALE	G2	No	0.9	Right	0.7	1.6	M0	NX	T1a	Stage I		YES	NO	LIVING
TCGA-B8-4153-01	TCGA-B8-4153	2	1	3	1	3	3	0	2	4	>60 year	G3	Stage III	Unknown	74	MALE	G3	No	0.6	Left	0.5	1	M0	NX	T3a	Stage III		YES	NO	LIVING
TCGA-BP-4161-01	TCGA-BP-4161	2	1	3	2	1	1	0	2	1	>60 year	G3	Stage I	Low	74	MALE	G3	No	1.3	Right	0.3	2.1	M0	NX	T1b	Stage I	Low	NO	YES	LIVING
TCGA-BP-4161-11	TCGA-BP-4161	2	1	3	2	1	1	0	2	1	>60 year	G3	Stage I	Low	74	MALE	G3	No	1.8	Right	0.4	2.2	M0	NX	T1b	Stage I	Low	NO	YES	LIVING
TCGA-BP-4347-01	TCGA-BP-4347	2	1	2	2	3	3	0	2	1	>60 year	G2	Stage III	Low	74	MALE	G2	No	1.4	Right	0.4	1.5	M0	NX	T3b	Stage III	Low	NO	YES	LIVING
TCGA-BP-4347-11	TCGA-BP-4347	2	1	2	2	3	3	0	2	1	>60 year	G2	Stage III	Low	74	MALE	G2	No	0.7	Right	0.3	1.1	M0	NX	T3b	Stage III	Low	NO	YES	LIVING
TCGA-BP-4352-01	TCGA-BP-4352	2	2	4	2	4	3	1	0	2	>60 year	G4	Stage IV	Normal	74	FEMALE	G4	No	1.5	Right	0.4	1.6	M1	N0	T3b	Stage IV	Normal	NO	YES	DECEASED
TCGA-BP-4352-11	TCGA-BP-4352	2	2	4	2	4	3	1	0	2	>60 year	G4	Stage IV	Normal	74	FEMALE	G4	No	1.7	Right	0.4	2.4	M1	N0	T3b	Stage IV	Normal	NO	YES	DECEASED
TCGA-BP-4795-01	TCGA-BP-4795	2	2	2	2	1	1	0	0	1	>60 year	G2	Stage I	Low	74	FEMALE	G2	No		Right			M0	N0	T1a	Stage I	Low	NO	YES	LIVING
TCGA-BP-4795-11	TCGA-BP-4795	2	2	2	2	1	1	0	0	1	>60 year	G2	Stage I	Low	74	FEMALE	G2	No	0.5	Right	0.4	1.3	M0	N0	T1a	Stage I	Low	NO	YES	LIVING
TCGA-CW-5584-01	TCGA-CW-5584	2	1	3	2	3	3	0	1	4	>60 year	G3	Stage III	Unknown	74	MALE	G3	No	0.7	Right	0.3	1.3	M0	N1	T3b	Stage III				DECEASED
TCGA-CW-5584-11	TCGA-CW-5584	2	1	3	2	3	3	0	1	4	>60 year	G3	Stage III	Unknown	74	MALE	G3	No	0.5	Right	0.5	1.6	M0	N1	T3b	Stage III				DECEASED
TCGA-CZ-5451-01	TCGA-CZ-5451	2	1	3	1	2	2	0	0	1	>60 year	G3	Stage II	Low	74	MALE	G3	No	1.4	Left	0.2	1.5	M0	N0	T2	Stage II	Low	NO	YES	LIVING
TCGA-CZ-5451-11	TCGA-CZ-5451	2	1	3	1	2	2	0	0	1	>60 year	G3	Stage II	Low	74	MALE	G3	No		Left			M0	N0	T2	Stage II	Low	NO	YES	LIVING
TCGA-A3-3329-01	TCGA-A3-3329	2	1	2	2	1	1	0	0	4	>60 year	G2	Stage I	Unknown	75	MALE	G2	No	1	Right	0.4	2	M0	N0	T1b	Stage I		NO	YES	LIVING
TCGA-A3-3329-11	TCGA-A3-3329	2	1	2	2	1	1	0	0	4	>60 year	G2	Stage I	Unknown	75	MALE	G2	No	0.9	Right	0.9	1.7	M0	N0	T1b	Stage I		NO	YES	LIVING
TCGA-A3-3336-01	TCGA-A3-3336	2	2	4	2	1	1	0	2	4	>60 year	G4	Stage I	Unknown	75	FEMALE	G4	Yes	0.5	Right	0.5	0.8	M0	NX	T1	Stage I		NO	YES	LIVING
TCGA-A3-3336-11	TCGA-A3-3336	2	2	4	2	1	1	0	2	4	>60 year	G4	Stage I	Unknown	75	FEMALE	G4	Yes	0.9	Right	0.5	1.5	M0	NX	T1	Stage I		NO	YES	LIVING
TCGA-A3-A8OV-01	TCGA-A3-A8OV	2	1	2	2	1	1	2	2	4	>60 year	G2	Stage I	Unknown	75	MALE	G2	No		Right			MX	NX	T1a	Stage I		YES	NO	LIVING
TCGA-B0-4698-01	TCGA-B0-4698	2	1	4	1	4	4	0	2	2	>60 year	G4	Stage IV	Normal	75	MALE	G4	No	1.5	Left	0.5	1.5	M0	NX	T4	Stage IV	Normal	NO	YES	DECEASED
TCGA-B0-4698-11	TCGA-B0-4698	2	1	4	1	4	4	0	2	2	>60 year	G4	Stage IV	Normal	75	MALE	G4	No	0.8	Left	0.4	1.1	M0	NX	T4	Stage IV	Normal	NO	YES	DECEASED
TCGA-B0-4710-01	TCGA-B0-4710	2	2	3	2	3	3	0	0	1	>60 year	G3	Stage III	Low	75	FEMALE	G3	No	1	Right	0.2	2	M0	N0	T3a	Stage III	Low	NO	YES	LIVING
TCGA-B0-4710-11	TCGA-B0-4710	2	2	3	2	3	3	0	0	1	>60 year	G3	Stage III	Low	75	FEMALE	G3	No	1	Right	0.3	1	M0	N0	T3a	Stage III	Low	NO	YES	LIVING
TCGA-B0-4945-01	TCGA-B0-4945	2	2	2	2	1	1	0	0	2	>60 year	G2	Stage I	Normal	75	FEMALE	G2	No	1.3	Right	0.2	2	M0	N0	T1a	Stage I	Normal	NO	YES	DECEASED
TCGA-B0-4945-11	TCGA-B0-4945	2	2	2	2	1	1	0	0	2	>60 year	G2	Stage I	Normal	75	FEMALE	G2	No	0.8	Right	0.2	2	M0	N0	T1a	Stage I	Normal	NO	YES	DECEASED
TCGA-B0-5713-01	TCGA-B0-5713	2	2	3	1	3	3	0	0	2	>60 year	G3	Stage III	Normal	75	FEMALE	G3	No	0.5	Left	0.3	2.5	M0	N0	T3b	Stage III	Normal	NO	YES	LIVING
TCGA-B0-5713-11	TCGA-B0-5713	2	2	3	1	3	3	0	0	2	>60 year	G3	Stage III	Normal	75	FEMALE	G3	No	0.9	Left	0.3	1.2	M0	N0	T3b	Stage III	Normal	NO	YES	LIVING
TCGA-BP-4327-01	TCGA-BP-4327	2	2	2	2	2	2	0	0	1	>60 year	G2	Stage II	Low	75	FEMALE	G2	No	1.1	Right	0.4	1.8	M0	N0	T2	Stage II	Low	NO	YES	DECEASED
TCGA-BP-4327-11	TCGA-BP-4327	2	2	2	2	2	2	0	0	1	>60 year	G2	Stage II	Low	75	FEMALE	G2	No	1.5	Right	0.4	1.5	M0	N0	T2	Stage II	Low	NO	YES	DECEASED
TCGA-BP-4329-01	TCGA-BP-4329	2	1	2	2	3	3	0	0	1	>60 year	G2	Stage III	Low	75	MALE	G2	No	1	Right	0.3	1.2	M0	N0	T3a	Stage III	Low	NO	YES	DECEASED
TCGA-BP-4329-11	TCGA-BP-4329	2	1	2	2	3	3	0	0	1	>60 year	G2	Stage III	Low	75	MALE	G2	No	1.4	Right	0.3	1.6	M0	N0	T3a	Stage III	Low	NO	YES	DECEASED
TCGA-BP-4344-01	TCGA-BP-4344	2	2	2	2	1	1	0	2	1	>60 year	G2	Stage I	Low	75	FEMALE	G2	Yes	0.8	Right	0.2	1.3	M0	NX	T1a	Stage I	Low	NO	YES	LIVING
TCGA-BP-4344-11	TCGA-BP-4344	2	2	2	2	1	1	0	2	1	>60 year	G2	Stage I	Low	75	FEMALE	G2	Yes	0.8	Right	0.3	1.8	M0	NX	T1a	Stage I	Low	NO	YES	LIVING
TCGA-BP-4981-01	TCGA-BP-4981	2	2	3	2	3	3	0	2	1	>60 year	G3	Stage III	Low	75	FEMALE	G3	No	1.5	Right	0.1	1.9	M0	NX	T3a	Stage III	Low	NO	YES	DECEASED
TCGA-BP-4981-11	TCGA-BP-4981	2	2	3	2	3	3	0	2	1	>60 year	G3	Stage III	Low	75	FEMALE	G3	No	1	Right	0.2	2	M0	NX	T3a	Stage III	Low	NO	YES	DECEASED
TCGA-BP-4986-01	TCGA-BP-4986	2	1	3	2	1	1	0	0	1	>60 year	G3	Stage I	Low	75	MALE	G3	Yes	0.7	Right	0.2	1.1	M0	N0	T1a	Stage I	Low	NO	YES	LIVING
TCGA-BP-4986-11	TCGA-BP-4986	2	1	3	2	1	1	0	0	1	>60 year	G3	Stage I	Low	75	MALE	G3	Yes	0.7	Right	0.1	1.2	M0	N0	T1a	Stage I	Low	NO	YES	LIVING
TCGA-BP-5168-01	TCGA-BP-5168	2	1	2	2	1	1	0	2	1	>60 year	G2	Stage I	Low	75	MALE	G2	No	1.1	Right	0.3	1.9	M0	NX	T1a	Stage I	Low	NO	YES	DECEASED
TCGA-BP-5168-11	TCGA-BP-5168	2	1	2	2	1	1	0	2	1	>60 year	G2	Stage I	Low	75	MALE	G2	No	0.7	Right	0.3	1.2	M0	NX	T1a	Stage I	Low	NO	YES	DECEASED
TCGA-BP-5173-01	TCGA-BP-5173	2	1	2	2	1	1	0	2	1	>60 year	G2	Stage I	Low	75	MALE	G2	No	0.5	Right	0.2	0.6	M0	NX	T1a	Stage I	Low	NO	YES	DECEASED
TCGA-BP-5173-11	TCGA-BP-5173	2	1	2	2	1	1	0	2	1	>60 year	G2	Stage I	Low	75	MALE	G2	No	1.1	Right	0.3	1.3	M0	NX	T1a	Stage I	Low	NO	YES	DECEASED
TCGA-BP-5195-01	TCGA-BP-5195	2	1	2	1	1	1	0	2	1	>60 year	G2	Stage I	Low	75	MALE	G2	No	1.2	Left	0.3	1.4	M0	NX	T1a	Stage I	Low	NO	YES	LIVING
TCGA-BP-5195-11	TCGA-BP-5195	2	1	2	1	1	1	0	2	1	>60 year	G2	Stage I	Low	75	MALE	G2	No	0.5	Left	0.2	0.9	M0	NX	T1a	Stage I	Low	NO	YES	LIVING
TCGA-BP-5202-01	TCGA-BP-5202	2	1	2	2	3	3	0	2	1	>60 year	G2	Stage III	Low	75	MALE	G2	No	0.7	Right	0.2	0.9	M0	NX	T3a	Stage III	Low	NO	YES	LIVING
TCGA-BP-5202-11	TCGA-BP-5202	2	1	2	2	3	3	0	2	1	>60 year	G2	Stage III	Low	75	MALE	G2	No	0.6	Right	0.2	1.5	M0	NX	T3a	Stage III	Low	NO	YES	LIVING
TCGA-A3-3347-01	TCGA-A3-3347	2	2	2	2	3	1	0	1	4	>60 year	G2	Stage III	Unknown	76	FEMALE	G2	No	0.8	Right	0.6	1.2	M0	N1	T1b	Stage III		NO	YES	DECEASED
TCGA-A3-3347-11	TCGA-A3-3347	2	2	2	2	3	1	0	1	4	>60 year	G2	Stage III	Unknown	76	FEMALE	G2	No	0.9	Right	0.6	1	M0	N1	T1b	Stage III		NO	YES	DECEASED
TCGA-B0-4712-01	TCGA-B0-4712	2	1	3	1	4	3	1	2	2	>60 year	G3	Stage IV	Normal	76	MALE	G3	No	1.2	Left	0.4	2	M1	NX	T3a	Stage IV	Normal	NO	YES	DECEASED
TCGA-B0-4712-11	TCGA-B0-4712	2	1	3	1	4	3	1	2	2	>60 year	G3	Stage IV	Normal	76	MALE	G3	No		Left			M1	NX	T3a	Stage IV	Normal	NO	YES	DECEASED
TCGA-B0-4713-01	TCGA-B0-4713	2	2	2	2	3	3	0	2	3	>60 year	G2	Stage III	Elevated	76	FEMALE	G2	No		Right			M0	NX	T3b	Stage III	Elevated	NO	YES	DECEASED
TCGA-B0-4713-11	TCGA-B0-4713	2	2	2	2	3	3	0	2	3	>60 year	G2	Stage III	Elevated	76	FEMALE	G2	No	0.7	Right	0.3	1	M0	NX	T3b	Stage III	Elevated	NO	YES	DECEASED
TCGA-B0-5085-01	TCGA-B0-5085	2	2	3	1	3	3	0	0	1	>60 year	G3	Stage III	Low	76	FEMALE	G3	No	1.3	Left	0.3	1.5	M0	N0	T3a	Stage III	Low	NO	YES	DECEASED
TCGA-B0-5085-11	TCGA-B0-5085	2	2	3	1	3	3	0	0	1	>60 year	G3	Stage III	Low	76	FEMALE	G3	No	0.7	Left	0.3	1.9	M0	N0	T3a	Stage III	Low	NO	YES	DECEASED
TCGA-BP-4169-01	TCGA-BP-4169	2	2	2	2	2	2	0	0	1	>60 year	G2	Stage II	Low	76	FEMALE	G2	No	1.2	Right	0.4	2.5	M0	N0	T2	Stage II	Low	NO	YES	DECEASED
TCGA-BP-4169-11	TCGA-BP-4169	2	2	2	2	2	2	0	0	1	>60 year	G2	Stage II	Low	76	FEMALE	G2	No	1	Right	0.3	1.5	M0	N0	T2	Stage II	Low	NO	YES	DECEASED
TCGA-BP-4337-01	TCGA-BP-4337	2	2	4	1	3	3	0	0	2	>60 year	G4	Stage III	Normal	76	FEMALE	G4	No	0.9	Left	0.5	1.9	M0	N0	T3b	Stage III	Normal	NO	YES	DECEASED
TCGA-BP-4337-11	TCGA-BP-4337	2	2	4	1	3	3	0	0	2	>60 year	G4	Stage III	Normal	76	FEMALE	G4	No	0.6	Left	0.4	2	M0	N0	T3b	Stage III	Normal	NO	YES	DECEASED
TCGA-BP-4790-01	TCGA-BP-4790	2	1	2	2	1	1	0	2	2	>60 year	G2	Stage I	Normal	76	MALE	G2	No		Right			M0	NX	T1a	Stage I	Normal	NO	YES	DECEASED
TCGA-BP-4790-11	TCGA-BP-4790	2	1	2	2	1	1	0	2	2	>60 year	G2	Stage I	Normal	76	MALE	G2	No	0.3	Right	0.1	0.6	M0	NX	T1a	Stage I	Normal	NO	YES	DECEASED
TCGA-BP-4967-01	TCGA-BP-4967	2	1	2	2	3	3	0	0	1	>60 year	G2	Stage III	Low	76	MALE	G2	No	1	Right	0.2	1.7	M0	N0	T3a	Stage III	Low	NO	YES	LIVING
TCGA-BP-4967-11	TCGA-BP-4967	2	1	2	2	3	3	0	0	1	>60 year	G2	Stage III	Low	76	MALE	G2	No	0.8	Right	0.2	1.5	M0	N0	T3a	Stage III	Low	NO	YES	LIVING
TCGA-CJ-4893-01	TCGA-CJ-4893	2	2	3	2	1	1	0	2	4	>60 year	G3	Stage I	Unknown	76	FEMALE	G3	No	0.9	Right	0.9	3.2	M0	NX	T1b	Stage I		NO	YES	LIVING
TCGA-CJ-4893-11	TCGA-CJ-4893	2	2	3	2	1	1	0	2	4	>60 year	G3	Stage I	Unknown	76	FEMALE	G3	No	0.9	Right	0.9	4	M0	NX	T1b	Stage I		NO	YES	LIVING
TCGA-CZ-5463-01	TCGA-CZ-5463	2	1	2	1	2	2	0	2	4	>60 year	G2	Stage II	Unknown	76	MALE	G2	No	0.7	Left	0.3	1.4	M0	NX	T2	Stage II		NO	YES	LIVING
TCGA-CZ-5463-11	TCGA-CZ-5463	2	1	2	1	2	2	0	2	4	>60 year	G2	Stage II	Unknown	76	MALE	G2	No		Left			M0	NX	T2	Stage II		NO	YES	LIVING
TCGA-CZ-5465-01	TCGA-CZ-5465	2	2	2	1	3	3	0	2	1	>60 year	G2	Stage III	Low	76	FEMALE	G2	No	1.2	Left	0.3	1.8	M0	NX	T3b	Stage III	Low	NO	YES	DECEASED
TCGA-CZ-5465-11	TCGA-CZ-5465	2	2	2	1	3	3	0	2	1	>60 year	G2	Stage III	Low	76	FEMALE	G2	No	0.6	Left	0.2	2.1	M0	NX	T3b	Stage III	Low	NO	YES	DECEASED
TCGA-GK-A6C7-01	TCGA-GK-A6C7	2	2	5	2	1	1	2	2	2	>60 year	GX	Stage I	Normal	76	FEMALE		No		Right			MX	NX	T1a	Stage I	Normal	YES	NO	LIVING
TCGA-A3-3308-01	TCGA-A3-3308	2	2	2	2	3	3	0	0	2	>60 year	G2	Stage III	Normal	77	FEMALE	G2	No		Right			M0	N0	T3b	Stage III	Normal	NO	YES	LIVING
TCGA-A3-3308-11	TCGA-A3-3308	2	2	2	2	3	3	0	0	2	>60 year	G2	Stage III	Normal	77	FEMALE	G2	No	0.6	Right	0.5	2.5	M0	N0	T3b	Stage III	Normal	NO	YES	LIVING
TCGA-B0-4827-01	TCGA-B0-4827	2	2	4	1	3	3	0	0	1	>60 year	G4	Stage III	Low	77	FEMALE	G4	No	1	Left	0.3	2.2	M0	N0	T3b	Stage III	Low	NO	YES	DECEASED
TCGA-B0-4827-11	TCGA-B0-4827	2	2	4	1	3	3	0	0	1	>60 year	G4	Stage III	Low	77	FEMALE	G4	No	1	Left	0.2	1.3	M0	N0	T3b	Stage III	Low	NO	YES	DECEASED
TCGA-B0-5075-01	TCGA-B0-5075	2	2	2	1	3	3	0	0	2	>60 year	G2	Stage III	Normal	77	FEMALE	G2	No	1.2	Left	0.3	2	M0	N0	T3a	Stage III	Normal	NO	YES	DECEASED
TCGA-B0-5075-11	TCGA-B0-5075	2	2	2	1	3	3	0	0	2	>60 year	G2	Stage III	Normal	77	FEMALE	G2	No	0.7	Left	0.2	1.3	M0	N0	T3a	Stage III	Normal	NO	YES	DECEASED
TCGA-B0-5077-01	TCGA-B0-5077	2	1	3	1	1	1	0	0	2	>60 year	G3	Stage I	Normal	77	MALE	G3	No	1	Left	0.1	1.1	M0	N0	T1a	Stage I	Normal	NO	YES	DECEASED
TCGA-B0-5077-11	TCGA-B0-5077	2	1	3	1	1	1	0	0	2	>60 year	G3	Stage I	Normal	77	MALE	G3	No	0.6	Left	0.2	1.5	M0	N0	T1a	Stage I	Normal	NO	YES	DECEASED
TCGA-B0-5698-01	TCGA-B0-5698	2	1	3	2	1	1	0	0	1	>60 year	G3	Stage I	Low	77	MALE	G3	No		Right			M0	N0	T1b	Stage I	Low	NO	YES	LIVING
TCGA-B0-5700-01	TCGA-B0-5700	2	1	2	1	1	1	0	0	1	>60 year	G2	Stage I	Low	77	MALE	G2	No		Left			M0	N0	T1a	Stage I	Low	NO	YES	LIVING
TCGA-BP-4976-01	TCGA-BP-4976	2	1	3	2	1	1	0	2	1	>60 year	G3	Stage I	Low	77	MALE	G3	No	1.1	Right	0.3	1.1	M0	NX	T1a	Stage I	Low	NO	YES	LIVING
TCGA-BP-4976-11	TCGA-BP-4976	2	1	3	2	1	1	0	2	1	>60 year	G3	Stage I	Low	77	MALE	G3	No	0.8	Right	0.1	1	M0	NX	T1a	Stage I	Low	NO	YES	LIVING
TCGA-CJ-6027-01	TCGA-CJ-6027	2	1	4	2	1	1	0	2	4	>60 year	G4	Stage I	Unknown	77	MALE	G4	No	1	Right	0.8	1	M0	NX	T1a	Stage I		NO	YES	DECEASED
TCGA-A3-A6NN-01	TCGA-A3-A6NN	2	1	2	1	1	1	2	2	4	>60 year	G2	Stage I	Unknown	78	MALE	G2	No		Left			MX	NX	T1a	Stage I		YES	NO	LIVING
TCGA-B0-4822-01	TCGA-B0-4822	2	1	4	2	2	2	0	2	2	>60 year	G4	Stage II	Normal	78	MALE	G4	No		Right			M0	NX	T2	Stage II	Normal			DECEASED
TCGA-B0-4822-11	TCGA-B0-4822	2	1	4	2	2	2	0	2	2	>60 year	G4	Stage II	Normal	78	MALE	G4	No	0.7	Right	0.3	1.6	M0	NX	T2	Stage II	Normal			DECEASED
TCGA-B0-4852-01	TCGA-B0-4852	2	2	2	1	2	2	0	0	1	>60 year	G2	Stage II	Low	78	FEMALE	G2	No	0.4	Left	0.3	2	M0	N0	T2	Stage II	Low	NO	YES	DECEASED
TCGA-B0-4852-11	TCGA-B0-4852	2	2	2	1	2	2	0	0	1	>60 year	G2	Stage II	Low	78	FEMALE	G2	No	0.8	Left	0.3	1.9	M0	N0	T2	Stage II	Low	NO	YES	DECEASED
TCGA-BP-4781-01	TCGA-BP-4781	2	1	3	2	1	1	0	2	1	>60 year	G3	Stage I	Low	78	MALE	G3	No	0.6	Right	0.2	1.5	M0	NX	T1a	Stage I	Low	NO	YES	LIVING
TCGA-BP-4781-11	TCGA-BP-4781	2	1	3	2	1	1	0	2	1	>60 year	G3	Stage I	Low	78	MALE	G3	No	0.5	Right	0.1	1.6	M0	NX	T1a	Stage I	Low	NO	YES	LIVING
TCGA-BP-5176-01	TCGA-BP-5176	2	2	2	1	1	1	0	2	1	>60 year	G2	Stage I	Low	78	FEMALE	G2	No	0.7	Left	0.1	1.6	M0	NX	T1a	Stage I	Low	NO	YES	DECEASED
TCGA-BP-5176-11	TCGA-BP-5176	2	2	2	1	1	1	0	2	1	>60 year	G2	Stage I	Low	78	FEMALE	G2	No	0.9	Left	0.1	1.1	M0	NX	T1a	Stage I	Low	NO	YES	DECEASED
TCGA-CJ-5683-01	TCGA-CJ-5683	2	1	3	2	1	1	0	2	4	>60 year	G3	Stage I	Unknown	78	MALE	G3	No	0.9	Right	0.6	2.5	M0	NX	T1b	Stage I		NO	YES	LIVING
TCGA-CW-5588-01	TCGA-CW-5588	2	2	2	2	1	1	0	2	4	>60 year	G2	Stage I	Unknown	78	FEMALE	G2	No	0.8	Right	0.2	1.2	M0	NX	T1a	Stage I				LIVING
TCGA-A3-3328-01	TCGA-A3-3328	2	1	2	1	1	1	0	0	4	>60 year	G2	Stage I	Unknown	79	MALE	G2	No		Left			M0	N0	T1b	Stage I		NO	YES	LIVING
TCGA-A3-3328-11	TCGA-A3-3328	2	1	2	1	1	1	0	0	4	>60 year	G2	Stage I	Unknown	79	MALE	G2	No	0.7	Left	0.3	1.8	M0	N0	T1b	Stage I		NO	YES	LIVING
TCGA-A3-3343-01	TCGA-A3-3343	2	1	3	1	2	2	0	0	4	>60 year	G3	Stage II	Unknown	79	MALE	G3	No		Left			M0	N0	T2	Stage II		NO	YES	LIVING
TCGA-A3-3343-11	TCGA-A3-3343	2	1	3	1	2	2	0	0	4	>60 year	G3	Stage II	Unknown	79	MALE	G3	No	0.5	Left	0.5	2	M0	N0	T2	Stage II		NO	YES	LIVING
TCGA-B0-4828-01	TCGA-B0-4828	2	1	3	1	4	2	1	2	1	>60 year	G3	Stage IV	Low	79	MALE	G3	No		Left			M1	NX	T2	Stage IV	Low	NO	YES	DECEASED
TCGA-B0-4828-11	TCGA-B0-4828	2	1	3	1	4	2	1	2	1	>60 year	G3	Stage IV	Low	79	MALE	G3	No	1.3	Left	0.2	1.7	M1	NX	T2	Stage IV	Low	NO	YES	DECEASED
TCGA-B0-5081-01	TCGA-B0-5081	2	2	2	2	3	3	0	0	2	>60 year	G2	Stage III	Normal	79	FEMALE	G2	No		Right			M0	N0	T3b	Stage III	Normal	NO	YES	DECEASED
TCGA-B0-5081-11	TCGA-B0-5081	2	2	2	2	3	3	0	0	2	>60 year	G2	Stage III	Normal	79	FEMALE	G2	No	1	Right	0.2	1.8	M0	N0	T3b	Stage III	Normal	NO	YES	DECEASED
TCGA-B2-5636-01	TCGA-B2-5636	2	1	2	2	1	1	0	2	4	>60 year	G2	Stage I	Unknown	79	MALE	G2	No	0.6	Right	0.4	1.3	M0	NX	T1a	Stage I		YES	NO	LIVING
TCGA-B2-5636-11	TCGA-B2-5636	2	1	2	2	1	1	0	2	4	>60 year	G2	Stage I	Unknown	79	MALE	G2	No		Right			M0	NX	T1a	Stage I		YES	NO	LIVING
TCGA-B2-5641-01	TCGA-B2-5641	2	1	3	1	1	1	0	0	4	>60 year	G3	Stage I	Unknown	79	MALE	G3	No	0.9	Left	0.4	1	M0	N0	T1a	Stage I		YES	NO	LIVING
TCGA-B2-5641-11	TCGA-B2-5641	2	1	3	1	1	1	0	0	4	>60 year	G3	Stage I	Unknown	79	MALE	G3	No		Left			M0	N0	T1a	Stage I		YES	NO	LIVING
TCGA-BP-4342-01	TCGA-BP-4342	2	1	3	1	2	2	0	0	4	>60 year	G3	Stage II	Unknown	79	MALE	G3	Yes	1.1	Left	0.3	1.9	M0	N0	T2	Stage II		NO	YES	DECEASED
TCGA-BP-4342-11	TCGA-BP-4342	2	1	3	1	2	2	0	0	4	>60 year	G3	Stage II	Unknown	79	MALE	G3	Yes	1.1	Left	0.4	1.4	M0	N0	T2	Stage II		NO	YES	DECEASED
TCGA-BP-4763-01	TCGA-BP-4763	2	2	2	2	1	1	0	2	1	>60 year	G2	Stage I	Low	79	FEMALE	G2	No		Right			M0	NX	T1a	Stage I	Low	NO	YES	DECEASED
TCGA-BP-4763-11	TCGA-BP-4763	2	2	2	2	1	1	0	2	1	>60 year	G2	Stage I	Low	79	FEMALE	G2	No	0.8	Right	0.2	1.5	M0	NX	T1a	Stage I	Low	NO	YES	DECEASED
TCGA-BP-4803-01	TCGA-BP-4803	2	1	3	2	3	3	0	2	1	>60 year	G3	Stage III	Low	79	MALE	G3	No	1	Right	0.3	1	M0	NX	T3a	Stage III	Low	NO	YES	LIVING
TCGA-BP-4803-11	TCGA-BP-4803	2	1	3	2	3	3	0	2	1	>60 year	G3	Stage III	Low	79	MALE	G3	No	1	Right	0.2	1.3	M0	NX	T3a	Stage III	Low	NO	YES	LIVING
TCGA-BP-5191-01	TCGA-BP-5191	2	1	2	1	3	3	0	0	1	>60 year	G2	Stage III	Low	79	MALE	G2	No	0.7	Left	0.2	1	M0	N0	T3a	Stage III	Low	NO	YES	LIVING
TCGA-BP-5191-11	TCGA-BP-5191	2	1	2	1	3	3	0	0	1	>60 year	G2	Stage III	Low	79	MALE	G2	No	0.7	Left	0.3	1.4	M0	N0	T3a	Stage III	Low	NO	YES	LIVING
TCGA-CJ-4897-01	TCGA-CJ-4897	2	2	3	2	3	3	0	2	4	>60 year	G3	Stage III	Unknown	79	FEMALE	G3	No	0.9	Right	0.9	3.4	M0	NX	T3a	Stage III		NO	YES	LIVING
TCGA-CJ-4897-11	TCGA-CJ-4897	2	2	3	2	3	3	0	2	4	>60 year	G3	Stage III	Unknown	79	FEMALE	G3	No	0.9	Right	0.4	2.7	M0	NX	T3a	Stage III		NO	YES	LIVING
TCGA-CZ-4866-01	TCGA-CZ-4866	2	2	3	2	1	1	0	2	2	>60 year	G3	Stage I	Normal	79	FEMALE	G3	No	0.9	Right	0.3	1.9	M0	NX	T1	Stage I	Normal	NO	YES	LIVING
TCGA-CZ-4866-11	TCGA-CZ-4866	2	2	3	2	1	1	0	2	2	>60 year	G3	Stage I	Normal	79	FEMALE	G3	No	0.6	Right	0.4	1.6	M0	NX	T1	Stage I	Normal	NO	YES	LIVING
TCGA-AK-3444-01	TCGA-AK-3444	2	2	2	1	1	1	0	2	4	>60 year	G2	Stage I	Unknown	80	FEMALE	G2	No	0.7	Left	0.3	0.8	M0	NX	T1b	Stage I		NO	YES	LIVING
TCGA-B0-4839-01	TCGA-B0-4839	2	2	2	1	1	1	0	0	2	>60 year	G2	Stage I	Normal	80	FEMALE	G2	No	1.5	Left	0.2	1.9	M0	N0	T1b	Stage I	Normal	NO	YES	DECEASED
TCGA-B0-4839-11	TCGA-B0-4839	2	2	2	1	1	1	0	0	2	>60 year	G2	Stage I	Normal	80	FEMALE	G2	No	1.1	Left	0.3	1.1	M0	N0	T1b	Stage I	Normal	NO	YES	DECEASED
TCGA-B0-4714-01	TCGA-B0-4714	2	1	3	2	4	3	1	2	4	>60 year	G3	Stage IV	Unknown	81	MALE	G3	No		Right			M1	NX	T3b	Stage IV		NO	YES	DECEASED
TCGA-B0-4714-11	TCGA-B0-4714	2	1	3	2	4	3	1	2	4	>60 year	G3	Stage IV	Unknown	81	MALE	G3	No	1.1	Right	0.3	1.5	M1	NX	T3b	Stage IV		NO	YES	DECEASED
TCGA-B0-4817-01	TCGA-B0-4817	2	1	3	2	3	3	0	0	1	>60 year	G3	Stage III	Low	81	MALE	G3	No		Right			M0	N0	T3c	Stage III	Low	NO	YES	DECEASED
TCGA-B0-4817-11	TCGA-B0-4817	2	1	3	2	3	3	0	0	1	>60 year	G3	Stage III	Low	81	MALE	G3	No	0.8	Right	0.2	1.3	M0	N0	T3c	Stage III	Low	NO	YES	DECEASED
TCGA-B0-5095-01	TCGA-B0-5095	2	1	3	2	3	3	0	0	1	>60 year	G3	Stage III	Low	81	MALE	G3	No	0.8	Right	0.3	1.7	M0	N0	T3a	Stage III	Low	NO	YES	DECEASED
TCGA-B0-5095-11	TCGA-B0-5095	2	1	3	2	3	3	0	0	1	>60 year	G3	Stage III	Low	81	MALE	G3	No	0.7	Right	0.2	0.9	M0	N0	T3a	Stage III	Low	NO	YES	DECEASED
TCGA-EU-5907-01	TCGA-EU-5907	2	1	3	2	3	3	0	2	2	>60 year	G3	Stage III	Normal	81	MALE	G3	No	0.7	Right	0.3	2	M0	NX	T3a	Stage III	Normal	YES	NO	LIVING
TCGA-G6-A8L7-01	TCGA-G6-A8L7	2	2	3	2	1	1	2	0	1	>60 year	G3	Stage I	Low	81	FEMALE	G3	No		Right			MX	N0	T1b	Stage I	Low	NO	YES	LIVING
TCGA-A3-3359-01	TCGA-A3-3359	2	2	2	1	1	1	0	0	4	>60 year	G2	Stage I	Unknown	82	FEMALE	G2	No		Left			M0	N0	T1a	Stage I		NO	YES	LIVING
TCGA-A3-3359-11	TCGA-A3-3359	2	2	2	1	1	1	0	0	4	>60 year	G2	Stage I	Unknown	82	FEMALE	G2	No	1	Left	0.5	2	M0	N0	T1a	Stage I		NO	YES	LIVING
TCGA-B0-4833-01	TCGA-B0-4833	2	2	2	1	1	1	0	0	2	>60 year	G2	Stage I	Normal	82	FEMALE	G2	No	1.4	Left	0.2	1.5	M0	N0	T1b	Stage I	Normal	NO	YES	DECEASED
TCGA-B0-4833-11	TCGA-B0-4833	2	2	2	1	1	1	0	0	2	>60 year	G2	Stage I	Normal	82	FEMALE	G2	No	0.8	Left	0.3	1.3	M0	N0	T1b	Stage I	Normal	NO	YES	DECEASED
TCGA-CZ-4853-01	TCGA-CZ-4853	2	1	2	2	1	1	0	2	1	>60 year	G2	Stage I	Low	82	MALE	G2	No	0.8	Right	0.3	2	M0	NX	T1a	Stage I	Low	NO	YES	LIVING
TCGA-CZ-4853-11	TCGA-CZ-4853	2	1	2	2	1	1	0	2	1	>60 year	G2	Stage I	Low	82	MALE	G2	No	1.3	Right	0.3	1.5	M0	NX	T1a	Stage I	Low	NO	YES	LIVING
TCGA-AK-3447-01	TCGA-AK-3447	2	1	2	1	2	2	0	2	4	>60 year	G2	Stage II	Unknown	83	MALE	G2	No	0.5	Left	0.2	0.8	M0	NX	T2	Stage II		NO	YES	LIVING
TCGA-B2-4099-01	TCGA-B2-4099	2	1	3	2	1	1	0	2	4	>60 year	G3	Stage I	Unknown	83	MALE	G3	No	0.9	Right	0.3	1.7	M0	NX	T1a	Stage I		YES	NO	LIVING
TCGA-B2-4099-11	TCGA-B2-4099	2	1	3	2	1	1	0	2	4	>60 year	G3	Stage I	Unknown	83	MALE	G3	No	0.9	Right	0.5	2.2	M0	NX	T1a	Stage I		YES	NO	LIVING
TCGA-CZ-5462-01	TCGA-CZ-5462	2	1	3	2	4	1	1	2	1	>60 year	G3	Stage IV	Low	83	MALE	G3	No		Right			M1	NX	T1b	Stage IV	Low	NO	YES	DECEASED
TCGA-CZ-5462-11	TCGA-CZ-5462	2	1	3	2	4	1	1	2	1	>60 year	G3	Stage IV	Low	83	MALE	G3	No	0.8	Right	0.1	1	M1	NX	T1b	Stage IV	Low	NO	YES	DECEASED
TCGA-AK-3454-01	TCGA-AK-3454	2	1	3	2	1	1	0	2	4	>60 year	G3	Stage I	Unknown	84	MALE	G3	No	0.9	Right	0.3	1	M0	NX	T1b	Stage I		NO	YES	LIVING
TCGA-CJ-5672-01	TCGA-CJ-5672	2	1	3	1	1	1	0	2	4	>60 year	G3	Stage I	Unknown	84	MALE	G3	No	0.8	Left	0.8	3	M0	NX	T1a	Stage I		NO	YES	DECEASED
TCGA-CJ-5672-11	TCGA-CJ-5672	2	1	3	1	1	1	0	2	4	>60 year	G3	Stage I	Unknown	84	MALE	G3	No	0.7	Left	0.6	3	M0	NX	T1a	Stage I		NO	YES	DECEASED
TCGA-CZ-5468-01	TCGA-CZ-5468	2	1	4	1	4	3	1	2	2	>60 year	G4	Stage IV	Normal	84	MALE	G4	No	1.5	Left	0.2	1.7	M1	NX	T3b	Stage IV	Normal	NO	YES	DECEASED
TCGA-CZ-5468-11	TCGA-CZ-5468	2	1	4	1	4	3	1	2	2	>60 year	G4	Stage IV	Normal	84	MALE	G4	No		Left			M1	NX	T3b	Stage IV	Normal	NO	YES	DECEASED
TCGA-AK-3450-01	TCGA-AK-3450	2	2	2	2	1	1	0	0	4	>60 year	G2	Stage I	Unknown	85	FEMALE	G2	No	0.6	Right	0.3	0.9	M0	N0	T1a	Stage I		NO	YES	LIVING
TCGA-CJ-4873-01	TCGA-CJ-4873	2	2	3	2	3	3	0	0	4	>60 year	G3	Stage III	Unknown	85	FEMALE	G3	No	0.7	Right	0.7	3.2	M0	N0	T3a	Stage III		NO	YES	LIVING
TCGA-CJ-4873-11	TCGA-CJ-4873	2	2	3	2	3	3	0	0	4	>60 year	G3	Stage III	Unknown	85	FEMALE	G3	No	0.9	Right	0.9	3	M0	N0	T3a	Stage III		NO	YES	LIVING
TCGA-A3-3331-01	TCGA-A3-3331	2	2	2	2	1	1	0	0	4	>60 year	G2	Stage I	Unknown	86	FEMALE	G2	No	0.7	Right	0.5	1	M0	N0	T1	Stage I		NO	YES	LIVING
TCGA-A3-3331-11	TCGA-A3-3331	2	2	2	2	1	1	0	0	4	>60 year	G2	Stage I	Unknown	86	FEMALE	G2	No	1	Right	0.6	1.5	M0	N0	T1	Stage I		NO	YES	LIVING
TCGA-CZ-4864-01	TCGA-CZ-4864	2	1	3	1	2	2	0	0	1	>60 year	G3	Stage II	Low	86	MALE	G3	No	0.6	Left	0.2	1.2	M0	N0	T2	Stage II	Low	NO	YES	DECEASED
TCGA-CZ-4864-11	TCGA-CZ-4864	2	1	3	1	2	2	0	0	1	>60 year	G3	Stage II	Low	86	MALE	G3	No	0.7	Left	0.3	1	M0	N0	T2	Stage II	Low	NO	YES	DECEASED
TCGA-CZ-5467-01	TCGA-CZ-5467	2	2	4	2	3	3	0	0	1	>60 year	G4	Stage III	Low	86	FEMALE	G4	No		Right			M0	N0	T3a	Stage III	Low	NO	YES	DECEASED
TCGA-CZ-5467-11	TCGA-CZ-5467	2	2	4	2	3	3	0	0	1	>60 year	G4	Stage III	Low	86	FEMALE	G4	No		Right			M0	N0	T3a	Stage III	Low	NO	YES	DECEASED
TCGA-B0-4823-01	TCGA-B0-4823	2	1	2	2	1	1	0	0	1	>60 year	G2	Stage I	Low	88	MALE	G2	No	0.6	Right	0.3	2	M0	N0	T1a	Stage I	Low	NO	YES	DECEASED
TCGA-B0-4823-11	TCGA-B0-4823	2	1	2	2	1	1	0	0	1	>60 year	G2	Stage I	Low	88	MALE	G2	No	1	Right	0.3	1.2	M0	N0	T1a	Stage I	Low	NO	YES	DECEASED
TCGA-B0-5099-01	TCGA-B0-5099	2	2	3	2	3	3	0	2	1	>60 year	G3	Stage III	Low	88	FEMALE	G3	No	1	Right	0.2	2.5	M0	NX	T3b	Stage III	Low	NO	YES	DECEASED
TCGA-B0-5099-11	TCGA-B0-5099	2	2	3	2	3	3	0	2	1	>60 year	G3	Stage III	Low	88	FEMALE	G3	No	0.5	Right	0.2	1.5	M0	NX	T3b	Stage III	Low	NO	YES	DECEASED
TCGA-B0-5104-01	TCGA-B0-5104	2	2	2	1	1	1	0	0	2	>60 year	G2	Stage I	Normal	90	FEMALE	G2	No		Left			M0	N0	T1	Stage I	Normal	NO	YES	DECEASED
TCGA-B0-5104-11	TCGA-B0-5104	2	2	2	1	1	1	0	0	2	>60 year	G2	Stage I	Normal	90	FEMALE	G2	No	0.7	Left	0.2	1.6	M0	N0	T1	Stage I	Normal	NO	YES	DECEASED
TCGA-CJ-5689-01	TCGA-CJ-5689	2	1	4	1	1	1	0	2	4	>60 year	G4	Stage I	Unknown	90	MALE	G4	No	0.8	Left	0.6	2.8	M0	NX	T1b	Stage I		NO	YES	DECEASED
TCGA-CJ-5689-11	TCGA-CJ-5689	2	1	4	1	1	1	0	2	4	>60 year	G4	Stage I	Unknown	90	MALE	G4	No		Left			M0	NX	T1b	Stage I		NO	YES	DECEASED
