# Supplementary material for: Identification and validation of a ferroptosis-related lncRNA signature to robustly predict the prognosis, immune microenvironment, and immunotherapy efficiency in patients with clear cell renal cell carcinoma
Source: PeerJ. 2022 Dec 19;10:e14506. doi: 10.7717/peerj.14506 (PMC9774008; doi:10.7717/peerj.14506)
Supplement: Code S2 [file peerj-10-14506-s002.zip › 4. PCA/PCA.txt]

id	PC1	PC2	Risk
TCGA-CZ-4859	-2.14541458539998	-0.184096779628115	low
TCGA-BP-4332	-0.216575737947283	0.272875752733102	high
TCGA-CJ-4643	-0.0705085752573609	-1.06087620948273	high
TCGA-BP-4964	0.116242384970156	-0.510430680598774	high
TCGA-B0-5402	-0.695827430278346	0.625258852315461	low
TCGA-B0-4815	2.79719105540828	0.143514104865101	high
TCGA-CJ-4872	-0.0694002320738825	0.348562333528892	high
TCGA-CJ-4873	2.4263851712619	1.07959985343218	high
TCGA-G6-A8L7	2.40453636766173	-0.714938136683858	high
TCGA-B8-A54G	0.59522563190472	-1.91383823875883	high
TCGA-B0-5698	-1.1463063652775	-0.0805352603902252	low
TCGA-BP-5199	0.738167383318423	-0.513072374362839	high
TCGA-A3-3324	0.108032140261809	0.158629009757136	high
TCGA-A3-3378	0.0667752081204984	0.0538206995616508	high
TCGA-DV-5574	-1.0946924057589	0.0868292521977345	low
TCGA-B0-4842	0.473514816056794	1.17406877530222	high
TCGA-BP-4355	0.802678100735144	-1.94001863198179	high
TCGA-B0-4827	-0.619376114350497	1.34744060696863	low
TCGA-B2-A4SR	-0.629622782384118	-1.13189885028867	high
TCGA-B8-5550	-0.759723727244764	0.575318867016172	low
TCGA-A3-A8OW	-1.22922866753238	-0.564599431996084	low
TCGA-AK-3440	-1.87750449072203	-0.886894318733624	low
TCGA-A3-3365	-0.721186236209024	-0.0702451558764703	low
TCGA-B4-5838	0.305935433933522	1.49351594028418	high
TCGA-CZ-5451	-1.79988856842026	-0.0742173441909116	low
TCGA-A3-A8CQ	-0.71956053595207	-0.557000433444535	low
TCGA-A3-3380	-0.0779150670582751	-0.791390282947461	high
TCGA-CW-5591	-2.17294874296614	-0.214619129213499	low
TCGA-BP-4799	0.19317593495199	1.07677297294765	high
TCGA-B0-4847	1.40844891804178	-2.03529811958376	high
TCGA-BP-4173	-0.696790907417979	-0.879994562690053	low
TCGA-BP-4768	1.34130494755032	1.10118195727509	high
TCGA-BP-4164	0.864858705554379	-1.75145085232231	high
TCGA-AK-3450	-1.42893784167642	-0.265182849046083	low
TCGA-BP-4160	-0.80490991904773	0.622300985759936	low
TCGA-BP-5170	0.0332898837386418	1.41874435533615	high
TCGA-CJ-6027	1.43556094681014	1.19402251523863	high
TCGA-BP-4983	1.75505006672502	-0.749790457656801	high
TCGA-B4-5378	-1.59991728035014	-0.438161967712336	low
TCGA-BP-4771	0.668157231487894	-1.17446422018955	high
TCGA-B0-5084	2.85295410250671	-3.87554497118135	high
TCGA-BP-4159	-0.681191437209815	0.477049441427637	low
TCGA-B8-A54J	-0.637165171143486	-0.819635763116519	low
TCGA-CZ-4863	0.165510784382648	-0.492379820735356	high
TCGA-BP-4330	0.135557059196696	-0.864304598550032	high
TCGA-BP-4995	-1.29887111680291	-0.689485478283735	low
TCGA-BP-4798	1.00760852602964	0.308442446203866	high
TCGA-BP-4335	1.6555658626205	-1.85765352253732	high
TCGA-B0-4694	-0.250108685754196	0.748889967933736	high
TCGA-B0-4836	0.258782891059613	1.13582244323731	high
TCGA-B8-A54E	-1.40916430741969	0.301002525510739	low
TCGA-A3-3376	-0.29117326261848	0.137589255640277	high
TCGA-BP-4758	-0.587002406629686	-0.556021306712624	low
TCGA-B0-5121	-0.830046354179492	0.0818983092036235	low
TCGA-DV-5566	-1.06971358017952	0.112634985210338	low
TCGA-BP-4784	-1.01099592936577	0.448371282850261	low
TCGA-A3-3383	0.521814049595299	-0.518513815922629	high
TCGA-CJ-4875	1.01621484658505	-1.26521590219624	high
TCGA-B0-5085	1.31875028206085	-1.69181606285751	high
TCGA-CZ-4853	-0.895725240877024	-0.533675992695206	low
TCGA-A3-A6NI	-0.24979827017835	-0.374199292527922	high
TCGA-B2-4101	0.544864592817252	-0.733751374554037	high
TCGA-BP-5185	-0.759225001061706	-0.562033703402761	low
TCGA-BP-5202	-1.21340526829502	-0.154932835765827	low
TCGA-BP-4162	-0.980113333639702	-0.957652222202747	low
TCGA-B8-A8YJ	-0.790150201093128	-0.230040472209802	low
TCGA-BP-4976	-1.91080773730067	-0.175203905071664	low
TCGA-BP-4163	-0.708468899567189	-1.14687950077336	low
TCGA-CJ-4899	-0.408792162836388	-0.565420087044764	high
TCGA-A3-3335	1.33301991151087	-0.433956142334902	high
TCGA-CJ-4634	-0.41892091631615	-0.465256784553006	low
TCGA-A3-3325	0.481655626216655	-0.932813772261881	high
TCGA-BP-4177	-1.18390481995155	0.974262565076957	low
TCGA-BP-4170	-1.3017439403104	0.121194640867062	low
TCGA-A3-3357	0.999623570295694	0.350094034056248	high
TCGA-CW-6097	-0.145196456314175	0.930614473640885	low
TCGA-B8-5162	-0.521671561263682	0.792711858329198	low
TCGA-CJ-6031	-0.924966180829736	0.807559963910587	low
TCGA-CJ-4639	-0.676660594199694	-0.862437099736814	low
TCGA-BP-4759	-0.230916288709512	0.241570673391895	low
TCGA-B0-5075	0.507172042716872	0.756049319764883	high
TCGA-CJ-4888	0.694229875492736	0.957524889756849	high
TCGA-B0-4701	2.35363790793281	-0.586323600784401	high
TCGA-B0-4718	1.54821933745439	-1.87242951258766	high
TCGA-BP-4326	0.450174776299428	-1.12180007785537	high
TCGA-CJ-4870	-0.470432752834353	0.64159118654205	low
TCGA-B8-5552	-1.35128988291749	0.570227721606758	low
TCGA-BP-4760	-1.61997749221531	0.229781127833642	low
TCGA-B0-5113	-0.138082807891969	-0.554260155508531	high
TCGA-B8-A7U6	0.332353372116911	-0.616918521058198	high
TCGA-BP-4994	-1.40476932668843	-0.929632550030241	low
TCGA-CJ-4871	-1.01532678723238	1.20354153975009	low
TCGA-DV-A4W0	-0.509123492385836	-0.819124647648336	low
TCGA-AK-3451	-0.539430923334168	0.152235787912952	low
TCGA-B2-4099	0.941407510933884	0.0936015215583769	high
TCGA-B0-5694	-0.428417886199936	0.893323070939689	low
TCGA-BP-4158	0.111656509577009	-0.457020420372233	high
TCGA-A3-3320	-0.0841021687225363	-1.99411949385321	high
TCGA-DV-5568	0.38652227997607	2.38583003447215	high
TCGA-AS-3777	-1.88045781949567	0.096274266861004	low
TCGA-CZ-5462	0.201324966746725	2.3309816629152	high
TCGA-A3-3387	0.267720223150868	0.582701421715844	high
TCGA-BP-4174	-0.481500790709638	0.190372807540191	low
TCGA-CJ-6028	-0.425178130943304	1.08526511054367	low
TCGA-A3-3367	-0.153330064043777	-0.472849598718398	low
TCGA-B0-4698	1.75263969447599	-0.605711794416151	high
TCGA-BP-4329	-0.522124699942229	0.321757174398004	low
TCGA-BP-4962	-0.963147863161088	0.365024444618648	low
TCGA-B0-5706	-0.528557874361933	1.18120644279316	high
TCGA-BP-4973	0.12057067139463	-1.2339660237452	high
TCGA-B8-5165	-1.67389091046869	0.0623903013436901	low
TCGA-B0-4838	-0.281864861059033	-0.41191025885395	high
TCGA-BP-4968	0.0820827886412385	-0.116013510514669	high
TCGA-A3-A6NN	-0.888443041705379	0.309454022363672	low
TCGA-BP-5007	-0.148312110621091	-0.30905301519867	high
TCGA-B0-4833	1.77349028959357	-1.34884338049415	high
TCGA-B0-4822	2.54379538838481	-0.169866950520374	high
TCGA-B0-4703	0.835059140588351	-1.00423102786476	high
TCGA-B0-5702	-0.991302026133243	0.163064927089383	low
TCGA-CJ-4897	-1.69309023955021	-0.404040385859651	low
TCGA-BP-4774	-0.39941364779768	-0.876926424653354	high
TCGA-B0-4707	2.90397929593312	-0.754546108513669	high
TCGA-DV-5565	-1.26352847873059	-0.207497940746713	low
TCGA-AK-3436	-0.46398885205467	1.18280961939922	low
TCGA-A3-A6NJ	-1.14887579678719	-0.392260220548312	low
TCGA-B8-4154	-0.571391343940581	-0.026222853130412	low
TCGA-B0-4688	4.64693628519285	2.53859129429291	high
TCGA-BP-4343	0.693072804299101	2.42503618992289	high
TCGA-MW-A4EC	-0.260007855987557	-0.832284305299192	high
TCGA-CZ-5460	0.55304754606691	0.812814623637548	high
TCGA-CZ-4858	2.25645872284858	1.1819009265184	high
TCGA-B0-4819	2.05133591171719	-0.831638717934698	high
TCGA-CZ-4864	-0.549749642271387	-1.1094814271571	low
TCGA-BP-4970	-1.08759191947608	0.154920254584488	low
TCGA-BP-5009	1.24957481180231	2.1984302298869	high
TCGA-A3-3370	-0.77922558837339	-1.21448421433945	low
TCGA-B0-4810	2.03717545098883	0.507770872622507	high
TCGA-BP-4756	-0.949823772330835	-0.930472319172395	low
TCGA-B0-5088	0.808706142541358	-0.541606118267564	high
TCGA-BP-5174	-1.26091868632443	-0.432572596483405	low
TCGA-BP-4803	0.420399411357022	1.93105098491754	high
TCGA-B0-5119	-1.87318504847003	-0.244808561733181	low
TCGA-AK-3453	1.12581047605069	-1.90341898223659	high
TCGA-B0-4844	1.19572174866082	0.923053543860958	high
TCGA-CW-6088	-1.35165762285471	-1.01354942747336	low
TCGA-B0-5701	-0.450322479910797	0.745172227913015	low
TCGA-CJ-5681	-1.96680695087942	-0.191036252349046	low
TCGA-B8-A54H	-1.13532684035178	-1.03829954904057	low
TCGA-B0-5117	-1.45794353630339	-1.12665116351282	low
TCGA-CW-5589	-1.31739944493422	0.157671076797696	low
TCGA-BP-5000	-0.272486166098688	0.140005084911521	high
TCGA-A3-3346	3.04587862682689	2.24437875720864	high
TCGA-BP-5184	-1.66258133561628	-0.30603689625512	low
TCGA-BP-5192	-1.66455487701518	-0.0259411295911426	low
TCGA-B8-4620	0.963950241027266	0.27923365966871	high
TCGA-CJ-4905	-1.77778447664392	-0.354425657724244	low
TCGA-BP-5181	-1.50588810354236	-0.250074595786737	low
TCGA-EU-5906	-1.56113045631116	-0.211924400244763	low
TCGA-CJ-4868	-0.180833728651485	0.557452282290844	high
TCGA-B8-4148	-0.451037774990055	-1.05263103576513	low
TCGA-CJ-4886	-1.40383704061805	0.0572519687643055	low
TCGA-AK-3429	-1.47732551094089	-0.0329648738407614	low
TCGA-CZ-5465	1.1673334820148	0.666676585036232	high
TCGA-B0-4714	1.68442766479121	-2.05676720493654	high
TCGA-AK-3461	-0.135575968469314	-1.01853628109123	high
TCGA-B8-5159	-1.09927041617021	0.429608500905803	low
TCGA-B0-5703	-0.853899020329664	-0.239590742482251	low
TCGA-B0-5095	1.13913668008155	1.06032953403272	high
TCGA-AK-3455	0.197957597385828	-1.37238170193574	high
TCGA-BP-4337	1.47384868028298	-1.20943288382451	high
TCGA-A3-A8OV	-0.958141904896459	-0.533149195101547	low
TCGA-B0-5713	-1.32240408466961	-0.0961794113530215	low
TCGA-BP-4790	-0.256372665393685	0.953210367552468	low
TCGA-B0-5107	2.26885639384121	0.667565355729775	high
TCGA-G6-A8L6	1.67530411664304	0.0517400477255021	high
TCGA-BP-4991	0.435910075885788	0.261489680891902	high
TCGA-A3-3347	0.984311125219177	0.718904909691267	high
TCGA-BP-4801	-0.884261879758724	0.364139133515857	low
TCGA-B0-4813	5.66906722753897	-2.36125543222029	high
TCGA-CZ-4862	-0.370655247110565	1.03976860180578	high
TCGA-MM-A564	1.58664272343984	0.55066558340426	high
TCGA-B0-5077	0.547857372740063	-0.181226606063667	high
TCGA-B0-5092	1.60192646990645	-1.61745872736087	high
TCGA-EU-5905	-1.15659778152905	0.47712511575525	low
TCGA-BP-5168	-1.32155675032808	-0.0222369019236512	low
TCGA-B4-5832	2.44447179707078	5.85417116562521	high
TCGA-DV-5575	-1.54016644052821	-0.212664727388782	low
TCGA-CJ-4640	-1.96777973709078	-0.166208584545566	low
TCGA-A3-3316	1.42841131838078	1.73019804216295	high
TCGA-B0-5691	-1.72763159879933	-0.303757728491416	low
TCGA-BP-5006	-1.00398086641889	-0.603232319576524	low
TCGA-CZ-5469	2.13301845917323	4.52891433652023	high
TCGA-EU-5904	-1.64714642821098	-0.418756597257407	low
TCGA-B0-5812	-1.65431051637565	-0.00425266453984752	low
TCGA-A3-3385	-0.537047731439329	-0.572829260894167	low
TCGA-BP-4787	0.0830623054873682	1.07879735188385	high
TCGA-BP-4325	-0.633862630591752	-1.28871949852265	low
TCGA-BP-5194	-1.06817652951325	-0.094487210269237	low
TCGA-CZ-5986	-1.64340633552551	-0.390162759445362	low
TCGA-B8-4151	-0.678864022449934	-0.21182153602905	low
TCGA-CJ-4902	0.923022975265944	-0.0324940923052175	high
TCGA-MM-A84U	0.606836474016331	-0.076222065446604	high
TCGA-A3-3311	-0.205419957582342	0.762762764391494	high
TCGA-CZ-4866	-0.247840554438339	-0.839374043925902	high
TCGA-BP-5182	-0.758194793663088	1.08483402580838	high
TCGA-CJ-4637	0.785313243320422	-0.282591911782659	high
TCGA-B8-5546	-2.14533589479783	-0.463190646725713	low
TCGA-B8-5545	-1.21963476687146	1.25490314390046	low
TCGA-CJ-5676	-0.551277340381376	0.632044879743894	low
TCGA-B0-5707	-1.73812028659572	0.124453644637959	low
TCGA-BP-5190	-1.1620682280173	-0.317062822168903	low
TCGA-B0-5709	-1.47996340769989	-0.0198170860697121	low
TCGA-B0-5109	-0.165415084038349	-0.204240226342393	high
TCGA-B2-4098	1.13730773008279	-2.28538281084274	high
TCGA-CJ-4893	-1.18426324729859	-0.395582871895357	low
TCGA-BP-4985	-0.428015066382466	1.17437644063079	low
TCGA-BP-5001	0.708209190968505	-2.25001328938697	high
TCGA-A3-3313	-0.936650402736274	-1.18930154763989	low
TCGA-BP-4169	0.21894472723453	-0.837432254262777	high
TCGA-DV-5576	-1.45329874611169	-0.281877922995588	low
TCGA-BP-4987	-0.865492825956667	-0.712752030287227	low
TCGA-AK-3445	3.28325898842832	2.86319478372653	high
TCGA-DV-A4VZ	1.84193691475908	-3.03090795954307	high
TCGA-BP-4963	0.119815687015805	-0.195001606572509	high
TCGA-BP-4341	2.68292719187496	-2.08792309797531	high
TCGA-B0-5099	0.0863923072559774	-1.03286237165484	high
TCGA-CJ-5678	-0.229451197238492	0.355245232396631	low
TCGA-B0-5120	-0.0189808345008581	0.949213768211726	high
TCGA-BP-4781	-1.03344511886655	0.704003041172026	low
TCGA-BP-4346	0.474280122823521	-2.08108398302541	high
TCGA-A3-A6NL	-0.617227219074944	-0.140060116149061	high
TCGA-CJ-4636	0.667340867691387	-0.837364600438182	high
TCGA-B8-4621	-1.33257708771148	0.0169025407983947	low
TCGA-AK-3434	-0.21622357110438	-0.140844259429657	low
TCGA-CJ-5683	-1.22456188717647	0.139371410159286	low
TCGA-BP-4353	0.975505334766271	1.30151738569047	high
TCGA-GK-A6C7	-0.94693242923926	-0.299439398822918	low
TCGA-BP-4761	2.09894784875653	1.7630184506107	high
TCGA-CZ-5470	1.29303994431889	1.76204009676895	high
TCGA-CZ-5463	-1.01274290168956	0.720237039295133	low
TCGA-BP-4965	-0.71208150508132	0.395050608325442	low
TCGA-B4-5835	-1.26188527477503	0.266985681503478	low
TCGA-B0-5094	2.14832495841084	4.07126972420995	high
TCGA-CZ-5988	-0.259193369712613	1.4320667394072	high
TCGA-BP-4763	-0.308297677341546	1.57915338963781	low
TCGA-B0-4828	2.99625030664146	-1.34169753680096	high
TCGA-A3-3363	-1.20652360598298	-1.00297742745367	low
TCGA-B8-5158	-0.279105829311963	1.94513212703849	high
TCGA-B0-5695	-1.15311636394648	-0.0963467085323416	low
TCGA-CW-5588	-0.887222829160699	1.06197614922946	low
TCGA-CZ-5464	-0.473680311941804	0.524472408063846	low
TCGA-BP-5178	0.898954088708396	1.86457343022707	high
TCGA-B0-5115	-0.163919484535639	-1.5024866945842	high
TCGA-A3-3362	-0.777583198244489	-1.00588240965809	low
TCGA-B2-5639	-0.47201162823929	1.70666542750823	low
TCGA-AS-3778	-0.319589170245242	-0.242159128614134	high
TCGA-B0-4693	-0.219294042592297	-0.00670871277795037	high
TCGA-B0-5712	-1.30833762145958	-0.07690607527145	low
TCGA-CZ-5461	-0.588615388115074	1.40140466066431	low
TCGA-EU-5907	-0.745693737424078	0.372291605043599	low
TCGA-BP-4770	4.37885913449758	4.53185944033599	high
TCGA-B0-4848	-0.17050791883959	2.01925434230115	high
TCGA-CJ-4904	-1.61864961310409	0.352911233813514	low
TCGA-B0-5710	-0.560511536297014	0.228443748414219	low
TCGA-CW-5587	-1.7742439866924	-0.0117202578314809	low
TCGA-B0-4817	2.57118770594115	2.88128276453998	high
TCGA-CJ-4891	3.29014013661044	2.82974939691257	high
TCGA-B0-4690	1.13148155284558	1.4898435541189	high
TCGA-B2-5635	1.84282607643626	-2.75195045652111	high
TCGA-A3-3328	-1.31837239647531	-1.3253097658966	low
TCGA-B8-A54K	-1.09081784616032	-0.758534649750229	low
TCGA-CZ-5467	-1.42347928495696	0.0722084534275364	low
TCGA-B2-5641	-0.974614692594344	0.683659693845385	low
TCGA-CJ-4882	0.8947327573402	-0.790941518102079	high
TCGA-BP-4961	-1.08163826540163	-0.0197983982546034	low
TCGA-CW-6093	-1.5567588184257	-0.388076532296369	low
TCGA-B0-4700	1.02997616804483	0.976797253671214	high
TCGA-AK-3460	-0.371024104592222	0.214994166774289	low
TCGA-AK-3458	0.738251548562234	-1.29471899994247	high
TCGA-CZ-5984	-0.573414970405801	1.03666555581757	low
TCGA-CJ-4912	5.45947925497389	-0.324466921528857	high
TCGA-CZ-5453	-0.787868067123803	0.0280474049768449	low
TCGA-A3-3343	-0.415287413770959	-0.680917790217046	low
TCGA-CJ-4887	-0.864077082609619	-0.274728907493299	low
TCGA-CJ-4920	-0.357984239899118	-0.336421200370445	low
TCGA-BP-5177	-0.633833878573007	-0.0726235371634145	low
TCGA-A3-3359	-0.0231109602098392	-0.699039701128501	high
TCGA-AK-3433	-2.05077166705045	-0.713263154776222	low
TCGA-CJ-4874	-1.6272317977	0.113065720755737	low
TCGA-B0-4699	0.0643283090287119	-0.621773754739748	high
TCGA-B2-3923	0.156673568307303	-3.78168058407046	high
TCGA-BP-4967	-0.81676574605221	-0.343698127399351	high
TCGA-BP-5201	-0.629655899012021	-0.301491833780853	low
TCGA-DV-5569	-0.929509426276378	-0.0561684130788758	low
TCGA-BP-4974	0.849979380881008	-0.760898528153053	high
TCGA-CW-5584	-0.889484233867554	0.619962563377055	low
TCGA-AK-3454	1.92263131587711	0.0302753404757964	high
TCGA-BP-4782	-0.668370757844084	2.11428382684273	high
TCGA-CJ-4907	-0.663467203005543	-0.394287425811306	low
TCGA-BP-5196	0.154401805488857	1.63669379734604	high
TCGA-CJ-4889	-0.976618678256516	0.494453003846707	low
TCGA-AK-3428	-1.12294495724496	0.319052374595503	low
TCGA-A3-3323	0.189729644410429	0.613953613351462	high
TCGA-CJ-4895	0.848578548605353	1.82271711099601	high
TCGA-CW-6087	-1.41900186602145	-0.147132705852612	low
TCGA-B8-4619	-1.64481931423181	-1.22897980734954	low
TCGA-BP-4176	0.422534159450597	1.43385263128624	high
TCGA-B8-A54I	0.808544032650025	-0.47331845805682	high
TCGA-CJ-4884	0.881986744607799	-0.161449022062141	high
TCGA-CZ-5466	0.17862571517052	1.02208179064076	high
TCGA-BP-4327	1.28103015517779	-2.51405216245796	high
TCGA-BP-5200	-1.4573143685457	0.238639874203916	low
TCGA-A3-3317	0.780526676574708	-0.471568298838816	high
TCGA-A3-3352	0.492946202805537	-0.418421014806355	high
TCGA-CJ-4644	-2.02118780123709	-0.0272823966199613	low
TCGA-B0-5700	-1.23272276798813	0.410379564008218	low
TCGA-AK-3456	-1.52394215146714	-0.399766150485949	low
TCGA-CJ-4641	0.167116704980124	-0.225197621333241	high
TCGA-B8-4146	-1.72865785444603	-0.381960595489128	low
TCGA-CJ-4635	0.0858906193567548	0.0515690013796056	high
TCGA-BP-4975	-1.07872755842817	-0.34611199714577	low
TCGA-BP-5180	-0.322211725735044	1.21385227729607	high
TCGA-A3-3331	-0.503947413430242	-0.43192362537163	low
TCGA-CZ-5455	-1.10043519531252	-0.00246239999685478	low
TCGA-B0-4811	2.63797619247357	-1.76620213595949	high
TCGA-T7-A92I	-1.51415336237635	-0.744855061897199	low
TCGA-AK-3465	-1.73375308144991	-1.14248202616501	low
TCGA-AK-3427	-1.93223989838101	-0.204131353127272	low
TCGA-BP-4998	0.512092660775491	-0.456962520208687	high
TCGA-B8-5164	-1.92728436596291	-0.193893960342336	low
TCGA-DV-5573	-0.988058122455275	-0.730613189180133	low
TCGA-BP-4989	1.86277922821382	-0.512170377988943	high
TCGA-G6-A8L8	1.31926235409101	-3.94327314428684	high
TCGA-BP-5173	-1.57481192403008	-0.493036079593864	low
TCGA-B0-5080	0.442856065599302	2.06629277832258	high
TCGA-BP-4977	1.2337584583931	0.528474605844846	high
TCGA-CW-6090	1.31733967220457	1.99919812768917	high
TCGA-BP-4960	1.42147510516435	0.0203793172718651	high
TCGA-CJ-5677	1.16852306690421	3.68309781058604	high
TCGA-BP-4167	-0.212928350713677	1.52633311537142	high
TCGA-BP-4986	-0.303290004997733	-0.0983467027365495	high
TCGA-BP-4775	-0.334984048680963	-1.33599956879041	high
TCGA-AK-3431	-0.818240807098546	0.501676929849753	low
TCGA-BP-4338	-0.59508149289383	1.58607693887329	high
TCGA-B0-5696	-1.53237177766181	0.235248999880484	low
TCGA-CZ-4856	-1.79007062286249	0.155412504490985	low
TCGA-BP-4972	0.172081037031696	1.72575642577657	high
TCGA-BP-5169	2.67902969832107	0.569193777890249	high
TCGA-B2-5633	2.1712281491651	-1.82552500937803	high
TCGA-B0-5693	-0.765909049864032	-0.00830455693692441	low
TCGA-BP-4969	0.181483808884908	-1.57026730492282	high
TCGA-BP-4165	-0.230169864764398	-0.468168138782752	high
TCGA-BP-4340	0.40568549946156	-2.20318404981136	high
TCGA-B8-5551	0.0200954238276267	0.358400469611517	high
TCGA-B0-5400	0.610854537244268	0.149610114211496	high
TCGA-B0-4824	-0.264585431621694	-1.54073688151308	high
TCGA-B0-5690	-0.813665102774903	0.248605466275641	low
TCGA-B8-5549	-0.579127773641485	0.751491449035983	low
TCGA-CZ-5989	-1.25450271866118	0.319769067851391	low
TCGA-B0-5081	2.02934291451587	1.03203809573217	high
TCGA-A3-3373	-1.65291527877343	-0.0852084124563809	low
TCGA-CZ-4860	2.19144167961131	2.5122448062636	high
TCGA-BP-4351	2.66519011385516	-1.4451173197774	high
TCGA-CJ-4903	-0.505447552104755	-0.575789580066391	low
TCGA-CZ-5457	-1.22275724597502	0.576481825639591	low
TCGA-CZ-5985	-0.266089525043818	1.67537893454755	high
TCGA-BP-4166	-0.885116197128547	0.0859835097018683	low
TCGA-CZ-5456	-0.229604920065284	1.32975793597197	high
TCGA-BP-5183	-0.437552431697281	-0.450684516396046	low
TCGA-CZ-4854	1.47392939765335	0.548204006611554	high
TCGA-A3-3306	1.07442727511766	-0.510517585290529	high
TCGA-BP-4789	-1.24867178023906	0.307952490841472	low
TCGA-B0-5705	-2.04301340985705	-0.383726228803665	low
TCGA-B0-4710	1.95032268400936	-0.407079703788582	high
TCGA-BP-5004	-0.590677739306522	-0.225641299190285	low
TCGA-BP-5175	0.115844273112967	0.162112671189507	high
TCGA-BP-4331	0.273922308798995	-0.754764146951974	high
TCGA-A3-3351	1.17739587135595	-1.21633828571239	high
TCGA-CJ-4890	0.102892121463378	0.425622418066582	high
TCGA-CW-5581	-1.3178688166116	0.236487607316009	low
TCGA-B8-4153	-0.468907560751939	-0.128930465543454	low
TCGA-B0-5106	1.87818142335139	-0.579427865538857	high
TCGA-B0-4712	2.02397048462876	2.12079755229253	high
TCGA-B0-4691	2.16838239791136	2.05755425073181	high
TCGA-CZ-5982	-1.49095135731831	-0.467085417661586	low
TCGA-DV-A4VX	2.27426482704903	-0.481654480807002	high
TCGA-CJ-6030	-0.137475016921066	1.97012043611393	high
TCGA-B0-4818	-0.426267005899741	-1.00780268847879	low
TCGA-CJ-4901	1.97372831050023	-0.746753556299631	high
TCGA-B0-5110	-0.599777839443521	-0.406606804298369	low
TCGA-B0-4814	0.674962340732707	-1.04245064183795	high
TCGA-B0-4823	-0.994972515800319	1.03080084016019	low
TCGA-B0-5098	3.28616524346636	-0.549886895958621	high
TCGA-B0-5711	-1.46511569937232	-0.0612173743199892	low
TCGA-A3-3319	2.4100493394423	3.92030906730913	high
TCGA-B8-A54D	1.89881109719573	-2.9040396079649	high
TCGA-BP-4347	-0.24374891472011	-0.328782106692728	high
TCGA-CW-5590	-0.997487191941684	0.0380134554120051	low
TCGA-CJ-4918	0.481901040941833	1.57727658098085	high
TCGA-BP-4776	0.128251021278235	-0.645266506659093	high
TCGA-B4-5377	-1.60789797433536	-0.432194034824494	low
TCGA-B8-4143	4.84796419592075	-2.81496373722713	high
TCGA-CJ-5675	-1.31392993106974	0.763001772895428	low
TCGA-B0-5399	-0.0875958596501462	-0.645664495638429	high
TCGA-CZ-4865	-0.0234602767372065	1.99807825436669	high
TCGA-BP-4344	-0.779017356389311	0.285632095361556	low
TCGA-BP-5191	0.212995537994651	0.780369146161255	high
TCGA-B0-5697	-1.75223204746215	-0.169018722436984	low
TCGA-CZ-5452	0.296621114969485	0.91691536776019	high
TCGA-B0-5699	-1.07696774751008	-0.277293196539391	low
TCGA-B0-4845	1.31832703692577	-1.23141473987895	high
TCGA-MM-A563	0.639661989860861	-0.699998245322001	high
TCGA-BP-4971	4.28530699437402	-3.79238864766289	high
TCGA-AK-3425	0.161522425671318	2.14501759564798	high
TCGA-B0-4841	-0.956509083117956	-0.346507861397547	low
TCGA-G6-A5PC	0.787380566359027	-0.744861643070024	high
TCGA-BP-4992	3.87281910936089	-2.5873687768163	high
TCGA-BP-5198	0.250266880605135	1.53787311405817	high
TCGA-BP-4349	0.663453591574771	-1.33165308539251	high
TCGA-CJ-4878	2.26179773388707	-2.41220209081159	high
TCGA-CJ-5672	-0.627822874385347	0.455419939978721	low
TCGA-BP-4765	-0.561327290262877	-0.889623633828318	low
TCGA-CJ-4900	1.64804362212205	-1.00770937952767	high
TCGA-BP-5186	-1.56136974136052	-0.399431682439675	low
TCGA-CJ-4916	0.140475366361199	-0.548148565724536	high
TCGA-B0-4846	-0.831478886263066	-0.340759835624965	low
TCGA-B0-4837	0.384214274429825	0.488833673245517	high
TCGA-B0-5097	1.62900625150602	1.13620449719555	high
TCGA-BP-4345	1.53586217907494	1.71588914816539	high
TCGA-BP-4342	1.5670779209501	-0.222344043221773	high
TCGA-BP-4804	-0.663593910903144	0.0410769995798268	low
TCGA-B0-4843	1.72746513950509	0.885670811399471	high
TCGA-BP-4766	-0.839191850305539	-0.495856357694622	low
TCGA-B4-5836	-1.33280672808532	0.0225290670739112	low
TCGA-CJ-5680	-1.0311305298679	0.649207913796859	low
TCGA-3Z-A93Z	-0.692460732425457	-0.498196877061175	low
TCGA-CJ-4638	2.45905709877205	-2.15368171727045	high
TCGA-B0-5116	-0.345489415095094	0.915416271906519	low
TCGA-CZ-4857	0.6254722017222	0.956298087368802	high
TCGA-BP-4959	-0.541190033257278	0.408692437211355	low
TCGA-A3-3358	0.42426228811466	0.0126300139375232	high
TCGA-A3-3372	1.12389456619278	1.39139207715718	high
TCGA-CJ-6032	-1.64668253913981	-0.0177905148192987	low
TCGA-B8-A54F	2.14610330456961	0.145961453792956	high
TCGA-CZ-4861	0.0889549605111851	0.190366761610467	high
TCGA-A3-3349	-0.295821603525553	-0.664450815126386	high
TCGA-CW-5585	-2.05694233098847	-0.4693144998402	low
TCGA-BP-4981	1.82906213251524	-0.598387129487522	high
TCGA-CJ-5686	-0.872103844901247	0.201680008423334	low
TCGA-AK-3447	-2.18144878951693	-0.442850786826628	low
TCGA-CJ-4876	-0.995914164029122	-0.750839687195457	low
TCGA-B0-4834	-1.90316520567624	-0.988078311504579	low
TCGA-CJ-5671	0.363274005574865	1.64905065285314	high
TCGA-CZ-5454	-0.514068714672422	0.545543652441917	high
TCGA-B4-5834	-1.59340088676741	0.0605600221505286	low
TCGA-B2-5636	-1.36682784067536	-0.0336693401745343	low
TCGA-B4-5844	-1.35902538925722	0.050520139112417	low
TCGA-A3-3307	-0.38842990697619	-0.208700733393573	high
TCGA-B0-4821	7.49320977655049	-1.7177078686849	high
TCGA-CZ-5459	-0.216123905697827	0.680166525718423	high
TCGA-B0-5108	0.26099648347114	0.314803354634397	high
TCGA-CJ-4881	2.06324504554207	1.09380695963258	high
TCGA-B8-5163	-0.904186361999089	0.954006677900083	low
TCGA-CW-5580	-0.349022689585764	0.779168088827116	low
TCGA-B0-5692	-1.20951314605639	0.168512564864117	low
TCGA-BP-4797	0.360302758445747	1.82003830538323	high
TCGA-BP-5195	-0.930125788439177	0.798882875011012	low
TCGA-BP-4999	-1.10314747229246	0.0345290898510388	low
TCGA-B2-3924	1.59212705846232	-2.64886116935449	high
TCGA-BP-5189	-0.984628280701652	0.566901973167832	low
TCGA-A3-3322	-0.262539231931393	-0.923026188743072	low
TCGA-B0-5096	-0.498030935721906	0.65934271646198	low
TCGA-BP-4982	-0.513473662990773	-0.829736685594736	low
TCGA-B0-4713	1.35668274213443	0.852469404500223	high
TCGA-B0-4816	-0.16222013275945	0.216005941772798	high
TCGA-CJ-6033	1.94496741407815	2.23095407805444	high
TCGA-CJ-4885	-1.34912639126439	0.431432201732302	low
TCGA-B4-5843	-0.903879301715213	-0.416575638639868	low
TCGA-B8-5553	-1.04840979371901	0.138872256225384	low
TCGA-AK-3443	-1.93278143308141	-1.20163226008567	low
TCGA-B0-4696	1.02884932025925	2.33847143892575	high
TCGA-BP-4769	-0.550373040169183	0.0197244238068897	low
TCGA-BP-4161	0.099121464732921	0.0277790284965904	high
TCGA-BP-5010	0.149891935440075	0.48704699089148	high
TCGA-B2-4102	-0.0321888358747627	-1.46383586159993	high
TCGA-B0-5083	-2.00879437367522	0.268273659161465	low
TCGA-B0-4697	2.29271759189892	-2.26662628040648	high
TCGA-BP-4354	3.91164866498255	1.50438401926279	high
TCGA-B0-4839	-0.868190029140128	0.214282541833255	low
TCGA-A3-3308	2.16145488205055	1.59838990022115	high
TCGA-B0-5100	-0.113041128372773	-0.678346117299369	low
TCGA-B0-4945	0.369553837399605	-0.616662825654741	high
TCGA-CJ-5684	-0.892395389163897	0.255553831117847	low
TCGA-AK-3426	0.963420910178804	-0.276345130096619	high
TCGA-CJ-5682	-0.50711306143279	1.35821837350487	low
TCGA-CZ-5987	-0.484127503810445	1.04559366821125	low
TCGA-A3-3382	0.681171980300537	0.816726193534418	high
TCGA-CW-5583	-1.81767605488363	-0.0233641714786198	low
TCGA-B0-4849	0.145304728274796	-1.39961618025756	high
TCGA-B0-4852	1.13862954023425	-0.64461867715047	high
TCGA-BP-4807	-0.882988581461693	1.81959934958457	high
TCGA-CJ-4908	0.345590535953513	-0.176940152571428	high
TCGA-BP-4352	9.75693394045235	-2.14795652533363	high
TCGA-A3-3326	-0.0434622623136697	-1.07623652749652	high
TCGA-A3-3329	-0.0915874276154966	-0.489823617237958	high
TCGA-A3-3374	0.173290865406539	1.47104876532738	high
TCGA-DV-5567	-1.85419410190466	0.063066622910607	low
TCGA-BP-4334	-0.511043829886006	-2.20583878027083	high
TCGA-BP-5187	-0.956666188723059	0.359588135791129	low
TCGA-CJ-4894	-0.529178697673766	-0.999269718978708	high
TCGA-CJ-5679	0.107059080441081	1.75110320392866	high
TCGA-CJ-4869	-0.864230423213438	0.171317066986777	low
TCGA-BP-4777	-0.692277272511479	-0.227705093901129	low
TCGA-BP-5176	-1.68274867003157	-0.0206284166064467	low
TCGA-BP-4993	-0.791629071965	-0.202533193706212	low
TCGA-BP-4795	-1.76021240222268	0.162935437317584	low
TCGA-BP-4762	-1.68116374134383	-0.0303954398856764	low
TCGA-B8-4622	-0.178875965245839	0.711287219157427	high
TCGA-B0-5102	-0.464643535603596	-0.882407559996541	high
TCGA-BP-5008	-0.822818657139415	-0.141942530542405	low
TCGA-CJ-4642	10.200218332037	0.757172214202059	high
TCGA-CZ-5458	-1.46145559403184	0.150005661022591	low
TCGA-CJ-4892	-0.0194662549391559	-0.966965794195824	high
TCGA-B0-4706	1.62912693921515	-1.20466536410329	high
TCGA-6D-AA2E	-1.24178904389633	-0.88939069786	low
TCGA-CZ-5468	0.836848684915412	1.06651441090607	high
