# Supplementary material for: Identification and validation of a ferroptosis-related lncRNA signature to robustly predict the prognosis, immune microenvironment, and immunotherapy efficiency in patients with clear cell renal cell carcinoma
Source: PeerJ. 2022 Dec 19;10:e14506. doi: 10.7717/peerj.14506 (PMC9774008; doi:10.7717/peerj.14506)
Supplement: Code S2 [file peerj-10-14506-s002.zip › 5. Nomogram/cli.all.age12.stage12.txt]

id	age	gender	grade	stage	M	N	T
TCGA-DV-5568	1	1	2	1	1	3	1
TCGA-DV-5569	1	2	2	1	1	3	1
TCGA-A3-3349	1	2	2	1	1	1	1
TCGA-AS-3778	1	1	1	1	1	3	1
TCGA-DV-5574	1	1	2	1	1	3	1
TCGA-B8-5546	1	2	2	1	1	1	1
TCGA-CJ-4908	1	1	2	1	1	3	1
TCGA-CZ-5988	1	1	2	1	1	1	1
TCGA-B0-5707	1	2	3	1	1	1	1
TCGA-BP-5194	1	1	2	1	1	3	1
TCGA-BP-4975	1	1	3	1	1	3	1
TCGA-BP-4968	1	1	3	1	1	1	1
TCGA-BP-5000	1	1	3	1	1	3	1
TCGA-DV-5567	1	2	2	1	1	3	1
TCGA-BP-4758	1	1	2	1	1	3	1
TCGA-B0-5117	1	1	2	1	1	3	1
TCGA-B8-4146	1	2	2	1	1	3	1
TCGA-DV-5573	1	1	2	1	1	3	1
TCGA-B8-5552	1	2	2	1	1	3	1
TCGA-BP-4987	1	2	2	1	1	3	1
TCGA-CJ-4899	1	1	2	1	1	3	1
TCGA-BP-4762	1	1	3	1	1	3	1
TCGA-CJ-4886	1	2	3	1	1	3	1
TCGA-BP-4982	1	1	3	1	1	3	1
TCGA-B8-5545	1	1	2	1	1	1	1
TCGA-BP-4807	1	1	3	1	1	3	1
TCGA-BP-4765	1	1	2	1	1	3	1
TCGA-BP-4338	1	1	3	1	1	1	1
TCGA-B8-5165	1	1	2	1	1	1	1
TCGA-BP-4766	1	2	3	1	1	3	1
TCGA-BP-5001	1	2	2	1	1	3	1
TCGA-CW-5581	1	1	3	1	1	3	1
TCGA-BP-5174	1	2	2	1	1	3	1
TCGA-B4-5843	1	1	2	1	1	1	1
TCGA-B0-5399	1	1	2	1	1	1	1
TCGA-BP-4965	1	1	2	1	1	3	1
TCGA-BP-5008	1	1	2	1	1	3	1
TCGA-BP-5177	1	2	3	1	1	3	1
TCGA-A3-3365	1	1	2	1	1	3	1
TCGA-CZ-4862	1	1	2	1	1	3	1
TCGA-A3-3385	1	2	2	1	1	1	1
TCGA-BP-4777	1	1	3	1	1	3	1
TCGA-A3-A6NI	1	1	3	1	3	3	1
TCGA-B0-5693	1	2	2	1	1	3	1
TCGA-A3-3326	1	1	1	1	1	3	1
TCGA-BP-4961	1	1	2	1	1	3	1
TCGA-T7-A92I	1	2	1	1	3	3	1
TCGA-EU-5904	1	2	1	1	1	3	1
TCGA-B8-A54I	1	1	3	1	3	3	1
TCGA-CJ-4635	1	1	3	1	1	3	1
TCGA-BP-4789	1	1	2	1	1	3	1
TCGA-A3-3370	1	2	2	1	1	1	1
TCGA-AK-3458	1	1	3	1	1	3	1
TCGA-BP-4998	1	1	3	1	1	3	1
TCGA-B0-4824	1	2	3	1	1	1	1
TCGA-A3-3387	1	1	2	1	1	1	1
TCGA-BP-4959	1	1	3	1	1	3	1
TCGA-B8-A54F	1	2	2	1	3	3	1
TCGA-B0-4834	1	1	3	1	1	1	1
TCGA-A3-A6NL	1	2	2	1	3	3	1
TCGA-BP-5186	1	2	2	1	1	1	1
TCGA-B8-A54G	1	1	3	1	3	3	1
TCGA-BP-4759	1	1	2	1	1	3	1
TCGA-CJ-4903	1	1	3	1	1	3	1
TCGA-B0-5697	1	1	2	1	1	1	1
TCGA-CZ-5984	1	1	3	1	1	1	1
TCGA-A3-3324	1	1	3	1	1	3	1
TCGA-CW-5583	1	2	2	1	1	3	1
TCGA-CJ-4872	1	1	4	1	1	1	1
TCGA-A3-3376	1	1	2	1	1	1	1
TCGA-CJ-5671	1	1	3	1	1	3	1
TCGA-A3-3322	1	1	2	1	1	3	1
TCGA-A3-3374	1	2	2	1	1	1	1
TCGA-A3-3325	1	1	2	1	1	3	1
TCGA-A3-3320	1	2	1	1	1	3	1
TCGA-BP-4776	1	1	2	1	1	3	1
TCGA-BP-5009	1	1	3	1	1	3	1
TCGA-DV-5575	1	2	2	1	1	3	1
TCGA-A3-3383	1	1	2	1	1	3	1
TCGA-BP-4331	1	1	2	1	1	1	1
TCGA-CW-5589	1	1	2	1	1	3	1
TCGA-BP-5196	1	1	2	1	1	3	1
TCGA-BP-5180	1	1	2	1	1	3	1
TCGA-B0-5690	1	2	1	1	1	3	1
TCGA-B0-5699	1	1	2	1	1	1	1
TCGA-B0-5812	1	1	3	1	1	3	1
TCGA-A3-3323	1	1	1	1	1	3	1
TCGA-BP-4326	1	2	2	1	1	1	1
TCGA-B8-5549	1	1	3	1	1	1	1
TCGA-BP-5004	1	1	3	1	1	3	1
TCGA-B0-5098	1	2	3	1	1	3	1
TCGA-B0-5088	1	1	3	1	1	1	1
TCGA-DV-A4VZ	1	1	2	1	3	3	1
TCGA-BP-4964	1	2	2	1	1	1	1
TCGA-A3-3380	1	1	2	1	1	1	1
TCGA-CJ-6031	1	1	3	1	1	3	1
TCGA-BP-4994	1	1	3	1	1	3	1
TCGA-A3-3373	1	2	3	1	1	1	1
TCGA-BP-5187	1	1	2	1	1	3	1
TCGA-B8-A7U6	1	2	3	1	3	3	1
TCGA-BP-5184	1	1	3	1	1	3	1
TCGA-BP-4991	1	1	2	1	1	3	1
TCGA-BP-4782	1	2	2	1	1	3	1
TCGA-BP-5170	1	1	2	1	1	3	1
TCGA-EU-5906	1	1	2	1	1	3	1
TCGA-BP-4775	1	2	2	1	1	3	1
TCGA-DV-A4W0	1	1	3	1	3	3	1
TCGA-DV-5576	1	2	2	1	1	3	1
TCGA-B0-5121	1	1	2	1	1	1	1
TCGA-B2-5633	1	1	2	1	1	1	1
TCGA-BP-4999	1	1	2	1	1	3	1
TCGA-BP-5185	1	1	3	1	1	3	1
TCGA-BP-5182	1	1	3	1	1	1	1
TCGA-BP-4774	1	2	2	1	1	3	1
TCGA-A3-A6NJ	1	2	1	1	3	3	1
TCGA-BP-4801	1	1	2	1	1	3	1
TCGA-BP-4977	1	1	3	1	1	3	1
TCGA-A3-3358	1	2	2	1	1	1	1
TCGA-A3-3311	1	1	2	1	1	3	1
TCGA-B0-5710	1	1	2	1	1	1	1
TCGA-AK-3440	1	1	3	1	1	3	1
TCGA-BP-5181	1	2	2	1	1	3	1
TCGA-MM-A84U	1	2	2	1	3	3	1
TCGA-AK-3460	1	1	2	1	1	3	1
TCGA-B8-4619	1	1	2	1	1	1	1
TCGA-BP-4993	1	1	3	1	1	3	1
TCGA-A3-A8CQ	1	2	2	1	3	3	1
TCGA-DV-5565	1	1	2	1	1	3	1
TCGA-BP-4804	1	1	2	1	1	3	1
TCGA-BP-5192	1	1	2	1	1	3	1
TCGA-CZ-4859	1	2	2	1	1	1	1
TCGA-CZ-5982	1	2	2	1	1	3	1
TCGA-CJ-5686	1	2	3	1	1	3	1
TCGA-B4-5834	1	1	1	1	1	1	1
TCGA-A3-3313	1	1	3	1	1	1	1
TCGA-A3-3378	1	1	3	1	1	1	1
TCGA-B8-A8YJ	1	2	2	1	3	3	1
TCGA-A3-3362	1	2	2	1	1	1	1
TCGA-CJ-4634	1	2	2	1	1	3	1
TCGA-BP-5175	1	1	3	1	1	3	1
TCGA-CW-6088	1	1	2	1	1	1	1
TCGA-BP-5189	1	1	4	1	1	3	1
TCGA-B8-A54K	2	1	1	1	3	3	1
TCGA-BP-5006	2	1	2	1	1	1	1
TCGA-CZ-5986	2	1	3	1	1	1	1
TCGA-BP-5190	2	1	3	1	1	3	1
TCGA-B2-4102	2	1	2	1	1	3	1
TCGA-BP-4353	2	1	2	1	1	1	1
TCGA-B0-5119	2	2	2	1	1	1	1
TCGA-B4-5836	2	2	2	1	1	1	1
TCGA-B8-5159	2	2	3	1	1	1	1
TCGA-B0-5695	2	2	2	1	1	1	1
TCGA-B8-A54E	2	2	3	1	3	3	1
TCGA-G6-A8L8	2	2	3	1	3	3	1
TCGA-CZ-4856	2	2	2	1	1	1	1
TCGA-CJ-4905	2	2	2	1	1	3	1
TCGA-B4-5378	2	1	2	1	1	1	1
TCGA-BP-4756	2	2	2	1	1	1	1
TCGA-AS-3777	2	1	5	1	1	3	1
TCGA-BP-4769	2	1	2	1	1	3	1
TCGA-CJ-4889	2	2	4	1	1	3	1
TCGA-BP-4969	2	2	2	1	1	3	1
TCGA-B0-4837	2	1	3	1	1	1	1
TCGA-B8-4148	2	2	3	1	1	1	1
TCGA-B0-5083	2	1	3	1	1	1	1
TCGA-BP-4963	2	1	3	1	1	3	1
TCGA-B8-4621	2	1	3	1	1	1	1
TCGA-BP-4165	2	2	1	1	1	1	1
TCGA-B0-5106	2	1	2	1	1	1	1
TCGA-B4-5835	2	2	2	1	1	1	1
TCGA-CJ-4920	2	2	2	1	1	3	1
TCGA-BP-4176	2	1	2	1	1	3	1
TCGA-BP-4325	2	2	2	1	1	1	1
TCGA-AK-3427	2	1	5	1	1	1	1
TCGA-B8-5551	2	2	3	1	1	1	1
TCGA-B0-5705	2	2	2	1	1	1	1
TCGA-BP-4162	2	2	2	1	1	1	1
TCGA-BP-4177	2	1	2	1	1	3	1
TCGA-CJ-6030	2	1	3	1	1	1	1
TCGA-CJ-4892	2	2	2	1	1	1	1
TCGA-BP-4992	2	1	4	1	1	3	1
TCGA-B0-5691	2	2	3	1	1	1	1
TCGA-DV-5566	2	2	2	1	1	3	1
TCGA-BP-4784	2	2	2	1	1	3	1
TCGA-A3-3306	2	1	3	1	1	1	1
TCGA-EU-5905	2	2	3	1	1	3	1
TCGA-B8-5553	2	2	2	1	1	1	1
TCGA-CW-6090	2	1	3	1	1	3	1
TCGA-AK-3425	2	1	2	1	1	1	1
TCGA-A3-3346	2	1	3	1	1	3	1
TCGA-6D-AA2E	2	2	2	1	3	3	1
TCGA-BP-4995	2	1	3	1	1	1	1
TCGA-CZ-4854	2	1	2	1	1	1	1
TCGA-BP-4349	2	2	2	1	1	3	1
TCGA-BP-4760	2	1	2	1	1	3	1
TCGA-3Z-A93Z	2	1	2	1	1	1	1
TCGA-A3-3382	2	1	3	1	1	3	1
TCGA-BP-4158	2	1	2	1	1	1	1
TCGA-B0-4838	2	2	3	1	1	1	1
TCGA-BP-4159	2	1	2	1	1	1	1
TCGA-BP-5169	2	1	4	1	1	1	1
TCGA-BP-4340	2	2	2	1	1	1	1
TCGA-A3-3319	2	1	2	1	1	3	1
TCGA-CZ-4865	2	2	2	1	1	3	1
TCGA-B0-5702	2	1	2	1	1	1	1
TCGA-AK-3465	2	2	5	1	1	3	1
TCGA-B0-5110	2	2	2	1	1	1	1
TCGA-BP-4768	2	2	2	1	1	1	1
TCGA-BP-4170	2	2	2	1	1	1	1
TCGA-MW-A4EC	2	2	2	1	3	3	1
TCGA-B2-4098	2	2	2	1	1	3	1
TCGA-AK-3434	2	1	2	1	1	3	1
TCGA-A3-3367	2	1	3	1	1	1	1
TCGA-AK-3461	2	1	2	1	1	3	1
TCGA-B0-5120	2	2	2	1	1	1	1
TCGA-CW-6093	2	1	1	1	1	3	1
TCGA-B0-5703	2	1	3	1	1	1	1
TCGA-B2-3924	2	1	2	1	1	3	1
TCGA-CJ-4874	2	2	3	1	1	1	1
TCGA-B8-4154	2	2	2	1	1	1	1
TCGA-B2-5635	2	1	2	1	1	3	1
TCGA-BP-4161	2	1	3	1	1	3	1
TCGA-BP-4795	2	2	2	1	1	1	1
TCGA-B0-5102	2	2	3	1	1	3	1
TCGA-BP-5173	2	1	2	1	1	3	1
TCGA-BP-4344	2	2	2	1	1	3	1
TCGA-A3-A8OV	2	1	2	1	3	3	1
TCGA-BP-5195	2	1	2	1	1	3	1
TCGA-A3-3329	2	1	2	1	1	1	1
TCGA-BP-4986	2	1	3	1	1	1	1
TCGA-BP-5168	2	1	2	1	1	3	1
TCGA-B0-4945	2	2	2	1	1	1	1
TCGA-BP-4790	2	1	2	1	1	3	1
TCGA-CJ-4893	2	2	3	1	1	3	1
TCGA-GK-A6C7	2	2	5	1	3	3	1
TCGA-CJ-6027	2	1	4	1	1	3	1
TCGA-B0-5700	2	1	2	1	1	1	1
TCGA-B0-5077	2	1	3	1	1	1	1
TCGA-B0-5698	2	1	3	1	1	1	1
TCGA-BP-4976	2	1	3	1	1	3	1
TCGA-A3-A6NN	2	1	2	1	3	3	1
TCGA-BP-5176	2	2	2	1	1	3	1
TCGA-BP-4781	2	1	3	1	1	3	1
TCGA-CJ-5683	2	1	3	1	1	3	1
TCGA-CW-5588	2	2	2	1	1	3	1
TCGA-B2-5641	2	1	3	1	1	1	1
TCGA-B2-5636	2	1	2	1	1	3	1
TCGA-CZ-4866	2	2	3	1	1	3	1
TCGA-BP-4763	2	2	2	1	1	3	1
TCGA-A3-3328	2	1	2	1	1	1	1
TCGA-B0-4839	2	2	2	1	1	1	1
TCGA-G6-A8L7	2	2	3	1	3	1	1
TCGA-A3-3359	2	2	2	1	1	1	1
TCGA-CZ-4853	2	1	2	1	1	3	1
TCGA-B0-4833	2	2	2	1	1	1	1
TCGA-B2-4099	2	1	3	1	1	3	1
TCGA-CJ-5672	2	1	3	1	1	3	1
TCGA-AK-3454	2	1	3	1	1	3	1
TCGA-AK-3450	2	2	2	1	1	1	1
TCGA-A3-3331	2	2	2	1	1	1	1
TCGA-B0-4823	2	1	2	1	1	1	1
TCGA-CZ-4858	1	1	4	1	1	3	2
TCGA-A3-3335	1	1	4	1	1	1	2
TCGA-CZ-5469	1	1	2	1	1	1	2
TCGA-A3-3351	1	1	2	1	1	1	2
TCGA-BP-5200	1	1	4	1	1	3	2
TCGA-B0-5706	1	1	2	1	1	1	2
TCGA-BP-5007	1	1	2	1	1	1	2
TCGA-AK-3443	1	1	5	1	1	1	2
TCGA-BP-4960	1	1	3	1	1	1	2
TCGA-BP-4173	1	1	3	1	1	1	2
TCGA-CJ-4642	1	1	2	1	1	3	2
TCGA-AK-3433	1	2	5	1	1	1	2
TCGA-AK-3456	1	1	3	1	1	1	2
TCGA-AK-3451	1	1	3	1	1	1	2
TCGA-CJ-4639	1	2	2	1	1	1	2
TCGA-B0-4816	1	1	3	1	1	1	2
TCGA-BP-4174	1	1	3	1	1	1	2
TCGA-A3-3363	1	1	2	1	1	1	2
TCGA-B2-4101	1	1	3	1	1	3	2
TCGA-AK-3429	1	2	2	1	1	1	2
TCGA-CZ-5456	1	1	3	1	1	1	2
TCGA-CJ-4876	1	1	3	1	1	1	2
TCGA-A3-3316	1	1	3	1	1	3	2
TCGA-BP-5199	1	1	4	1	1	1	2
TCGA-CZ-5985	1	1	2	1	1	1	2
TCGA-AK-3453	1	2	2	1	1	3	2
TCGA-BP-4962	1	1	2	1	1	3	2
TCGA-B2-3923	1	1	2	1	1	3	2
TCGA-B8-A54J	1	1	2	1	3	3	2
TCGA-CZ-5989	1	1	2	1	1	1	2
TCGA-B2-A4SR	2	1	5	1	1	3	2
TCGA-B4-5844	2	2	1	1	1	1	2
TCGA-CJ-4912	2	1	3	1	1	3	2
TCGA-B8-5162	2	1	2	1	1	3	2
TCGA-A3-3357	2	1	3	1	1	1	2
TCGA-AK-3431	2	2	3	1	1	3	2
TCGA-CJ-6032	2	2	3	1	1	3	2
TCGA-CZ-4861	2	1	2	1	1	3	2
TCGA-CJ-4643	2	2	3	1	1	1	2
TCGA-A3-3317	2	1	2	1	1	1	2
TCGA-CZ-5453	2	1	2	1	1	3	2
TCGA-MM-A564	2	1	2	1	3	3	2
TCGA-B0-4818	2	2	3	1	1	3	2
TCGA-CZ-5452	2	1	2	1	1	1	2
TCGA-B8-A54H	2	2	3	1	3	1	2
TCGA-CJ-5675	2	1	3	1	1	3	2
TCGA-CZ-5470	2	2	3	1	1	1	2
TCGA-CZ-5451	2	1	3	1	1	1	2
TCGA-BP-4327	2	2	2	1	1	1	2
TCGA-BP-4169	2	2	2	1	1	1	2
TCGA-CZ-5463	2	1	2	1	1	3	2
TCGA-B0-4822	2	1	4	1	1	3	2
TCGA-B0-4852	2	2	2	1	1	1	2
TCGA-A3-3343	2	1	3	1	1	1	2
TCGA-BP-4342	2	1	3	1	1	1	2
TCGA-AK-3447	2	1	2	1	1	3	2
TCGA-CZ-4864	2	1	3	1	1	1	2
TCGA-CW-6097	1	1	4	2	1	3	3
TCGA-BP-4797	1	1	3	2	1	1	3
TCGA-BP-4332	1	1	2	2	1	1	3
TCGA-A3-A8OW	1	1	2	2	3	3	3
TCGA-AK-3426	1	1	3	2	1	2	3
TCGA-BP-4971	1	1	3	2	1	1	3
TCGA-CJ-4881	1	1	3	2	1	3	3
TCGA-CZ-5458	1	1	3	2	1	3	3
TCGA-BP-4972	1	2	3	2	1	3	3
TCGA-BP-4970	1	1	3	2	1	2	1
TCGA-CJ-4901	1	1	3	2	1	3	3
TCGA-CJ-5676	1	1	3	2	1	3	3
TCGA-BP-4973	1	1	3	2	1	3	3
TCGA-B0-4810	1	1	3	2	1	2	3
TCGA-B0-4811	1	1	3	2	1	1	3
TCGA-CJ-4869	1	1	2	2	1	2	2
TCGA-CJ-4640	1	1	4	2	1	1	3
TCGA-B0-5711	1	1	3	2	1	3	3
TCGA-CZ-4863	1	2	3	2	1	1	3
TCGA-B8-4151	1	2	2	2	1	1	3
TCGA-CJ-4636	1	1	3	2	1	1	3
TCGA-B0-4849	1	1	3	2	1	3	3
TCGA-BP-4164	1	2	2	2	1	3	3
TCGA-BP-4351	1	2	2	2	1	1	3
TCGA-B0-5116	1	1	3	2	1	1	3
TCGA-B0-5108	1	1	2	2	1	1	3
TCGA-B0-4848	1	1	3	2	1	3	3
TCGA-BP-4334	1	1	3	2	1	1	3
TCGA-B8-5158	1	1	4	2	1	2	3
TCGA-BP-5183	1	1	3	2	1	3	3
TCGA-B0-4843	1	1	3	2	1	1	3
TCGA-CJ-4891	1	2	4	2	1	1	3
TCGA-CJ-4882	1	1	3	2	1	3	3
TCGA-B0-4718	1	1	2	2	1	3	3
TCGA-BP-4346	1	1	3	2	1	1	3
TCGA-BP-4761	1	1	4	2	1	2	3
TCGA-BP-4989	1	1	3	2	1	1	3
TCGA-CJ-4907	1	1	3	2	1	3	3
TCGA-CJ-4870	1	2	2	2	1	3	3
TCGA-B0-4696	1	1	3	2	1	1	3
TCGA-CJ-4894	1	1	3	2	1	1	3
TCGA-BP-4355	1	2	4	2	1	3	3
TCGA-BP-4167	1	1	2	2	1	3	3
TCGA-B0-5400	1	2	4	2	1	1	3
TCGA-B0-5097	1	2	2	2	1	1	3
TCGA-BP-4330	1	2	2	2	1	1	3
TCGA-BP-4163	1	2	3	2	1	1	3
TCGA-B0-4706	2	1	4	2	1	3	3
TCGA-CJ-4902	2	1	3	2	1	3	3
TCGA-CJ-5684	2	1	2	2	1	3	3
TCGA-AK-3428	2	1	2	2	1	1	3
TCGA-B0-5709	2	2	3	2	1	3	3
TCGA-CW-5587	2	2	2	2	1	1	3
TCGA-CZ-5457	2	1	4	2	1	3	3
TCGA-BP-4345	2	1	3	2	1	1	3
TCGA-B0-4707	2	1	4	2	1	3	3
TCGA-BP-5010	2	1	4	2	1	1	3
TCGA-CZ-5459	2	1	3	2	1	3	3
TCGA-B8-5163	2	2	3	2	1	1	3
TCGA-BP-4343	2	1	3	2	1	1	3
TCGA-A3-3372	2	1	2	2	1	3	3
TCGA-B0-4815	2	1	4	2	1	3	3
TCGA-B8-5164	2	1	3	2	1	1	3
TCGA-B4-5832	2	1	2	2	1	1	3
TCGA-B0-5701	2	1	4	2	1	1	3
TCGA-A3-3307	2	1	3	2	1	1	3
TCGA-B0-5692	2	2	3	2	1	1	3
TCGA-BP-4983	2	2	4	2	1	3	3
TCGA-CZ-5466	2	1	2	2	1	3	3
TCGA-BP-4160	2	1	2	2	1	1	3
TCGA-BP-4341	2	1	2	2	1	3	3
TCGA-B0-4821	2	2	3	2	1	1	3
TCGA-B0-4813	2	1	3	2	1	3	3
TCGA-B0-5696	2	1	4	2	1	1	3
TCGA-B8-A54D	2	1	2	2	3	3	3
TCGA-B0-5113	2	2	2	2	1	1	3
TCGA-BP-4166	2	1	3	2	1	1	3
TCGA-CJ-4916	2	2	3	2	1	3	3
TCGA-B0-5109	2	1	4	2	1	2	3
TCGA-AK-3445	2	1	3	2	1	3	3
TCGA-BP-4799	2	1	3	2	1	1	3
TCGA-B8-4620	2	2	2	2	1	1	3
TCGA-B8-5550	2	1	3	2	1	1	3
TCGA-CJ-4878	2	2	2	2	1	3	3
TCGA-B0-5694	2	1	3	2	1	1	3
TCGA-AK-3455	2	2	3	2	1	3	3
TCGA-CJ-4884	2	2	3	2	1	3	3
TCGA-BP-5198	2	1	3	2	1	1	3
TCGA-B0-5096	2	2	5	2	1	2	3
TCGA-BP-4985	2	1	4	2	1	1	3
TCGA-B0-5100	2	1	3	2	1	3	3
TCGA-B0-4694	2	1	4	2	1	3	3
TCGA-B0-4693	2	2	4	2	1	1	3
TCGA-B0-4842	2	2	4	2	1	1	3
TCGA-CJ-5679	2	1	4	2	1	3	3
TCGA-A3-3352	2	1	3	2	1	1	3
TCGA-B8-4153	2	1	3	2	1	3	3
TCGA-CW-5584	2	1	3	2	1	2	3
TCGA-BP-4347	2	1	2	2	1	3	3
TCGA-BP-5202	2	1	2	2	1	3	3
TCGA-B0-4710	2	2	3	2	1	1	3
TCGA-BP-4329	2	1	2	2	1	1	3
TCGA-BP-4981	2	2	3	2	1	3	3
TCGA-B0-5713	2	2	3	2	1	1	3
TCGA-BP-4967	2	1	2	2	1	1	3
TCGA-B0-5085	2	2	3	2	1	1	3
TCGA-CZ-5465	2	2	2	2	1	3	3
TCGA-BP-4337	2	2	4	2	1	1	3
TCGA-A3-3347	2	2	2	2	1	2	1
TCGA-B0-4713	2	2	2	2	1	3	3
TCGA-B0-4827	2	2	4	2	1	1	3
TCGA-B0-5075	2	2	2	2	1	1	3
TCGA-A3-3308	2	2	2	2	1	1	3
TCGA-BP-5191	2	1	2	2	1	1	3
TCGA-BP-4803	2	1	3	2	1	3	3
TCGA-B0-5081	2	2	2	2	1	1	3
TCGA-CJ-4897	2	2	3	2	1	3	3
TCGA-B0-5095	2	1	3	2	1	1	3
TCGA-EU-5907	2	1	3	2	1	3	3
TCGA-B0-4817	2	1	3	2	1	1	3
TCGA-CJ-4873	2	2	3	2	1	1	3
TCGA-CZ-5467	2	2	4	2	1	1	3
TCGA-B0-5099	2	2	3	2	1	3	3
TCGA-B0-5084	1	1	3	2	2	2	3
TCGA-AK-3436	1	1	2	2	2	1	2
TCGA-BP-4354	1	1	4	2	2	2	4
TCGA-CJ-4868	1	1	3	2	2	1	3
TCGA-B0-5115	1	1	3	2	2	1	2
TCGA-CJ-5681	1	2	3	2	2	3	3
TCGA-B0-4688	1	1	4	2	2	1	4
TCGA-CJ-4638	1	2	4	2	2	2	3
TCGA-B0-4697	1	2	4	2	2	3	3
TCGA-B2-5639	1	1	3	2	2	3	3
TCGA-CJ-4887	1	1	3	2	2	3	3
TCGA-CJ-4644	1	2	3	2	2	1	3
TCGA-B0-4703	1	1	4	2	2	1	3
TCGA-CW-5585	1	1	2	2	2	1	3
TCGA-CW-5590	1	1	3	2	2	3	3
TCGA-CZ-5461	1	1	4	2	2	3	1
TCGA-B0-4846	1	1	2	2	2	1	3
TCGA-CJ-4637	1	2	4	2	2	3	2
TCGA-B0-5092	1	2	3	2	2	1	1
TCGA-CJ-5677	1	2	4	2	2	3	3
TCGA-G6-A5PC	1	2	4	2	2	1	1
TCGA-CJ-6033	1	2	4	2	2	1	3
TCGA-CJ-4641	1	2	4	2	2	3	3
TCGA-B0-4691	1	1	3	2	2	1	2
TCGA-CZ-5460	1	1	2	2	2	3	3
TCGA-G6-A8L6	1	1	3	2	3	3	2
TCGA-CW-5591	1	1	2	2	2	1	3
TCGA-CZ-4857	1	1	3	2	2	1	3
TCGA-B8-4622	1	1	3	2	2	1	3
TCGA-BP-4974	1	1	4	2	2	1	3
TCGA-CJ-6028	1	1	4	2	2	3	3
TCGA-B0-4814	1	1	3	2	2	1	4
TCGA-CJ-4888	1	1	4	2	2	3	3
TCGA-DV-A4VX	1	1	4	2	3	1	3
TCGA-BP-4787	1	2	4	2	2	1	3
TCGA-B0-4700	1	1	4	2	2	3	4
TCGA-B0-4847	1	1	3	2	2	3	3
TCGA-CJ-5682	1	1	4	2	2	3	3
TCGA-CZ-5987	1	1	2	2	2	3	3
TCGA-CZ-4860	1	1	4	2	2	3	4
TCGA-B0-4819	1	2	4	2	2	3	3
TCGA-B0-4844	1	1	3	2	2	3	3
TCGA-CJ-4904	1	2	3	2	2	1	3
TCGA-CW-6087	2	1	4	2	2	2	3
TCGA-B0-4836	2	1	3	2	2	3	3
TCGA-CJ-4895	2	1	4	2	2	3	3
TCGA-BP-4771	2	1	4	2	2	1	3
TCGA-CJ-5678	2	1	3	2	2	1	2
TCGA-B0-5094	2	1	2	2	2	1	3
TCGA-CJ-4871	2	1	4	2	2	3	3
TCGA-CZ-5454	2	1	2	2	2	1	2
TCGA-BP-5201	2	1	4	2	2	1	3
TCGA-CZ-5455	2	1	4	2	2	3	3
TCGA-B0-5080	2	1	3	2	2	1	3
TCGA-B0-4841	2	1	3	2	2	3	2
TCGA-B0-5402	2	1	4	2	1	3	4
TCGA-CJ-4885	2	1	3	2	2	3	3
TCGA-CJ-4918	2	1	4	2	2	1	3
TCGA-B0-4690	2	1	3	2	2	1	4
TCGA-BP-4335	2	2	3	2	2	1	3
TCGA-CJ-5680	2	2	4	2	2	3	3
TCGA-B0-5107	2	2	4	2	2	1	2
TCGA-B0-4701	2	2	3	2	2	1	3
TCGA-B8-4143	2	2	3	2	2	1	3
TCGA-CJ-4875	2	1	3	2	2	3	3
TCGA-B4-5377	2	2	3	2	2	1	3
TCGA-B0-5712	2	2	3	2	2	1	2
TCGA-CZ-5464	2	1	2	2	2	3	3
TCGA-CJ-4900	2	2	4	2	2	2	4
TCGA-B0-4845	2	1	2	2	2	3	3
TCGA-BP-5178	2	1	4	2	2	3	3
TCGA-CJ-4890	2	1	4	2	2	1	3
TCGA-CW-5580	2	2	3	2	2	3	3
TCGA-BP-4770	2	2	4	2	1	1	4
TCGA-B0-4699	2	1	4	2	2	1	4
TCGA-BP-4352	2	2	4	2	2	1	3
TCGA-B0-4698	2	1	4	2	1	3	4
TCGA-B0-4712	2	1	3	2	2	3	3
TCGA-B0-4828	2	1	3	2	2	3	2
TCGA-B0-4714	2	1	3	2	2	3	3
TCGA-CZ-5462	2	1	3	2	2	3	1
TCGA-CZ-5468	2	1	4	2	2	3	3
TCGA-MM-A563	1	1	2	2	3	3	3
TCGA-B4-5838	1	1	2	2	1	2	3
TCGA-BP-4798	2	1	4	2	2	1	3
