# Supplementary material for: Identification and validation of a ferroptosis-related lncRNA signature to robustly predict the prognosis, immune microenvironment, and immunotherapy efficiency in patients with clear cell renal cell carcinoma
Source: PeerJ. 2022 Dec 19;10:e14506. doi: 10.7717/peerj.14506 (PMC9774008; doi:10.7717/peerj.14506)
Supplement: Code S2 [file peerj-10-14506-s002.zip › 5. Nomogram/cli.all.txt]

id	age	gender	grade	stage	M	N	T
TCGA-CJ-4643	67	2	3	2	1	1	2
TCGA-BP-4964	54	2	2	1	1	1	1
TCGA-B0-5402	64	1	4	4	1	3	4
TCGA-B0-4815	65	1	4	3	1	3	3
TCGA-B2-5635	74	1	2	1	1	3	1
TCGA-B8-A54K	61	1	1	1	3	3	1
TCGA-G6-A8L7	81	2	3	1	3	1	1
TCGA-CZ-5467	86	2	4	3	1	1	3
TCGA-B2-5641	79	1	3	1	1	1	1
TCGA-BP-5199	58	1	4	2	1	1	2
TCGA-CW-6093	73	1	1	1	1	3	1
TCGA-B0-4700	60	1	4	4	2	3	4
TCGA-CZ-5984	51	1	3	1	1	1	1
TCGA-A3-3324	51	1	3	1	1	3	1
TCGA-A3-3378	60	1	3	1	1	1	1
TCGA-A3-3343	79	1	3	2	1	1	2
TCGA-CJ-4887	48	1	3	4	2	3	3
TCGA-B0-4842	73	2	4	3	1	1	3
TCGA-BP-4355	59	2	4	3	1	3	3
TCGA-A3-3359	82	2	2	1	1	1	1
TCGA-AK-3433	48	2	5	2	1	1	2
TCGA-B0-4827	77	2	4	3	1	1	3
TCGA-B2-A4SR	61	1	5	2	1	3	2
TCGA-B0-4699	74	1	4	4	2	1	4
TCGA-B8-5550	71	1	3	3	1	1	3
TCGA-A3-A8OW	37	1	2	3	3	3	3
TCGA-B2-3923	59	1	2	2	1	3	2
TCGA-BP-4967	76	1	2	3	1	1	3
TCGA-AK-3440	58	1	3	1	1	3	1
TCGA-B4-5838	52	1	2	5	1	2	3
TCGA-BP-4782	55	2	2	1	1	3	1
TCGA-CZ-5451	74	1	3	2	1	1	2
TCGA-BP-5196	53	1	2	1	1	3	1
TCGA-AK-3428	62	1	2	3	1	1	3
TCGA-A3-A8CQ	59	2	2	1	3	3	1
TCGA-A3-3380	54	1	2	1	1	1	1
TCGA-CJ-4895	62	1	4	4	2	3	3
TCGA-BP-4799	70	1	3	3	1	1	3
TCGA-B0-4847	60	1	3	4	2	3	3
TCGA-BP-4768	72	2	2	1	1	1	1
TCGA-B8-A54I	48	1	3	1	3	3	1
TCGA-CJ-4884	72	2	3	3	1	3	3
TCGA-BP-5200	44	1	4	2	1	3	2
TCGA-BP-5170	55	1	2	1	1	3	1
TCGA-CJ-6027	77	1	4	1	1	3	1
TCGA-BP-4983	67	2	4	3	1	3	3
TCGA-A3-3317	67	1	2	2	1	1	2
TCGA-BP-4771	62	1	4	4	2	1	3
TCGA-A3-3352	74	1	3	3	1	1	3
TCGA-B0-5084	33	1	3	4	2	2	3
TCGA-CZ-4863	51	2	3	3	1	1	3
TCGA-BP-4798	74	1	4	5	2	1	3
TCGA-B0-5700	77	1	2	1	1	1	1
TCGA-AK-3456	48	1	3	2	1	1	2
TCGA-CJ-4641	55	2	4	4	2	3	3
TCGA-B8-4146	41	2	2	1	1	3	1
TCGA-CJ-4635	48	1	3	1	1	3	1
TCGA-BP-4975	40	1	3	1	1	3	1
TCGA-B8-A54E	62	2	3	1	3	3	1
TCGA-B0-5121	56	1	2	1	1	1	1
TCGA-BP-5180	53	1	2	1	1	3	1
TCGA-DV-5566	67	2	2	1	1	3	1
TCGA-BP-4784	67	2	2	1	1	3	1
TCGA-A3-3331	86	2	2	1	1	1	1
TCGA-B0-4811	48	1	3	3	1	1	3
TCGA-B0-5085	76	2	3	3	1	1	3
TCGA-CZ-4853	82	1	2	1	1	3	1
TCGA-A3-A6NI	47	1	3	1	3	3	1
TCGA-B2-4101	52	1	3	2	1	3	2
TCGA-AK-3427	65	1	5	1	1	1	1
TCGA-BP-5202	75	1	2	3	1	3	3
TCGA-B8-5164	65	1	3	3	1	1	3
TCGA-DV-5573	41	1	2	1	1	3	1
TCGA-BP-4989	58	1	3	3	1	1	3
TCGA-G6-A8L8	62	2	3	1	3	3	1
TCGA-BP-5173	75	1	2	1	1	3	1
TCGA-B8-A8YJ	60	2	2	1	3	3	1
TCGA-CJ-4899	42	1	2	1	1	3	1
TCGA-A3-3335	41	1	4	2	1	1	2
TCGA-A3-3325	52	1	2	1	1	3	1
TCGA-CW-6090	68	1	3	1	1	3	1
TCGA-BP-4170	72	2	2	1	1	1	1
TCGA-BP-4960	46	1	3	2	1	1	2
TCGA-CJ-5677	54	2	4	4	2	3	3
TCGA-BP-4167	59	1	2	3	1	3	3
TCGA-B8-5162	62	1	2	2	1	3	2
TCGA-CJ-6031	54	1	3	1	1	3	1
TCGA-CJ-4639	49	2	2	2	1	1	2
TCGA-B0-5075	77	2	2	3	1	1	3
TCGA-CJ-4888	59	1	4	4	2	3	3
TCGA-B0-5696	69	1	4	3	1	1	3
TCGA-CZ-4856	62	2	2	1	1	1	1
TCGA-B2-5633	56	1	2	1	1	1	1
TCGA-B0-5693	47	2	2	1	1	3	1
TCGA-BP-4165	64	2	1	1	1	1	1
TCGA-BP-4760	69	1	2	1	1	3	1
TCGA-B8-5551	65	2	3	1	1	1	1
TCGA-B0-5400	59	2	4	3	1	1	3
TCGA-BP-4994	54	1	3	1	1	3	1
TCGA-CJ-4871	63	1	4	4	2	3	3
TCGA-B0-5690	53	2	1	1	1	3	1
TCGA-A3-3373	54	2	3	1	1	1	1
TCGA-A3-3320	52	2	1	1	1	3	1
TCGA-CZ-5985	58	1	2	2	1	1	2
TCGA-AS-3777	63	1	5	1	1	3	1
TCGA-CZ-5456	57	1	3	2	1	1	2
TCGA-BP-5183	57	1	3	3	1	3	3
TCGA-A3-3306	67	1	3	1	1	1	1
TCGA-BP-4789	48	1	2	1	1	3	1
TCGA-B0-5705	65	2	2	1	1	1	1
TCGA-B0-4710	75	2	3	3	1	1	3
TCGA-A3-3351	42	1	2	2	1	1	2
TCGA-CJ-4890	72	1	4	4	2	1	3
TCGA-CW-5581	44	1	3	1	1	3	1
TCGA-B8-4153	74	1	3	3	1	3	3
TCGA-B0-4698	75	1	4	4	1	3	4
TCGA-B0-5106	64	1	2	1	1	1	1
TCGA-BP-4329	75	1	2	3	1	1	3
TCGA-B0-4712	76	1	3	4	2	3	3
TCGA-B0-4691	55	1	3	4	2	1	2
TCGA-DV-A4VX	59	1	4	4	3	1	3
TCGA-B0-5706	45	1	2	2	1	1	2
TCGA-CJ-4901	47	1	3	3	1	3	3
TCGA-BP-4968	40	1	3	1	1	1	1
TCGA-A3-A6NN	78	1	2	1	3	3	1
TCGA-B0-4823	88	1	2	1	1	1	1
TCGA-B0-5711	50	1	3	3	1	3	3
TCGA-B8-A54D	69	1	2	3	3	3	3
TCGA-B0-4833	82	2	2	1	1	1	1
TCGA-B0-4703	51	1	4	4	2	1	3
TCGA-B0-5702	71	1	2	1	1	1	1
TCGA-BP-4776	52	1	2	1	1	3	1
TCGA-B4-5377	68	2	3	4	2	1	3
TCGA-BP-4774	57	2	2	1	1	3	1
TCGA-B0-5399	46	1	2	1	1	1	1
TCGA-B0-4707	63	1	4	3	1	3	3
TCGA-BP-4344	75	2	2	1	1	3	1
TCGA-DV-5565	59	1	2	1	1	3	1
TCGA-A3-A6NJ	57	2	1	1	3	3	1
TCGA-BP-5191	79	1	2	3	1	1	3
TCGA-B0-4688	46	1	4	4	2	1	4
TCGA-MW-A4EC	72	2	2	1	3	3	1
TCGA-B0-5699	53	1	2	1	1	1	1
TCGA-MM-A563	41	1	2	5	3	3	3
TCGA-AK-3425	68	1	2	1	1	1	1
TCGA-BP-4992	66	1	4	1	1	3	1
TCGA-CZ-4864	86	1	3	2	1	1	2
TCGA-BP-5198	72	1	3	3	1	1	3
TCGA-CJ-4878	71	2	2	3	1	3	3
TCGA-CJ-5672	84	1	3	1	1	3	1
TCGA-BP-4765	43	1	2	1	1	3	1
TCGA-BP-4970	44	1	3	3	1	2	1
TCGA-BP-5009	52	1	3	1	1	3	1
TCGA-BP-5186	50	2	2	1	1	1	1
TCGA-A3-3370	48	2	2	1	1	1	1
TCGA-BP-5174	45	2	2	1	1	3	1
TCGA-BP-4803	79	1	3	3	1	3	3
TCGA-B0-5097	59	2	2	3	1	1	3
TCGA-AK-3453	58	2	2	2	1	3	2
TCGA-BP-4804	59	1	2	1	1	3	1
TCGA-CJ-5681	44	2	3	4	2	3	3
TCGA-B0-4843	57	1	3	3	1	1	3
TCGA-BP-5000	40	1	3	1	1	3	1
TCGA-A3-3346	68	1	3	1	1	3	1
TCGA-3Z-A93Z	69	1	2	1	1	1	1
TCGA-BP-5192	59	1	2	1	1	3	1
TCGA-B8-4620	70	2	2	3	1	1	3
TCGA-CJ-4905	62	2	2	1	1	3	1
TCGA-BP-5181	58	2	2	1	1	3	1
TCGA-EU-5906	55	1	2	1	1	3	1
TCGA-CJ-4868	42	1	3	4	2	1	3
TCGA-AK-3429	54	2	2	2	1	1	2
TCGA-CZ-5465	76	2	2	3	1	3	3
TCGA-B0-4714	81	1	3	4	2	3	3
TCGA-CJ-6032	63	2	3	2	1	3	2
TCGA-B0-5703	73	1	3	1	1	1	1
TCGA-B0-5095	81	1	3	3	1	1	3
TCGA-CZ-4861	63	1	2	2	1	3	2
TCGA-A3-3349	34	2	2	1	1	1	1
TCGA-CW-5585	51	1	2	4	2	1	3
TCGA-BP-4337	76	2	4	3	1	1	3
TCGA-A3-A8OV	75	1	2	1	3	3	1
TCGA-CZ-5454	63	1	2	4	2	1	2
TCGA-BP-4790	76	1	2	1	1	3	1
TCGA-A3-3347	76	2	2	3	1	2	1
TCGA-B2-5636	79	1	2	1	1	3	1
TCGA-B4-5844	61	2	1	2	1	1	2
TCGA-BP-4801	57	1	2	1	1	3	1
TCGA-A3-3307	66	1	3	3	1	1	3
TCGA-B0-5108	54	1	2	3	1	1	3
TCGA-MM-A564	68	1	2	2	3	3	2
TCGA-B0-5077	77	1	3	1	1	1	1
TCGA-B0-5092	53	2	3	4	2	1	1
TCGA-B4-5832	65	1	2	3	1	1	3
TCGA-DV-5575	52	2	2	1	1	3	1
TCGA-CW-5580	73	2	3	4	2	3	3
TCGA-BP-5195	75	1	2	1	1	3	1
TCGA-BP-5006	61	1	2	1	1	1	1
TCGA-CZ-5469	41	1	2	2	1	1	2
TCGA-BP-4999	56	1	2	1	1	3	1
TCGA-B2-3924	73	1	2	1	1	3	1
TCGA-B0-5812	53	1	3	1	1	3	1
TCGA-B0-5096	72	2	5	3	1	2	3
TCGA-CZ-5986	61	1	3	1	1	1	1
TCGA-B8-4151	51	2	2	3	1	1	3
TCGA-B0-4713	76	2	2	3	1	3	3
TCGA-MM-A84U	58	2	2	1	3	3	1
TCGA-B0-4816	49	1	3	2	1	1	2
TCGA-CZ-4866	79	2	3	1	1	3	1
TCGA-CJ-4885	64	1	3	4	2	3	3
TCGA-B8-5546	38	2	2	1	1	1	1
TCGA-CJ-5676	47	1	3	3	1	3	3
TCGA-B0-5707	39	2	3	1	1	1	1
TCGA-BP-5190	61	1	3	1	1	3	1
TCGA-B0-5709	62	2	3	3	1	3	3
TCGA-B4-5843	45	1	2	1	1	1	1
TCGA-B2-4098	72	2	2	1	1	3	1
TCGA-BP-4985	72	1	4	3	1	1	3
TCGA-BP-4169	76	2	2	2	1	1	2
TCGA-BP-4769	63	1	2	1	1	3	1
TCGA-BP-4161	74	1	3	1	1	3	1
TCGA-BP-5010	63	1	4	3	1	1	3
TCGA-B2-4102	61	1	2	1	1	3	1
TCGA-B0-5099	88	2	3	3	1	3	3
TCGA-B0-4839	80	2	2	1	1	1	1
TCGA-CJ-5678	62	1	3	4	2	1	2
TCGA-B0-5100	72	1	3	3	1	3	3
TCGA-AK-3426	37	1	3	3	1	2	3
TCGA-CJ-5682	60	1	4	4	2	3	3
TCGA-CZ-5987	60	1	2	4	2	3	3
TCGA-A3-3382	69	1	3	1	1	3	1
TCGA-CJ-4636	51	1	3	3	1	1	3
TCGA-CW-5583	51	2	2	1	1	3	1
TCGA-B0-4849	51	1	3	3	1	3	3
TCGA-CJ-4908	38	1	2	1	1	3	1
TCGA-AK-3434	72	1	2	1	1	3	1
TCGA-A3-3326	47	1	1	1	1	3	1
TCGA-BP-4353	61	1	2	1	1	1	1
TCGA-A3-3329	75	1	2	1	1	1	1
TCGA-CZ-5463	76	1	2	2	1	3	2
TCGA-BP-4965	46	1	2	1	1	3	1
TCGA-B4-5835	64	2	2	1	1	1	1
TCGA-B0-5094	62	1	2	4	2	1	3
TCGA-DV-5567	40	2	2	1	1	3	1
TCGA-BP-5187	54	1	2	1	1	3	1
TCGA-BP-4763	79	2	2	1	1	3	1
TCGA-CJ-4869	49	1	2	3	1	2	2
TCGA-BP-5176	78	2	2	1	1	3	1
TCGA-BP-4795	74	2	2	1	1	1	1
TCGA-CZ-5464	69	1	2	4	2	3	3
TCGA-BP-4762	42	1	3	1	1	3	1
TCGA-BP-5178	71	1	4	4	2	3	3
TCGA-B0-5115	43	1	3	4	2	1	2
TCGA-B8-4622	57	1	3	4	2	1	3
TCGA-B0-5102	74	2	3	1	1	3	1
TCGA-BP-5008	46	1	2	1	1	3	1
TCGA-A3-3362	60	2	2	1	1	1	1
TCGA-CZ-5458	43	1	3	3	1	3	3
TCGA-B0-5712	68	2	3	4	2	1	2
TCGA-B0-4706	61	1	4	3	1	3	3
TCGA-CZ-5461	52	1	4	4	2	3	1
TCGA-6D-AA2E	68	2	2	1	3	3	1
TCGA-EU-5907	81	1	3	3	1	3	3
TCGA-BP-4770	73	2	4	4	1	1	4
TCGA-CZ-4859	59	2	2	1	1	1	1
TCGA-CW-5587	62	2	2	3	1	1	3
TCGA-BP-4332	36	1	2	3	1	1	3
TCGA-B0-4817	81	1	3	3	1	1	3
TCGA-CJ-4891	57	2	4	3	1	1	3
TCGA-B0-4690	65	1	3	4	2	1	4
TCGA-A3-3328	79	1	2	1	1	1	1
TCGA-CJ-4872	51	1	4	1	1	1	1
TCGA-CJ-4873	85	2	3	3	1	1	3
TCGA-CJ-4882	57	1	3	3	1	3	3
TCGA-B8-A54G	50	1	3	1	3	3	1
TCGA-BP-4961	47	1	2	1	1	3	1
TCGA-B0-5698	77	1	3	1	1	1	1
TCGA-AK-3460	58	1	2	1	1	3	1
TCGA-AK-3458	48	1	3	1	1	3	1
TCGA-CJ-4912	61	1	3	2	1	3	2
TCGA-CZ-5453	67	1	2	2	1	3	2
TCGA-DV-5574	37	1	2	1	1	3	1
TCGA-CJ-4920	64	2	2	1	1	3	1
TCGA-BP-5177	46	2	3	1	1	3	1
TCGA-CJ-4874	73	2	3	1	1	1	1
TCGA-BP-5201	63	1	4	4	2	1	3
TCGA-A3-3365	46	1	2	1	1	3	1
TCGA-DV-5569	29	2	2	1	1	3	1
TCGA-BP-4974	58	1	4	4	2	1	3
TCGA-CW-5584	74	1	3	3	1	2	3
TCGA-AK-3454	84	1	3	1	1	3	1
TCGA-CJ-4907	58	1	3	3	1	3	3
TCGA-CJ-4889	63	2	4	1	1	3	1
TCGA-A3-3323	53	1	1	1	1	3	1
TCGA-CW-5591	56	1	2	4	2	1	3
TCGA-CW-6087	61	1	4	4	2	2	3
TCGA-BP-4173	47	1	3	2	1	1	2
TCGA-B8-4619	58	1	2	1	1	1	1
TCGA-BP-4176	64	1	2	1	1	3	1
TCGA-BP-4164	51	2	2	3	1	3	3
TCGA-CZ-5466	67	1	2	3	1	3	3
TCGA-AK-3450	85	2	2	1	1	1	1
TCGA-BP-4327	75	2	2	2	1	1	2
TCGA-BP-4160	67	1	2	3	1	1	3
TCGA-B4-5378	62	1	2	1	1	1	1
TCGA-BP-4159	70	1	2	1	1	1	1
TCGA-B8-A54J	60	1	2	2	3	3	2
TCGA-CJ-4644	48	2	3	4	2	1	3
TCGA-BP-4330	60	2	2	3	1	1	3
TCGA-BP-4995	68	1	3	1	1	1	1
TCGA-BP-4335	65	2	3	4	2	1	3
TCGA-B0-4694	72	1	4	3	1	3	3
TCGA-B0-4836	61	1	3	4	2	3	3
TCGA-A3-3376	51	1	2	1	1	1	1
TCGA-BP-4758	40	1	2	1	1	3	1
TCGA-CZ-5455	63	1	4	4	2	3	3
TCGA-A3-3383	52	1	2	1	1	3	1
TCGA-CJ-4875	67	1	3	4	2	3	3
TCGA-T7-A92I	47	2	1	1	3	3	1
TCGA-AK-3465	71	2	5	1	1	3	1
TCGA-BP-5185	56	1	3	1	1	3	1
TCGA-BP-4998	49	1	3	1	1	3	1
TCGA-BP-4162	65	2	2	1	1	1	1
TCGA-B0-5080	63	1	3	4	2	1	3
TCGA-BP-4976	77	1	3	1	1	3	1
TCGA-BP-4163	60	2	3	3	1	1	3
TCGA-BP-4977	57	1	3	1	1	3	1
TCGA-CJ-4634	60	2	2	1	1	3	1
TCGA-BP-4177	65	1	2	1	1	3	1
TCGA-A3-3357	62	1	3	2	1	1	2
TCGA-CW-6097	32	1	4	3	1	3	3
TCGA-BP-4759	50	1	2	1	1	3	1
TCGA-BP-4986	75	1	3	1	1	1	1
TCGA-BP-4775	55	2	2	1	1	3	1
TCGA-AK-3431	62	2	3	2	1	3	2
TCGA-BP-4338	43	1	3	1	1	1	1
TCGA-B0-4701	66	2	3	4	2	1	3
TCGA-B0-4718	57	1	2	3	1	3	3
TCGA-BP-4326	53	2	2	1	1	1	1
TCGA-BP-4972	43	2	3	3	1	3	3
TCGA-BP-5169	70	1	4	1	1	1	1
TCGA-BP-4969	63	2	2	1	1	3	1
TCGA-CJ-4870	58	2	2	3	1	3	3
TCGA-B8-5552	41	2	2	1	1	3	1
TCGA-B0-5113	69	2	2	3	1	1	3
TCGA-BP-4340	70	2	2	1	1	1	1
TCGA-B8-A7U6	54	2	3	1	3	3	1
TCGA-B0-4824	49	2	3	1	1	1	1
TCGA-B8-5549	53	1	3	1	1	1	1
TCGA-DV-A4W0	55	1	3	1	3	3	1
TCGA-CZ-5989	60	1	2	2	1	1	2
TCGA-B0-5081	79	2	2	3	1	1	3
TCGA-CZ-4860	60	1	4	4	2	3	4
TCGA-AK-3451	48	1	3	2	1	1	2
TCGA-BP-4351	51	2	2	3	1	1	3
TCGA-B2-4099	83	1	3	1	1	3	1
TCGA-B0-5694	71	1	3	3	1	1	3
TCGA-CJ-4903	50	1	3	1	1	3	1
TCGA-CZ-5457	62	1	4	3	1	3	3
TCGA-BP-4158	69	1	2	1	1	1	1
TCGA-DV-5568	26	1	2	1	1	3	1
TCGA-BP-4166	69	1	3	3	1	1	3
TCGA-CZ-4854	68	1	2	1	1	1	1
TCGA-CZ-5462	83	1	3	4	2	3	1
TCGA-BP-5004	53	1	3	1	1	3	1
TCGA-A3-3387	49	1	2	1	1	1	1
TCGA-BP-5175	60	1	3	1	1	3	1
TCGA-BP-4331	52	1	2	1	1	1	1
TCGA-BP-4174	49	1	3	2	1	1	2
TCGA-CJ-6028	58	1	4	4	2	3	3
TCGA-A3-3367	72	1	3	1	1	1	1
TCGA-CZ-5982	59	2	2	1	1	3	1
TCGA-BP-4962	58	1	2	2	1	3	2
TCGA-CJ-6030	65	1	3	1	1	1	1
TCGA-B0-4818	68	2	3	2	1	3	2
TCGA-BP-4973	47	1	3	3	1	3	3
TCGA-B8-5165	43	1	2	1	1	1	1
TCGA-B0-5110	71	2	2	1	1	1	1
TCGA-B0-4838	69	2	3	1	1	1	1
TCGA-B0-4814	58	1	3	4	2	1	4
TCGA-B0-5098	53	2	3	1	1	3	1
TCGA-A3-3319	70	1	2	1	1	3	1
TCGA-BP-5007	45	1	2	2	1	1	2
TCGA-BP-4347	74	1	2	3	1	3	3
TCGA-CW-5590	51	1	3	4	2	3	3
TCGA-B0-4822	78	1	4	2	1	3	2
TCGA-CJ-4918	64	1	4	4	2	1	3
TCGA-CJ-4897	79	2	3	3	1	3	3
TCGA-B8-4143	66	2	3	4	2	1	3
TCGA-CJ-5675	70	1	3	2	1	3	2
TCGA-CZ-4865	70	2	2	1	1	3	1
TCGA-AK-3436	40	1	2	4	2	1	2
TCGA-B8-4154	73	2	2	1	1	1	1
TCGA-B0-5697	50	1	2	1	1	1	1
TCGA-BP-4343	64	1	3	3	1	1	3
TCGA-CZ-5452	69	1	2	2	1	1	2
TCGA-CZ-5460	55	1	2	4	2	3	3
TCGA-B0-4845	70	1	2	4	2	3	3
TCGA-BP-4971	40	1	3	3	1	1	3
TCGA-CZ-4858	39	1	4	2	1	3	2
TCGA-B0-4841	63	1	3	4	2	3	2
TCGA-B0-4819	60	2	4	4	2	3	3
TCGA-G6-A5PC	54	2	4	4	2	1	1
TCGA-BP-4349	68	2	2	1	1	3	1
TCGA-CJ-4900	69	2	4	4	2	2	4
TCGA-B0-4810	47	1	3	3	1	2	3
TCGA-CJ-4916	69	2	3	3	1	3	3
TCGA-B0-4846	52	1	2	4	2	1	3
TCGA-BP-4756	62	2	2	1	1	1	1
TCGA-B0-5088	53	1	3	1	1	1	1
TCGA-B0-4837	63	1	3	1	1	1	1
TCGA-B0-5119	61	2	2	1	1	1	1
TCGA-BP-4345	62	1	3	3	1	1	3
TCGA-BP-4342	79	1	3	2	1	1	2
TCGA-B0-4844	60	1	3	4	2	3	3
TCGA-CW-6088	60	1	2	1	1	1	1
TCGA-B0-5701	65	1	4	3	1	1	3
TCGA-BP-4766	43	2	3	1	1	3	1
TCGA-B8-A54H	69	2	3	2	3	1	2
TCGA-B4-5836	61	2	2	1	1	1	1
TCGA-B0-5117	40	1	2	1	1	3	1
TCGA-CJ-5680	65	2	4	4	2	3	3
TCGA-CW-5589	52	1	2	1	1	3	1
TCGA-CJ-4638	46	2	4	4	2	2	3
TCGA-BP-5184	54	1	3	1	1	3	1
TCGA-B0-5116	52	1	3	3	1	1	3
TCGA-CZ-4857	56	1	3	4	2	1	3
TCGA-BP-4959	49	1	3	1	1	3	1
TCGA-B8-4148	63	2	3	1	1	1	1
TCGA-CJ-4886	42	2	3	1	1	3	1
TCGA-AK-3461	72	1	2	1	1	3	1
TCGA-B8-5159	61	2	3	1	1	1	1
TCGA-A3-3358	57	2	2	1	1	1	1
TCGA-A3-3372	64	1	2	3	1	3	3
TCGA-B8-A54F	49	2	2	1	3	3	1
TCGA-AK-3455	71	2	3	3	1	3	3
TCGA-BP-4981	75	2	3	3	1	3	3
TCGA-CJ-5686	59	2	3	1	1	3	1
TCGA-AK-3447	83	1	2	2	1	3	2
TCGA-CJ-4876	57	1	3	2	1	1	2
TCGA-B0-4834	49	1	3	1	1	1	1
TCGA-B0-5713	75	2	3	3	1	1	3
TCGA-CJ-5671	51	1	3	1	1	3	1
TCGA-B0-5107	65	2	4	4	2	1	2
TCGA-B4-5834	59	1	1	1	1	1	1
TCGA-G6-A8L6	55	1	3	4	3	3	2
TCGA-BP-4991	54	1	2	1	1	3	1
TCGA-B0-4821	68	2	3	3	1	1	3
TCGA-B0-4813	68	1	3	3	1	3	3
TCGA-CZ-5459	63	1	3	3	1	3	3
TCGA-CZ-4862	46	1	2	1	1	3	1
TCGA-CJ-4881	41	1	3	3	1	3	3
TCGA-EU-5905	67	2	3	1	1	3	1
TCGA-BP-5168	75	1	2	1	1	3	1
TCGA-B8-5163	63	2	3	3	1	1	3
TCGA-B0-5692	66	2	3	3	1	1	3
TCGA-CJ-4640	49	1	4	3	1	1	3
TCGA-A3-3316	57	1	3	2	1	3	2
TCGA-BP-4797	34	1	3	3	1	1	3
TCGA-B0-5691	66	2	3	1	1	1	1
TCGA-EU-5904	47	2	1	1	1	3	1
TCGA-BP-5189	60	1	4	1	1	3	1
TCGA-A3-3385	46	2	2	1	1	1	1
TCGA-BP-4787	59	2	4	4	2	1	3
TCGA-BP-4325	64	2	2	1	1	1	1
TCGA-A3-3322	51	1	2	1	1	3	1
TCGA-BP-5194	39	1	2	1	1	3	1
TCGA-BP-4982	42	1	3	1	1	3	1
TCGA-CJ-4902	61	1	3	3	1	3	3
TCGA-A3-3311	57	1	2	1	1	3	1
TCGA-BP-5182	56	1	3	1	1	1	1
TCGA-CJ-6033	54	2	4	4	2	1	3
TCGA-CJ-4637	52	2	4	4	2	3	2
TCGA-B8-5545	42	1	2	1	1	1	1
TCGA-B0-5109	69	1	4	3	1	2	3
TCGA-CJ-4893	76	2	3	1	1	3	1
TCGA-BP-5001	43	2	2	1	1	3	1
TCGA-A3-3313	59	1	3	1	1	1	1
TCGA-B8-5553	67	2	2	1	1	1	1
TCGA-AK-3443	45	1	5	2	1	1	2
TCGA-B0-4696	58	1	3	3	1	1	3
TCGA-DV-5576	55	2	2	1	1	3	1
TCGA-BP-4987	41	2	2	1	1	3	1
TCGA-AK-3445	69	1	3	3	1	3	3
TCGA-B0-5083	63	1	3	1	1	1	1
TCGA-B0-4697	46	2	4	4	2	3	3
TCGA-DV-A4VZ	53	1	2	1	3	3	1
TCGA-BP-4963	63	1	3	1	1	3	1
TCGA-BP-4354	40	1	4	4	2	2	4
TCGA-BP-4341	67	1	2	3	1	3	3
TCGA-A3-3308	77	2	2	3	1	1	3
TCGA-B0-5120	72	2	2	1	1	1	1
TCGA-B0-4945	75	2	2	1	1	1	1
TCGA-BP-4781	78	1	3	1	1	3	1
TCGA-CJ-5684	61	1	2	3	1	3	3
TCGA-BP-4346	57	1	3	3	1	1	3
TCGA-A3-A6NL	49	2	2	1	3	3	1
TCGA-B0-4852	78	2	2	2	1	1	2
TCGA-B8-4621	63	1	3	1	1	1	1
TCGA-BP-4807	42	1	3	1	1	3	1
TCGA-BP-4352	74	2	4	4	2	1	3
TCGA-CJ-5683	78	1	3	1	1	3	1
TCGA-GK-A6C7	76	2	5	1	3	3	1
TCGA-BP-4761	57	1	4	3	1	2	3
TCGA-A3-3374	51	2	2	1	1	1	1
TCGA-CZ-5470	72	2	3	2	1	1	2
TCGA-BP-4334	56	1	3	3	1	1	3
TCGA-CZ-5988	38	1	2	1	1	1	1
TCGA-CJ-4894	58	1	3	3	1	1	3
TCGA-B0-4828	79	1	3	4	2	3	2
TCGA-CJ-5679	73	1	4	3	1	3	3
TCGA-A3-3363	50	1	2	2	1	1	2
TCGA-BP-4777	46	1	3	1	1	3	1
TCGA-B8-5158	56	1	4	3	1	2	3
TCGA-B0-5695	61	2	2	1	1	1	1
TCGA-BP-4993	58	1	3	1	1	3	1
TCGA-CW-5588	78	2	2	1	1	3	1
TCGA-CJ-4642	47	1	2	2	1	3	2
TCGA-B2-5639	46	1	3	4	2	3	3
TCGA-AS-3778	35	1	1	1	1	3	1
TCGA-B0-4693	72	2	4	3	1	1	3
TCGA-CJ-4892	65	2	2	1	1	1	1
TCGA-B0-4848	54	1	3	3	1	3	3
TCGA-CZ-5468	84	1	4	4	2	3	3
TCGA-CJ-4904	60	2	3	4	2	1	3
TCGA-B0-5710	57	1	2	1	1	1	1
