# Supplementary material for: Identification and validation of a ferroptosis-related lncRNA signature to robustly predict the prognosis, immune microenvironment, and immunotherapy efficiency in patients with clear cell renal cell carcinoma
Source: PeerJ. 2022 Dec 19;10:e14506. doi: 10.7717/peerj.14506 (PMC9774008; doi:10.7717/peerj.14506)
Supplement: Code S2 [file peerj-10-14506-s002.zip › 5. Nomogram/risk.all.riskScore12.txt]

id	futime	fustat	LINC00894	DUXAP8	LINC01426	PVT1	PELATON	LINC02609	MYG1-AS1	riskScore
TCGA-AK-3447	3.334246575	0	0.02059319	0.009784395	0.05393423	1.145734	0.06197981	0.06124158	0.4025061	1
TCGA-B8-5546	1.383561644	0	0.09836318	0.01802638	0.2484158	1.500244	0.2356285	0.09687345	0.1029947	1
TCGA-CW-5591	6.221917808	0	0.02247666	0.07368705	0.3476838	0.1746421	0.3696509	0.07747685	0.6864369	1
TCGA-CZ-4859	4.895890411	0	0.03499194	0.00775863	0.04964106	0.7988721	0.9378145	0.3752526	0.265976	1
TCGA-CJ-4644	0.920547945	1	0.02603659	0.03628741	0.8523837	1.032326	0.5597354	0.5396608	0.1696336	1
TCGA-CW-5585	7.147945205	0	0.1350502	0.01241925	0.03422913	1.336425	0.8035623	0.1201334	0.2767362	1
TCGA-B0-5705	12.43013699	0	0.1454061	0.04145187	0.2562157	1.260251	0.5571535	0.2046478	0.1880767	1
TCGA-AK-3427	9.816438356	0	0.1037266	0.02023212	0.04825598	0.5310149	0.2112553	0.6243195	0.5868783	1
TCGA-AS-3777	3.391780822	0	0.1051491	0.084421	0.09273305	0.1580896	0.3044754	0.9398419	0.4194291	1
TCGA-BP-4976	4.471232877	0	0.07106616	0.08610205	0.554884	0.9162088	0.7883357	0.2478464	0.5382493	1
TCGA-B0-5119	4.252054795	0	0.13431006	0.08258338	0.06207572	1.39144043	0.90358677	0.37592601	0.20589568	1
TCGA-CJ-4640	9.534246575	0	0.1032835	0.04021582	1.81105	0.5741509	0.5393929	0.1797965	0.6647065	1
TCGA-AK-3433	9.339726027	0	0.4318356	0.0578064	0.05163222	0.5835364	0.1743705	0.06700306	0.293582	1
TCGA-CJ-4905	4.098630137	0	0.09822085	0.06791605	0.1190436	1.464997	0.9380694	0.1932244	0.6126974	1
TCGA-BP-5184	3.104109589	0	0.07466223	0.02961315	0.1339043	1.696456	0.7118228	0.4739112	0.6344859	1
TCGA-BP-5181	4.095890411	0	0.05711967	0.08585835	0.1223986	2.501509	0.4353677	0.5769855	0.3552303	1
TCGA-B8-5164	0.071232877	0	0.15394	0.04809281	0.6130452	0.8010435	1.490593	0.2941768	0.4327796	1
TCGA-CZ-5451	5.284931507	0	0.03195768	0.03461947	1.801604	1.526641	1.302603	0.2643789	0.4684739	1
TCGA-CZ-4856	0.049315068	0	0.0118191	0.05840205	2.994858	1.360498	0.8130794	0.4090011	0.3657679	1
TCGA-BP-5173	0.169863014	1	0.108762	0.03720661	0.3228314	2.278569	0.5985712	0.239153	0.6613657	1
TCGA-DV-5567	5.490410959	0	0.0605348	0.0544261	4.289797	1.340032	0.4564836	0.09441763	0.4095653	1
TCGA-CJ-4897	9.153424658	0	0.1390643	0.04856388	0.7511913	1.704821	0.8654915	0.1663639	0.6455474	1
TCGA-B8-4146	1.4	0	0.1860868	0.0975417	0.2240318	1.292138	0.8749478	0.1898759	0.6159735	1
TCGA-CW-5583	6.819178082	0	0.09878548	0.03584183	3.545673	1.287014	0.5444377	0.2075853	0.4607641	1
TCGA-CJ-5681	1.512328767	1	0.3141412	0.03520939	1.534738	0.3214296	0.7688504	0.4790855	0.2623964	1
TCGA-BP-5192	1.956164384	0	0.07307641	0.0729133	3.198298	1.932094	0.3475835	0.288937	0.3570805	1
TCGA-BP-5186	1.898630137	0	0.1444517	0.0274532	0.5873973	2.103278	0.653774	0.4193043	0.5696321	1
TCGA-AK-3429	9.117808219	0	0.05778254	0.05147641	0.19862634	1.74598089	0.78259266	0.93729855	0.52940346	1
TCGA-EU-5904	1.509589041	0	0.1885534	0.05520495	0.1851853	1.929932	1.038579	0.326521	0.4233216	1
TCGA-BP-5176	4.356164384	1	0.03186992	0.0920651	2.629254	1.792699	0.9920834	0.148197	0.4983333	1
TCGA-CJ-6032	9.969863014	0	0.07047073	0.1290602	0.7005086	1.283154	1.283603	0.4260703	0.5634787	1
TCGA-CZ-5982	6.682191781	0	0.1636096	0.05182365	0.1377318	2.110506	0.48907	0.4128343	0.685253	1
TCGA-B0-5812	10.50410959	0	0.09982335	0.1571927	1.036425	1.540298	1.177237	0.38168	0.3251845	1
TCGA-CW-6093	8.619178082	0	0.1703022	0.02673723	0.0727218	1.710335	0.7704357	0.5364847	0.6753799	1
TCGA-DV-5575	4.736986301	0	0.1114127	0.0501492	1.439771	1.906835	0.5824005	0.461322	0.6017129	1
TCGA-B0-5709	10.88767123	0	0.07444588	0.11318815	0.5007343	1.854123	0.8846066	0.7245582	0.440936	1
TCGA-B4-5377	1	0	0.2437812	0.0322463	0.5094999	1.845337	0.6641162	0.4745291	0.4193067	1
TCGA-B8-5165	2.019178082	0	0.08456746	0.1471219	2.542818	1.307927	0.7999348	0.2321475	0.5085912	1
TCGA-B0-5691	9.4	0	0.22132843	0.05608495	0.66017565	0.98134195	1.12080273	0.34572289	0.64088828	1
TCGA-BP-4762	3.679452055	1	0.02322358	0.026482	3.09692	0.9178225	0.8786996	0.1590566	1.109579	1
TCGA-CJ-4874	6.254794521	0	0.04407284	0.06355975	3.3508129	1.80547316	0.94970843	0.37848262	0.40537873	1
TCGA-CW-5587	6.098630137	0	0.07921952	0.03558633	1.10812396	1.70220778	2.66916498	0.35825103	0.18768396	1
TCGA-B0-5697	7.205479452	0	0.1447768	0.0650354	1.719214	1.184244	1.641091	0.1209804	0.621687	1
TCGA-CJ-4904	9.046575342	0	0.03001792	0.1615211	2.155851	1.246092	1.442304	0.6056129	0.311694	1
TCGA-B4-5834	0.104109589	0	0.05773501	0.0658356	2.704331	1.881297	1.225913	0.4034273	0.4123238	1
TCGA-B0-5711	10.92876712	0	0.1151898	0.2145411	0.362023	2.050805	1.241479	0.3903109	0.3252099	1
TCGA-B8-A54E	2.490410959	0	0.1313072	0.3743262	0.01357492	0.3142286	0.2585133	0.7230629	0.7429278	1
TCGA-EU-5906	0.564383562	0	0.09165035	0.02508228	1.955087	2.209146	1.503734	0.2348944	0.5553218	1
TCGA-AK-3440	7.849315068	0	0.6225393	0.0370623	0.04419897	0.1122395	0.1999443	0.150055	0.6352719	1
TCGA-B2-5636	2.517808219	0	0.07436011	0.1663254	1.876357	2.159654	0.5902507	0.3804187	0.6149053	1
TCGA-BP-4795	1.698630137	0	0.07172137	0.02374384	4.476363	0.9161338	1.21161	0.2026572	0.7009184	1
TCGA-B4-5378	0.479452055	0	0.2285999	0.01277814	2.782244	1.785236	0.5030082	0.04362531	0.7665895	1
TCGA-CW-5581	7.668493151	0	0.07848722	0.1152645	1.677188	1.470188	0.2454284	1.103399	0.6043343	1
TCGA-BP-4760	6.468493151	0	0.02835526	0.1278651	4.506436	1.08008	0.7048987	0.1087166	0.8313307	1
TCGA-B0-5083	2.863013699	1	0.02816137	0.07849745	0.23355922	0.50785989	4.81102211	0.20810208	0.24463586	1
TCGA-CZ-5986	1.021917808	0	0.2775151	0.05274205	1.674849	0.9768629	0.7470505	0.1826741	0.8647273	1
TCGA-B0-4834	5.726027397	1	0.7160727	0.04758048	0.0158635	0.1456421	0.1250051	0.09606817	0.4735511	1
TCGA-B0-5696	7.147945205	0	0.02628234	0.0844607	4.805887	2.015993	0.7951352	0.2906792	0.4436535	1
TCGA-B4-5836	0.38630137	0	0.07649375	0.18289391	1.62372052	2.31491718	1.01214157	0.43628684	0.48229545	1
TCGA-B0-5707	10.25753425	0	0.1053469	0.1313897	2.069302	0.5608503	2.284566	0.1388437	0.7399772	1
TCGA-DV-5576	1.991780822	1	0.1888727	0.04020293	3.714926	2.484291	0.3443212	0.1429741	0.541439	1
TCGA-BP-4170	6.419178082	1	0.149918	0.05530815	1.675938	1.951572	0.5232539	1.18731	0.3447336	1
TCGA-BP-5168	4.008219178	1	0.03424917	0.04260497	3.345391	2.40488	0.6586445	0.4292968	0.7911332	1
TCGA-B0-5712	7.457534247	0	0.27350452	0.03609711	0.59693109	1.845262	0.34625534	1.33507435	0.24749114	1
TCGA-B0-5695	5.890410959	0	0.1247597	0.0848594	0.7351869	2.557285	0.5025385	0.9870192	0.5561497	1
TCGA-BP-4789	4.079452055	0	0.1247622	0.5211905	0.4807089	1.292526	0.4642169	0.2996759	0.5158475	1
TCGA-CJ-4893	2.054794521	0	0.1729407	0.1485281	0.3182028	2.555181	0.5873315	0.3835087	0.8343602	1
TCGA-CZ-5458	7.64109589	0	0.1332754	0.01674299	4.33062	2.087984	0.553607	0.6998626	0.2869857	1
TCGA-CJ-4886	5.347945205	0	0.1779377	0.1357893	2.527288	1.622839	0.5508447	0.6083544	0.5083083	1
TCGA-A3-3373	4.44109589	0	0.19259625	0.15961983	0.5772182	1.05592154	2.54573007	0.16103766	0.54331666	1
TCGA-AK-3443	3.898630137	0	0.9228662	0.01073827	0.004110573	0.03131534	0.07558021	0.1391763	0.2658658	1
TCGA-CZ-5989	5.219178082	0	0.1695831	0.3909572	1.91899	1.6338	0.2662947	0.5501661	0.2882263	1
TCGA-DV-5565	3.64109589	0	0.04290853	0.06197655	1.286738	2.084345	1.601371	0.2969707	1.202097	1
TCGA-B0-5698	9.947945205	0	0.09161739	0.03482397	0.1568897	2.90963943	1.78778466	1.02124386	0.43620016	1
TCGA-B4-5844	0.019178082	0	0.1056245	0.2091927	0.8462815	1.862162	2.014963	0.3697227	0.570452	1
TCGA-BP-5200	2.912328767	0	0.09404277	0.252627	0.9236291	1.261561	2.421415	0.3667021	0.5302274	1
TCGA-CZ-5457	7.545205479	0	0.02660235	0.1563411	0.1768608	1.316746	2.058833	1.507002	0.3999683	1
TCGA-BP-5202	0.079452055	0	0.1448618	0.0965529	0.6612745	2.14897	1.384303	0.655303	0.7975805	1
TCGA-DV-5566	3.830136986	0	0.07331553	0.07942205	1.490522	1.611918	0.3971871	1.111959	1.146396	1
TCGA-AK-3465	1.010958904	0	0.7760866	0.00964928	0.03799246	0.6094848	0.4365994	0.0784362	0.5906961	1
TCGA-CZ-5467	0.2	1	0.19568321	0.0717232	4.97400283	2.0031269	0.43870947	0.38543912	0.43256042	1
TCGA-AK-3450	4.131506849	0	0.28413995	0.04764804	3.14631484	2.11956711	0.9198605	0.28919678	0.49003098	1
TCGA-CJ-4885	9.454794521	0	0.08444084	0.1114195	5.748407	1.902342	0.4232269	0.6026797	0.4244005	1
TCGA-BP-5194	1.117808219	0	0.07814047	0.1325695	0.2133876	1.998592	1.366837	0.6986858	1.173415	1
TCGA-B4-5835	0.043835616	0	0.18610679	0.52716053	0.14389255	1.15774167	1.42501174	0.17021255	0.50306791	1
TCGA-B0-5713	7.621917808	0	0.15620133	0.13005398	1.33930371	1.99210936	2.00201985	0.34990067	0.70268563	1
TCGA-B0-5700	4.904109589	0	0.03939285	0.05921265	3.967401	1.768462	1.080912	0.9410682	0.6999607	1
TCGA-B0-5703	6.153424658	0	0.1048857	0.2242535	0.6051967	3.410739	0.7948299	0.4519254	0.8648666	1
TCGA-AK-3456	3.131506849	0	0.2632316	0.01709799	0.5825097	1.422979	2.974178	0.1405289	0.879212	1
TCGA-B0-5692	10.80547945	0	0.2077412	0.01835054	3.839221	2.465409	0.6189536	1.086879	0.2001619	1
TCGA-B0-5699	10.52328767	0	0.2953887	0.01016309	1.350523	2.737766	0.604371	1.057444	0.4728337	1
TCGA-CW-6087	0.112328767	1	0.07036389	0.02228789	0.5413382	1.93715374	3.8523043	0.20608295	0.91686943	1
TCGA-BP-4975	3.926027397	0	0.1728627	0.08917175	0.9086999	2.946836	1.537448	0.4246102	0.8205424	1
TCGA-BP-5006	2.301369863	0	0.3141228	0.0913766	0.172095	2.587686	0.4630643	0.5442058	1.04417	1
TCGA-A3-A8OW	0.884931507	0	0.4289522	0.148119	0.1068059	1.6134376	0.6857774	0.4067055	0.8856472	1
TCGA-BP-5174	6.183561644	0	0.22318462	0.06862892	0.22658664	2.47670988	2.47125465	0.24813353	0.78422945	1
TCGA-DV-5574	5.523287671	0	0.0534769	0.13859104	3.43778102	1.49136621	0.62708062	0.37064036	1.52034582	1
TCGA-T7-A92I	0.975342466	0	0.7357057	0.2116927	0.02250978	0.1556556	0.1005143	0.2490894	0.694352	1
TCGA-EU-5907	0.347945205	0	0.07783372	0.0732223	0.764434	2.813268	0.5923381	1.982206	0.4563919	1
TCGA-BP-5185	3.101369863	0	0.23499115	0.03733896	0.08323703	3.71159609	0.33789398	0.91233822	0.90354921	1
TCGA-B8-5553	1.191780822	0	0.09613508	0.25731065	2.071947	2.151746	1.109137	0.4504993	0.8873138	1
TCGA-CJ-5680	2.104109589	1	0.1310602	0.35718265	0.1132728	1.345703	1.521469	1.403124	0.2817814	1
TCGA-CW-5589	6.515068493	0	0.04036839	0.1795261	1.998224	2.270741	3.186711	0.1309642	0.6049185	1
TCGA-CJ-5683	5.175342466	0	0.1540563	0.1266861	4.2365242	2.2269111	1.0852863	0.413291	0.608015	1
TCGA-CZ-4853	2.120547945	0	0.3845914	0.0763648	0.01879212	3.182621	0.2566769	1.005611	0.5235768	1
TCGA-B8-4619	1.432876712	0	0.8952433	0.008025565	0.04976897	0.2365649	0.2324041	0.1598319	0.7703549	1
TCGA-BP-4970	1.18630137	0	0.1626218	0.24435405	3.966303	2.515421	0.5287771	0.3517213	0.5628663	1
TCGA-CW-5584	0.449315068	1	0.05548124	0.26168965	1.644613	1.59371	0.7611832	1.427678	0.7393731	1
TCGA-B8-5159	1.978082192	0	0.10771785	0.11819623	4.00020029	1.25397877	0.53480056	1.01871251	0.99311769	1
TCGA-BP-5190	2.769863014	0	0.4053891	0.02208285	2.104857	1.926021	0.3996718	0.8921406	0.6560918	1
TCGA-A3-A6NJ	1.282191781	0	0.25252313	0.0100449	2.9011681	3.06903708	1.3786498	0.29530836	0.68870438	1
TCGA-CZ-5455	1.536986301	1	0.1455162	0.12005745	1.523326	2.482998	2.128723	0.6137139	0.6859541	1
TCGA-B0-4841	0.55890411	1	0.19786296	0.20484324	0.37842937	2.33754024	1.34326215	0.26183274	1.27215438	1
TCGA-B4-5843	0.030136986	0	0.1563156	0.02673715	2.204596	3.472747	1.072664	0.4006275	1.069348	1
TCGA-3Z-A93Z	1.054794521	0	0.09846756	0.02940751	0.2578898	4.263974	1.512042	0.6465084	1.053951	1
TCGA-CW-5590	2.945205479	1	0.2415775	0.32834085	1.308537	1.957797	0.8687208	0.4987388	0.7631153	1
TCGA-AK-3428	10.21369863	0	0.06059272	0.005757855	1.934087	2.202886	2.722484	1.171269	0.5921604	1
TCGA-CJ-5675	10.78356164	0	0.04476107	0.08081545	6.19857315	1.56577305	1.75775498	0.86322304	0.38883629	1
TCGA-EU-5905	0.326027397	0	0.09152904	0.2039982	6.537752	1.594755	0.257589	0.337433	0.9351536	1
TCGA-BP-5187	1.112328767	0	0.1197878	0.151772	4.915074	3.023319	0.4463682	0.8564008	0.3468627	1
TCGA-CJ-4869	6.997260274	0	0.07438632	0.0885654	3.644284	3.430085	0.9482073	0.8836796	0.5772937	1
TCGA-B0-5702	5.950684932	0	0.01471675	0.1804023	0.7371476	1.219714	2.258962	0.5968063	1.653974	1
TCGA-B8-4151	3.55890411	0	0.1891237	0.0501965	0.09607521	3.104109	0.7570774	1.332907	0.987867	1
TCGA-BP-4784	5.079452055	0	0.06014099	0.2628868	5.237249	1.958174	0.5836578	0.3669947	0.9795763	1
TCGA-B8-A54H	0.701369863	0	0.6947295	0.08293392	0.08528997	2.30914559	0.29123863	0.3556874	0.63651101	1
TCGA-CJ-5684	6.112328767	0	0.1145279	0.1134949	4.20469	3.063554	0.823053	0.8846539	0.5596291	1
TCGA-B0-5117	4.405479452	0	0.900749	0.1403745	0.04718182	0.09331681	0.07745731	0.05357431	0.9976549	1
TCGA-A3-A8OV	0.931506849	0	0.3793777	0.02957996	0.1847082	2.750851	1.497335	0.7942263	0.7922183	1
TCGA-GK-A6C7	0.167123288	0	0.3227893	0.2509628	0.1344948	2.159007	1.400484	0.4363342	0.9559256	1
TCGA-BP-4166	0.035616438	0	0.1634207	0.171103	1.867655	1.193668	0.8431736	0.8049006	1.597078	1
TCGA-B8-4154	3.780821918	0	0.1107723	0.0196489	0.2127519	3.034741	1.092262	1.589216	1.154725	1
TCGA-B8-5550	4.043835616	0	0.08382402	0.19117016	2.05816738	2.20318706	1.10826142	1.5636792	0.6485295	1
TCGA-BP-4961	5.301369863	0	0.3207465	0.1349789	4.076471	1.929571	0.5762598	0.5357721	0.7836476	1
TCGA-B8-4621	2.15890411	0	0.2802164	0.2556261	0.5993484	0.7813059	3.293175	0.1616153	0.9128327	1
TCGA-BP-4177	4.575342466	0	0.04933318	0.3375298	9.233559	1.514333	0.2181736	0.1829121	0.550998	1
TCGA-B2-5641	1.797260274	0	0.06000976	0.0684295	6.866256	2.253647	0.6256943	1.074825	0.6353351	1
TCGA-AK-3431	6.139726027	1	0.07655422	0.2051439	3.458591	1.929865	0.9874589	1.049318	1.010001	1
TCGA-BP-4993	0.484931507	0	0.1478868	0.06522725	2.526718	2.225873	0.9213898	0.5567241	1.71796	1
TCGA-B8-5163	2.252054795	0	0.08221403	0.5889895	5.22388	1.353716	0.239757	0.3942833	0.6462621	1
TCGA-BP-4962	4.890410959	0	0.1273083	0.21652545	2.263331	1.919985	2.14868	0.8085334	0.8013221	1
TCGA-B8-5552	2.865753425	0	0.10777771	0.10954098	6.6595036	1.24602478	2.24850539	0.2850452	0.7556209	1
TCGA-BP-4994	3.583561644	0	0.8533601	0.08900235	0.4565352	0.772666	0.8904308	0.3319943	0.5763218	1
TCGA-BP-5177	0.802739726	0	0.2438244	0.444216	0.2146963	2.096934	0.5060993	0.4273336	1.342063	1
TCGA-BP-4995	3.756164384	0	0.7242616	0.1231753	0.7513255	1.167993	1.224297	0.4136338	0.536479	1
TCGA-AK-3451	7.857534247	0	0.02846016	0.05476495	0.6778309	2.674079	1.707026	1.436905	1.460211	1
TCGA-B0-5116	3.490410959	0	0.04342917	0.490856	0.6975087	2.511332	0.3822438	1.852343	0.5492552	1
TCGA-CJ-4876	5.356164384	0	0.5837406	0.02980492	1.551654	1.571214	0.1873026	0.5653097	1.305571	1
TCGA-CZ-5453	6.62739726	1	0.1535801	0.1613683	3.335648	3.187205	1.386702	0.5196025	0.8791031	1
TCGA-DV-5573	3.095890411	0	0.5394536	0.09294735	0.3027528	1.767364	1.078156	0.4519516	1.216609	1
TCGA-BP-4781	5.698630137	0	0.06692127	0.0808894	4.301101	1.149335	2.140749	1.20712	0.9679318	1
TCGA-CW-6088	8.82739726	0	0.8286109	0.0292228	0.9144872	1.312725	1.096357	0.2563492	0.6052514	1
TCGA-6D-AA2E	0.991780822	0	0.8712073	0.02580372	0.1111227	0.7119786	0.4962032	0.8442478	0.7002966	1
TCGA-BP-4766	4.005479452	0	0.2921201	0.06587555	1.541564	2.797984	1.720909	0.33594	1.320892	1
TCGA-BP-5195	2.052054795	0	0.07423665	0.26678375	6.27031	2.012051	1.056223	0.7444164	0.6155756	1
TCGA-BP-4759	6.498630137	0	0.06831299	0.09598115	0.2587863	4.310893	1.019624	2.050012	0.6437659	1
TCGA-CJ-5686	5.583561644	0	0.1814023	0.24423745	5.512287	2.629023	0.6709519	0.2162598	0.9184424	1
TCGA-BP-4999	3.468493151	0	0.434777	0.2138047	4.654416	1.503502	0.51875	0.4172775	0.6727563	1
TCGA-B0-5402	3.534246575	0	0.15267631	0.21140447	2.78476897	2.01765437	1.04349642	1.57279142	0.67821575	1
TCGA-B0-5693	11.16164384	0	0.2337387	0.10965	4.382048	2.751874	0.4884987	0.6623141	1.069853	1
TCGA-BP-4160	7.893150685	0	0.08066697	0.2785104	3.353902	1.919021	1.711058	0.9377656	0.8759355	1
TCGA-B0-4839	4.490410959	1	0.1372808	0.16421585	4.711071	1.539961	0.9374613	0.4322711	1.60468	1
TCGA-A3-3385	5.460273973	0	0.3992417	0.01006095	0.0476598	3.727323	0.8023361	1.255873	0.862256	1
TCGA-CJ-4887	2.553424658	1	0.3879034	0.05728	2.236511	2.110511	0.9791011	0.8419825	1.090907	1
TCGA-A3-A8CQ	0.008219178	0	0.46292901	0.09992033	0.22732993	2.71767899	0.91274615	0.87965334	1.00176754	1
TCGA-BP-4329	2.315068493	1	0.2510102	0.07623845	0.4884449	2.200791	0.8472575	2.210879	0.8024066	1
TCGA-B8-A8YJ	1.180821918	0	0.349698	0.35424085	1.22042	2.086944	1.103586	0.1817403	1.194476	1
TCGA-DV-5569	0.97260274	0	0.1420669	0.02356361	4.607001	1.665068	1.49265	0.2723485	1.868017	1
TCGA-BP-4159	7.126027397	1	0.115414	0.3327785	2.830571	1.60183	0.978291	0.8451402	1.321275	1
TCGA-BP-4758	6.049315068	0	0.29457345	0.17304148	0.43835088	2.27854115	0.80598615	0.38371333	1.9846319	1
TCGA-BP-5201	2.605479452	0	0.36152719	0.0858858	2.41265068	3.37191819	0.57991985	0.92476807	0.83798645	1
TCGA-B8-A54J	1.446575342	0	0.47261393	0.04699925	0.37241689	3.28946292	0.83644993	0.65074715	1.20839658	1
TCGA-B8-5545	4.178082192	0	0.03399676	0.29522355	10.248	0.5659338	1.146893	0.2969433	0.8178301	1
TCGA-B8-4153	2.087671233	0	0.2632961	0.0638006	2.980283	4.065067	0.6028269	1.158498	0.7397775	1
TCGA-BP-4987	3.079452055	0	0.6730558	0.01957883	0.05396189	1.828844	0.9035975	1.069492	0.9396625	1
TCGA-CJ-4639	8.846575342	0	0.59081561	0.19248884	0.26526265	3.1089768	0.66410023	0.34227508	0.98981508	1
TCGA-BP-4162	8.421917808	0	0.62482165	0.09648278	0.19816125	1.65948048	1.62028726	0.07390337	1.46295703	1
TCGA-BP-5189	2.252054795	1	0.2263848	0.098169	8.370669	1.981967	0.5223271	0.7085833	0.6855365	1
TCGA-CJ-4889	5.331506849	0	0.1823317	0.20791404	6.70899826	1.50760508	1.23886878	0.34575086	1.10427035	1
TCGA-CW-5588	5.526027397	0	0.03066308	0.3178665	8.476103	2.069647	1.107449	0.5426073	0.5993281	1
TCGA-CJ-6031	5.221917808	0	0.04725895	0.20343357	8.1736418	1.44431574	1.18259392	0.42929261	1.24700071	1
TCGA-BP-4325	8.120547945	0	0.64100771	0.04490977	0.08536374	3.22034244	0.50450284	0.19385869	1.51302117	1
TCGA-A3-3313	2.01369863	1	0.8333981	0.1773002	0.03420644	1.649467	0.4877543	0.01614169	1.264241	1
TCGA-B0-5121	4.068493151	0	0.3139167	0.0626432	4.360374	2.565584	1.538678	0.8511058	0.766961	1
TCGA-CZ-5463	1.81369863	0	0.3177458	0.1201689	7.185451	1.225931	0.8938534	1.165522	0.4837348	1
TCGA-BP-4965	5.126027397	0	0.2063725	0.3446535	6.051857	2.865632	0.8677574	0.2425031	0.7463884	1
TCGA-AK-3434	5.717808219	0	0.2944924	0.194073	1.179466	4.14273	0.4637257	1.321431	0.8596668	1
TCGA-CJ-5672	5.402739726	1	0.1631357	0.248033	5.745092	2.655827	0.8316829	0.6678624	0.9869429	1
TCGA-BP-4344	4.564383562	0	0.3453952	0.1920857	5.4832186	2.2225646	0.6354122	0.8082588	0.719364	1
TCGA-A3-3328	3.794520548	0	1.207899	0.1914359	0.02903587	0.2139099	0.250595	0.07193418	0.6603946	1
TCGA-CJ-4871	6.638356164	0	0.07983723	0.2432446	10.5953	1.64847	0.9654429	0.5868199	0.4876457	1
TCGA-CJ-5682	10.23561644	0	0.03478158	0.04957708	6.73640849	2.00185622	0.48453251	2.56145361	0.50986999	1
TCGA-BP-4959	7.287671233	0	0.1155498	0.27147555	2.606259	3.210575	2.36931	0.8919317	0.7593197	1
TCGA-CJ-4870	4.104109589	0	0.06409568	0.05647765	1.236124	2.05915	2.600531	2.060506	1.167371	1
TCGA-BP-4769	5.139726027	0	0.176017	0.18452675	5.950172	4.163379	0.9740795	0.1888114	0.9155788	1
TCGA-A3-3362	4.271232877	0	0.7095207	0.1172567	0.4376332	2.5488297	1.0610988	0.2891208	1.1054206	1
TCGA-A3-A6NN	0.008219178	0	0.3799851	0.1575634	4.987277	1.348654	1.106519	0.8965515	0.9002467	1
TCGA-B2-5639	2.747945205	1	0.02890675	0.2224973	5.044028	1.08697	0.9197286	2.868108	0.4237498	1
TCGA-B0-5710	6.657534247	0	0.3174592	0.502432	1.607323	2.331177	1.475557	0.4838801	0.8558522	1
TCGA-B0-5701	6.742465753	0	0.06837432	0.1169515	4.037078	2.60655	1.608258	1.728906	0.9433529	1
TCGA-BP-4985	2.608219178	1	0.09584598	0.5690405	1.845843	1.26398	1.553438	1.544591	0.8145073	1
TCGA-B0-4823	1.243835616	1	0.04113291	0.2008083	8.589659	1.562489	2.327858	0.5004169	0.8290911	1
TCGA-CJ-5676	11.14246575	0	0.08234294	0.28356653	7.70549154	3.08620215	0.59479087	0.45413676	0.99785394	1
TCGA-B0-5690	9.293150685	0	0.2232995	0.2771921	2.1486907	2.762371	3.7626196	0.4172376	0.5800947	1
TCGA-BP-4756	1.024657534	0	0.7966546	0.01703307	0.06846212	1.252319	1.612032	0.6461322	1.216491	1
TCGA-CZ-5461	0.904109589	1	0.07590781	0.0765707	8.621257	1.568316	0.190803	2.203731	0.646725	1
TCGA-BP-4801	3.079452055	0	0.04335451	0.09742085	1.688175	3.237982	5.888278	0.5791549	0.548311	1
TCGA-CJ-4903	4.273972603	0	0.48782631	0.0542129	1.7215565	3.13366506	1.07183799	0.80807488	1.25245984	1
TCGA-BP-4173	5.18630137	0	0.66613323	0.05647555	2.3007645	2.76499366	0.81132043	0.34143583	1.21003443	1
TCGA-A3-3365	2.391780822	0	0.4199828	0.2709157	3.7394239	1.3197634	0.9964633	0.2834439	1.5878361	1
TCGA-BP-4765	5.983561644	0	0.6246589	0.1735755	0.3676575	2.725624	1.093707	0.3145886	1.410464	1
TCGA-CJ-4634	9.583561644	0	0.4052014	0.1803909	1.3138245	2.8017622	1.2243176	0.5582402	1.6273773	1
TCGA-B0-4846	3.287671233	1	0.5380306	0.01769769	6.356282	2.367142	0.4404204	0.3482596	1.112283	1
TCGA-B0-5100	5.24109589	1	0.2019133	0.09404295	3.144975	4.471681	0.4768698	0.1522306	2.195597	1
TCGA-DV-A4W0	6.767123288	0	0.6016629	0.040768475	1.5864405	3.2438185	0.8107381	0.676642505	1.2331485	1
TCGA-B8-A54K	1.284931507	0	0.864745	0.05537735	4.898851	1.651802	0.4607164	0.1219752	0.7348676	1
TCGA-CZ-5464	5.830136986	0	0.19601587	0.07167159	7.59176722	3.56109529	0.60461087	1.18543805	0.66630378	1
TCGA-A3-3331	3.443835616	0	0.5713439	0.1382791	1.163503	2.219988	0.9024074	1.017572	1.276258	1
TCGA-CJ-4920	0.380821918	1	0.40476852	0.06988412	3.16910787	3.02526128	0.53681064	0.91551386	1.53214538	1
TCGA-A3-3370	6.230136986	0	0.86936211	0.04194977	0.34990037	1.93012681	1.04894697	0.35804744	1.36240355	1
TCGA-BP-4804	3.997260274	0	0.3322603	0.1255586	4.333296	2.0679811	1.8438757	0.5891003	1.3970137	1
TCGA-BP-5008	2.934246575	0	0.4506431	0.1342547	4.298339	1.878665	2.073742	0.2930563	1.229958	1
TCGA-B8-5549	0.531506849	0	0.04323362	0.12324896	9.00180677	1.87556676	0.88528932	0.63993496	1.74286789	1
TCGA-B8-5162	0.098630137	0	0.06052772	0.4681367	2.729371	1.538877	3.109366	0.5890971	1.414517	1
TCGA-A3-3363	0.873972603	0	0.8530311	0.005374125	0.2499495	0.2983751	3.179346	0.09173792	1.450827	1
TCGA-A3-3367	6.219178082	0	0.510218	0.02219738	0.5312911	3.882396	0.713625	1.67853	1.001256	1
TCGA-B0-5096	0.18630137	1	0.1206858	0.2487725	4.181982	2.814052	2.746185	0.998909	0.8467758	1
TCGA-A3-3343	2.589041096	0	0.4541785	0.06994665	1.174127	3.548467	2.033594	0.5207914	1.428513	1
TCGA-CZ-5987	1.219178082	1	0.07773538	0.19031994	9.4041311	2.5528489	0.5072454	1.12002594	0.93844318	1
TCGA-B0-4818	1.397260274	1	0.7308144	0.1487127	0.6815096	3.6680395	0.8379237	0.474984	0.9859466	1
TCGA-CJ-4907	4.106849315	0	0.62758143	0.28674426	2.46126284	1.81344669	1.15881309	0.28936545	1.21824358	1
TCGA-CZ-4864	3.602739726	1	0.8374425	0.01528847	0.1377559	2.519173	0.8673541	0.8163946	1.269955	1
TCGA-CW-6097	1.564383562	1	0.09385727	0.5117185	0.6337425	2.194547	2.474261	1.560534	1.060568	1
TCGA-BP-4763	3.479452055	1	0.07800502	0.50034173	7.28357832	1.98824457	0.44559067	1.64041037	0.49006754	1
TCGA-A3-3322	4.049315068	0	0.5609755	0.0708632	0.4486819	3.224832	1.00523	0.6429701	1.838376	1
TCGA-BP-4174	5.147945205	0	0.19055841	0.08108023	7.52528805	3.40486776	1.33537913	0.39215125	1.36197241	1
TCGA-B0-5110	5.504109589	0	0.7717082	0.3750485	0.4362954	1.4324479	0.9403156	0.6974966	0.9461971	1
TCGA-B0-5694	1.315068493	1	0.1127357	0.1649766	8.09008	3.326442	1.337824	1.188655	0.6243209	1
TCGA-CW-5580	5.380821918	1	0.1984109	0.47468	5.043611	3.242258	1.600796	0.8014576	0.4752525	1
TCGA-AK-3460	6.871232877	0	0.4012718	0.4929523	1.974583	2.685713	1.664836	0.624067	0.8085667	1
TCGA-BP-5183	3.536986301	0	0.4333862	0.02726583	4.050964	4.379748	1.935355	0.5090703	0.8762888	1
TCGA-B0-4827	2.424657534	1	0.006517547	0.37283875	11.26171	2.965932	1.642141	0.3594549	0.4670942	1
TCGA-B8-4148	4.164383562	0	0.81646968	0.0934304	0.02258832	3.05778732	1.20889671	0.69951064	1.09573423	1
TCGA-CZ-5984	5.663013699	0	0.20827006	0.09193228	10.544212	2.31748624	0.50840104	1.30775906	0.70034619	1
TCGA-BP-4777	4.742465753	0	0.36835344	0.02445414	1.86833794	1.73380317	3.95726677	0.53203056	1.75060888	1
TCGA-BP-4163	7.778082192	0	1.0320538	0.1681225	0.5140494	2.5117685	1.1790871	0.3826535	0.6123675	1
TCGA-CJ-6028	4.452054795	1	0.10138577	0.35429137	5.35776408	2.81975082	2.99518433	1.15652006	0.47943031	1
TCGA-BP-5004	3.084931507	0	0.6838284	0.4089059	1.685404	1.186067	1.381651	0.4118344	1.23154	1
TCGA-CJ-5678	1.57260274	1	0.09946243	0.0680506	2.572392	3.91942	3.883055	1.301471	1.069229	1
TCGA-BP-4982	2.778082192	0	0.75389797	0.09378271	4.04256273	2.92126147	0.47485342	0.25093445	1.28216982	1
TCGA-BP-4790	3.043835616	1	0.1664559	0.3047923	6.0488543	2.7598867	1.527733	1.3812072	0.8133699	1
TCGA-AK-3436	9.126027397	0	0.2138841	0.07316805	8.184077	1.605239	1.162396	1.9984	0.8360985	1
TCGA-CJ-4894	2.304109589	1	0.8262908	0.07805415	2.578652	2.563588	0.8261661	0.3093087	1.409571	2
TCGA-B0-5706	8.780821918	0	0.10246658	0.28761433	12.97433578	3.17556156	0.58968052	0.37078167	0.61623704	2
TCGA-B0-4838	2.284931507	1	0.6618185	0.3972854	2.1132049	2.3089529	0.3911076	0.416176	1.4246296	2
TCGA-BP-5000	1.542465753	0	0.3760911	0.174964	6.7937458	3.3464904	0.4880892	0.7223441	1.1950889	2
TCGA-A3-3349	3.794520548	0	0.6061324	0.1982309	2.157604	2.624418	1.008056	0.3643388	1.804145	2
TCGA-BP-4986	2.150684932	0	0.583071	0.3477109	3.941814	2.288632	0.2338662	0.6416786	1.288647	2
TCGA-BP-4774	5.164383562	0	0.7312429	0.03557342	3.328634	3.019328	0.7404091	0.4655574	1.487794	2
TCGA-B2-A4SR	1.389041096	0	0.917835	0.1022749	1.098171	2.763474	1.905036	0.2182328	0.9933998	2
TCGA-CZ-5454	1.978082192	1	0.06447622	0.1417937	0.633245	3.29955	6.876697	1.010019	0.7381324	2
TCGA-A3-3329	4.449315068	0	0.5459579	0.06160745	3.301016	4.24533	0.7555706	1.047045	1.139359	2
TCGA-CJ-4872	3.931506849	0	0.29751318	0.07394046	5.20463501	3.09977305	0.81999318	1.62516673	1.39164122	2
TCGA-BP-5180	6.2	0	0.08184152	0.09721295	10.48061	3.438588	1.348897	1.47507	0.555431	2
TCGA-MW-A4EC	1.364383562	0	0.6583287	0.01571226	4.071882	4.028692	0.6635344	0.5016572	1.316667	2
TCGA-BP-4158	9.252054795	0	0.5543031	0.3381264	0.2751278	3.488743	0.5227851	0.9909907	1.54358	2
TCGA-CZ-5452	4.901369863	0	0.2133261	0.12309395	0.2574769	2.505895	1.4786	3.410362	1.155427	2
TCGA-BP-4964	5.101369863	0	0.4635087	0.09766535	2.802628	4.836706	0.6758546	1.036265	1.339238	2
TCGA-A3-3311	3.263013699	1	0.2637968	0.428179	7.6465	3.414088	0.7908902	0.7016158	0.6967657	2
TCGA-A3-A6NI	2.789041096	0	0.3416064	0.04131443	4.361557	4.760389	2.783992	0.3442288	1.188691	2
TCGA-BP-5170	6.608219178	0	0.01793482	0.4141366	8.57824	3.554346	0.6014787	1.503103	0.7010935	2
TCGA-B0-5399	3.865753425	0	0.6793678	0.05554365	1.641644	3.830429	0.8134747	1.301622	1.102378	2
TCGA-BP-4347	3.745205479	0	0.6670889	0.354557	1.8544726	1.4511763	0.3889111	0.6999988	1.8232011	2
TCGA-B0-5102	7.57260274	1	0.8360804	0.2504663	0.5149558	1.932983	1.602435	0.2720097	1.523378	2
TCGA-CZ-5460	7.871232877	0	0.2126335	0.13988505	0.3075157	3.407851	0.572656	3.532544	1.164607	2
TCGA-CZ-5459	4.610958904	0	0.1459322	0.03255798	11.79008	4.206873	0.4173913	0.8233693	1.054123	2
TCGA-A3-3324	3.249315068	0	0.3264134	0.3013801	0.2631649	3.003075	2.142878	1.497558	1.547374	2
TCGA-B8-5551	0.043835616	0	0.13130739	0.2176318	1.48756033	4.47468727	4.23033595	1.22843938	0.98481248	2
TCGA-A3-A6NL	1.887671233	0	0.5689525	0.08156095	5.88804452	2.8255207	2.64197305	0.37443605	0.88964121	2
TCGA-CJ-4868	1.769863014	1	0.1281069	0.3333647	2.342161	2.359425	3.991248	0.8152311	1.701386	2
TCGA-A3-3376	4.646575342	1	0.3953853	0.4277136	3.730671	2.391457	2.495358	0.1431607	1.518008	2
TCGA-A3-3383	2.35890411	0	0.3093605	0.0615289	0.1130547	5.064148	1.429114	1.511289	2.074136	2
TCGA-BP-4338	7.832876712	0	0.04970505	0.35206375	10.36802	1.769281	3.259932	0.7008369	0.7286361	2
TCGA-A3-3326	3.115068493	0	0.6756907	0.1716448	0.1051281	3.935148	2.053778	0.2712988	1.765262	2
TCGA-BP-4967	0.561643836	0	0.9822648	0.16572655	6.434084	1.019925	0.7550317	0.4097174	0.7836306	2
TCGA-BP-4165	8.320547945	0	0.6979146	0.2183924	2.4867414	2.1560221	1.2896278	0.668727	1.6813517	2
TCGA-B0-4824	4.539726027	1	1.08710251	0.06863724	0.10748496	2.72948791	0.60230169	0.47339708	1.63995137	2
TCGA-BP-5175	2.553424658	0	0.28551004	0.41632494	6.39235691	3.03347792	0.12384441	0.18443223	2.22230855	2
TCGA-AK-3461	6.073972603	0	0.7886333	0.06278785	1.130419	3.083238	1.337996	0.6914881	1.770562	2
TCGA-BP-4799	3.104109589	1	0.07423939	0.26861895	6.40515112	3.57276292	1.51742824	1.76931754	1.17200446	2
TCGA-BP-4775	5.049315068	0	1.114125	0.0870167	0.109922	2.717198	1.003994	0.7220696	1.143501	2
TCGA-CJ-4899	4.18630137	0	0.5959874	0.04545876	3.633424	2.881835	2.879611	0.2845312	1.597345	2
TCGA-CZ-5456	6.635616438	0	0.06810368	0.1653851	10.7614	2.206653	1.451081	1.305205	1.355777	2
TCGA-CZ-4863	5.282191781	0	0.59440755	0.14165104	0.66588527	3.36231635	1.17403296	1.38979921	1.72455417	2
TCGA-B0-5099	1.328767123	1	0.7717802	0.1597273	2.416949	4.641165	0.4251268	0.4900737	1.368915	2
TCGA-A3-3307	3.934246575	0	0.49511	0.04839233	4.244408	2.886247	3.320893	0.5564508	1.417021	2
TCGA-B0-4694	0.290410959	1	0.1213864	0.0988698	4.209129	1.659627	4.294604	1.314023	1.912581	2
TCGA-B0-4816	3.756164384	1	0.348082	0.1563625	10.2683602	4.4050257	0.8925269	0.1984755	1.113295	2
TCGA-B4-5838	0.454794521	0	0.03026649	0.5297755	8.733454	4.518722	0.8588841	1.433594	0.4732612	2
TCGA-B0-5115	4.394520548	0	0.9754362	0.03049376	0.5653023	3.535583	1.366606	0.3511562	1.667607	2
TCGA-B0-5113	3.219178082	0	0.84115849	0.21986901	3.18144108	2.66617945	0.43524152	0.84447637	1.2954898	2
TCGA-BP-5010	2.405479452	1	0.34588081	0.43572933	5.64229592	2.32819378	0.28893221	0.89234951	1.93155608	2
TCGA-B0-4836	3.391780822	1	0.1813174	0.7716485	5.126119	2.981639	1.085862	0.8508399	1.139129	2
TCGA-CJ-4892	4.167123288	0	0.7571212	0.0815881	1.747836	2.908072	1.141041	0.620399	2.135849	2
TCGA-CZ-5988	1.898630137	0	0.1113405	0.4579711	12.89568	1.483043	0.5026562	0.3225124	1.671023	2
TCGA-CZ-5466	1.876712329	0	0.04555588	0.2671595	2.448034	4.217629	4.751303	1.889647	0.6996132	2
TCGA-CZ-4861	1.221917808	1	0.3088283	0.1327368	0.3919722	3.552192	4.345101	1.622322	1.323328	2
TCGA-CJ-4890	9.64109589	0	0.2102012	0.4136651	3.027881	3.7803448	3.5101735	0.6672752	1.3695024	2
TCGA-AS-3778	0.117808219	0	0.5651835	0.01921622	8.239744	2.536679	1.023303	0.2943828	1.900261	2
TCGA-B8-A7U6	1.356164384	0	0.4989014	0.2889654	1.065533	4.247894	1.807995	0.5074025	2.050874	2
TCGA-G6-A5PC	0.663013699	1	0.3204613	0.04622835	0.3943693	8.297655	2.589708	1.290167	1.018779	2
TCGA-B0-5109	1.608219178	1	0.2813695	0.005119905	1.028938	3.449028	5.845543	0.6943309	1.842929	2
TCGA-B0-5120	3.202739726	0	0.1963884	0.1195371	10.63448	3.097673	1.020117	1.244123	1.400544	2
TCGA-BP-5198	1.652054795	0	0.03808275	0.4410454	5.624399	2.775437	2.535936	1.945899	1.093264	2
TCGA-BP-4776	1.126027397	0	0.5320774	0.08878995	5.387176	3.500569	0.6026197	0.2736627	2.494254	2
TCGA-BP-4803	0.55890411	0	0.0771873	0.932698	6.123373	2.264252	0.6680321	1.518635	0.9246697	2
TCGA-AK-3455	1.871232877	1	0.9390573	0.0637389	0.7277881	4.434102	0.5767966	0.7927159	1.591966	2
TCGA-A3-3306	3.068493151	0	0.311591	0.1113017	0.294964	6.862319	0.5423439	1.924311	1.871095	2
TCGA-BP-4963	5.024657534	0	0.6002531	0.3307807	1.455327	2.769591	1.99557	0.9614569	1.669031	2
TCGA-BP-5191	2.649315068	0	0.233638	0.517063	5.482997	3.418383	2.141281	0.7978684	1.321909	2
TCGA-CJ-5679	1.860273973	1	0.07117736	0.46300375	10.82907	1.377953	0.5091302	1.416982	1.707386	2
TCGA-B8-4622	4.178082192	0	0.3663559	0.1743536	10.3483063	2.7881837	1.4137619	0.8005469	1.2427564	2
TCGA-B0-4837	3.775342466	1	0.2815713	0.3687624	3.493734	3.026163	1.80518	1.325	1.934391	2
TCGA-BP-4807	0.578082192	0	0.08693666	0.05147365	17.99626	1.454906	3.49353	0.2711945	0.7842594	2
TCGA-BP-4973	3.791780822	0	0.9825437	0.1647648	1.501507	3.590466	0.9378982	0.4596912	1.749167	2
TCGA-CJ-4916	3.761643836	0	0.66903635	0.21495576	2.76532426	3.06797192	1.8721276	0.56206923	2.0445676	2
TCGA-B0-4848	2.419178082	1	0.07254197	0.2678555	13.62498217	1.80923511	1.88032255	1.55214091	0.91149165	2
TCGA-CZ-5465	7.024657534	1	0.1955488	0.3049376	2.849648	6.416212	0.4785994	2.762643	0.9800302	2
TCGA-B2-4102	2.608219178	0	1.10283698	0.09115081	2.1556296	3.85209909	1.1254408	0.23735152	1.45645979	2
TCGA-BP-4332	3.104109589	0	0.4954327	0.1969674	8.300842	2.524704	2.348939	0.3518676	1.54413	2
TCGA-BP-4326	4.452054795	1	0.8189508	0.2641476	2.224525	4.559952	0.2354151	0.3188236	2.035161	2
TCGA-A3-3380	1.553424658	0	0.8228795	0.198916	2.287482	2.379123	2.352498	0.2614967	2.04573	2
TCGA-CJ-4882	5.15890411	0	0.4715773	0.2885449	1.8827386	6.9023685	0.9890715	0.6281314	1.7984897	2
TCGA-BP-4968	4.783561644	0	0.5525412	0.1156302	8.150233	3.225416	0.8274943	0.5102445	1.981976	2
TCGA-CJ-4643	4.912328767	0	1.1119446	0.2524309	2.4690555	3.1252136	1.0962208	0.3508342	1.1936083	2
TCGA-A3-3359	6.860273973	0	0.7985624	0.0937963	4.598073	2.363161	1.370454	0.4336395	2.244123	2
TCGA-B0-4849	0.189041096	1	1.136255	0.1422086	0.108874	3.49089	1.041775	0.7513824	1.54765	2
TCGA-BP-4334	1.767123288	1	1.676409	0.02172295	0.1081011	0.925874	0.5242106	0.0892708	1.778984	2
TCGA-BP-4969	4.915068493	0	1.169573	0.2605249	0.367392	3.049608	0.2626327	0.2073841	2.059251	2
TCGA-CZ-4862	8.961643836	0	0.57204	0.496229	12.105021	1.4017865	0.99589	0.2447872	0.8574282	2
TCGA-CJ-4918	0.254794521	1	0.1080682	0.924232	8.2884	2.55863	0.8110268	0.5139447	1.608196	2
TCGA-A3-3352	1.536986301	1	0.6762064	0.2513084	0.9666358	4.348344	2.160016	1.300755	1.453162	2
TCGA-BP-4782	0.969863014	0	0.05955345	0.28935219	18.40135612	1.69591824	3.34654492	0.10080258	0.65791731	2
TCGA-CZ-4865	0.454794521	1	0.10377976	0.18419165	14.5195201	2.10212882	1.49840888	1.79474933	0.99786026	2
TCGA-A3-3325	3.205479452	1	0.717379	0.04787465	4.844106	4.647879	0.3861445	0.5921987	2.283416	2
TCGA-BP-5182	3.191780822	0	0.09353048	0.1442245	4.622217	1.610052	10.19984	0.2655049	1.059472	2
TCGA-A3-3320	4.131506849	0	1.39328	0.0826526	0.05800506	2.268196	0.893389	0.08709282	2.151314	2
TCGA-B0-4693	0.210958904	1	0.6828512	0.05343745	9.494351	2.342681	1.701148	0.4343774	1.668342	2
TCGA-AK-3458	3.2	0	0.820652	0.02621839	1.744002	5.948875	0.5475227	1.027083	1.901309	2
TCGA-BP-4343	5.238356164	1	0.1312891	0.323237	4.624396	1.033846	1.716566	4.481962	0.9914565	2
TCGA-BP-4167	7.446575342	0	0.11255409	0.23102311	12.49458225	1.29190999	3.25206476	0.73551868	1.82280471	2
TCGA-BP-5007	3.123287671	0	0.9283589	0.2451659	6.544862	2.4571	1.336847	0.4363902	1.206815	2
TCGA-BP-4797	3.032876712	0	0.0928409	0.758714	12.09688	3.906666	1.272051	0.6023941	0.6653646	2
TCGA-CJ-4908	4.194520548	0	0.6935695	0.4041183	3.792403	2.938197	1.290051	0.6771453	1.891073	2
TCGA-CJ-6030	6.298630137	1	0.1093595	0.0716381	11.61814	1.644526	3.871669	2.155143	0.9323124	2
TCGA-CZ-4866	8.950684932	0	1.208984	0.0757876	3.030638	2.499165	2.261606	0.9625867	0.7577784	2
TCGA-BP-4787	1.315068493	1	0.2629481	0.2868049	10.66689	2.158239	2.042405	0.8298824	1.843508	2
TCGA-A3-3387	1.690410959	0	0.5470084	0.4772281	7.998352	2.866048	0.8637225	0.7496239	1.405577	2
TCGA-CJ-5671	10.92328767	0	0.04401051	0.76846501	4.85733751	2.21639931	4.32858639	0.97268949	1.50537019	2
TCGA-CJ-4635	3.879452055	0	0.63237303	0.18649115	5.72533181	2.80711491	2.56894331	0.86660815	1.59828971	2
TCGA-CZ-4857	3.923287671	1	0.4711027	0.7556635	2.695926	2.046229	1.280151	1.594593	1.565357	2
TCGA-BP-4331	6.723287671	1	0.8335409	0.2996419	1.281994	3.379319	2.585451	0.4559862	1.863314	2
TCGA-CJ-4888	4.293150685	1	0.2869024	0.8575085	2.892623	2.946483	2.34185	0.854424	1.752399	2
TCGA-BP-4169	1.920547945	1	0.8329464	0.0436825	2.295992	3.382956	2.706277	0.8189656	1.996657	2
TCGA-AK-3425	9.15890411	0	0.01276604	0.2529313	16.53762	2.520193	1.103267	1.475443	1.278789	2
TCGA-B0-4699	0.301369863	1	1.033536	0.4598539	0.9486672	1.145229	1.96856	0.4256566	2.029547	2
TCGA-CZ-5470	1.057534247	0	0.1398641	0.4627567	0.5869264	4.034701	2.033692	4.204072	0.8491122	2
TCGA-BP-4161	7.523287671	0	0.77506211	0.20452999	6.24404019	2.89354082	1.89815201	1.03212529	1.22830137	2
TCGA-B8-5158	3.336986301	0	0.1127518	0.1261457	16.75274	2.791682	3.358758	0.997302	0.5821359	2
TCGA-CZ-5468	0.161643836	1	0.2186189	0.3958547	2.453872	2.624377	2.683577	2.408331	2.11304	2
TCGA-A3-3378	1.726027397	0	0.67081241	0.37960099	5.31998969	3.10893664	3.28607639	0.30973106	1.30132147	2
TCGA-BP-4991	3.871232877	0	0.6330241	0.565622	6.335942	3.310577	1.023704	0.4720386	1.551221	2
TCGA-B8-A54I	0.410958904	0	0.555957	0.2778727	5.098607	6.58663	1.47149	0.5270409	1.481797	2
TCGA-BP-4346	4.090410959	1	1.27889122	0.03596773	0.38300978	4.64085129	0.5400096	0.35350348	2.12976282	2
TCGA-B2-4099	2.663013699	0	0.4180076	0.1966626	2.222088	3.728219	1.809836	1.929851	2.571044	2
TCGA-B0-4814	0.460273973	1	1.115837	0.0874558	0.3072079	4.559594	0.7836606	1.878317	1.263904	2
TCGA-B0-5080	0.936986301	1	0.25228421	1.11859076	11.50848497	1.88145177	0.32541678	0.37440532	1.10161643	2
TCGA-CJ-4641	4.550684932	1	0.7992989	0.09921642	5.66605759	3.20498131	2.49570724	0.99514097	1.47003949	2
TCGA-MM-A563	1.619178082	0	0.5619005	0.1255502	1.103727	5.768796	4.427066	0.7082342	1.780975	2
TCGA-BP-4330	5.17260274	0	1.021771	0.06845825	6.219971	2.826583	1.014285	0.4048099	2.04773	2
TCGA-B0-5108	4.882191781	0	0.3227007	0.1597423	6.451744	3.648383	4.646464	0.5234573	2.029118	2
TCGA-MM-A84U	1.917808219	0	0.5406621	0.2129429	8.5449787	4.9952329	1.0460852	0.536595	1.842371	2
TCGA-B0-4842	4.723287671	1	0.02508202	0.24311012	4.56784476	3.92246009	6.40586141	1.53443928	1.5407636	2
TCGA-CJ-4637	6.101369863	1	0.8150559	0.427881	3.0086599	4.5742262	1.0235549	1.1724403	1.3826692	2
TCGA-A3-3358	3.580821918	0	0.5714926	0.1479998	7.274079	3.510921	2.208773	0.7708239	2.12765	2
TCGA-BP-4164	2.717808219	1	1.182944	0.1073535	0.2090461	5.847253	0.3801446	0.9361964	1.760103	2
TCGA-CZ-5462	0.852054795	1	0.1234631	0.6891095	14.74664	2.500787	2.257478	0.83622	0.6773781	2
TCGA-BP-5199	3.712328767	0	0.5634374	0.1720959	4.690494	4.91835	2.405255	0.5077554	2.42542	2
TCGA-B0-4700	5.424657534	1	0.18089627	0.47410488	3.54756849	2.51891075	2.46883263	1.83159836	2.87990531	2
TCGA-A3-3323	3.030136986	0	0.6508948	0.2081357	12.7447723	3.2427679	0.8795571	0.7765066	1.211631	2
TCGA-BP-4349	1.019178082	0	1.126425	0.3503098	0.3973863	3.513261	1.024478	0.4010903	2.392052	2
TCGA-B0-5400	4.747945205	0	0.2661983	0.19234705	5.922596	3.416142	3.916393	0.4232534	3.090894	2
TCGA-CZ-5985	5.471232877	0	0.2002086	0.02123713	16.49882	3.05762	4.780542	0.7703636	0.7052853	2
TCGA-BP-4771	0.443835616	1	1.0897381	0.2240125	1.1163839	3.9736858	1.4024458	0.829727	2.0526805	2
TCGA-A3-3347	4.410958904	1	0.50757521	0.66648701	4.8098522	2.08212773	0.37298742	1.38222128	2.61549933	2
TCGA-A3-3335	5.167123288	0	0.5854194	0.2108811	4.691114	7.598739	0.7203672	1.410519	1.508095	2
TCGA-CJ-4884	4.819178082	0	0.7044795	0.3847629	0.7523525	4.372184	2.981932	1.468188	1.648772	2
TCGA-CJ-4895	3.287671233	1	0.2218382	0.7555625	12.50491	3.995013	0.6024107	1.093745	1.08399	2
TCGA-BP-5178	5.238356164	1	0.06096156	0.7274235	11.21329	1.974867	0.8424985	1.063031	2.638388	2
TCGA-B0-4852	3.071232877	1	0.89206	0.2386417	1.018972	4.4106251	0.6420304	1.8533428	2.1952739	2
TCGA-B2-4101	1.775342466	0	1.0943541	0.3865775	1.7056704	3.0705493	1.9409326	0.7766356	1.7727961	2
TCGA-CJ-4636	5.271232877	0	0.9113542	0.2184731	0.9018558	3.1471833	2.867603	0.8567538	2.5639867	2
TCGA-A3-3382	1.57260274	0	0.7038301	0.08380375	8.72817	2.64854	0.6125304	2.68229	1.436451	2
TCGA-AK-3453	6.934246575	0	1.04353483	0.08288206	0.74445072	6.44831016	1.1250454	0.4210777	2.58761684	2
TCGA-CJ-6027	9.904109589	1	0.10028519	0.67755852	4.82127304	5.87870195	2.86523619	1.61860639	1.59260872	2
TCGA-BP-5001	3.224657534	0	1.418092	0.1026454	0.1632142	3.982085	0.6287776	0.1392764	2.815054	2
TCGA-A3-3317	4.084931507	0	0.9777111	0.488719	0.9997087	3.549005	2.273492	0.9906811	1.727748	2
TCGA-B0-5077	3.608219178	1	0.855376	0.19940257	9.37349255	4.28529929	1.26095295	0.58098015	1.58540657	2
TCGA-B0-4945	5.876712329	1	1.397771	0.6368105	3.419179	1.811978	0.6066033	0.4185052	1.340481	2
TCGA-B8-A54G	0.145205479	0	1.572975	0.0774541	0.575818	4.744736	1.217371	0.8930406	1.257739	2
TCGA-BP-4998	2.553424658	0	0.8969291	0.1488704	9.290639	3.955455	1.172358	0.2877511	2.045285	2
TCGA-BP-5196	2.789041096	0	0.4869069	0.08219785	20.76337	2.59887	0.1192949	1.12516	1.14309	2
TCGA-MM-A564	1.663013699	0	0.5180915	0.433241	1.34936	5.287866	1.683067	2.844921	1.612724	2
TCGA-B0-4696	2.37260274	1	0.3489166	1.107479	8.104299	0.4554662	0.3619048	1.908003	1.863136	2
TCGA-BP-4972	4.115068493	0	0.3317602	0.8211835	6.817451	1.836008	6.772837	0.3958528	0.8884943	2
TCGA-BP-4342	6.180821918	1	0.5676705	0.510087	2.586941	5.311212	0.7380857	1.197074	2.796056	2
TCGA-B0-4703	0.498630137	1	1.291905	0.3765429	2.8891036	3.7192986	0.3529655	0.8792202	1.7999732	2
TCGA-DV-5568	1.01369863	0	0.11420245	0.42788478	20.27470437	1.9124096	1.18547581	0.77628311	1.80698245	2
TCGA-CZ-4860	0.564383562	1	0.1087027	0.5551005	0.5709393	5.154724	2.036146	5.746	0.554259	2
TCGA-B0-4847	2.17260274	1	1.04162661	0.02047886	0.79725035	6.11499103	0.84320919	0.5068911	3.47510686	2
TCGA-BP-4353	1.02739726	1	0.2015361	0.5372655	11.58194	3.354428	2.100739	0.6759178	2.581735	2
TCGA-B0-5097	1.821917808	0	0.2647371	1.000976	4.236765	5.709851	2.350817	1.089406	1.606801	2
TCGA-B0-5085	2.109589041	1	1.095512	0.2541836	1.153368	4.781333	0.3997301	0.3571729	3.453618	2
TCGA-CZ-4858	5.767123288	1	0.1893528	0.02654758	1.548738	6.603247	1.713703	5.075559	1.789835	2
TCGA-G6-A8L7	5.843835616	0	0.2556422	0.3833996	3.471395	10.03717	0.4157695	0.8654208	3.095769	2
TCGA-BP-4974	0.578082192	1	1.0813202	0.1937916	7.3856039	4.1801145	0.4679539	0.6084808	2.2202125	2
TCGA-BP-4340	1.539726027	1	1.923563	0.2453861	0.3148671	2.075195	0.6061302	0.2635817	2.0172	2
TCGA-CJ-4901	3.97260274	0	0.55414569	0.17838212	2.79675331	8.09708135	1.2380441	1.52251745	2.72073266	2
TCGA-CW-6090	6.991780822	0	0.05040392	1.047062	6.93911	3.011996	3.527776	0.9846857	2.270185	2
TCGA-A3-3357	7.364383562	0	0.515741	0.46568145	7.682693	5.582923	3.823122	0.3721975	1.64579	2
TCGA-G6-A8L6	0.857534247	1	0.4220062	0.1474696	0.5169709	5.594212	4.06205	2.429021	2.705108	2
TCGA-B0-4845	5.44109589	1	1.0764548	0.2267794	3.2863929	5.1562906	0.7329322	0.7629727	2.7765329	2
TCGA-B0-4690	0.117808219	1	0.46238	0.6175585	9.32829	2.896478	1.753	1.769415	1.822478	2
TCGA-B0-4843	0.876712329	1	0.474931	1.241438	2.927855	2.93112	0.7728246	0.6163138	3.070468	2
TCGA-BP-4355	2.610958904	1	1.667175	0.09362635	1.333971	3.36401	0.6749353	0.8578066	2.284823	2
TCGA-BP-4337	0.005479452	1	1.02417	0.2622073	2.305478	5.417203	0.8879841	0.8832917	2.895167	2
TCGA-BP-4176	5.356164384	0	0.3829863	0.2945674	12.75864	2.716147	4.979856	0.8255503	1.607666	2
TCGA-CJ-4875	9.736986301	1	1.3092864	0.2173562	2.7375225	4.67963	1.5235696	0.8870335	1.9544272	2
TCGA-CJ-4902	4.164383562	0	0.871452	0.358303	6.436856	3.2563468	2.3118128	0.8869612	2.3193149	2
TCGA-B0-4710	4.808219178	0	0.75437896	0.23112761	0.63807367	5.49759544	0.97652245	2.56495582	2.88599008	2
TCGA-BP-4798	0.915068493	1	1.1120622	0.5035963	6.2762178	2.7929375	0.7137827	1.7952605	1.4039947	2
TCGA-B8-4620	2.128767123	0	0.89422722	0.21117906	7.27547626	3.18244613	2.06801501	1.81961032	1.91329444	2
TCGA-BP-4761	0.498630137	0	0.1846483	0.61154	6.789955	4.651069	0.7425437	3.171394	2.361811	2
TCGA-CZ-4854	3.846575342	1	0.679858	0.3250595	7.661139	3.786616	0.9107831	2.046965	2.541083	2
TCGA-CJ-4878	5.989041096	0	1.057606	0.0969856	0.1815934	10.7907	0.696403	0.5818499	2.602012	2
TCGA-BP-4345	4.153424658	0	0.3392964	1.514649	3.001589	1.877603	3.339124	0.3791489	2.603576	2
TCGA-B0-5095	0.671232877	1	0.5545874	0.246303	14.91279	2.933217	0.4292113	1.339936	2.766986	2
TCGA-BP-4977	1.243835616	0	0.7538684	0.4469676	11.37778	3.895774	0.8999882	0.8716133	2.331705	2
TCGA-A3-3316	4.090410959	0	0.5157759	1.0616475	8.860555	2.888049	1.770348	1.169888	1.794102	2
TCGA-BP-5169	0.528767123	0	0.2561396	0.0849063	4.241491	8.039606	1.006536	3.773208	2.736057	2
TCGA-BP-5009	2.991780822	1	0.3300119	0.7277785	16.32816	3.010347	0.7389098	1.28274	1.886402	2
TCGA-B0-4706	0.178082192	1	1.367496	0.1807114	1.96816	5.849277	0.6198405	1.923852	1.873494	2
TCGA-A3-3372	2.01369863	0	0.7120238	0.8717515	10.18777	1.837656	1.65639	0.952355	2.050916	2
TCGA-B0-5088	1.542465753	1	0.9919976	0.1967839	6.276684	4.075547	4.888271	0.196507	2.278452	2
TCGA-B0-4844	0.857534247	1	0.6855374	0.29461915	16.25374	5.78558	0.7553998	1.089668	1.178325	2
TCGA-AK-3454	2.394520548	0	0.5866098	0.6181113	5.3091599	5.6498544	1.743185	0.7708742	3.120395	2
TCGA-CJ-4900	4.695890411	1	0.95413915	0.11617746	0.99745097	6.04629467	4.00507644	1.38508037	2.71836052	2
TCGA-CJ-6033	0.61369863	1	0.06404485	0.7420445	9.960797	3.807221	2.366194	2.292957	2.660064	2
TCGA-CJ-5677	2.142465753	1	0.1049375	0.6973985	20.4258	1.683561	1.345109	2.569266	1.21782	2
TCGA-B0-4718	4.871232877	0	1.563313	0.404711	2.423423	5.306186	0.1961989	0.2398797	2.683962	2
TCGA-B0-5107	2.539726027	1	0.8204047	0.8589115	2.212303	4.313825	0.3687195	2.536384	2.402501	2
TCGA-A3-3308	0.043835616	0	0.45061111	1.29559779	8.64260338	6.24291399	0.92167268	0.96066736	1.35257458	2
TCGA-B0-4833	6.536986301	1	1.2053474	0.3316018	2.1855076	3.7112585	0.7501967	0.7383313	4.1599342	2
TCGA-B0-4707	1.643835616	1	0.7002348	0.6120105	4.801733	12.73738	0.1947061	1.040639	1.311282	2
TCGA-BP-4768	1.095890411	0	0.7796795	0.1124264	11.6332	4.255252	2.514236	2.683873	1.373309	2
TCGA-B0-4712	3.663013699	1	0.1687732	0.3688685	8.544093	2.178235	2.447446	3.567297	3.473707	2
TCGA-B0-5075	1.745205479	1	0.6751172	0.3503333	7.595376	3.718954	9.374581	0.2571144	1.185689	2
TCGA-BP-4960	5.950684932	0	0.9581907	0.542269	8.481292	3.379732	1.702868	0.4797205	2.982672	2
TCGA-A3-3351	2.493150685	0	1.5599392	0.2038219	8.1519129	4.2459597	0.3772757	0.5218948	2.2549851	2
TCGA-B0-5081	0.991780822	1	0.8573753	1.2839435	4.6840896	4.0107506	0.7173488	1.2369908	1.8322531	2
TCGA-B0-4701	0.652054795	1	0.8769774	0.0793122	5.375777	7.846174	1.029779	2.271186	2.630264	2
TCGA-BP-4335	1.301369863	1	1.730496	0.2601866	0.6390083	4.472845	0.606115	1.245954	2.693522	2
TCGA-B0-4698	0.115068493	1	0.958042511	0.522039038	0.969442303	4.917632167	4.510961502	0.73899075	2.989970865	2
TCGA-B0-5092	1.257534247	1	1.6820805	0.3888015	0.9822905	3.7267113	0.7455674	1.0218805	2.856133	2
TCGA-BP-4983	3.871232877	0	0.8765863	0.1527851	2.377589	7.918086	6.186587	1.116173	1.864256	2
TCGA-BP-4327	0.298630137	1	2.110313	0.0794567	1.815635	4.03991	0.6970219	0.7335359	2.473727	2
TCGA-AK-3426	2.424657534	1	1.14366661	0.26594035	3.97317787	2.81880794	6.74539965	0.7929889	2.32302579	2
TCGA-B0-4811	3.882191781	1	0.981178	0.1217395	2.4865206	6.8936524	0.3475492	0.9483523	4.9931599	2
TCGA-B0-4810	1.309589041	1	0.68565962	0.40063506	10.48803213	5.27015479	1.38621825	1.44351699	3.01774188	2
TCGA-B0-4714	0.271232877	1	1.802714	0.1800567	0.1680049	4.449362	1.60394	1.157944	2.893395	2
TCGA-B2-3924	2.991780822	0	2.281654867	0.143936583	0.09129823	6.253913667	0.8351173	1.248641333	1.2314419	2
TCGA-B2-3923	2.717808219	0	3.425848667	0.114910233	0.143851937	1.289734333	0.34561621	0.098058357	0.4831996	2
TCGA-CJ-4881	5.517808219	0	0.5277258	0.5576177	13.8250679	6.1836068	1.9385262	1.0560822	2.410504	2
TCGA-B0-4691	0.380821918	1	0.55657439	0.13893174	12.3740187	3.18424322	1.20724033	4.3569266	2.4625636	2
TCGA-B0-5098	4.339726027	1	0.6355697	0.7859905	0.2505658	6.800836	0.6061973	1.295968	4.94279	2
TCGA-B0-4819	0.501369863	1	1.0350468	0.3212771	1.7709664	4.6121506	4.0932493	1.0776157	3.8838124	2
TCGA-B0-4697	1.583561644	1	1.667565	0.17700465	0.9756976	6.922584	1.098364	0.9927855	3.207345	2
TCGA-B0-4713	0.553424658	1	1.283074	0.2648711	16.92518	3.980969	0.6467868	1.794217	1.080967	2
TCGA-B0-4828	0.84109589	1	1.07202092	0.11113023	3.26169357	9.32407108	0.879951	2.01254948	3.29684581	2
TCGA-B8-A54F	1.421917808	0	0.8382848	0.2551467	14.27485	7.015846	1.040638	0.940609	2.710264	2
TCGA-B0-4815	4.350684932	1	0.73566167	0.52829112	6.92019899	7.65069242	1.6023227	1.74663437	2.96037106	2
TCGA-DV-A4VZ	1	0	2.106166	0.03467464	3.527214	6.643181	0.2642388	0.129804	2.877885	2
TCGA-BP-4981	3.005479452	1	1.40861481	0.43528223	10.53430933	5.52347973	0.74897028	0.52762781	2.31186535	2
TCGA-B0-4822	3.043835616	1	0.69075612	0.49331114	6.42747989	6.40202879	2.99447355	0.81437319	3.96685899	2
TCGA-AK-3445	6.553424658	0	0.3009645	1.301112	7.958152	6.388214	0.5289876	3.744646	1.389829	2
TCGA-BP-4989	0.323287671	0	1.282986	0.3582341	4.026179	3.102897	3.411816	1.375555	3.478109	2
TCGA-BP-4341	4.353424658	1	1.322249	0.1401852	0.2307483	4.025236	1.367255	0.8907283	6.220749	2
TCGA-B4-5832	0.424657534	0	0.02449609	2.572169	19.32702	0.9023196	0.03159706	1.682134	0.51869	2
TCGA-B2-4098	0.139726027	1	2.217774	0.2608525	0.3198694	3.717747	5.451269	0.06289304	1.932459	2
TCGA-DV-A4VX	4.454794521	1	1.373481	0.21496725	6.854315	4.747478	1.419288	2.134332	3.045499	2
TCGA-B8-A54D	2.273972603	0	2.2518	0.02188417	3.128878	7.488962	2.227926	0.4358306	1.938062	2
TCGA-B0-5106	4.378082192	1	1.837443	0.6555785	9.903	3.435368	0.6477249	0.5646368	2.397979	2
TCGA-B2-5633	2.638356164	0	2.196798187	0.247047183	7.274646473	7.458019613	1.159693083	1.07228704	1.211777393	2
TCGA-CZ-5469	2.591780822	1	0.3004831	0.8434285	22.19169	2.285216	3.537979	3.657716	0.9286557	2
TCGA-G6-A8L8	2.989041096	1	3.270508	0.0521187	1.85543	4.041387	0.9170801	0.03844302	1.720522	2
TCGA-B2-5635	2.068493151	0	2.699216833	0.16861705	7.126095667	7.036095	0.286849533	0.446504333	0.968486767	2
TCGA-BP-4770	0.901369863	1	0.03031487	2.134013	2.592267	0.8374916	0.2294019	4.999374	4.088402	2
TCGA-CJ-4873	4.865753425	0	0.9570802	0.3885259	9.828475	3.335937	4.938081	2.397049	3.329793	2
TCGA-A3-3374	3.6	0	0.3221233	0.01138974	0.1520535	0.6984773	25.40031	0.04050548	2.464749	2
TCGA-BP-4351	2.657534247	0	1.911365	0.3260865	5.943085	5.590833	0.8715026	1.456491	3.185632	2
TCGA-A3-3346	0.375342466	1	0.3647035	0.4667361	10.40036	6.158231	9.855222	2.779199	2.794928	2
TCGA-CJ-4891	2.243835616	1	0.25158981	0.80160306	6.20646356	4.66491808	10.35922214	3.41289756	3.06136771	2
TCGA-B0-5094	0.912328767	1	0.5352219	0.3975459	38.46491	4.428534	0.7790447	1.831962	1.367638	2
TCGA-CJ-4638	1.180821918	1	3.09942641	0.35114944	4.17920297	4.03731656	0.48490577	2.21215398	1.44610641	2
TCGA-A3-3319	3.095890411	0	0.2734782	0.4044291	41.27521	3.846476	0.8212565	0.5718445	3.466089	2
TCGA-B0-4688	0.276712329	1	0.7438948	2.450889	2.525812	1.55357	0.9389748	1.607473	5.530342	2
TCGA-BP-4992	1.37260274	0	2.37757	0.57706	2.517438	6.469797	0.6179917	0.7577374	4.945593	2
TCGA-BP-4354	2.832876712	1	0.50083108	0.86085073	2.00370754	3.48871729	10.72571299	2.21021962	5.90221612	2
TCGA-B0-4817	2.791780822	1	1.06358025	0.63123943	28.99873296	4.85954874	5.11299253	1.19530856	1.59637185	2
TCGA-B0-5084	0.608219178	1	3.627674	0.1058647	0.5972316	5.834928	4.562513	0.9713379	2.268236	2
TCGA-B8-4143	1.942465753	1	2.603523	0.4561559	1.499506	11.66151	1.332975	2.060235	3.127523	2
TCGA-B0-4813	0.049315068	1	1.805316	0.2719808	12.82748	18.85913	0.4349631	0.953907	2.813232	2
TCGA-CJ-4912	4.539726027	0	1.672695	0.3573996	10.40126	12.4603	1.336252	3.85321	3.127515	2
TCGA-BP-4971	4.073972603	0	3.488252	0.1190113	7.008282	7.344515	3.619531	0.4537844	4.710769	2
TCGA-B0-4821	3.369863014	1	0.9251458	0.2667176	5.641659	9.704761	1.092199	2.106904	12.08056	2
TCGA-CJ-4642	8.780821918	0	0.58545667	2.2740128	4.16874155	10.90907982	0.75516983	1.66193545	12.87348628	2
TCGA-BP-4352	0.942465753	1	2.421143	1.450128	2.137751	18.8411	0.6617025	2.799709	6.700142	2
