# Supplementary material for: Identification and validation of a ferroptosis-related lncRNA signature to robustly predict the prognosis, immune microenvironment, and immunotherapy efficiency in patients with clear cell renal cell carcinoma
Source: PeerJ. 2022 Dec 19;10:e14506. doi: 10.7717/peerj.14506 (PMC9774008; doi:10.7717/peerj.14506)
Supplement: Code S2 [file peerj-10-14506-s002.zip › 9. circus/risk circos.R]

rm(list = ls())
options(stringsAsFactors=F)
library(corrplot)
library(circlize)
inputFile="risk.all.txt"     
outFile="risk.circos.pdf"      
rt=read.table(inputFile,sep="\t",header=T,check.names=F,row.names=1)
rt = rt[,c(3:(ncol(rt)-2))]
cor1=cor(rt)
col = c(rgb(1,0,0,seq(1,0,length=32)),rgb(0,1,0,seq(0,1,length=32)))
cor1[cor1==1]=0  
c1 = ifelse(c(cor1)>=0,rgb(1,0,0,abs(cor1)),rgb(0,1,0,abs(cor1)))
col1 = matrix(c1,nc=ncol(rt))
pdf(outFile,width=5,height=4.8)
par(mar=c(2,2,2,4))
circos.par(gap.degree=c(3,rep(2, nrow(cor1)-1)), start.degree = 180)
chordDiagram(cor1, grid.col=rainbow(ncol(rt)), col=col1, transparency = 0.5, symmetric = T)
par(xpd=T)
colorlegend(col, vertical = T,labels=c(1,0,-1),xlim=c(1.1,1.3),ylim=c(-0.4,0.4))    
dev.off()
circos.clear()
