# Supplementary material for: Identification and validation of a ferroptosis-related lncRNA signature to robustly predict the prognosis, immune microenvironment, and immunotherapy efficiency in patients with clear cell renal cell carcinoma
Source: PeerJ. 2022 Dec 19;10:e14506. doi: 10.7717/peerj.14506 (PMC9774008; doi:10.7717/peerj.14506)
Supplement: Code S3 [file peerj-10-14506-s003.zip]

Archive with 7 entries (6 files):
- 15. drug predict/._.DS_Store
- 15. drug predict/._pRRophetic.R
- 15. drug predict/._pRRophetic.gz
- 15. drug predict/._risk.all.txt
- 15. drug predict/pRRophetic.R
- 15. drug predict/risk.all.txt
- 15. drug predict/
